# Supplementary material for: Genome analyses of four Wolbachia strains and associated mitochondria of Rhagoletis cerasi expose cumulative modularity of cytoplasmic incompatibility factors and cytoplasmic hitchhiking across host populations
Source: BMC Genomics. 2021 Aug 13;22:616. doi: 10.1186/s12864-021-07906-6 (PMC8361831; doi:10.1186/s12864-021-07906-6)
Supplement: Supplementary file 2 — Additional file 2. PHASTER identification of prophage regions in wCer1, wCer4 and wCer5. [file 12864_2021_7906_MOESM2_ESM.xlsx]

## Sheet: Sheet1
Additional File 2: PHASTER identification of Prophage regions in wCer1, wCer4 and wCer5
wCer1
gi|00000000|ref|NC_000000| Genome; Raw sequence 1255677, gc%: 35.24%
Totally 0 intact prophage regions have been identified.
REGION	REGION_LENGTH	COMPLETENESS(score)	SPECIFIC_KEYWORD	REGION_POSITION	TRNA_NUM	TOTAL_PROTEIN_NUM	PHAGE_HIT_PROTEIN_NUM	HYPOTHETICAL_PROTEIN_NUM	PHAGE+HYPO_PROTEIN_PERCENTAGE	BACTERIAL_PROTEIN_NUM	ATT_SITE_SHOWUP	PHAGE_SPECIES_NUM	MOST_COMMON_PHAGE_NAME(hit_genes_count)	FIRST_MOST_COMMON_PHAGE_NUM	FIRST_MOST_COMMON_PHAGE_PERCENTAGE	GC_PERCENTAGE
1	22Kb	incomplete(50)	integrase,capsid,portal,terminase	wCer1_HB_16cont_3:2050-24087	0	25	15	10	1	0	yes	12	PHAGE_Entero_Arya_NC_031048(5),PHAGE_Escher_vB_EcoM_ep3_NC_025430(3),PHAGE_Escher_vB_EcoM_ECO1230_10_NC_027995(3),PHAGE_Escher_vB_EcoM_ECOO78_NC_041926(3),PHAGE_Vibrio_vB_VpaM_MAR_NC_019722(3),PHAGE_Vibrio_VHML_NC_004456(3),PHAGE_Vibrio_VP58.5_NC_027981(3),PHAGE_Rhizob_RR1_A_NC_021560(2),PHAGE_Pseudo_PPpW_3_NC_023006(2),PHAGE_Synech_S_CBS1_NC_016164(2),PHAGE_Prochl_P_HM2_NC_015284(1),PHAGE_Psychr…	3	0.2	0.3701
2	23.1Kb	questionable(90)	integrase,tail,plate,transposase,capsid,portal,terminase	wCer1_HB_16cont_7:5909-29098	0	22	12	10	1	0	yes	9	PHAGE_Rhizob_RR1_A_NC_021560(4),PHAGE_Escher_vB_EcoM_ep3_NC_025430(3),PHAGE_Escher_vB_EcoM_ECO1230_10_NC_027995(3),PHAGE_Vibrio_vB_VpaM_MAR_NC_019722(3),PHAGE_Vibrio_VP58.5_NC_027981(3),PHAGE_Entero_Arya_NC_031048(3),PHAGE_Pseudo_PPpW_3_NC_023006(2),PHAGE_Vibrio_VHML_NC_004456(2),PHAGE_Escher_vB_EcoM_ECOO78_NC_041926(2),PHAGE_Acinet_Acj9_NC_014663(1),PHAGE_Deep_s_D6E_NC_019544(1),PHAGE_Strept_phi…	3	0.1818	0.3637
wCer4
gi|00000000|ref|NC_000000| Genome; Raw sequence 1231508, gc%: 35.19%
Totally 1 intact prophage regions have been identified.
REGION	REGION_LENGTH	COMPLETENESS(score)	SPECIFIC_KEYWORD	REGION_POSITION	TRNA_NUM	TOTAL_PROTEIN_NUM	PHAGE_HIT_PROTEIN_NUM	HYPOTHETICAL_PROTEIN_NUM	PHAGE+HYPO_PROTEIN_PERCENTAGE	BACTERIAL_PROTEIN_NUM	ATT_SITE_SHOWUP	PHAGE_SPECIES_NUM	MOST_COMMON_PHAGE_NAME(hit_genes_count)	FIRST_MOST_COMMON_PHAGE_NUM	FIRST_MOST_COMMON_PHAGE_PERCENTAGE	GC_PERCENTAGE
1	12.5Kb	questionable(80)	portal,capsid,plate,tail,integrase	wCer4_63contig_11:203-12728	0	17	12	5	1	0	yes	8	PHAGE_Escher_vB_EcoM_ep3_NC_025430(4),PHAGE_Escher_vB_EcoM_ECO1230_10_NC_027995(4),PHAGE_Entero_Arya_NC_031048(4),PHAGE_Escher_vB_EcoM_ECOO78_NC_041926(3),PHAGE_Vibrio_vB_VpaM_MAR_NC_019722(3),PHAGE_Vibrio_VP58.5_NC_027981(3),PHAGE_Rhizob_RR1_A_NC_021560(2),PHAGE_Pseudo_PPpW_3_NC_023006(2),PHAGE_Vibrio_VHML_NC_004456(2),PHAGE_Prochl_P_HM2_NC_015284(1),PHAGE_Klebsi_phiKO2_NC_005857(1),PHAGE_Synech…	4	0.2352	0.3601
2	41.8Kb	intact(150)	integrase,tail,plate,capsid,portal,terminase	wCer4_63contig_17:3880-45733	0	43	29	14	1	0	yes	18	PHAGE_Escher_vB_EcoM_ep3_NC_025430(9),PHAGE_Escher_vB_EcoM_ECOO78_NC_041926(7),PHAGE_Vibrio_VP58.5_NC_027981(7),PHAGE_Entero_Arya_NC_031048(7),PHAGE_Vibrio_vB_VpaM_MAR_NC_019722(6),PHAGE_Escher_vB_EcoM_ECO1230_10_NC_027995(5),PHAGE_Pseudo_PPpW_3_NC_023006(5),PHAGE_Vibrio_VHML_NC_004456(4),PHAGE_Synech_S_CBS1_NC_016164(2),PHAGE_Rhizob_RR1_A_NC_021560(2),PHAGE_Prochl_P_HM2_NC_015284(1),PHAGE_Psychr…	9	0.2093	0.3555
wCer5
gi|00000000|ref|NC_000000| Genome; Raw sequence 1170301, gc%: 33.97%
Totally 0 intact prophage regions have been identified.
REGION	REGION_LENGTH	COMPLETENESS(score)	SPECIFIC_KEYWORD	REGION_POSITION	TRNA_NUM	TOTAL_PROTEIN_NUM	PHAGE_HIT_PROTEIN_NUM	HYPOTHETICAL_PROTEIN_NUM	PHAGE+HYPO_PROTEIN_PERCENTAGE	BACTERIAL_PROTEIN_NUM	ATT_SITE_SHOWUP	PHAGE_SPECIES_NUM	MOST_COMMON_PHAGE_NAME(hit_genes_count)	FIRST_MOST_COMMON_PHAGE_NUM	FIRST_MOST_COMMON_PHAGE_PERCENTAGE	GC_PERCENTAGE
1	8.4Kb	incomplete(40)	transposase	wCer5_58contigs_40:24315-32757	0	11	6	5	1	0	no	6	PHAGE_Paenib_Tripp_NC_028930(2),PHAGE_Bacill_G_NC_023719(1),PHAGE_Synech_S_SKS1_NC_020851(1),PHAGE_Stenot_vB_SmaS_DLP_5_NC_042082(1),PHAGE_Salmon_SJ46_NC_031129(1),PHAGE_Entero_HK022_NC_002166(1),PHAGE_Escher_ECML_117_NC_025441(1),PHAGE_Prochl_P_TIM68_NC_028955(1),PHAGE_Vibrio_SIO_2_NC_016567(1)	1	0.1818	0.3515
