# Supplementary material for: Genome analyses of four Wolbachia strains and associated mitochondria of Rhagoletis cerasi expose cumulative modularity of cytoplasmic incompatibility factors and cytoplasmic hitchhiking across host populations
Source: BMC Genomics. 2021 Aug 13;22:616. doi: 10.1186/s12864-021-07906-6 (PMC8361831; doi:10.1186/s12864-021-07906-6)
Supplement: Supplementary file 3 — Additional file 3. cifA and cifB locus names from Wolbachia strains present in phylogeny. [file 12864_2021_7906_MOESM3_ESM.xlsx]

## Sheet: Sheet1
Additional File 3. cifA and cifB locus names from Wolbachia strains present in phylogeny
Strain	Accession No	CifA	CifB	Type
Supergroup A
wCauA	NZ_CP041215	wCauA_RS05140	wCauA_RS05145	III
		wCauA_RS01860	wCauA_RS01865	V
		wCauA_RS03490	wCauA_RS03495	V
wCer1	JADCNC01000000	INQ25_01115	INQ25_01120	I
		INQ25_05555	INQ25_05550	I
wCer2	SOZK01000000	E3V96_03425	E3V96_03430	I
		E3V96_02935	E3V96_02940	I
		E3V96_06520	E3V96_06515	I
		E3V96_03725	E3V96_03720	V
wCer4	JADCND01000000	INQ27_01280	INQ27_01275	I
		INQ27_01270	INQ27_01265	V
wHa	NC_021089	WHA_RS01220	WHA_RS06720	I
		WHA_RS01435	WHA_RS01430	I
wIrr	NZ_CP037426	E0495_RS02240	E0495_RS02245	I
		E0495_RS02130	E0495_RS02135	I
		E0495_RS03240	E0495_RS03235	II
		E0495_RS03300	E0495_RS03305	V
wMeg	NZ_CP021120	CAI20_RS01700	CAI20_RS01695	III
		CAI20_RS05450	CAI20_RS05445	IV
		CAI20_RS05765	CAI20_RS05760	IV
		CAI20_RS05810		IV
		CAI20_RS05635		IV
wMel	NC_002978	WD_RS02835	WD_RS06940	I
wRec	NZ_JQAM01000000	WREC_RS01640	WREC_RS01645	I
wRi	NC_012416	WRI_RS02675	WRI_RS07690	I
		WRI_RS05040	WRI_RS07735	I
		WRI_RS03370	WRI_RS03365	II
wSuz	NZ_CAOU02000000	ON35_RS02515	ON35_RS07465	I
		ON35_RS04650	ON35_RS07505	I
		ON35_RS03155	ON35_RS03150	II
wVitA	NZ_MUJM01000000	N499_RS00555	N499_RS00550	I
		N499_RS02090	N499_RS02095	III
Supergroup B
wAlbB	NZ_CP031221	DEJ70_RS07065	DEJ70_RS07070	III
		DEJ70_RS02750	DEJ70_RS02745	IV
wCer5	JADCNE01000000	INQ21_01080	INQ21_01085	IV
wNo	NC_021084	WNO_RS01055	WNO_RS01050	III
wPip	NC_010981	WP_RS01410	WP_RS01415	I
		WP_RS01460	WP_RS01465	IV
wStriCN	NZ_MUIX01000000	BVG17_RS07515	BVG17_RS07520	V
		BVG17_RS00735	BVG17_RS00730	V
		BVG17_RS06595	BVG17_RS06590	V
