# Supplementary material for: Genome analyses of four Wolbachia strains and associated mitochondria of Rhagoletis cerasi expose cumulative modularity of cytoplasmic incompatibility factors and cytoplasmic hitchhiking across host populations
Source: BMC Genomics. 2021 Aug 13;22:616. doi: 10.1186/s12864-021-07906-6 (PMC8361831; doi:10.1186/s12864-021-07906-6)
Supplement: Supplementary file 4 — Additional file 4. Mitochondrial genomes and the polymorphic sites between RcerHB (HT1a), RcerIZ (HT1b) and RcerAS (HT2). [file 12864_2021_7906_MOESM4_ESM.xlsx]

## Sheet: Sheet1
	Additional File 4. Mitochondrial genomes and the polymorphic sites between RcerHB (HT1a), RcerIZ (HT1b) and RcerAS (HT2)
			RcerHB	RcerIZ		RcerAS
		size (bp)	16438	16443		16439
		subsampled	530000	12000000		270000
		Acc. No	MW027530	MW027531		MW027532
	Gene	SNPs	Reference	Allele	Frequency	Allele	Frequency
	tRNA-TRP	1301	-	-		A	88.85
	cox1	1561	C	C		T	99.83
		2338	T	T		C	99.51
		2767	T	T		C	99.7
	cox2	3107	C	A	97.18	C
	tRNA-LYS	3842	-	AA	83.6	AA	86.61
	atp6	4710	A	A		T	99.62
	cox3	5132	C	T	98.13	C
		5361	G	A	100	A	99.68
	nad3	5733	C	C		T	99.66
		5863	G	G		A	99.84
		5916	T	T		C	99.84
	tRNA-ASN	6169	A	G	97.15	A
	tRNA-GLU	6304	-	A	87.5	-
	nad5	6582	C	C		T	99.36
		6683	T	C	99.83	C	100
		6794	G	G		A	100
		7656	A	G	96.62	A
		7877	A	A		G	100
	nad4	8296	G	A	98.06	G
		8639	G	G		A	100
		8959	A	C	100	C	100
	nad6	10155	T	C	98.41	T
		10265	G	G		A	99.87
	cob	10813	G	G		A	100
		10843	A	G	98.69	A
		10846	G	A	98.69	G
		11020	G	A	99.37	G
		11543	AC	GC	97.53	GT	99.65
	s-rRNA	14626	A	A		-	89.26
		15091	T	T		-	78.42
		15094	AA	AA		CT	86.45
		15167	C	T	99.69	T	100
		15428	A	G	64.83	A
		15437	C	A	73.23	C
		15519	T	A	100	A	99.73
		16361	AA	AA		CG	100
