# Supplementary material for: Genome analyses of four Wolbachia strains and associated mitochondria of Rhagoletis cerasi expose cumulative modularity of cytoplasmic incompatibility factors and cytoplasmic hitchhiking across host populations
Source: BMC Genomics. 2021 Aug 13;22:616. doi: 10.1186/s12864-021-07906-6 (PMC8361831; doi:10.1186/s12864-021-07906-6)
Supplement: Supplementary file 5 — Additional file 5. Polymorphisms in mitogenomes of three complete mitogenomes of RcerHB (HT1a), RcerIZ (HT1b) and RcerAS (HT2) and an additional 46 samples with SNP representation at 12 of these poymorphic sites from ddRadSeq data. Sample names and location are from Bakovic et al [53], together with associated data. [file 12864_2021_7906_MOESM5_ESM.xlsx]

## Sheet: Sheet1
	Additional File 5. Polymorphisms in mitogenomes of three complete mitogenomes of RcerHB (HT1a), RcerIZ (HT1b) and RcerAS (HT2) and an additional 46 samples with SNP representation at 12 of these poymorphic sites from ddRadSeq data. Sample names and location are from Bakovic et al 2019 [44], together with associated data.
			HT1 (without wCer2)																																	HT2 (with wCer2)
			Hungary	Sicily East	Norway												Germany				Iran					Portugal							Sicily West			Austria							Germany					Sicily West
		SNPs	RcerHB	RcerIZ	VB25	VB32	VB33	VB34	VB37	VB55	VB6	VB26	VB27	VB31	VB38	VB45	K-5-7	K-33-13	VB52	K-5-6	IR11	IR12	IR13	IR15	IR19	29-11	PT5	PT6	Por3	Por6	VB68	VB69	5L2	7-21	6-13	RcerAS	F9	M11	M3	M7	16-12	F3	D23-WITZ	43-5	43-4	43-7	43-2	5L3	5L4
	Wolbachia strains		1	1+5	1	1	1	1	1	1	1+4	1+4	1+4	1+4	1+4	1+4	1	1	1+4	1+4	1+5	1+5	1+5	1+5	1+5	1+5	1+4+5	1+4+5	1+4+5	1+4+5	1+4+5	1+4+5	1+5	1+5	1+5	1+2+5	1+2	1+2	1+2+4	1+2+5	1+2+4+5	1+2+4+5	1+2	1+2	1+2+5	1+2+5	1+2+4+5	1+2+5	1+2+5
		1301	-	-																																A
	COI	1561	C	C			C	C										C		C	C	C	C	C		T									C	T										T
		2338	T	T										T									C													C					C
		2767*	T	T	T				T	T	T								T		T	T					T	T					T	T		C	C		C		C								C
	COII	3107	C	A																		C			C							C	A			C
		3842	-	AA																																AA
		4710	A	A																																T
	COIII	5132	C	T																																C
		5361	G	A							G										A		A													A							A
	NAD3	5733	C	C								C											C								C	C				T
		5863	G	G																																A
		5916	T	T																																C
	tRNA-Asn	6169	A	G																																A
	tRNA-Glu	6304	-	A																																-
		6582	C	C																																T
	NAD5	6683	T	C																																C
		6794	G	G																																A
		7656	A	G																																A
		7877	A	A																																G
	NAD4	8296	G	A							G					G			G					G												G					G
		8639	G	G		G		G	G	G	G		G		G				G		G	G	G			G						G		G		A		A		A				A			A
		8959	A	C			C		C	C					C								C													C
	NAD6	10155	T	C																																T
		10265	G	G													G			G		G														A						A
	COB	10813	G	G					A											G		A	A		A	G				A	A					A
		10843	A	G																																A
		10846	G	A																																G
		11020	G	A			G		G			G		G											G					G		G			A	G			G		G	G			G
		11543	AC	GC																																GT
		14626	A	A																																-
		15091	T	T																																-
		15094	AA	AA																																CT
		15167	C	T																																T
		15428	A	G																																A
		15437	C	A																																C
		15519	T	A																																A
		16361	AA	AA																																CG
	NOTE: *This site differentiates HT1 (T) from HT2 (C)
[truncated: 2 more columns]
