# Supplementary material for: Genome analyses of four Wolbachia strains and associated mitochondria of Rhagoletis cerasi expose cumulative modularity of cytoplasmic incompatibility factors and cytoplasmic hitchhiking across host populations
Source: BMC Genomics. 2021 Aug 13;22:616. doi: 10.1186/s12864-021-07906-6 (PMC8361831; doi:10.1186/s12864-021-07906-6)
Supplement: Supplementary file 6 — Additional file 6. PERMANOVA of mitochondrial genetic distances between samples grouped by presence of Wolbachia strains. [file 12864_2021_7906_MOESM6_ESM.xlsx]

## Sheet: Sheet1
Additional File 6: permANOVA
Call:
adonis(formula = De ~ wCer4 * wCer5 * Group * Site, data = mapfile, na.rm = TRUE)
Permutation: free
Number of permutations: 999
Terms added sequentially (first to last)
	Df	SumsOfSqs	MeanSqs	F.Model	R2	Pr(>F)
wCer4	1	1.021	1.0206	0.6997	0.01175	0.736
wCer5	1	2.023	2.0229	1.3867	0.02329	0.206
Group	1	11.889	11.8892	8.1503	0.13688	0.001 ***
Site	7	13.12	1.8743	1.2849	0.15106	0.099 .
wCer4:wCer5	1	2.233	2.2332	1.5309	0.02571	0.152
wCer4:Group	1	2.029	2.0289	1.3908	0.02336	0.174
wCer5:Group	1	2.181	2.1809	1.495	0.02511	0.176
wCer4:Site	3	4.406	1.4687	1.0068	0.05073	0.448
wCer5:Site	1	1.461	1.4606	1.0013	0.01682	0.438
Group:Site	1	2.733	2.7326	1.8732	0.03146	0.048 *
Residuals	30	43.762	1.4587		0.50384
Total	48	86.857			1
---
Signif. codes: 0 ‘***’ 0.001 ‘**’ 0.01 ‘*’ 0.05 ‘.’ 0.1 ‘ ’ 1
