# Supplementary material for: Genome analyses of four Wolbachia strains and associated mitochondria of Rhagoletis cerasi expose cumulative modularity of cytoplasmic incompatibility factors and cytoplasmic hitchhiking across host populations
Source: BMC Genomics. 2021 Aug 13;22:616. doi: 10.1186/s12864-021-07906-6 (PMC8361831; doi:10.1186/s12864-021-07906-6)
Supplement: Supplementary file 7 — Additional file 7. FASTA aligned wCer1 consensus sequences from RcerHB, RcerIZ and RcerAS. [file 12864_2021_7906_MOESM7_ESM.txt]

>wCer1_RcIZ_16contig_all_097097
CAGGTCGTAGGATTGTTGTCATCCCGCTGCTTGTTAGCGGGATCTAGAGATACCGCGAATGAATCGCGGTATGACGGTTCGCGGCGGTATGACGATAACCTCGTCATCCCGCTACGTGTTAGCGGGATCTCTTGTTAGCGGCTGAGATACCGCGAATGAATCGCGGTATGACGGTTCGTGGCGGCGTGACGATAAGCTCGTCATCCCGCTGCTTGTTAGCGGGATCTCTTGTTAGCGGCTGAGATACCGCGAATGAATCGCGGTATGACGGTTCGTGGCGGCGTGACGATAAGGTTTATACCTTGTCATCCCAGTGCGTGACACTGGGATCTAGCCTTTATTATGCAGCCACTTGGTTGAAATTAAGTCTTCTGGATCCCAGTGTCAGCTACTCGGATGACACCATTCTTTTTTCTGGATCCAAGTAGTCTGGGCACTGGGATGACACCATAGGGGCGCTGCCATTATAGAGTGAACCAGTGTCACGCACTGGGATGACACCCTGACAATCGTCATCCCGCTACGTGTTAGCGGGATCTATGTTAAGAGATACCGCGGCGGTATGACGTATAGAAACTAAAAAAGTTCTTTTTTAAAAAACTTAAGTTATACTTATAAGTATTTGATACTTTTTATAGTGATTATGTCGAGTTTAAGCTGCCTTTATGGTGATAATGCAGAATTTGTGGAAGAAATGTATAGCCGTTATTTGCAGGGTGATAAATCAATCGGGGAGGATTGGTATAAAATTTTTTCAAGCAATTTAGAAGTTAATAAAGCGGAGACCTGCGGTGCACAACATGTAACTAAGGTGGATGATTCAGTTTCTAGTTTAGCAAATTTTTTCAGATCTTACGGTCATTTTTTTGCGGATCTTAATCCGTTATCACCCAATGTGAATAAGGAAGTAGATTATCAGAAATATTCGAATCTATATCCGGCAAGTGACGCTGGAATCTATAGAGATATTTACTGCAAGAACATCGGTTTTGAATTTATGCATATCTCCTCTTATGAGGAGAGGATGTGGCTGCAGGAAAAGATCGAAAATCAAACCTATACGCTGAGTTCACAAGATAAAAAGGAAATACTGAGGCACTTAATTGAATCTGAGATGTTCGAGCAATTTCTCCATATGAAATTTCCTGGATATAAACGTTTTTCTATCGAAGGTGGGGAATCAGCTATCGTTGCAATTGAAAAAATCATTAGTGATTCTACGGTTTTTGGTATTGAAGAAATAGTCCTTGGCATGGCTCACCGCGGACGACTCAATGTTCTAACCAAAGTTATGGGCAAAGAATATGCGGCAATGCTATCTGAATTTCAAGGCAATCTTGCATATCCAGGTGGTCTTGAGGTGTCCGGTGATGTTAAATATCACCTTGGTTACTCTTCTGATCAAACACTTGCCAGTGGTAAGAAAATACATTTAAGTTTATGCCCTAATCCATCTCACCTTGAAGCGGTAAATCCGGTTTTGGCTGGAAGAATAAGAGCAAAACAGAATATAAGATCTGTGCTTGGCATATCAATTCATGGTGATGCGGCTTTCATCGGCCAAGGAGTGGTTGCTGAAACTCTAACCTTAAGCAATATTGAAGGTTATAAGGTAGATGGCATTGTGCACATTGTTATTAATAACCAAGTTGGTTTTACTGCTAATCCGTGTTGTGCGCGATCCTCTTTTTACTGTACTGATGTAGCAAAATCAATAGAAGCTCCAGTGTTTCACGTTAATGGAGATAACCCAGAAGCTGTGAGTTTTGCTACAAGTCTGGCGATGGAATATAGGCAGAAATTTAAAAAGGACGTAGTGATTGACATAATATGTTACCGCAAATATGGCCATAATGAAGGTGATGAACCGAATTTCACTCAGCCACTTATGTATAAGGCGATATCAAAGCATAAAACTCCTGGAACATTGTATGAAGAAAAATTGACTGCAGAGAAAGTATTAGATGGCGATGAAGTAAATAAATTGCGCAGTGAATTCAGGGCAAAATTAGATAAAAGTCTTGCTGAATCAGCGGCTTACACTCCAAAAAAAGCTGACTGGTTCGGTGGAGTGTGGTCAAAATTAAGAAGAGCAAAGCTGAACGATTTGAGCGAATACTACACGGATTCTGGTGTTCCGCCAGATGAGTTGAAAAAATTAGGTGTGCATATAAATAGCAATATCCCAAGTAACTTTAACATTAACAATAAGGTTAGAAAAATACTCGATGGCAGAATAGACAGCATAAATTTTGGTAGTAATATAGACTGGGCAACTGCCGAAAGTCTTGCGTTTGCATCACTGCTTACAGAAGGAATAGGAGTGCGTTTATCAGGACAAGACTCTGGTCGTGGGACTTTCTCGCACCGTCATTCAAGGCTTGTTGATCAGGTAACAGAAGAAGCGTTTATTCCGCTAAACAATATAAATGAAAAGCAAGCTCACTTTGAGGTCATAGATAGCGCACTATCTGAGTATGCTGTAATGGGCTTTGAATATGGATATAGCCTTGATTCCCCGTATTCACTGGTGCTCTGGGAAGGACAATTTGGTGATTTTGCAAATGGTGCACAAATTATGATCGACCAGTTTATCGCATCTGCAGAAACAAAGTGGTTGCGATCAAGCGGTCTAGTTTTATTGCTGCCTCATGGTTATGAAGGACAGGGACCTGAGCATAGCTCCGCACGTATAGAGAGATTTTTGCAACTCTGCGCAGAGGATAATATGCAGGTAGTTAATTGTTCCACTCCGGCGAATTACTTCCATGTCTTACGCAGACAAATGCATAGAGACTTTCGTAAGCCTCTGGTAGTGTTTACACCTAAATCACTATTGCGTCATAAAAGAGCAGTTTCTAACCTATCTGACTTTGAAGGAAAATTCCTCACGGTAATCCCAGAATATAGAACAGATTTGGTTCTAAATGATAAAATACGTAAAGTTGTAATATGCAGTGGTAAAGTTTACTACGACATAATTGAAGTATGTGAAGCACAAAAAATAAACGATATAGCAGTAATACGTTTGGAGCAATTCTATCCGTTTCCGGCCGATAAACTAAGCAGTGAACTTGAGAAATACGAGAACGCTGAAATTGTATGGTGTCAAGAAGAACCAAAAAATATGGGAGGATGGTTTTTTGTCAACCCATTGATAGAAGAAGTGTTATCTAATCTCGATATCCAAGCAAAAAGACCTAAGTGTATCGCAAGACCTGCTGCTGCATCTCCTGCATGTGGTTATGTTAGTGTTCACACTCAGCAGCAGGAGGAGATTTTAAAGCAGGTTATGCAGGGGATCTAGCACAATTGTGCAAATATTGAAGCGAAAGCTGGCAAGCGAACATTGTTCATCAGATCTTGACGCTGGGCACTGCAGCCAGGCGCAATAGAAAACGCATTACACCAATAAAGCCCTTTTGGTACTCAAGCAAATATAAAAGATTTTTATTCTATTAAAAAAAATTTAATTTTTATTAAAATTTTCATTTATTTTTATTTAAAAAGTAAACATTATTAATATTTACTTTAATTAATATAGGATATATATGAATACAAAAATATTTGAGATGTTAATAAGGAGAACTGGTCTACGCAGAGATAGCAAAGCTGAGATCATACAGTTAAATAGAAATGAAAAAGCTTTTGTAGATGAGGATAAAGAATCTATCGAATTAGCTGAGGCCATTTTTGAAGAGAATAATATGTTTCATTTCCGCAAACCAGGTCCTGCTATGGATTACATTTTGCACAAATTAATAAATGATAGGAAGCTTTTCGAGGAAATGAAAGATAGAGGTACAAGTATAATACGTCTTTTTTCTTTGTTATCAATGTATCATGGTCGTCTCAATTGCTGTGTTATAAGAAAAGGAGGGTGTATTACTGAGTGTGGCATACTTGATTACGCTGGCACCTATCCAGAACTAGTGCCTTTAGAGGACTTTATACTTATTGAGCCTTCCTCGTACCTCGAGTACATTGTGTTTGACAATGAGAATATCAGAAATAGGTTAGCTGAAGACTTAACTGAAGATAAAACAAAATTAGATATCTTTTTGAATGGAATTTTAGCAACAAAGAATTCGGATTTAGTATTATCTTGTATTAACAAGATAGAGGTTCTTAATGAGGGAGATAGATATTTTGTTAATCTCTTACAGAAAAACGGCATGCTAGACTACATCTTAAACAAAGATGATACAACACTTGCAAAATCAACTCTAAAGGAGTTGTTGAAGCTTTCTATTTTGCAGGAAGAAAAAAGCACTGAGTTAGAATCTCCCCAAGCTTCAAGTGTAAATGTTAGCAAAGCTCAGCAACATTGTAGTATATAGCTGGTGATAAAGTTTAAAATAATTGCATATACTGAGGCTCATTTAGGTATAGAGCCTCAGTGGTGCTTAATTTTTCAATTTATGGTAGACTAGTAGCCCTACTATGATGTGGATCTATGCTCGCTTATAACTAAAATTTCACTTCCACCAAGGGGATATTATTCCAGCTATTGCTTCCATAGTCATCAATAGAAGCGTTTAAGTAATCTGTATCAAAGCGCACGGGCACATCAAATTCGAAGCTCGCAGTGATTATTGCATCTTTTACTGGCGGTTTCATGAATGTTATTTCTCCCGTTGAATAATTTACTGAATATTCACTCTCTTCTTTACCATTTAAATAAATCTTTACTGTCCCATGTACTGGCTTTTTGATCATACGTATATGCTTATCTTCCCCACTTACATAAGTTTTGATTAGCTGAAAAGTCGTTTTTTTGTTATCTCCTATACCAATCTCTTGGTTGATGGCTATAAAATCTGACCAATCCTTAAAACGAAACCCTATTGCTTTACCTTTTCGTGCATGAAAAAATGTTATTAGTTCTAGTAGCTGCTCGTTTGATCTGACCCCGTAAGCTATGTTGTATCTAGTGCGTGCATGAGACCAATTGATGTTGCGCTGTTCACAACCATTGTGAGTTGTTACAACGTCAGTGGAAAATTCCGGTCCTCCAGTGGAACCATAAGATATATTTTCTGGAAATCTAATTTCTGTGAATGACATATACCCTCCTGTAGAAATAAAGTTGAGTTGATGTAGATAAAGTAGGAAAAATCTTAAACTTTTGAAATTGCTTTATTAATAAGATCGTGCATTTTTAATCCTGTTTCTTCTAGAAAAGTAAGGGTACTATTTTCTTCTAACTCACTCTTCAGTTCGTTAATGTTCTTATGACTCTGCGTTAATTGATATACACAAACACATGCAACGACTAAAGCAATTCCAGCAAGGAATGCTAAAGGAATTGATTGAGTAAAAGCAGCAGCTATAGCAGATGGTGTGAATACTATAGCAGCTATCACAGCAACTGTGCCATAAATAGCCTCTTTCCTGTAACTATTGATTAATTTTTTTTGTACTCCTTTTTGTTGTGTTTTTTGTTCTTGCTGATGAGAGGAAGGGATTTTTTTATCTGTGTAAATTTGTAAAACCGGCGCACTAGTGTTGGTATTAATTATTTCTTGTTGTACTTTTTGCTCTGATTGATTAGAAGTAGGAATTTCTCTATCCGTATAAACAGTTGCACTAGCGCTGGCATTAATTCCTTCTTGTCGTGTTTTTTGCTCTAGTTGATGAGAAAAAGGGATTTCTTTATCCGTATAAACAGTCGCACTAGTACTGATATTAATTATTTCTTGTTGTACTTCTTTCTCTGATTGATCAGAAGTAGGAACTCTTTTACCTGTGCCAAGAATTGCTTCACTAGAAACTTGTTGATCTTCTTTTATATCTTCAGAAATTCCACTAAGGAGTGGTACAAAATGTTGCATGTAATTCACTACTCCTACAGTTTTTTTACTATTATCTATCTTTAATTGATCAAGATTCACACCTTGTATAAAAACTTCTAGATCATCATCATGTGCTGTAATTTTAGTTACTGTAACTTTTTGACTATCTTCCTCTATTGAATAAATATCAAGCTCCACTTCATACTTATCACATATCATTCTCCCTTCAATCCCTGGGCGACCCCATATAGGTAGGCTAGCTTCTGTAGCCATACTTCTAATATCTTTTAAATATCTATCAAAAGATGCAATATTGTCTGGTATAATATTGTTCTGGTTATCTTTCATTACATTTCCATTTGAACCTATCATAGGTACAGCATATCCTTCAGCAATATTTTTTGTTATTTCATCAAAAACCCATCGTGAGTCCTTTTTGTTTTCAGCATAATCTGCACAATCTTTTCTTAATGATTTTGCGGTAAAACGATGACCAGGTTTTAACTCATTCAACCCTTGAGCCACGGAGTCAAAAAAGCAATCCCCTGTCTTTAGAGCAGCCCCTATCTTTAGTTTTTTAGAATAAGCACTCTTTAAATTATGCAATAAATTACTTGATTTTTTCTTTTCTTTGATTTGTCGAAAAAGAGCAATTGGTTCTCTTGTATAATTAGGTTCTTTCATATTGTAACTCCAGAATGGTAATTATATATTGAGTTTAACACTTTTTAATGGATTAGTCAATCTTTGCAGGCTGAGGTTATGCTTGACTATAGGCATCACCTGCTTTTCTTGAGCTACTGTGTCACTTCTACGTGCCGTTACTTATCACACCCACAGTTACTATACTCAGGTTCATTTGAGTTGTCAAGCAAAAAAAATAAAATTTTATGGCAAACTGTAACTAGCCTTGCTTGTGACTTAATTCATCTACTTTTTTGCGTAATACATTCAAATCAGTTGCTCCTACAAACAGGCTATCTCCAATTATTAAAAAAGGTGTACCACCTACTCCCAAATCTCTTACTAGAAGCCTACTGTTGTTTATCATTTGCTCAATTTTGTCCGCGTTATCTTTTATGGAATCATTAAAATCGTCCTCATCAATCCCTATGTTTTTCACTATATCCAATATGCTTTCGTCTGAAAATTCTCCTTTGTGACTTAAAGCAGCATGGTGAAAATCGAAATATTTTTCTTTATCGAGAAAATAGACAGCTAAAGCACTTTTTGCTGCCTTTAAAGAAGCGTTACCAAGTATTGGAGCATCCCTAAAGATATACTTAATTTTGCCGTCGTTAATTAACTGCTTTATATCATTCTTTATAGCTTTGCAATGTCCACAAGAATAGTCAAGGAAGCCTACAGCTATAACACTACTATTTTCATTTCCGGAGTAAGGATAAGTAAGGTCAAATATTTGATCCTTGTATTGTGAAATTTTACTTTTGGTTACATTATCTCGAGCAGCGTAACTACTTTTAATCGACTCCTCTTTGAGAGTTTTTACGATCTTATCAAAATTTCTGCTTATATAATTATCTAATTTCTCACCTATATAATCATCGTTTAGCATTTGGCTGCGATTTGAAAGCCAATTGTTTATTATCGGCAAGCTTGCTATTGCTATTATTAAAATTAATAAAAACGATATTCTAGACATACAATTTATTTAAAAACCTACAACATAAAACTTTTAGTACACATTTATCTGTATATTAAAAGAAGCATCTAATGTTAATATATAAAAACATTTGTATCAAGTGTATTTTATAACCAGTTTTGCCTCAAATGCAAACTTTACACAATGAAACTCAAGCACATTACTGAAAAGCTCATCAGAAGGCTTAGTAGCAGAGGCGCGCGGAGCGTAGATTTAAGTTGTTTCCGCTGTGTATAATTTTCCGCGGAATAAACATATGAACGAGCCAATAATTGGTAGAGAAAAAGAAATAGCTATTCTACAAGACAAACTTCTTTCTCAATCAGCCGAATTTATTGCTGTTTATGGTCGGCGTCGTGTAAATGTTGTATTATCTGCATTTTATCAGCATAATATAGAAGTAATGTAATGCAGATATTATGCCGATGCCAAATTATACGATTACTTCTAAAATTGCTAGTTGTCTTATAAGGATTGAAGCAGCAAAAGAAAAAGTGTTACATTTGCCACTCACTGTATCAATGCTTTTGTCTCTTCGTGAAACTGCACGGCTTTATACCACACACTATTCTACTATGATTGAAGGAAATCGACTTGAACCTAAACAGATTGAAGAGGTTTTAAGTGGTAAAAGCCACTTTCCAAAATATAGGAGAGATGAAAATGAGGTTAAAGGATATTATGCAGCTTTAACTCAAGTTGAACAATGGGCAGCAAGGAGAATACCCATTACTGAGAAAGCTGTTCAAACACTACATGCTCTAGTAATAGCAAGTGGAAAATCTAAAATAAAATCAACACCTTATCGTGATGGTCAAAATGTTATCCGCGATAGTCTTACACGTGCAATAATTTATATGCCACCTGAAGCAAAGGATGTACCAAAGCTCATGAGCAGTATGATTGATTGGATTCGTAACAGTGAGCAAGTGCCTTGCCCAATTATTGCAGGTATTGCGCATTATCAATTTGTAACAATTCACCCTTACTATGACGGTAATGGTCGTACTGCAAGATTGTTGACTACATTAATTTTACACCTTGGTGGGTATGACCTAAAAGGACTTTATTCATTGGAAGAATATTATGCTAAGAATCTAGGAGCGTATTATGAAGCAATCAGTATAGGTCCATCGCACAACTATTACATGGGACGAGCTGAAGCAGATATTACTAAGTGGGTGGAGTATTTCGTAGGAGGTATGGCAAATTCATTTGAGAACGTTTTACAACGTATAAATAAAGAAGAATACCACGCTGATCAGACTGATCTTATACGTAAGCTTGATCCTAAACAGCGTAGGGCTCTTGAGCTCTTCCAGGAGTTTTCCGCTATTACAGCTAGTCAGGTTGGCGAACTATTTAATTTTAAGCCTCGTACCAGTGCGCAACTTTGTAAAAAGTGGGTGGAAATGGGGTTTATCAAGATTGTAGATTTTTCCAATAGAGGAAGGAAATACAAACTTAGTAAGCAATATGAAGATTTGATCTCAAATTAACTGAAAGCTCGCTAGACAGTGCATAGATCAAATTTCAATAAAGTGCTTGAAAACTAGATATAAACTTAAAATTTTAAAAACTGGAATATGTACAACAACTTACGCGACTTCATCAAAGCCTTAGAAGAAAAAAAAGATCTGATTAGGATTAAGGAGGAAGTTTCAACAGTTCTTGAAATGACAGAAATTCACCGTAGGGTTTTGTCAAACAAAGGGCCAGCGATCATTTTTGAAAATGTTGTCACAGAAAACGGCAAAAATTCGATTCCAGTTTTAGTGAATTTATTCGGTACTATTGAAAGAATTGCCTTGGGACTGAACATAAATCCTGGTGAGCTAAGAGATCTTGGTAAACTTTTAGCATTTTTGCAATCACCTGAGCCGCCAAAAAACTTTAAGGATGCTATAAAAATGTTTCCTTTGTTGAAAGTCGTGTTATCGATGCGAAGTAAAGTCGTGAGCAAGGCTCCATGTCAAGAGGTAGTGCTAACCGGAGATGAAGTGGACCTAAGTCTACTGCCCATTCAAACATGCTGGCCAAATGAACCTGCACCACTTATCACCTGGCCGATTGTGGTGACAAAAGGACCTACGAAAGACAAACAAGATAATTTCAATCTTGGAATATATCGTATGCAGGTCATAGATAAAAAAACAACTCTAATGCGTTGGCTTGCGCATCGTGGAGGAGCAGGTCACCATAAACGATGGAAAGAGAAGGAACAAAATATGAAATTTCCTGCTGCTGCTGTGATCGGTAGTGATCCTGCAACGATTATTGCTGCGGTAACTCCAGTGCCAGAAACATTGTCAGAATACCAATTTGCTGGGTTGCTGCGCAAAAAACCGCTTGAACTTGTAAATTGTAAGACTGTTCCACTTCAAGTACCAGCTCACGCGGAAATCGTTCTGGAAGGCTATGTGAGTTTGGATAGCTATCAAGACGAAGGGCCATACGGAGACCACACCGGCTACTATAATTCTGTTGAGCAATTTCCTGAATTTAATATTACTGCAATTACTATGCGTAAAAATCCAATTTATCTTAGCACTTTCACTGGCAAGCCACCTGATGAACCATCGATTCTTGGTGAAGCACTCAATGAAATTTTTGTGCCCATTCTTATCAATCAATTTCCAGAGATAGTGGACTTTTATCTGCCACCGGAAGGTTGCTCATATAGAATAGCGGTAGTGTCGATAAAAAAATCCTATCCAGGGCAGGCAAAAAGAATTGTTATGGGCATACTTTCCTTTCTAAAGCAATTTTTATACACGAAGTTTATTATCGTTGTTGATGATGATATAAATGTACGTGATTGGAAGGAAGTGATGTGGGCAATGTCAACAAGGATGGACCCTGTGCGTGATACAATCATGATAGAAAATGCACCTATTGATTATTTAGACTTTGCTTCCCCTGAAAGTGGACTTGGAGGTAAGATGGGATTTGATGCGACAAATAAAATCCCGCCTGAAACCAAACGAGAGTGGGGAAAGAAAATTGAGATGAGTGAGGAAATAGTAAGGAAAGTCGCGGAGAAGTGGGAGGAATATATGGACTAGACTTCTTGCATAAAAGCAGAAAAAAGTTTGGCGTTTTTTATAATGCCGCATTAACTGATAATTGTGCGTCACAGTGCCCTTTTTTTGTCATCCTATAGCTATACCGCCGCGGTATCTCTTAGCCGCTAACAAGTAGTGGGATGACGAGCTTATCGTCATCCTGCCGCGAACCGTCATACCGCGATTCATTCGCGGTATCTCAGCCGCTAACAAGCAGCGGGATACTTAGGGATGACGGTTGTTGTTGAGCTGTAAATATTAAGAAATTTACCAAATGAAAAAAAAGGCAAAAGAAGCCCTGGGGTTATTATCCGCTTTAAAATATTGGCGTTTTTTATGTTTTAAACGCTTGACAAGCGAGATTCAGCCGCTTTTAATTGCAACTAACTTACGCTGCAAATGTTTAAGAAATTTACTAAGCAGAAAAAAAGACAAAGAATCCCCGAGTTAGCTAGTCTTTTACTATCTCTGTCGAGTATTGGCATTTTTTGATGTCTTGTAACGCTTTATAAGCGCGTTCAGCTTATTTAGATAAAAACCTAGATGTAGATGAAGTTTTGTAAAGACATACAGTATCTATATACTGCAAAAAATTGAACATAAGACGCCGATACATTAAGTAATCCTTACCTTTTAATCTGCAGATTGGCGAAAGCAAATACAATAGCTTCAGTTTCATGATAAGAGGGCTGGCGGAGTTTGTCAAGCAAGTTTTTTTGTTTCTGCGGGCTACCTGAGTCTATTGATTTCATTAGAGCCGAAACTCTTGAGACCTAGGTGATAATTCTATCTAAAAGAATGCCGAAAAAGAGCAGCAACCCTACGTAGGAGTTATTTTTAAATATGGACATGCATTGACTGGGATCGTCAGGATTGAAATTTTTGTATTGGCGGTGAAATATGAACCCTACAGCAAGTAGAGCAATATAAAAAATGTTATTTAATGATGATAAGATACCAGCATATAGCCACGTCATAAGAGATATTAAATAAAATCTTTTCAACCAAGATTTTGTTGTATCACCAAAATATAATGCGGTAGATTTCATCCCGAGTTTTTCATCATCTTTTTTATCTTGATGGGCGTATATGGTGTCATAGCTAAGTGTCCAAAAGACGCATCCTATATAAAACAGCAAGGATTCTATACTGATCTGGTTTGTTATTGCTGCTGAGCCCATGAGCGATCCCATATTGAAGGTAAACCCTAAGAACAATTGTGGCCACCAAACATACCGCTTTAATAAAGGGTAAGTAGCTATCATACACATTGAGATTATTCCAAGTATAAGTGTAGTTTTATTAGTTAATAATAAGATTACCAGGGCAATAGACAGTAACAGTGAAAGTAAAGCCAAAGCCTGCTTTATGTTTAATGCACCACTTGCAAGTGGCCTATATTTTGTTCGTTCAACGTGCGCATCTATTTTTCTATCGAAGATATCATTGATTATGCACCCTGCGGGTCTCATTAAAAATGCACCTATAGTAAACAAAACAAGGAGAAAAAGAGCCTGATATGATAGAGAAGTTGAGGCTAAAAGAATACCGCTCAAACTGGGAAATAGCACAAGCCACAAACCTGTTAAACTGTGCAACCTCATTAATGAAAAGTAATGGTTGAAATACATTAATTAAGTGTGATTATGTAATATTTTGCTTACATTAACAAAATTATCGAACGCTAAATCAGGCTTGAAAACTAACTCAGGTATAAATCGCAAATCAACATAACACAATATAGATTTACGTATTGACCATGCAGACTGGTTCATTTCATTAACAACAGTGTTAATATCACAATTATTCTCAGAAGGATCTCCAGTGCGTCTTTTTTCTGGATCTAAGTAGTCAGCTACTTGAATATTCAATGAAGATAACACAATATATACATCTGCTTTTTTCAAATCTTTACTTAATTTTACGTCAGATACCGCTACATTTTTATTGAACACCTTACCTTCCATTAGAATTCTTGATATTGCTCTATGCAATACCGATGCTATCTTTAGGTTTCTAATTTCCTTTTTCATATCCAGCTACTATAACACCCTTTCTTCTTGCACTAATTGATAAGCTTCCAAAATATCTCCAACTTTAATATCGACATTACCCTCTAGTGATACTCCGCATTCAAAGTTTACACCTACTTCTTTAACATCATCTTTAAATCTACGTAGTGCTTTTAACTTTCCTTCATGCACCAATTTGCCACCACGCATTACCTTAATTAAAGAATCTTTTCTTATGACTCCATCACTTACGTAACATCCAATGATATTACCAGCTTTAGATACGTTAAATATTTGCCTCACAGATGCAAAGCCAACACGAACCTCTCGTGTAACAGGCTTTAACATTTTAGTTAAATACATTCTCATGTCGTCAATGAGCTCGTATATTATGTTATAAGTATGTATTTCTATACCTTTTTGTTTTGCCAAGTCCCTTATTTTTGAGTCCACTTTTACATTAAAAGCTAAAATTACTGCACTTGATGCTTCTGCAAGCAGCACATCTGAATCTGTTATCCCTCCTACTGCTTTGTGTAGGATATTTAATTTCACTTGATCTTTACCGAGTTTATCAATTGAACTTGATATTGCTTCAATAGAACCAGTTACATCGCACTTTAAAACTACAGATAGTTCTTCTATTTCACTGTTATTACGGCTGAATATATCTAAATCATCCTCATCTAAATTTTCTTCTTTTTTCTTGATTAACTCTAACCTATGTTCAATAATTTCACGTGCCTGCTTTTCAGAATTTACAACAACAAATTTATCTCCAGCATTTGGTACACCATTTAGACCAGTAATTTCAATTGGAGCAGAGGGTAGTGCTGCTTTTTCTCTTTGACCAAGGTGATTAACCATACTACGTACTTTACTGTATGTTGTACCAACTACCAATATATCACCAACCTTTAACGTTCCTTCCTCAACTATCAATGTAGCTGATATTCCTTTCGCTTTATCTATTTTGGATTCTATTACCCATCCAAGTGCTCGACAATCTTCTATTGCTTCTAGCTTCATTAATTCAGCGATTAACAAAATCGTCTCTTCTAGTTTATCTAAATTAGTTTTCTTTTTTGCTGATACTGGCACAATCATAACATCACCACCAAGCTCTTCAGGAATGAGATCATATTGAGGTAAGCTACTCATTACTTTCTCCACATCACCAGGCTCAGATTTATCAATTTTATTAATAGCAACTATAATAGAAACATTTGCTGCTTTTGCATGATTTATTGCTTCAACTGTTTGTTTCATGATTCCATCGTCAGCTGCAACTACTATTACAACTATATTAGTAATATTGGCACCACGTGCACGCATCGCAGTGAACGCTTCATGTCCTGGTGTATCAATAAAGGTAATTTTTTGCTTATCTTTTGTCGTTATTTGATAAGCACCTATGTGTTGAGTTATGCCACCTGACTCTCTTTCTGCAACATTAGATTCACGAAATGCATCGAGCAATGAGGTTTTACCATGATCGACGTGTCCCATAAAAGTGACGATTGGTGGTTTAGGTTTTTTAGGCAGGCTTTCTCTGCCTTCTATAAAAAATAAATCCTTTTCTTTGTTGGCATCGCTCACTCGTTTGGCCGTATGATTAAATTTTTTCACTATTTCACATGCTATATCTGGATCCACCAGATCATCTACTCTATAACTCTCACCAACTTCTTCTTTGAACATTTTTAGCACACTCTTGCTATCTTCTGCCATACGAATAGATAACTCCCTGATAGTTATTTTGTCTGGTACAATAACTTCTCTTGATATATTTTTACCCTTAGTAAACTTTGACTTTCTACCTCTTATACCAAACCTTTGCTTAAATACAGGGGGTTGTTCAGTTTTTTCATCTATTGCCTGTGCAATTACCAGTTTAGAATGCTTAGAATATATATCTTTATTGACCTTAAAGGACTTTTTATCGTCGTCCTCATAGTTAATACTATCTTCTTTTGGTTCAACTAAGTGGGTATTACTTAAAACTTGCTTATTTATTTCCTTAGATAAAGCGTCCGCTTCATTTTTCTCATCAATCTCTTTATTGTTGTCTTCTTTTGCTGTTTTCTCTTTTTCTTCTCTCTGATTTCTTTCTTTCAGCAAAGCAGCATTCTGCACAGCATTAATGCGAAAAATTTGTTCTTTCTCTGTTAAAGAACCTAATTTACTCTCGTCAAATAAATTATGTTCTTCTGCATCATGAGATTTTTTTCTTCTTTTTTTTACTACTGTAGCTCCAGTACTTGGGCTAGCTGAAGAGTTTAAATTGAGGTCTAATTTAAGCTTGCTTAAACCTTGGAGCGTTAATTTTTTATCACTGATATCTTCATTATTCATATTATTTTATTATATTAATCCAAGCTTTTTACGTGCTTCTATGATTATTGAATCTACTGTATCTTTTAGATCTTCTTTGCTATCGGATGAGGAAGAGAGTATGCTGCAAAACTCATAACTTGATAAATCTGCTATGTCCTCTAAAGTCTTAATATCATGCTTACTAAGAGCAATTTTATTGTCTATTGATAAAGTTAAATTGATTACATCATCCTCCATACCTAAACTTTTTAGCTCTTCTATTTTTCTATCATTTTCTGCTTTCAGGTACTTATTTGCTCTATTGTGAAGTTCGTTTGCAATATCTTCATTAAAGCCCTCTATTGAAGCAAGCTCTTTAATTGAAGCGCTAGATATGTCTTCTACACTTGAAAAACCTTCTGTTACCAATAGCTGACCCATAATCTCTTCTAAGTTTAAAGCTTCAGCAAATAAAGCTGAACATTGACTAAGTTCTTTACTTCGCCTTTCTGATTCTTGCTGAGTGCTTAATATCTCAATTTTCCATCCAACAAGCTCTGAAGCTAATCTTACATTCTGGCCCTTTTTTCCTATCGCTAAACTCAATTGATCTTCAGCAACTATTAACTCTATGCAATTTTCATTTTCATCAATAATAACCTTCGATACTTCTGCAGGAGTAATGGCTTTAATAACAAATTGACCCAAATCTGAGGAGTAATTTATAACGTCAATTTTTTCACCATTTAATTCGTGTATAATAGTTTTTATTCTATCTCCCTTAACTCCAACACAAGCACCTACTGGATCAATGTTCTTGTCGGGAGAGAAAACGGCAACCTTAGACCTTGAACCAGCATCTCTAGCTATACCTTTAATTGTCACTAATCCGTCAGCAATTTCTGGTATTTCTTGATTTAATAATGCCTCCAAAAAGCCTTCATGAGTCCTAGAAAGAATAATTTGACGTCCATCATCAGAGCGCTTAACAGTCTGTATGTAAGCTTTAACCTTATCACCTTCACGAAATGATTCACCACCAGTTAAATTTCGCAATGGAAGATATGCCCTAGTGCCATTTATGTCTATAATAAGATCTGAATATTCTACTTGTTTAACAATACCATACCTTATTTCTCCCACCTTATCTTTAAATTCCTCATATTGCTTTTTTGACTCTTCATCTTTAATTATTTGAGCAATCTTTTGCTGGGCAATTCTTGCTGAAGCAAGATCAGTGTTAAGAGAGAGTAATTCACTAACAGTATCTCCAACTTTTGCATCTCCTTTTATTAATTTAGCTTGTGTAAGCGTAATTGATTCACACTCGGTATTCTCTTTTTCATTTGATTCATCATCAATAACTTTTAGTTTTCTATATGAAGTAACTTTGCCTGTGTTTCTATCTATATCAACTACAATTTTACTTTTGCTACCATATTTTTGATGAGCCACTGCTTCTATAGCACTTTCTAGTGCCTTTATTACAACATCAAAATCTAAACCTTTTTGAAGTGAAAGCTCTCCTGCTGTTTTTATTACATCAAGGCTTCCAACTATGTTATTCTTGTTACTTTTCTGCTTAACACTGCTTTTACGATTAGCAATCATAATAAATAAATCCAATGTAATTAGTTATAATTATAGCTCCAACGGGCAAAGAACACTATCTTAAATGTTAAATGATTGCTAATTTAAGTCAAGTTTTTTCATGTTTTTGTATAACAAGCAACGCAGGAGTAAAGAATAAAGTTAAAACCGTTGCAGCCAATATTCCACTTGCTATGGTTGTTGAAATGTCAACCCACCACTGGCTTGATGGAGCATCATATGTGATTTGTAGCGTAAAAAAATTGATATTTAACCTGGTAATCATCGGTATTAAACCAAGAACTGTGGTTGCAACGGTAAGCAATATTGGCCTAACGCGAGAAATTGCAGCGTTTATTACACATCGCTTGATGTCATTTTTGTGTACCTTAATTTGGTGATGAAAGGCATCAAGCAATAGTATGTTATTATTTACTATAATTCCCGCCAAAGCAATTATCCCCACTCCACACATAACAACTACGAAAACTTGTTGGATAAGAAAGAAAACAAAAAACACACATGTTGTGGATAAAAACACTGCTGTCATTACGATAAATGTATGGTATACATTATTAAACTGTGTCACTAATACCAATATCATTAGTGTAATCGCTAATATAAAAGCCTTTAACAAAAATGCTCCTGATTTTTGTTGATCTTCTTTGTCGCCTTTAAAATCAATTTTTACTCCCTTGTCCCAATCCTGGGCAATAGAATTCTGAATGAACTTTACTCTTTCATCAACAAGATAGCCAGTATCAACGTCAGCAGAGATTGTCACTGTGCGTAATCCATCAATCCTGTTTAGTTTGTTTACCTTTTTTTCGGGAGCATATTTTACTATATTGCTCATAGGATACGGGCCATTAACTGTATTGATAAAAAGATTGTCTATAGTCTTCATGTTGCGATCCTTTCCAGGGAAACGGAGTACAATATCGATTTCTTCATCCGTGTTATTTGGTCTATATTTTCCAATCAACACTCCATTTGTAACCATCTTTATAAAATCGCCAATGGTTGCAACACTTACTTCAGAGCTTGTAGCCTTATTCTTATCAACACTCATATTCCACTCTATTTCAGGTGCTGATCTGCTATCTTGAATATTTATAAACCCGGATGAAGGTTGGTTCATAATTTCTAGAATTTTCTCTGCTGCTAAATTCAAACTGGATGCACTCCCGCTGAGGTTGATTTGTATTGGCTTGTCAGCCGACGGTCCTGGCTTTTCCTCTTGAACATTAATTATTATTCCTTTCATGTCTTGCACACTGCTCCTTATATCATTTAGTATGTGCTTAGCTTTGCGCCTGAAGCGCCAATCCATAAGTTCTAGTTGTATTCTGGCGATAACGTTGTCTGAAAATGCTCCTGATCTAGCATAAGAAACATGAATTTCTTTTTCAATGCTCAAAATGCGTTCTTCCACTTCTTTGAGTATCAGATCTCGTTCTTTGGCTGATAAGCTTTCTTTTGCTTTAACACTGATTAAAATATTATCTGAATCCACTTTCGGAAAAAACTTTACTCCAGGACCAAAAGTAAAGTACAGCACACTAAATGAAAACAAAACGAATACAGTAGCACATACGAATTTTTTAGGATGATCCAAAACCTTCTCTAGCATGCGTACGTAAGCTCTTATTATAGGCCCAGCATTTTTTATTTCACCACTTTCTATAGCACTCATTTTTTTTATTTCTTTTTTTGAAGTTATCGAAGGCTTACCAAATATTGCACCAAGTGTTGGTATAAAAACCAAAGCCATAATGAGCGATCCAGTCAAAGTTAGGATTATTGTAATTGGTATGTACTGCATGAATTTACCAACAGTATCAGGCCAGAATAATAGAGGAAAAAACACTGCTAATTTAGTTAACGTTGATGATAGAACCGGATAAAACATATCACGAACTGAAGTGTAAAAAGCTTCTACTTTGTCCATTCCGCAGATCATCTTTCTATCGGCATATTCGCTGATCACAATTGCATCATCAACCAGCATGCCAACAGCCATAATTAAACTGAAGAGCACAACGATATTTAAGGTTATACCCATAAAGTAAAGAGCTATTATCCCAATGAGAAAGGAACCGGGTATCGAGAGTGCCACAAGAATAGCAATCCTTGTTCCCATAGAAAGCATCATTATGATCAATATTAACAACACAGCAAATATTATGCCGTTTTCCAAGTCATCAAGCACATCGCGGACGTTTTTTGACTGGTCGTTTAAGTACACCACTTTTAAATTTTCAGGTAATTGATCTTTTGCCTTATCCATTAAGTATTTTACTTGATTTACTGTGTCTATTATGTTTTTTCCGTTACGTTTTGAAATTTCTAGCATGACACTAGGTAATCCATTAATGCGAGCAAATCCTTGGTGATCCTCAAACCTAGGGTATACTTTTGCTATATCTTTGATTCTCAAAACTGCATCGCCTTGAGATCTAATAGGAATATTCATAATATCTTCTATATCTTTTAATAACCCTGATATTTTAATCGAATATTTACCGGTATCATTTTCCAGTGACCCAGCTCCCACTAGTCTGTTATTGCTTGATATAGCTTGGAATATTTCGTTTGATTGAATGTTATATTTTGTTAGAACTGTGGGCTCAACTATCACTTCCACTGTTTCTTTACGCATACCTGCCACTTCAACTTTGAGAACATTTGGCAGAGATTCTATTTCTTTCTTTAGCTTGCGTGCTATTTCAGTTAAGGCTCTTTCTGGCAAATTACCAATTAAGCCGACATTGAGTATCGGAAATAAGCTCAAGTTTATTTCATTGATTATCGGAGATTCCGCTTCAACAGGTAACTTCGATTTTATGTTTGAAAGCTTTGAACGAACATTATCGAGCACTTCTTTATTATCATACTCTGTTCCAAATTCGAGTATCATGTGAGCACCATCATTAGTTGCAAAAGCTCTCAATTCTCTTACACCTTCGATGGATCTTAGTTCATTTTCTATAGGAAGCACTAATAGCTTTTCACTATCTTGAGCAGAAATCCCAGGAAGTCCAACAAACAGGCTGATTATAGGAATCTGTATATCAGGATTGCTTTCCCTTGGCATTTTTACATAAACGTATGAACCGAAGATAAAAATTACTATAAGTAATAATACCACCGCCCTGTTTCGCTCTATGAGTAAGCTCTGCATGTTGAATGTTAGCTGAATATGTGTGTTTGTACAATATTATAGTCGAGATACATTGCATATTAATTAATCCTTGTGTAGCTTTAAAACTTTATGCAAATAATTAAAATTTTCGCAAAATTGCAAGTATAAGAAAATTCCTGTATAATAATTCTAGAACAGTATTTGAGAGGTTATTATGGTGGCAATTCTAAATATAACAAAAGGCAAAAATAAAGTTATTGTGTCTGGATTAGCTGGAGCTTTATCAGCTTTAATATTTTTAACAGCAATCCACATTGCCGCAAAGATAGCCATTATCGTTTCTGCTGCTGCAGTTACTTACTTATTACTTTCGCTGATTCATAAAATAAGAACTAAAAAAGAACAGCCTGAAATTACTGGTGTTTCAGGAGAGAAAGTTTCAGAAGATGAAGGGTATAGCAGTGTTGATGAAGGTGAAGAAAAAGATACCGCAAAAGAACCAGAAAGAACTGAAACTGAGTTAGAAGAAGAAATAATAAGGAAAAGAGCACAAGAACGCATGGAGAAAGGATCACTTGGTGGTCCTATAAATGCGTTTGGCGAACCAATTCATGTGACTATAGATGCTGAAAATAGTAATCCTGTTGATTATACAAAAACTATGGTAGTGCCTGAGGAAATTATTCTTAGCATGCTAAATGATAAAACTCTTACACAAAATAACTCTAGCTCTATAAAGAATCAGATGAAACCTCTTCCTGAGCACATGGATGTGCCTGGTAATCCACTTCCTGGGCAAGTGTTAAGCAATCTAGAGCTTGAATCTAAAAGCATGCAGAAACTATCTGCTTTAGACTTGCTATTACAGTGCAAAAATGTAGATAATGATGTAAAAAAAATGCTAAAACAGCCAATTACCCAAAAGGGGTTTAACGGATTAGGATTTGATAGATAGTTGTTATATTAACCTCTCCATCTCATATTGAGGATCAGATGCAATGCCGTAGACCCTATTTGGCGGAGCAATTTTGTTCTCTATACCAAAAACCATACCTTCAATTATTGCTGTGAGTACTTTTTCAAGGTCACAATCTGCTCCGGGAACGCGGTGCTCTAGGCGGCATCTTTTGAAATCGTTGCCAAAATAGGGAATTCTTATCGCAGCAGTTCTGTTATTTACTCCCCAACTAATCGTAGTTGGAGTGTGAATATCCGGATACTGAAATCTTAAATATGAATCATCATTTGGAGCAAAAAACAACATATGTTTTTTCATCATTGCACATAATCCACCAATACTATGAATCAGATAGTCACTGTACTTTTGCTCATTGATATAAAATAAGTTACCGTTATTTGAATTCACGAGATTAACATGCACATTTAATGCACTGCCTGCTCTATCCAAATAAGGCTTTGCTTTAAAAGAAACATTCCCACCTAGTTTTTGTGCTGTTTCAGTAAGTGATTGTTTTGCTAACTCAAAATGCTTAATTAAATTGTAGGAGTTCGTATAACAACCACTTTTTATCTCATACTGATGTGTAGAATTCTCCTTCTCGCAAGAAAATTCAAGAGATGCTATTTTATTTTTGATGCTATTCAGAAATAAGTATTCTTTTTCTATTCCTTCAATGTAAAACTCTAGTTCAATACCGAATACAGCATAACAACTCAAATTACTTAATATAATCATAAATTTGCTTCAGTAAATCTATATTAGGTTAGCTATATTTATATGAATACTTTACTTATTTGCCAGTAAATTTAACATCTTATTTATACATAATGTATTACTGTTTTTAATAGCATGCTTCTAATCCTCGATACAAGCGACATTTACAAATTTTTCATTTTTTTGAAATAAAAATGATCAATTTTAATGTTTTTATACCCTTTACAACCCATCAAAAAATCACCATAATTTTTAGTATGTATTAAGTAGTATTAGCTTTTCATTTTGCAGTAAGCTATTGATTATCTTATATTTTTCTAATTATTGCTTTTTTCTTGGTGTGGTATATGAACTTAACTAGCCCTAAGGTTTCTACTATGTTTTTTGATCAGATTATTACAGTAACGGATCACAATGTTACTTGGGAAAAAATCCAAAATTGTCTTTATAATCTTTATGGAGAAGCAACATATAATAGCTGGCTGAGTTCACTAAAATTTGTCAGTAGCAGAAATGGGGAAGTTCTTTTATCCGTGTCAACAAGGTTTATAAAAGAGTGGATTACAGTTCATTACATGAAAAAAATATTATCATTATGGCAAAGCGAAGATAAAAGTATACGTTCTATTGATATTCAAGTAATTGAGGAGAGGAATTCAAATTTTAATGTTATACTAAAAAACAGAGAGGAAAGTAATCATAATCTTGGTTCGCCGCTGGATCCAAGGTTCACCTTTGATAATTTTGTAGTGGGAAAGCCAAATGAATTAGCATTTACGGCGGCAAAGCGTGTGGCAGAATCTATAGATCCAATATTAGGCAGCAATCCTTTGTTTCTATATGGTGGAGTGGGACTTGGTAAAACACATCTAATGCATGCTATAGCTTGGCACATAGTCAATTCCCCATCAGCAAAAAGAAAAGTGGTGTATTTATCAGCAGAGAAATTCATGTACCAATATATTACAGCGCTGCGAAGCAAAGATATTATGTTATTTAAAGAGCAATTTAGATCAGTAGATGTATTGATGGTAGATGATGTGCAATTTATCAGTGGTAAAGATAGTACACAAGAAGAATTTTTTCACACTTTCAATGCATTGATAGACCAAAATAAACAATTGGTTATATCAGCTGATAGGTCTCCTAGTGATCTTGATGGAGTGGAAGAAAGAATAAAATCACGACTCGGTTGGGGGTTGGTGGCAGATATTAATGAAACAACTTTTGAATTAAGGCTTGGTATATTGCAGGCAAAAGTGGAGCAGATGAATATGTATGTTCCGAAAGATGTCCTAGAGTTTTTAGCAAGGAACATAAAATCTAATATAAGAGAATTAGAAGGAGCATTAAATAAGGTTACCCATACCTCATTAATTGGAAGAAGTATGACGGTAGAATCAGCTAGTGAAACCCTAATCGATCTTCTTAGGTCAAATCATAGGTCAGTCACAATAGAAGAAATACAAAAGAAAGTAGCTGAATTTTTCAATATAAAGGTTGCAGATATGCAATCCAATAGAAGGCTTCGCAGTCTTGCAAGGCCAAGACAAATAGCTATGTATTTTGCCAAAAAATTTACGCAAAAAAGCCTACCAGATATTGGGAGAAACTTTGGTGGCAGAGACCATGCTACTGTTATACATGCAGTAAAACAAGTAGAAAATTTTATAAAGACCGACTCAAAATTTGCTGATGAAATCAATCGATTAAAAAAAATGTTTAAGTAGCGTTTTTAAAATAGCTGATAACAAATCCTAAAATGAATCGACTATAGTTTTAATCCGTTTAAGTTTAAAATCTTCTGTTAGCTTCGCAGAATACATTTCCTTATTGTGTTGATTATAGAAGGTAAATTCGTGATCATCTAAATTTAGTATTGCAAAGCCAAAGCCAAAAAAGTTTCTAACCTCGTGTGCTAAGTAGTTTTTACCATTTAAATAGTCAAATTCTACATTTTGATAAACAGATTCTTGATCTTGAGCGTGTAATGATGCACCACCGTTTCCAACTATAATTTGGTCTGGAACATTATCCATTAATAAAATCTGGGCTATATGAATGTGGCCAGAAACTATGGTAGTAACATTGCTTGGAAATTTATCTCCAAAAGCTTCGATTTGTGTAAGATTACCATGGCTTTTTAATGTCAAAAATTCTTTTTTTGGAGATCTCCAAAGCGGTTTATGAGTTAAAAACCACATGGGCTTGTCAGAACTATTTTGTATCAATTTATCAAATTGCCTCTCAAAAGCATCAATTGTGCTTTGGGTTGTAAAAATATCCTCACCGGATGAAGAGTCGAAGATAAAAAATTTCATCGGTCCAGCATCTAAGGACCAACTAGAAACGAAGTTTCCACATCTTTCAGACGAAAAGGGGTATGAATCTAGATACCTGAACCATCCTTCATAAGCTCTATCACAACTCTCATGGTTTCCACGAACAAAAAGGAAAGGGGATTGTGATAAAATATCCTTTGCAGGCTCAAACCAATCAGCGTACCAAACTTCTTTATTATATCCATAAATATCGCCACACTTTTTTGTATTTCTACATTTTGTTTGTCTATAATGATAATCACCAACATGGATAATTAAATCTGGTTTATGAAGGGCGATTGAATCTAAATTTTTTTTTAAAGGCCAGCTATCTACCGAATTACATTCCTGCTGAAATAACATATTTATTCTACAGCCCGTGTCACCAATGAAAGCAATTTTATTAACCTTTTTTGGTAATATAGGAACCCGTAGATCCTCAATACTAATGTTTTTGGCACTTGTTTGTACTGTCAGTTCACAAACTGTTTCGTTATGATCACCATTGTTAATTGAGCTGCGATTCAGCATTTCTGTTTCCTCGCCATCAACATAAACAATGGGACACATGTCATTGTCCGTAATTGCGCGTATGCTTAGTTTATTTTCTGGGATAACTTGAGACCATGTGTATAATATTTGTGCATGGACGAAATGAAAGCTAGTTATAAGAGAGAGAGCTAAAAAAATAAAGATATTAGCTATATTCATTTGTATAAAAACCTAAGTTAAAAATTAGTAGTAAGGTTATCTTAAATGATTAAAATTTATAATCACAAAATTCATAATCAAATTATACAAACAATTTCTAAATTATTCTAGTATCAGATTGACACTCTAGATGAAAAATTCTAAAATGATTAAGTAATTTAAAATAATTATATAAAAACTAGAATATAGTGCGGCCGTGGTGGAATTGGTAGACACGCAGCGTTGAGGTCGCTGTGGCTCATAAGGCCTTGGAAGTTCAAGTCTTCTCGGCCGCACCAGTTTTTATCGCTGTTTAATATGGGTAAAAATGTTTATAGGAAATCAGAGTAGCAATAAGGTAGAAAGAGCTATCAGCGAAATCAGGCGCGGTCGGCCAATTGTAATATATGATGAAAGTAATTACCTATTGTTTGCTGCTGCTGAGGCTTTAGAAAGAGATTTATTTAATCAATACAAGCTTACATCAAGTAATGTATATGTTACTTTAACTTCAAGTAAGGTAAAATACATATCTCAGAATAAAGAACATAACAGCAAACGTCTGTTGGTGAATAATTTTGATGAACTGCTCTATTTAATAAACTGTTCAAAGGAAGATTGCATAAAAGAGTTGCAATGCTCAAAGACAATAGATGAATGTGCTATTGCCTTGCTTAAGTTCTCAGAATTATTGCCATACGCGTTAGTGGCTGATATGACTTTTGAGAATAACCATGAAATGCGAAATTGGTGCGAGAAAAATGACGTTATTGCACTGGACACATCATTCATAAATAATTTTCAAGAAAATCAGGATGTATATGAAGTGTGCAAAACATCATTATTTTTAAAACAGACTCAAGAAGTAAATATCATATCTTATAGAACCGAAAGTGGTGGAAGAGAACATCATGCAATTATCATTGGCAATCCAGATAAAGATGACGAACCATTAGTGAGAATTCATTCTTCGTGCTATACGGGTGACTTGTTAGATAGCTTGTCATGCGATTGCAGAAGTCAGTTACATCAAGCAATTCAAATGATAGCTGACTCTGGAAGTGGTATTATATTGTATTTGATGCAAGATGGAAGAGGCATTGGTTTAACTAATAAGTTAAGAGCGTACAGTATGCAAAGAGGACATAATCTTGATACTGTTGATGCAAATAGAATATTGGGTTTTGAAGATGATGAAAGGAGTTTTGCTGTTGCAGCTAAAATGCTTAAGAAATTGAACATTAACAAAATCCAATTACTTACAAACAATGATAGGAAATTGTCAGAATTGGAAAGTAGTGGTATAGGAGTTACAAAGTGTCTACCACTTATTGTGGAACGTAATAAATATAACGATTCATATATGGAGACAAAGTTTGGTAAATTAGGCCATAGATTAAGAGTTTTTTAGCTTTTTTGCTGTAACTACTTTGTTAATTTGCTATGTTTATTAACATAAGTTAAGATTTTTAGGAATACTAAAATGCTAAGATTTTTTAAGCGAGAAAAAAATACTGAATCCTTAGATAAGGATATAAATTGGAATTCAAACCGCTACAGCACAGTTATTGCTCAAAGGAATATTCTACTTTTATTTGCATTAATATTATTAGCAACGATCTCTATCAGCATATTAGTCATATTTAAAATTAGCACAAGTAGCACTATTGAGCCATTTGTTATAGAAATTGACAAGAAATCAGGAATAGTGCAATTGGTTGATCCTGTCACAGTAAAACAGTATTCTGCAGATGAAGCGCTAAACGATTATTTTATTTCAGAGTATATAAAAGCAAGGGAGGTTTTTGATCCATATCATTATAATTATAACTATTATACAAAGGTGAGGTTGTTTTCCTCACCTAATGTGTATAATGAATTTAGAAATTATGTAGGATCGCAGAATATGGATGATCTTTTTAATTTATATTCAGATACCAAAAGTGAATTTAAAATTCGCTCAATTCAAAAGTTGGGTAACGATGCTCTTCAGGTGAGATTTTTTGTGGAATTTACACGGAAAGATGGAAGTTCTACGAGAAAAAATAAGATAGTTATTATGTCATATAGATATGCATCGCTTGAAATGGATGATCAGCAAAGATATATTAACCCATTAGGATTTCAAGTTATTTCATATAGAGTAGATGATGAATATGTATAGGATATTATTAGTTTTAGCTTTACTTGTAAGTGGCAATTTAAACGCATCCATTAATTATAATGAGCCTATTTCTATAGATAGTAGAATAAAGACTTTTGTGTATAGCCCTAATGAAGTATTTACGGTGGTTTTTAGTCAGGGTTACTATTCTTATATTGAATTTGCGGAAGGAGAAAAAGTTAAAAATATCGCTGTTGGTGATGCATCAAGTTGGAAAATTAATCCTTATGACAATAAATTGCTTATCATGCCATTTGAAGTTAGTAGTCGCACTAACATGATTATTACGACAACTAAAAAAAGAAATTACATTTTTGATTTAATCTCAAGGCCAAACTACGATAAATACCCGGATACTGATGCTAAGAAAGTAGATCACGATTATTCTGCTGAAAAGGATATATCTTACGTAGTACGTTTTTATTATCCTCAAGAAGAAGGTGAATTTGATGTTGATTTAGATGAGGTTTCTTTACCTACTCAAATGCAATATACTACAGACAAGCTAGAAAAAATAATACAAGAAAATGATACGAAGTACAATTATACATATATTGATGAAGGTGGTAATGCGGATATAGTTCCGATCGAGTTATTTGATGATGGTTATTTAACCTATTTAAAATTTAGAAATAATAATAAAATACCTCAGGTTTTTGTAGAAGGGGAGGATAAACCTTGTAAAAGGCTGTTATTTGATGATTATGTTATAATAAAAGGAGTACATAAAAAGCTATTTATGCGTTATGAAGATGGTGAAGTTGAAATTATAAATAGGTCACTTTAGCTGTGGTACATGCAATATGAATAAAGAAAGGCGTAACAATTCAGAAGATGAATCAGAAATAGAGAATAAGGTAGTAACAGTTGGCTCTAATCAAGGTCATAGGGCATTGATGGTCATTATTTTAGTGCTTCTGGCTGGTGGAGTGTATTATCTCTATTTTAGTCCTTCTCCTAAAGAGGGTTCAGAAGTTATTAAAAAAGAGGAAACAAAGCAAAACGTTCAAGAATTGAAAGGAAAGTTGGAACAAGTTCCAGATAATGTAATGGTTCCTGAAAGAATAATAACTGATCCCTTACCACCCTTACCTCCTCTTCCTACACCACTAATCATACCAGAAATAAAACAAATTAGAAAAGAAGAAGAGAAACCAAAAGAAACTCCTGTGTCAAATATACCTATTTTGCCAAAGCAAAATTTTCCTTCTAGTAATGTTATGGGCAATTTACCTACCTCGTTTCCTACAATAGGGGGTGGCGGTTATCCTAGAGACAGACGTAGTGCACAGATGTTGACAATTTCAGGTGGTAGTGGAGAGAACAAGGCTGCTGATGCTATTTTATCCGACACTTCAGCACAATCGAGCAAAGCTACCAGAGTAGGAAAGCTTGGTTTAATGATTACTCAAGGTAAAATTATTGATGCTGTTCTTGAAACTGCAATAAACTCTGATCTGCAAGGAATGCTGCGTGCTATGGTGAGTAGAGATGTTTATGCAGAAACTGGTGATACAGTTTTAATACCTAAAGGCTCAAGATTGATAGGCAGTTATTCATTTGACTCGAATGTTGCTAAATCTCGTGTAAATATAAACTGGAATAGAGTGATTCTGCCACATGGAATAGATATTGCAATCTCATCACTTAGTACTGACGAGCTTGGTAGAGCAGGAATAGCAGGAATAGTTGATAACAAAATAGTAAGTGCGTTATTCTCTTCAGTGACACTTGCTGGTGTTTCGATTGGTTCTGCTGTTATAGGGCAAAAGGCTTCTAATCTTGTTGATACGCTAACTATCAGAGATGCAGTAAAGTCTATCACTGCAACCGAAATAGATTTTTCTTCTCTCCAACTCATTATTGACCCAGAAAAGAAGATATCTAGTGACAAATGGAAATTAGGCCTTGGGGCTATCGGAAGAATTCGGAGTGCCAAAAGCAGACAAGATTTACTAAAAATAATGAAAGAGGAAATAGCAAAAGCACTAGGAATTGAAGAAGACGAGGTAAATATAAGCCTGGAAATTGTAAATCAACTGTTAGAACAAATTCAAAGAAAAAGCAAGTCTGTTTATGATGAAGCAATCGGGAAATCAATCGAGGATTTTTCTAAAGATATGCGGGATGTAGTGGGCAGATATACAGATAAAAAACCAACTATTTATGTTGATCAAGGCACTGCATTGAAAGTATTTGTTAACCAAGATATAGTATTTCCTCCACAGGCAATATTAAATCAATGAAATGAACTATGCTGCACTTGATACATATTTGGAGCCATTACAAGGCATATTTCAAGAAGAAGGCGTAAATGAAATATCAATAAATAAGCCAAAGGAAGTATGGATTGAAAATCGCGGTGAAATAAGGTGTGAAAAATTAGAAGTATTCGATCTTAACCATTTGAAATCTCTTGGCAGACTGATTGCTCAAGCTACAGAACAAAAACTTAGCGAAGAAGCGCCGTTACTTTCGGCAACATTACCAAATGGTTATCGTATACAGATAGTATTTCCGCCAGCATGTGAACCTGATAAAGTAGTCATGTCGATTCGTAAGCCTTCTAGCATGCAGTTAGCACTCGATGATTACGAAAAAATGGGGGCTTTTTCTGAAACTGTTACAGAAGCAACTGATAATCCAGTTGACCGTCATTTGGATTTATTGTTAAGGCAAAAAAAAATAAAAGAGTTTTTAGAATACGCTGTAATAAGTAAGAAAAATATTATAATTAGTGGTGGAACTTCCACTGGTAAGACTACTTTTACTAATGCTACTTTGCGTGCTATTCCAGCTGAGGAAAGAATTATTACTGTTGAGGATGCAAGGGAAATCGTTTTGAACGATCATCCCAATAAAGTCCATCTAATTGCCTCTAAAGGAGGGCAGGGCAGAGCAAAAGTAACCACTCAAGATTTGATAGAAGCGTGCTTACGTTTAAGGCCAGACAGAATAATAGTTGGTGAGCTCCGTGGAGCGGAAGCTTTTAGTTTTCTCAGGGCGATAAATACTGGTCACCCTGGATCAATATCAACCCTTCATGCAGATAGTCCAACAATGGCCCTTGAGCAAATAAAATTGATGGTTATGCAGGCAAATCTTGGCATTCCTCCAGACCAAATTATACCATACATTAGAAATGTGATTGATATTGTTATTCAGCTAAAAAGAACCGGTGGGGGCAAAAGAAGCATTTCTGAGATATTATTTACTAGATCTGCGAGCGAAAATGCTTAAATTTATACATAAGTTAAGGAAGAGTAGTTTATGAGTAATGGAAATCACCTACGTAATATTCTCATAGGAGGTGTAGTAGCTTTTAGCGTACTTGAGTTTTGCTTCTATCTATCTGGTATATTGTTTGTTCTGTTTGCTGATGGTCCGGATGCTGTGGATTTTAAGGCAATTAATCCTAGTTTGACGCCTTTCCCTCAAGCTCTTTGGCCAACGATTTTTGATCATATACAATATTGTTGGCATCATCCAGAGTTATATAGCCTTGAGCTCAAAATCACATTAATTATATCTTCTGCACTGCCTATCATTGTTTTAATGATTATCTTATGGAATTTAAGAGAAAGGATAATTGAGTGGCGACCATTTAAAAAGAAGGAATCACTTCATGGAGATTCGCAGTGGGCATCAGAGAAAGACATACGAAAAGCAGGATTAAGAAGCAAAAAGGGATTATTGCTTGGTAAAGATAAAAGAGGATACTTCATTTCTGATGGGTTTCAGCATGCATTGTTATTTGCACCTACAGGTTCTGGTAAGGGTGTTGGCTTTGTAATTCCTAATTTATTATTTTGGACTGACTCGGTAATTGTACACGACATAAAATTAGAAAACTATGAAATAACAAGTGGTTGGCGAGAACGACAAGGACAAAAAGTATACGTATGGAATCCAGCGCAGCCAGATGGAATAAGTCACTGTTACAATCCATTACAATGGATTAGTGAAAAACCTGGGCAGATGGTTGACGATGTGCAGAAAATAGCTAACCTAATCATGCCTGAACAAGACTTTTGGCAGAATGAAGCAAGAAGCTTATTTGTTGGAGTGGTATTATACTTACTTGCTGCACCAGAGAAAGTTAAATCTTTTGGTGAAGTTGTGCGTACGATGCGTAGTGATGACGTGGTTTATAATCTTGCTGTTGCTCTTGATACAATGGGTAAAATACTACACCCTGTAGCATATATGAATATTGCAGCTTTTTTACAAAAAGCTGATAAAGAAAGGTCAGGTGTTGTATCAACCATGAACTCATCACTTGAATTGTGGGCAAACCCATTGATTGATACTGCAACTGCGTCAAGTGATTTTAATATTCTAGATTTTAAAAAGAAGAAAATTACAGTTTATGTTGGTTTAACTCCTGACAACTTGACTAGGCTCAGGCCTTTAATGCAGGTTTTTTACCAACAGGCAACTGAGTTTTTATGTAGAAAATTGCCATCGGATGACGAGCCTTATGGCGTATTGTTTTTAATGGATGAGTTTCCTACACTTGGAAAAATGGAGCAATTTCAAACAGGTATTGCATATTTTCGTGGTTATCGAGTTAGGTTATTCTTAATTGTGCAAGATACTGAGCAGCTCAAAGGAATATACGAAGAAGCAGGGATGAACTCCTTTTTGTCAAACTCGACTTACAGAATAACTTTTGCAGCCAATAATATTGAAACAGCTAATTTAATATCGCAACTTATAGGAAACAAAACTGTACAACAAGAATCGTTGAATAAGCCTAAATTTTTAGATTTAAATCCTGCTTCAAGGTCATTACATATCTCTGAAATACAGAGAGCATTGCTATTGCCTCAAGAAGTTATTATGTTGCCACGTGACGATCAGATAATTTTAATAGAGTCGACTTACCCAATTAAATCAAAGAAAATTTTGTACTACAGTGATACCACCTTCACAAGAAGGCTGCTCAAACAAACTCGTGTGCCTACACAAGAACCATATGACCCAAACAAAGTTCTTTCTGCCGCTGCGAGCAAAGATAAGGTTAATAACGAGGGGAATAATGTTCTTGAGGGACCTAATTCAGTTGATTATCCTGCTGAAACTAAAACCGAAGATGCAGTATATGATGAATCAGATGAATTTGCAGACGAAGATATTGATGATGAAGATATCGACGATAAGTTTGAAGATGATGACGAGGAAGATGAGGATAGGAGCGATGATGGGTTTGATGACGAAGAAGAGGAGGATGAATTTGAAGATGAGGATAAATTAAAAAATGACGAGAAGTAAGGTTAACTTTGCCTATTTTTAGCTCAGAAAAGTGCAAGTTATGCAAATAATTAGGTTTTTCATATTAAGCCATTTTTAATTAATTAGTATTAGATTAGCTATTTTAACTAGGGGAGTAGTAATGATTAGTAAAAAAACATTAGCGGTTACAGCATTTGCTTTATTGTTGTCACAACAATCTTTTGCAAGTGAAACAGAAGGGTTTTACTTTGGTAGTGGGTATTACGGTCAATATTTAAATAACACAAGCGTACTAAAAACAAGCACTACAGGTATCAAAAATTTGTCTATAAATGACAGGGGTGCTCAGAACACAGAAGGTCAGTCACTAAGTGAGTATAAAGGAGATTATAATCCACCTTTTGCTGCAAATGTGGCATTTGGTTACACAGGGGAATTGGGTAACAACAGCTATAGGGCTGAATTGGAAGGGATGTATTCTTCTGTAAAAGTGGATAATATTGGTTTAACAAGTAGCCAAATAACTGTTTCATACCTAAAGGAGACTGGTGAGGATCCTGATAAAGAAATTTATCTCTATAGTGCTGCAGTTAGTCATGACCAAATTGAGAACATATCTGTAATGGCAAATGTTTATCATCATTGGAAAAGTGACCGTTTCTCTTTTTCTCCTTACGTTGGTATTGGGATCGGTGCAACAAGAATGACGATGTTTGAAAAACCGTCAATAAGACCCGCAGGTCAATTAAAAGCTGGCTTTGACTATCGCATAAACGAAGATGTAAATATGCATATCGGATATAGAGGTTTTGGTGCTATTGGTAGCGATATTAAGCTTACAGCAAAAAGGTTAGGACAAGTGGTAGACGACCCTAATAATGATAAAAAAAAGAAGCTTGATCCTAGCTCAGGTAGCAAAGTAACTGAGGAAATAAATATAGGTAATCAACTATTTCACACACACGGTATAGAGGCTGGTCTTACTTTCCATTTTGCCAGCAAAGCTTAAACATGTTGCCCTTTAAAAAATGCATAAAACCGTTCCTGTCATCCTATGGCTTGACCATAGGATCTAGTTAAATATAGATCCAAGTAGTCACGCTACTTGGATGACGAGGTAGAGGGTACTGGGATGACATAGGATAATATGGGATGAAGGAGATAATACAAGAAAACATTAGCTATGTTTTTTGCATAACAATGCATCTCTTCATTCCCGCTAAGTCGTATACATATTCCTGAAAAGCTAATTCGTATGAGGGGATTATTTTGTCAATATTGCTTTGATCTTCACCTATCTCCAATATCGCAAACCCATTTTTTTTAAGGCACCTCCTTAATATTGGAAAAATGCTCAAGTAACAGCTCAAACCATCAATACCACCATCAAGGGCAATTCTTGGTTCCTTTTGCACTTCAGCTTGCAAGTCTTTCAATTTGCTTCTTTTAATATATGGAGGATTACTGATTATAAGATCGAATGAACCTCTGCACTCTGTCCACGAACTTGGAAATATTTTGGCTCTGCTGAGAAGATCATGTTTTTTTGTGTTCTGATAGGCAACTTTATATGCTTCCAAGCTTTTTTCAAAACCGACGCCAACAGCATATTCATACTCACTAAGTGCGGATATCAATAAACAACCTGTGCCTGTACCAAAATCTGCAATTTTTAGTTTCTGTTTTTTGTTTGGGTAATATTTTAACACTGCTAGGATTATTGTTTCACTATCTGGCCTTGGATCTAAAACATGCTGGTTAACTATAAAATTTTTACTCCAGAATTCACGATTACCTATTATTTGCGATATTGGATATCTTTCCGCTCTTTTTTTTGTTAATTTCCAAAATAAAAGTTCTTTCTCCATCGGCACTTGATCAGCATGGTTCACAATTATAAATGATCTTTCCACTCCAAGTACGTGCTGCATGATGATTTCACAATCTAAATGTGGTGATTCAACTTTATGTGACGATAATAACTCCGATCCTTCTTGAATTAAAGTGCTGATTGTTTTCATTATTCTAAAAATATGTTTCTTTCAGCCAAAAATAGCAAGATGAGCTTCCAGTTTAGGGTAGCTGCACTAAATCCCAGTGTCAAGCACGCAGCTGTACGAACATTGCAATTTGCAGATCCAAGTAGCTTGACTACTTGGATCCAGCTAAGTTGGTGAGCATAAAAGTATAGCTAATGCGAGCTTTACGTCATACCGTCACGGTATCTCTAGATTCCGCTAACACGTAGCGGGACGACGAGGTCAGGGTGTCATCCTAGTACCTTCTCCTGTCATCCCAGTGCCCTGACTACTTGGATCCAGGAAAAAGAATGGTGTCATCCAAGTAGCCTCCCTCCCCTGTCATCCCAGTGCCCAGACACTGGGATCCAGAAAAGTTTGCTTGTAATACCAATTCCCATTACACGGCAAACAGATGGACAAAGATGGAAGAAAAGCCATAATGAAGTAAGTAAAATAGTTGAGGTATAAATGGCATTAAGATCAAAATTATTGGATGAAAAAGTAGTAGAATCAGCAAAAGAAATGCTGAAGAAAGTAAGGAATAATGCATATGTTTCAAAAAAACTAAATGCTGTAATTGCAGCAAAAAAGTACAGTATAACGGCTGTAGCAAAAATATATTGCATTTCAAGAAGCGCACTAACTTCGTGGGTAAAACTCTTGAAATTTGGCAGAGAAGAAAAACTGTTTGCTCCTCCACAACGCCGTAGAAAAACTAAATTAAATCAGGTTCAACTACAGCAAATTGAAGAGTGGATAGAAGAAAATCCTAATATTACCATTAAAGAAATGAGAATAAGAATCCAGGAAAAGTTCAGATTAAATATCAGCAAATCTACAGTACACCGCTATATGCAAAAGATGAAATTCTCATATATTACACCAAGACCAGTTCATAATGGACAAGATAAAAGCAAACAAGAGGAATTCAAAAAAAAATCTCAATGGAGCTATTAGCAAGTATCCAGAAAAAGAGCTATTTTTCTTTGATGAATCACGGTTTGGCACACATTCAAAGGTTGGACATGGGTGGTTTAAAAAGGGGATTAGAACACAGGTTAAAACAAAATTAGGTAGGCAAAATTTCTATCTCTATAGTGCGGTTAATCCTAGAAATGGAGAGAGTTCTAGCTTATTTGCACCAAATGTCAACACTGATTGCATGAACATATTTCTTGAGCAGATGTCGCAATATCTAGAAACACGAGAGGCTTTTCTTGTTATGGATTGTGCTAGTTGGCATAGGTCAAAAAATTTAAAGGTACCTAAAAATATCGATATTATATACCTACCTCCGTACTCACCTGAGCTAAATCCTGTTGAGAGGCTTTGGTTATATATAAAACAGAACATTTTGCGCAATAAAATATACGATACAATTGCTCTGCTTGAGGGTGCTTTGTGCAAATTTATTACTTCTCTTGCCAGCTCCACAATTAAACAACTCTGCAATGTCTCCTATTTGACTGGCCAACAATGAGAGTTGGTATAAGCAAGCAAACTAGCACAGAAAGTGGTTACAACATTTTCGATGAGATTATATGGAAAACTGGATTCCAGTGTCAAGCACTGGAATGACACCTTCCTGCCCAGTTCATGTTGCCATAAATATTAAGAAATTTACCAAGCAAAAAAAAGGCAAAAGAAGCCCTAGTCATTGTCTATTTTCAGTATTGGCGTTTTTTAAGTCTTAAACACTGCAATTTAGCTGCTTTTAAATGCAACTCACCTTAGTTTAAATGTTTAAGAAATTTACTAAGCAAAAAAAAGGCAAAAGATATCCCGTATTAGCTAGTTGTCACTCTCTAATCCTGCAAATTGGCGTACTATACTGTCTTAAACGCTTTATAAGCGCGTTTCAGCTTATATAGGTAAAAACCCAGAAATGTTGTGAAGAAGTAAAGTGTGCATAGTGCAAAAAATTAAAAATAAGACGCCAATCACGTAACACTGTTGTCATTTAATCTGCACAGATTGAAGATAAATGAATACCTTCAGTACCATGATAATGGGGCTGGCGAAGGGTGTCAAGTAAGTTTTTTTGTTTCTACTGAATGACAGTTGTGGCTTGGGAGGTAGTGCAAGAAGTCTACTGATGGCTTTCAAGGCAGTTGAGCTTAATTATTAGAGTAGTAATGTTTATTTTTATATTGACTATTGAGGTTTATTATTTTATAACTAAAAACTTAGTTATTTTAATGAGCTTGAGTTTATAACATATGCCTACGATAAATCAATTAATACGTAAGGGTAGATTAGGATTGACCCATAAGAAAAAGGTACCAGCTTTGGGAGAAAGCAACCCTCAAAGGAGAGGTGTTTGCACTAAGGTGTATACTACAACTCCTAGAAAGCCTAACTCAGCACTCCGTAAAGTAGCCAGAGTAAAAATTAGTGGGTATGGTGAAGTGACGGCTTATATACCTGGTGAAGGTCATAATTTACAAGAACACTCTGTTGTTTTGATACGTGGTGGGCGGGTTAAAGATTTGCCAGGTGTGCGTTATCACATAATAAGAGGTGCTCTTGATCTGCGTGGTGTGCAAAATCGAAAGAAAGCTCGTTCAAAATATGGTGTAAAGAAATCTGGTTAAAGTTTATGGCTCGTCGGAATAAAGCAAAAAAAAGAGAAATAAGTCCTGATTCGCGTTACGGCAGTGTTTTGCTGATGCGTTTCATTAATACAATCATGAAATGTGGTAAAAAATCTACTGCAGAAAAGATTATCTATGACGCTTTGTCTTTAGCTGAAAAGAAAATAGGCGAAGGTGGGTTATCAATTTTTGAGACAGCAGTAGGAAATGTTACTCCTTCTATAGAAGTGCGTTCTCGACGCATTGGTGGTGCAACTTATCAAGTACCTGTTGAAGTTCGACAAGATAGAGCGGTTTCTTTAGCGTTAAGGTGGATTGCTAAAGCAACTTCTGCTGCTCGAAAAAAGAGTGGAAAAACCACTGTTGATTGTTTGCAATCTGAAATACTGGATGCTTATAATAAACGCGGTGGTGCGTTTAAGATGTGCGAAGAAAAATATAAAATGGCTGAAGCTAATAAGGCATTTTCTCATCTTCGTTTTTAATGTTAGCTAATTAATTGTGATATGGAAATTGGAATATCTAAATACAGAAATATAGGGATAATGGCTCACATAGATGCTGGTAAGACTACCACAACAGAGCGTATTTTATTTTATACTGGTAAGCAAAATAGAATTGGTGAAGTGCACGATGGTGCAGCTTCTATGGATTGGATGGAGCAGGAAAAAGAGCGTGGTATTACAATCACATCTGCTGCAACAACATGTTTTTGGAATGATCATAGGGTCAATATAATAGACACTCCTGGTCACGTTGATTTCACTATTGAAGTTGAGAGATCTTTAAGGGTTTTGGATGGTGCAGTTGCTGTATTTGATGGAGTTGCTGGAGTTGAACCTCAATCTGAGACAGTGTGGCGTCAAGCTGATAAATATAGCGTTCCTCGTATCTGCTTTGTTAATAAGATGGATAGAATAGGGGCAAATTTTTATCGATGTGTTGATATGATAAAGACGAAGCTTGGTGCAGCACCTTTAGTTATTCATTTACCAATAGGGAGTGAGAAAGATTTCAAAGGTATAATTGACCTTATTTCTATGAAAGCCATTATATGGCAAGAAGAAACGTTGGGCGCTAAATTTTCTTATGAAGATATTCCTTCTGATTTGCTTGATAAGGCTCAAGAATATCGAAATCTTTTATTAGATGCTGCAGCTGAGATGGATGATGAAGCGATGAATACTTACTTTGAGTCTAATGATCTGCCAGTGGATTTACTGAAAAAATGCGTGAGAAATGGGACCATTAAAGGAAAATTTGTTCCTGTGTTATGTGGATCAGCTTTTAAAAATAAAGGCGTACAACCACTTTTAGATGGTGTGGTTGACTTTTTACCTTCTCCTATTGATGTTGATGTAATTGTTGGAATTGATCCTAAAGATTCAGAAAAGAAAATTGAGGTCAAACCTTCAGAAAAAGAGAAATTTGTTGCTCTTGCATTTAAAGTGATGACGGATAAATTTGTAGGCAGCTTGACGTTTATCCGTATTTATTCTGGTAAATTAAAGTCTAAATCTACCGTTTCAAATGCGTTAAAAAACGAAACTGAAGGGATTGGCAGAATGTTACTTATGCATGCAAATAACCGAGAAGATATAACTGAGGCTAGGGCTGGAGATATAGTTGCTTTAGTTGGGCTAAAGAAAACAACCACCGGAGATACTTTATGTTCTGTTGATTTTCCTATATTATTGGAGCGTATGGAATTTCCTGAGCCTGTTATTGAAATTGCTGTGGAACCTAAAACCACTTCAGATCAGGAAAAATTAGGTATTGCTCTAAATAGGTTGGTTGCAGAAGATCCTTCTTTGAGAATGTCAGTAAATGCGGAAAGTGGCCAGACTATATTGAAAGGCATGGGTGAGCTCCATCTTGAGATTATTGTTGATAGAATGAAGCGCGAATTTAACGTTGAGGCTAACGTCGGTGCTCCTCAGGTTGCATATCGTGAAACTATCACTAAATCTGTTGAAATTGATTACACTCATAAAAAACAATCTGGTGGAGCTGGTCAGTTTGCTAAGGTTAAAATAAAATTTGAACCTCTTGAGCCTGGTTCTGGGTTTCAATTTGAAAGTAAAATTGTAGGTGGTGCTATTCCAAAAGAGTATATTCCTGGGGTAGAAAATGGCTTGGAGTTGATAAAAGAAGGTGGTATAATTTCGGGATTTCCGTTGATTGATTTTAAGGCTACCCTTCTTGATGGTGCTTTTCATGAGGTTGATTCTAGTCCTTTAGCTTTTGAACTTGCTGCTAAAGGTGCTTTTAAAGAGATGGCAAATAAAGCTGGTCCAAAAATGCTGGAGCCTATAATGAAAGTTGAAATCATTACTCCTGAAGAATATATGGGTGATGTTATGGGTGATATAAATAGTAGAAGAGGAAATGTTGCTGATATGCTCGATTTAGGTAATAATAGTAAAATAATTACTGCTTCGGTACCTCTTGCAAATATGTTTGGTTATATCAACGTTTTGCGTTCTATGTCTCAGGGAAGGGCGCAGTATAGTATGCATTTTTCTTGTTATGAGCAAGTGCCACAATATGTGGTTGATGAGTTAAAGTTAGAGTATAATTAAGGGTAATAATTATGACAGCAGTAGTGGAAGCATTTGGAAAGCCGCATGTAAATGTGGGAACAATAGGACATGTGGATCATGGGAAGACGACGTTAACAGCGGCGATAACGAAGCATTATGGAAATTTTGTAGCGTACGATCAGATAGATAAAGCGCCAGAAGAAAGGAAGAGGGGGATAACGATAGCAACAGCGCATGTTGAGTATCAGACGGAAAAAAGGCATTATGCACACGTTGATTGTCCTGGACATGCTGACTATGTAAAGAACATGATAGTAGGTGCAGCACAGATGGATGCGGCGATATTGGTAGTGTCAGGGGTTGATGGGCCAATGCCACAAACGAGAGAGCATATATTGCTGGCGAAGCAGGTAGGTGTTGGATATATCGTGGTGTATATAAATAAAGCTGATGTTGCTGATGCTGATATGATGGATTTAGTAGAAATGGAAGTGAGGGAATTGCTGAATAAATACGGATTTCCAGGGGATGAAGTTCCTGTGGTAGTGGGATCTGCATTGAAAGCGCTGGAGGATGACAGCAGCGAATATGGAAAGAAATCAATAGATAAATTGATGGAAAAGTTAGATGAATATGTGGCGGTTCCACCAAGGCCTGTGGATTTACCATTTTTATTGCCAATCGAGGATGTATTTTCGATATCGGGGCGAGGAACAGTGGTAACAGGAAGAATAGAGAAGGGAGAGATAAAGACGGGAGAAGAGATAGAGATAATAGGTTTAAAAGCAACACAAAAGACGATATGCACAGGTGTTGAGATGTTTAAGAAGTTGCTGGATAAGGGAAGTGCAGGGCTCAATGTAGGAATATTGCTGAGAGGAACAAAAAGAGAAGAAGTGGAGAGAGGGCAAGTATTAGCAAAACCGGGGACGATAATGCCGCATAGAAAGTTTAAGGCGGAGGTTTATATATTAAAGAAAGAGGAAGGAGGAAGGCATACACCATTTTTTGCGAATTACCAGCCACAGTTTTATTTAAGGACAACGGATGTAACTGGGAGCATAAAATTGCTAGATGGGAAGGAGATGGTAATGCCAGGAGATAATGTGAGTGTAGAAGTAGAATTGCAAGTACCGATAGCAATGGATAAGGGATTGCGTTTTGCGATAAGAGAAGGCGGTAGAACTGTTGGTTCTGGTGTTGTTTCTGAAATTTTGGAGTGAGAGTTTGAGTTATAGGAGTGTAGCTCAATTGGTAGAGCGCTGGTCTCCAAAACCAGAGGTTGTAGGTTCAATTCCTATCGCTCCTGCATTAATGTTGTGGTGGAAATGTTAAAAAGTTTGTGTGGTTTTTTCTGTGATATAAAGCAAGAAATACGAAGAATTGCTTGGGTAAAGAAACAGGAGGTGTTGTCATCTCTATTTGTTGTAATGATTGTTATATTATGCTTTTCGATTTTCTTCTGTTTTGTGGATTTTATGTCTCTTTACGTAATTAAGGCTTTATTTGGAATTATTTATGGAATGTGAATATAAATGGTATATCATTAAAGTTGATTATGGATATGAGCAAGGTATACGCGAATTGGTAAGTAATGCTGTTTATTTTAAGGAAGTGTTTATTCCTTATCAAACGGTATGTAATTCAAAGTCTGATATAAAAGAATTATGTGAAGTGTATGTATATATGCATCTGTGTGATGAAAGCAAAAATATTTTGAATCAAACGCCTGGATTCTGCAGTGGCGAATCTGGTGATTTTGAGATGATTTCAGATGATGAGATAAGTTTAAAGTGTAAAGAATTTAATAGATATAAATGGTATATCTTGAGAGTTGCTTCCAATTGTGAAGAGAAAGTGCGCCAACATATATTGGAAAATTCTATGAGATTGGGTGTTAATGATTACTTTAAGGAAGTTTTTATTCCATATGAAGAGCTAAGTGAAGTAGAGTTGAAATCTAAGAAAATTGCTACACGAAGGAAATGCTTTCCTGGTTATGTCTTTTTATACGTGAATTTATGCGATGAAGTATTGAATTTTATCAATAATATACCAAAATCTCTTAAGGTTTATGGATTTTTGAAAAACGGTAATATTCCAAAGGTGATTTTGGATGATGAGATTCACTCAATGTGTAATGCACTTTATAATGCTCAAGAGACAAAGAAGTTAGGTTATGGTTATGAAAAAGGTGAAAAAGTGAAAATTAATGATGGTCTTTTTCAAAATTTTACTGGTAAGGTAAATATGGTAAACGATGAGAAAAAAATTATTAATGTGGAAGTATCGATTTTAGGTAAGCCGACAATAATAGAGCTTGATCTGGCTCAAGTAGAGAAAATAGAGGATTAATTATGAGTGTTATAGTTGCTAAGATTAACTTACTTATGGAAGCTGGGAAAGCAGTTCCAGGACCGAAAATTGCTTCAGTACTTGGTCCACGTGGTATACCTGTTCCTAAGTTTTGTGAAGCTTTTAATAAAGTTACTAGTGCTGCTAACGCTAATTATAAAGTAGGCGATTTAGTAACAGTGCGAATTTCCATAAAGGATGATCGCTCTCATGATTTTACTGTCAGCGGTCCGCCTGTGGCTTATTTACTTAAGCAGGAGGCTAAATTAAGTAAAAGTTCTGGTAATCCTGGTAAAGAATTAGTGGCTAAATTACCTATGTCTGCTATAATTAAAGTAGCAAAGTGCAAGATGGTTGATATGAAAGTGGATAATGAAGATTCAGCAGTGAAAATGGTTGTAGGCACTGCAAAATCTATGGGTATAGAAGTTGTGGAAGGTTAGGTAAATGAATACATATAATGATAATCCTAAGCAGTGTTTGAAGAAGATTGTTGAGTCTGCTTCAGCAAAATTTAATGAATCAGTTGATATTGCGGTCAATTTAGGCGTAGATTCACGTAAATCTGAAGAGCAGGTGCGTGGTACAGTAGTTTTGCCTAAAGGTATCGGGAAGAATATTAAAGTAGCTGTTTTCGCTCAAGATAAACATTTATTAGAAGCTGAAAAAGCTGGTGCTGATATTGCAGGAGGAGAGGATTTAGTTGAAGAAATAAAAAAAGGTAGAAAGTTAGATGTTGATTGGTGCATTACTACTCCTGATTTTATGGCAAAAATCACTCCTATTGCAAAAGTATTGGGTGCTAAAGGGCTGATGCCTAACCCTAAATTTGGTACTGTGACTTCTAACATTGCAGAAGCTATTAAAACCATTAAGTCTGGTCAGGTAAAATTTAGAACAGATAAAAATGGTGTTATTCATGGTAAATTAGGAAATATTAAATTTGATATTGATGACTTGCTAGAAAATTTAAAAGCCTTTCTTAAAGTAATTAAAGATAATAAACCTATTTCTGCGAAAGGAATTTACTTTAAGGGTGTTTTTTTAAATTCAACTATGGGTAAAGCTTATAAGATAGGCAAAGTGGAAGATATAATTTAAGGGAGTGATACCGTGAAGCGTAAAGATAAGGATGAATTTATACAGAGCACAATAAACGTATTTGTAAATAATGATTTCTTGATATTAGTAAATTTTAAATCTATAAATGCTAATGATTCATTAACTCTGAGGAATAGTCTGAAGTCTATAGCAGGTGGGGTATTAGTAGTTAAAAACACTCTAGCGCGCTTGGCTTTGGAAAGGACTGGTAAATTCTCTTATTTATCAGGCAAATTTTCCGGTCCTGTTGCTATTATATACTCTAGTGGCATAGTAGAAGCTGCAAAATTAATAGTTGATTTTACTAATGCTAACAAAGAAAAAATGTCTGTGATTTGCGCAGCTCATTTAAATGAATTGTTAACAGTGGAAGATATTAATAAACTGGCTAAGTTGCCTTCTCTGGATGAATTGCGTGTTAAAATTATGCGTTTAATATCTTATGATATTCCTGCTCGGTTAGCGTTGTCTATTAATTCATCTTCTATGAGGCTTATGAGAGTTTTGGATTATTATAGTTCTAAAAAATAAATTTGTTGTTAAGTAAGGTGGTAATTATGAGTAATGTAACAAGTGATTTGGTTGATAAAATATTATCTTTAAACCTATTAGAGGCTTCTGAACTTGTAAAAGTTTTAGAAGAGAAAATAGGGTTGCCTGCTGGTTCTTTTCTTGGTGGAGCTGTTGGTGCTGGGGCGCCTATTGGTGATAATGCTGCTGCTCCTGCTGCTCAAGAAAAAGCTGAGTATAAAGTTGTGATTAAAGAAATTGATGCGAGTAAAAAAATAGGAGTTATTAAAGCTGTGAGAGAGGTTAATTCTACATTGGGTTTAAAAGAAGCAAAAGAGTTGGTTGAATCTTTACCTAAAGATTTGACTGCTAATGTTCCTAAAGACGAAGCAGAAAAAATCAAGCAAAAACTTATTGAAGCAGGAGCAACTAAAGTGGAGCTTGAATAATATTTAATGTATTAATTTTATATTGATATAGCTCTTTTAATTAGTTTGGGGTATTTTAATGGTTGATTCTTCTTATATGTACGCTTCTGGTGCTTTTGTTCCTAGAGTTTCTTATTCTAGGTCGATTGATTTAAAAGATTCTTTATTGGATTTGGTTAAGGTTCAAAAAGAATCATATGATTCTTTTACTCCTAAGAATAAGGGTAATGAAAGACTTGAAGTTATCTTTCATACAATCTTTCCAATAAATGATCCTTTGCGTAGGGCTACTATTGAGTTTATAAGTTGTAGGGTAGATGATCCTAAGTATGATGAATCTGAGTGTATAAAGCGTGGTGTAACTTTTTCTGCTCAGGTTATTGCTTCTATACGTCTTGTTGTTATGCAGGATGGTATTTCTCTTGATGAATATAAATCGATTAAAGAGAGTGGAGATCATTCTAAACTTGCAACCGTTGTAAAATCTATAGAAGAGCAGAAAGTCCACTTTTGTGGGTTGCCTATGATGACTGATAAGGGCACTTTCATCATTAATGGTGTGGAAAAAGTTATCGTCTCACAAATGCATAGGTCTCCTGGTGTATTTTTTGATAGCGATAAGGGAAAAACTTACAATTCTGGTAAATTGATCTATTCTGCTAGAATTATTCCTTATAGGGGTTCTTGGCTTGATATTGAATTTGATGTTAAAGACCATTTGTATTTTCGTGTTGATAGAAAAAGAAAATTGCCAATTTCAGTTTTATTAAAGGCGTTGGGTCTATCAAATAATGATATACTCGATAGATTTTATGAGAAAATAAAGTATGTAAAACATAAAGATGGTTGGAAAGTGCCTTTTGTTCCTGATAAATTTAAAGGAGTGAGGCTGCCTTTCGACTTAATGGATATTGAAGGTAATGTGCTGCTTAAAGCTAACGTTCGTATTACCTCAAGACTAGCTAAAAAGCTATATGATAATGAATTGAAAGAGTATCTGGTTCCTTTTAATTCTATATGTGGTTTATTCCTCGCAGAAGATTTAATGGATAGTGCTAGCTCTACGAAAATTTTATCTGCTGGTGAATCTATAAAGCTGGAAGACATAAAGAAGCTTGAGTTATTATCTGTAGATGAAATATCAGTGTTGAACATAGATAATTTGTTTGTTGGACCTTATATATTAAATACGCTTTTCTTAGATGAAAACATGTCTTATCAGGATGCACTATATGAAATATATAGAGTTTTGCGTCCTGGTGAAGTTCCTGTTTTAGAGATAGTAGAAGAGTTTTTCCGTAATCTTTTCTTCAGTCCGGAATATTATGATTTGTCTAACATTGGTAGGTTGAAGCTTAACTCTTACCTTGGATTAAATTATGATGAGGATTTAACTGTTTTAACGCATGAAGATATTATTGAAATTGTGAAAAAAATAGTATTGTTACGTGACGGTCAAGGATCTGTAGATGATATTGATCATTTAGGAAACAGAAGAGTAAGATCAGTTGGAGAGTTTATAGAAAATCAATTTAGAACTGGGTTGTTGAAATTGGAACGCGCAATAGTTGATTCTATGTCCACTTCTAGTTTAGATAAAGTTTCTCCATCTGATTTTATTAATCCAAAAGTGTTAACTAATGTCTTAAGAGATTTCTTCAATTCTTCTCAATTATCTCAATTTATGGATCAGACTAATCCGTTATCTGAAATAACACATAAAAGAAGGTTATCCGCGTTAGGTCCTGGCGGTTTAACAAGAGAACGGGCAGGATTTGAGGTGCGTGATGTTCATCCAACTCATTATGGAAGAATTTGCCCTATTGAGACTCCTGAAGGGCAAAATATAGGGTTAATCAACAGCTTAGCTATATACGCGCGTATTAATAAATATGGTTTCATTGAAAGCCCTTATAGAAAAGTAGTCAATAGGGTTGTTACTGATCAAATTGAGTATCTTTCTGCTATAGACGAAGGCTCACATCATATAGCTGACACTAGCGTAAAGCTTGATGAAAATAATTGCTTTGTTGATGACATGCTATACTGTAGATATGCTGGTAGCTTCGTCATGGTAAGTAGCGACCAAGTTAGTTACATTGACGTATCTCCTAAGCAGGTAATATCAGTTGCAGCTTCCTTGATTCCATTTTTAGAAAATGATGATGCTAATAGAGCATTAATGGGCTCAAATATGCAACGTCAGGCCGTACCTTTATTGAAGCCTACCGCTCCTCTGGTTGCTACTGGTATGGAGTCTTTTGTAGCTTCTGGCTCTGGTGCTGTAGTTTTAGCAAAACGCGATGGCATAGTTGATAGTTCTGATAGTAACTCTATAGTTATACGTGCTTTTGATAAAGAAAGGGTTAACTACTTGGACGTAGATATTTATCATCTAAGGAAATTTCAGCGTTCTAACCATAATACTTGTATTAATCAAAGACCGCTAGTGTGCGTAGGTGATTATGTTAAAAAGGGTGATGTAATAGCTGATGGTCCTGCAATTAACAGTGGTGAGTTGGCGCTTGGTAAAAATTTGCTAGTCGCTTTTATGTCTTGGCAAGGTTATAATTTTGAAGACTCTATTATTATTTCTAGTGAAGTTGTTAAAAAAGATCTCTTTACTTCTATTCATATAGAAGAATTTGACTGTGTTGTACATGATACCCCTTTAGGATCAGAAAAAATAACTCGTGCTATACCTGGTGTTAATGAAGAAAATCTATATCACTTGGATGATAGTGGTATAGTGAAAATTGGTACAAGAGTTGGTCCAGGCTATATTCTGGTAGGTAAAGTTACACCTAAACCTTCTCTTTCATTGCCTCCTGAAACGAAGTTATTAATGACAATTTTTGGTGAAAAGTCATTCGATTGTGCGGATTCCTCTTTATATACATCTCCAGATGTTGAAGGGACAGTAATTGATGTACAAGTCTTTACACGCAGGGGGGTTGAAGAAAATGAAAGGGCATTACTCATCAAACAAAAAGAGATAAATGACTTTGAGGAAGAGCGAGATTATATAATCAATGTTACTAGTGAATATTTCTATGATGAACTGAAGAAACTTCTTATTAATTCTGGTTCTCAAGATCGAGAAAAATTTGACTCTATTGAACGTGAGCAATGGTGGGGTATAGGATTAAAAAACCAATCCATTTCTGAGCAAGTTAAGAGCTTAAAAAAAGATTTTGATGAAAAAGTATCACATGCAATAGCACAGTTTAAGCGAAAAGTAGAAAAATTACATGAAGGTTATGACCTGCCTCAAGGTGTGTCGATGTCAGTAAAAGTTTTCATTGCTGTGAAACATAGTCTGCAACCAGGGGATAAAATGGCTGGTAGACATGGAAATAAAGGTGTGATTTCTCGAGTTGTGCCAGTGGAAGATATGCCTTATTTGGAAGATGGTACTCCTGTTGATATTATTCTTAACCCTCTTGGTGTTCCTTCACGAATGAATGTAGGGCAAATACTGGAAACGCATGTAGGTTGGGCTTGTAGAAAATTAGGGGAAAAGGTAAGTAATATTCTCGATGAGATCAATAAGATCAAAAGTGCTTTTTGCAAGGGAATTAGGTCCCTTAACGATGATAATTTTACACAATTTGCAGTAGCATACCTTGATAATAAAAAAATTGAAAATATTGATGATGATGAAATAACGGCTTCTGTTTTAAATACACCTAATAAGAATGCACTAAATGACGAGTTGAATGAGTTAGTAGAGAACTATTTGAACTCTTGTAAAAGTTCATACAGCAATTTACGTAACTTCCTGATTGAGGTTTATAGCTATGGCAGTAACGTATCTATCTGTAATGATATTCGTAATATTAGTGATAATAATCTCATTGAATTTGCACGCAAATTACGTGATGGCGTTCCTGTTGCTGCACCTGTATTTGAGGGTCCAAAAGATGAACAAATAGCAAAATTATTTGAACTTGCTGGTTTAGATAACTCTGGACAAGCTGTATTATATGACGGTTGCAGTGGTGAAAAATTCGACCGCAAGGTTACAGTTGGTTACATGTACATGCTTAAGTTGCACCACTTGGTTGATGGTAAAATTCATGCGCGTTCAGTAGGGCCTTATAGTTTGGTTACTCAACAACCTCTTGGAGGAAAATCTCATTTTGGTGGTCAGCGTTTTGGTGAAATGGAATGTTGGGCATTACAAGCCTATGGTGCTGCTTATACTTTGCAGGAAATGTTAACTGTGAAGTCTGATGATATTAATGGTAGAGTTAAGATTTATGAATCGATAATAAAAGGTGACAGTAATTTTGAATGTGGAATTCCTGAATCCTTTAATGTGATGATAAAAGAACTACGTTCTTTATGTTTAAATGTAGATTTAAAGCAAAATGATGTAGTGATTGAAGATATATCTCACACTAACATTGCACAACCTTTTAATGAGGTTAGCATATCGATTGCTAGCCCTGAAAGTATTAAGCTTATATCTTGTGGTGAGATAGAAGATGTTTCAACTGCAAATTATCGTACGTTCAAAGTTGAGAAAGGTGGATTATTTTGCCCTAAGGTTTTTGGCCCTGTCAATGACGATGAATGTTTATGTGGAAAATACAAAAAAAGAAGACACAGAGGTCGCATATGCGAAAAATGCGGAGTAGAAGTTACATCTTCTAAAGTAAGAAGAGAAAGGATGGGTCATATAGAGCTTGCATCTCCTGTTGCTCATATATGGTTTTTGAAATCGCTTCCTTCAAGAATTGGAGCATTATTGGATATGTCTCTCAGAGATATTGAGAATATTTTATATAGCGATAATTATATCGTAATAGATCCTCTTGTTTCGCCTTTTGAAAAAGGTGAGATTATTAGTGAAAAAGCTTATAATGAAGCTAAAGATAGCTATGGGATCGATAGTTTTGTAGCTATGCAAGGTGTTGAAGCTATAAGAGAGTTGCTAACGCGCCTTGATTTACATGAAATTAGGAAGGATTTAAGACTAGAATTAGAATCTGTTGCTTCTGAGATAAGAAGAAAGAAAATTATAAAGAGATTGCGTATTGTTGAAAACTTCATTAAATCTGGAAATAGGCCTGAGTGGATGATACTTACAACTATACCTATTTTACCACCTGATTTGCGTCCTTTGGTATCGCTTGAGAGTGGTCGTCCTGCAGTTTCTGATCTGAATCATCATTATAGGACTATTATTAATAGAAATAACAGGTTGAGGAAATTGTTGAGCTTAAATCCTCCTGAGATTATGATTCGTAATGAAAAAAGGATGTTACAAGAAGCAGTTGATTCTCTTTTTGATAATAGTCGTCGTAATACTTTGGTAAATAAAGCTGGTGCTGTTGGATATAAAAAGTCCATTAGTGATATGTTAAAAGGAAAACAGGGTCGTTTTCGCCAGAACCTCTTAGGAAAAAGGGTAGACTACTCTGGACGTTCTGTAATAGTTGTTGGTCCAACTTTGAAACTAAATCAGTGTGGATTACCAAAAAGAATGGCTCTTGAACTATTCAAACCTTTTGTTTACTCAAAGCTTAAGATGTATGGTATGGCTCCAACTATTAAGTTTGCTAGTAAGTTGATAAGAGCAGAAAAACCAGAAGTTTGGGATATGCTTGAAGAGGTAATAAAAGAGCATCCTGTTTTGTTGAATAGAGCGCCTACGCTACATAGACTTGGTATTCAGGCTTTTGAGCCAATCCTTATTGAAGGCAAAGCAATACAGCTTCATCCGCTTGTCTGTACGGCGTTTAATGCTGATTTTGATGGTGATCAAATGGCAGTGCATGTGCCAATTTCATTGGAAGCTCAGCTTGAAGCTAGGGTGTTGATGATGTCCACTAATAACGTTTTAAGTCCTTCTAATGGCAGACCGATTATAGTTCCTAGTAAAGATATAGTACTTGGTATATATTATCTGACTTTACAAGAACCTAAGGAAGATAATTTACCATCTTTTGGTGCTTTTTGTGAAGTTGAGCATTCCTTGAGTGATGGTACTTTACATATTCATTCTAGTATAAAGTATAGGATGGAGTATATTAATAGCAGCGGTGAAACTCACTATAAAACTGTTTGTACAACTCCTGGCCGTTTAATATTATGGCAAATTTTTCCTAAGCATGAGAATCTAGGCTTCGATCTAATAAATCAGATATTAACAGTCAAGGAAATAACTGGTATAGTTGATTTGGTATATCGTAACTGTGGTCAAAGTGCTACAGTGGCATTTTCTGATAAATTAATGGTACTTGGCTTTGAGTATGCCACATTTTCTGGTGTCTCTTTTGGTCGTTGTGATATGGTTATACCTGAAACTAAAGCTACACATGTTGATCACGCGAGGGGTGAAATTAAGAAATTCTCTATGCAATATCAAGATGGGCTAATAACTAGAAGTGAGAGGTATAACAAGGTTATAGATGAATGGTCTAAGTGTACGGATATGATAGCTAATGATATGTTAAAAGCAATATCTCTATATGATGGAAATAGTAAGTACAACTCAGTGTATATGATGGTTAACTCTGGTGCAAGGGGTTCTACTTCACAGATGAAACAGCTAGCAGGAATGCGAGGGCTCATGACCAAACCTTCTGGTGAGATTATAGAAACACCTATAATTTCTAATTTCCGTGAAGGATTGAACGTATTTGAATACTTTAATTCTACTCACGGTGCGCGTAAAGGTTTAGCTGACACTGCACTTAAAACTGCAAACTCTGGATACTTAACTCGTCGTTTAGTTGATGTATCTCAAAATTGCATAGTTACAAAGCATGACTGTAAAACAAAAAATGGTCTTGTTGTGAGAGCTACAGTTGAAGGAAGTACTATAGTTGCATCTCTAGAGAGTGTTGTGCTGGGTAGAACAGCTGCAAATGATATATATAACCCAGTGACAAAAGAATTATTAGTAAAAGCAGGGGAATTAATTGATGAGGATAAAGTAAAGCAAATCAGCATTGCAGGTCTTGATGTTGTAAAAATTAGATCGCCTTTAACTTGTGAAATAAGTCCTGGTGTATGTTCTTTATGTTATGGAAGAGACCTTGCAACTGGTAAAATTGTTTCAATAGGTGAAGCAGTTGGTGTTATAGCTGCTCAATCTGTTGGAGAGCCAGGTACTCAGTTAACGATGCGTACTTTTCATATAGGTGGAGTAATGACTAGAGGCGTTGAATCCTCGAATATTATAGCTTCTATTAATGCTAAAATAAAGTTAAACAATAGTAATATAATTATAGATAGAAACGGAAATAAAATTGTGATAAGCCGTTCCTGTGAAGTCGTGTTGATTGATAGCCTTGGTAGTGAGAAGTTGAAGCACAGTGTACCTTACGGCGCTAAGCTTTATGTAGATGAGAGTGGGTCAGTAAAAATTGGCGATAAAGTTGCGGAATGGGATCCTTATACATTGCCTATTATCACGGAGAAGACTGGTACAGTGTCTTATCAGGACTTAAAAGATGGAATTTCGATCACTGAAGTGATGGATGAATCTACAGGAATATCAAGCAAAGTAGTAAAAGACTGGAAATTGCATTCTGGTGGAGCTAATTTACGTCCTCGTATTGTGCTGCTTGACGATAATGGTAAAGTAATGACACTCGCAAGTGGCGTTGAAGCATGTTATTTTATACCAATCGGTGCAGTGCTCAATGTACAAGATGGCCAGAAGGTTCATGCAGGTGATGTTATTACAAGAACACCAAGAGAGTCAGTTAAAACTCGTGATATTACTGGTGGTTTACCGAGGGTTATAGAGTTATTTGAAGCACGTCGTCCTAAAGAGCATGCTATTGTTAGTGAGATAGATGGCTATGTAGCGTTTTCTGAAAAAGACCGTAGAGGAAAACGCAGTATATTAATTAAACCTGTAGATGAACAAATTTCTCCAGTTGAATATTTGGTATCAAGAAGTAAGCATGTAATAGTCAATGAAGGTGATTTTGTACGTAAAGGTGATCTATTGATGGATGGTGACCCTGATCTCCATGATATTTTACGTGTGCTTGGGTTAGAAGCTTTAGCGCACTATATGATTTCTGAAATACAGCAAGTTTATAGATTGCAGGGTGTTCGTATAGACAATAAGCATTTAGAGGTGATCTTAAAGCAAATGCTACAAAAAGTGGAAATTACTGATCCTGGTGATACTATGTACTTGGTTGGCGAAAGCATTGACAAGCTGGAAGTTGATAGGGAAAATGATGCTATGAGTAACTCTGGCAAACGGCCTACTCATTATCTTCCTATTCTGCAGGGGATTACTAGGGCAAGTCTTGAAACTAGCTCCTTTATTTCTGCTGCCTCTTTCCAAGAGACAACAAAAGTACTTACAGAAGCAGCATTCTGCGGGAAGAGTGATCCTTTAAGTGGATTAAAAGAAAATGTTATAGTAGGAAGATTAATTCCTGCTGGTACAGGTTTGATTATGAATAAGATCAGAGCACTTTCACTTTGTGATAATGTGGATAAATATGAAAAATATTTTGATATTGAAACTTATGACGAGGAATGGTTGATGGATAATGGTTGTCATTTACACTCTGGTGAGGAAGAGAGCGTAGTGGCATACGATCAGTCGAATTGAGTACAGCTAGTGTGTCTCTTGACCAAAAAAGCCAATAATATTTTCTTTCACTTCTGTGCTATCTGTCATGTTATTTACTCTCACACGAAATTCAGATGAGCCTTGAAGCCCGCTACTGTACCAACCTATGTGTTTGCGGGCCATCTTTATTCCTGTGTCATTTCCATAGTACTCAAGAATATTGTCGTAATGCTCGAGTATGATGCTTAATCTCTCTGAAGCTGTTGGCTCAGAAGTTTCACTTCCACTGAGAAAGTTCATTGCTTGATTAATCAGCCAAGGTTTACCGTAGGCACCACGACCTATCATCACTCCGTCTGCTCCAGATTCTTTGAGAGCATTCTGAATATCATTTAAATTTTTAATATCGCCATTTACTATAACTGGAATTTTCACTTGCTCTTTAACATTTCTAACGAATTTCCAATCTGCTTGACCATTATAAAGCTGCGCTCTTGTTCTTCCATGCACAGTGATCATTTTTGCTCCTAAGTCTTCGGCAATTTTCGCAAGTCTCGGGGCATTGCGATTTTCATCGTTCCATCCAGTGCGCATTTTTACTGTAACTGGCACATTCACTGCCTTGACTACAGCTTCAATTATTTCAGCAGCCTTTTTTTCATCACGCATTAGTGCTGATCCTGCATAACCGTTTACAACTTTCTTAACAGGGCAACCAAAATTTATATCTATAATTTTAGCTCCCATATCCTCATTCAATTTTGCAGCTTCTGCCATAACATTCGGTTCGCATCCAGCAAGCTGAACAGCAGTTAATGCATCGACTTTTGCTTTTTGCAAACTCTGGCGAGTTTGCATAATCATAGCTCTGCTTGCAATCATCTCTGAAACTAACAAACTTGCACCAAGTTTCTTCACAATACTTCTAAACGGATAATCAGTCACTCCAGACATTGGAGCTAAAATAACTGGAGAATCAATTGTCAAATTTCCTATTTGGAGGGGCATAAGGTCAATGGTAATTTTTCATTGATTACATAATGCAACACAAACTTGCATTCTCCCTTGAAATAGAAGACTGAGATGTTTTCGTCCTTGGCGGACGCTTACGATTTCTTAGATCTTCCTTACATTTCTCATCTTCCATAAGCGCTCTTGTAAATTCTTCTCTTTTCTCATTCAAATCAAATTTATATTCTGATAACTTTTTGTCAATTTCGTCAAATGATTTGTCTTCGTTAAGCATTTGTGTAATTTTATGAGCATTTTCTAACGCAAATATTCCACAGTTATACCCGTCACTTTGCTGCTTAGTTGGGGAAATTCTTATGTCTAATACCCATTCCTCTTTTTGCAGTTCTCTTTTAACAATATTTAGCACATTATCTGGCAATTGATTACCAAATGAGTCACAGTAATAAGCTCTAAATTTTTTATCACCTGCATCAGGTTTAATAACCAAAGTTACCCAATGATTATTGTTAATATGAAGAACCGAAGTAAATATCAATTTAGAATTTTGTTTGAATTCACCTCTATAATTCTGAAGAAATTCTTTTGTGAGTTCGTTCCAACCATTAGAATAGCTAGGGGCAAGAAAATAGACATTATTATTACTATATTCACTTTGTGAGTACCCATATACAACTCTTGCAATATGTGTAATGTCATTATCATCTAACCAGTAACTATAGTTTTTTCTGTTTGTCTGATGCACAAGAGTGTCCAAATCTTCGTGAAACTCTTTACCACCCAAACCACTATCCAAAGAGCTTCTACGACTACTGTTCCTTGAATTGGGTTCACTTCCTGGTACAATACCACTATCTCCATCTTGAGTTTTTTGCTCACCTTGACTTGCTCTTTTTCCATTAATATAGTTCTTCGCTAATTTGTATGCTGTTGTAAGAACTACTCCCATTATAATCCAAATCACAGGATGAGAAATTAGCATAGCAAGTGGAAAGGTCAATAGAGGGGATCCTATTACCGCCCCTAAACAGCCAGCAGCGAATGTGGCTGCTAGGCATACACAAGTAGCGTAGATAACGAATTCCTCACCAGCAAAGTAAGTGCTCTCTTTCTGATTATTTTTTGTAATGCCCAACATACTACACCCTATGAACACTAAGTTAATTAAATTTTAACAAATTCTAACAAAAAAATCAACCATAATAATTTTAGTAGTATGAGAATATATTGAATATTAAGAGCTTTTGGAGTACAGTAACAATGTTAGTAATAGCACAATATATGCACGATATAGAATATATACGCAAAAACCCTGAAGGATTTGAAAAGGCAATGAAAAGCAGGGGAATTAGAGAATCTACTGCGAAAGAGATATTGGAAATCGATTACGAAAAAAGATCATTAACCACTAAACTGCAGGATTTGAATAGGCAGCGCAATGAAATCACAGAGGAAATAAAAAAGCTTAAAATGAGCAAGAGCCCCTGTGAAGAGCAAATAGAGTTGTCAAAAAGCATCACAAATGAGATAGAGGCAATCAGCTTAAAAGAACAAGCGGAAAAGGATAAGTTAGTGAATGTTTTATCTAACTTGCCGAATATTCCTGCGCAAGATGTGCCAATAGGCGCAGATGAGAACTCTAATTTAGAGGTGAGAAGATATGGAGGAAAAAGACAGTTTGATTTTGTACCAGAATCTCATTATGAACTCGGAGAAAAATTAGGTTTAATGGACTTCGAACAAGCGGCGAGAATTTCCGGATCAAGATTTACGATATTAAAAGGACAGTTAGCTAAGCTTGGACGAGCGCTAATAAATTTTATGCTTGAAATGCATGTTAATGAATTTGGCTATACTGAGGTGTACCACCCGACTTTGGTGAAAAACGAGGCTATGTATAATGTTGGTCAGCTACCGAAATTTTCTGACGATTCGTATTTAACTACCGACGAATTGAGGTTGATTCCCACAAGTGAAGTGTTTTTAACAAATTTAGTTGCTGACAAAATAATGGAAGAAAAAGAACTGCCTATTCGCTTTACTGCATATTCGGAGTGCTTTCGTAAAGAAGCAGGTAGTGCAGGTCGCGATACCAGGGGCATGATAAGGCAACACCAATTTGGTAAAGTGGAGTTGGTAAGCATCACAACTGAAGACCAATCAAATGATGAGCTTGAGCGTATGACGAGTGTTGCTGAAGAGATATTAAAAAAATTAGAATTGCCATACAGAGTAATGCTGCTTTGCAGTGGCGATATGGGTTTTGCTGCACAAAGGACTTATGACATAGAGGTATGGTTACCTGGGCAAAATAAATATAGAGAAATATCAAGCTGCTCAAATTGTGGTGCATTTCAAGCAAGAAGGATGAACGCTAAATACTCTTCAGAAACTGATAAAAAGATAAAAAAATATGTTCACACTTTAAACGGCTCAGCTTTAGCTATAGGAAGAACGATTATTGCCATAATGGAGAATTATCAAAATTCTGACGGGTCGATTGCAATACCAAACGTGTTGCAAAAATACATGAGTAATGATACTGTTATAAGCAAATAATAATTTTGACATATAGAAAAGCGAGGAAATAAAGATGAAGGTTCTGGTTATAGGTTCTGGTGGGCGTGAGCACGCTCTACTTTGGGCTCTAAAAAAATCTCCTATCTTGACTGAGTTATATGTAACTCCTGGTCGCCAAGCTATGAAAGATCTTGGGGCTCTTGTGGATGTAAATATTCAAAATTCAGTGGATGTTACACAATTTTGCAAGAGAGAAAATATAGAGTTGGTTGTTATTGGTCCAGAACAACCAATAATTGATGGGCTTGCTGATGATTTAGTTGCAGAGGGAATAAATGTTTTTGCTCCAAGTCAAGCAACTGCAAAACTTGAGGGATCGAAGTCTTTCACCAAGGGACTATGTAAACGATATGGTATACCAACTGCCAAGTACGAGTGTTTTGTTGATGAAGGGTTAGCTAAAGATTTTGTACGTAGCAATAAAATAAAGTTTCCACTTGTAGTGAAAGCAAATGGAATTGCAGCAGGAAAAGGGGTGGTTATATGTAATACAGAAAGCGAAGCTTTTTCAGCAATAAATTCAATGCTAGTGGAGAAAAAATTTGGTGAATCAGGTGAAGAAATAATCATAGAAGAGTTTTTAGTTGGAGAAGAAGTAAGTTTTTTTGCTCTTATTGATGGGTTGAAAGTAGTAACTCTTGGGTGTGCAAAAGATTATAAGAGAGTTGATGAAAGTAATGAAAGCCAAAATACTGGAGGTATGGGGTCGTACTCATCACCTTCAATTATAAGTAAGGACATGGAGCAAAAAATTATCCAAAAAATAATATACCCTACAGCTCAAGCATTGGTTAACATGGGTACGTCTTATAAAGGAGTACTCTTTGCTGGTTTAATGATTTGCAAAGATAGCCCAAAACTTCTCGAGTATAACGTTAGATTCGGTGATCCAGAAACGCAATCTATATTACCTAGATTTGATTCAAATTGCGATTTGTTAAAATTGATGTTGTCAGTTGCAGAAGGAAAGTTAAATGTCAAAATGGTGGAACTTAACAACAAATCTACAGTTTGTGTAGTTGTTGCAAGTAAAGGCTATCCGGGTGATTATCAAAAGGGAGAAGTAATTAAAGGATTAGATAAGATTGAAAGCATTCCTGGTGTGTTGGTGTTTCATGCTGGTACTAAATTCGATGAAAGTGGTAACTTAGTTTCCGATGGCGGAAGAGTGCTAAATATAGTAGCAGAAGGGAGCACTATAGAGGAAGCCAAAAGTAAGGTGTACTCAGCATTAAATTTTTTAGAATGGCCAGGGGGCTTCTTCAGATACGATATCGGTAGTTAATGTTAGCTGTCGGTTAGCAGGTGGTTCACAGAAACGAAAAACTTCCTTGACAAACTCCGCCAGCCCCCTTATCATGAAACTGAAGCTATTGTATTTGCTTTCGCCAATCTGCAGATTAAAAGGTAAGGATTACTTAATGTATCGGCGTCTTATGTTCAATTTTTTGCAGTATATAGATACTGTATGTCTTTACAAAACTTCATCTACATCTAGATTTTTATCTAAATAAGCTGAACGCGCTTATAAAGCGTTACAAGACATCAAAAAATGCCAATACTCGACAGAGATAGTAAAAGACTAGCTAACTCGGGGATTCTTTGTCTTTTTTTCTGCTTGGTAAATTTCTTAAACATTTGCAGCATAGGTTAGTTGCAATTAAAAGCAGCTAAATCTTGCTTGTCAAGCGTTTAAAACATAAAAAACGCCAATATTTTAAAGCAGATAATAACCCCAGGGCTTCTTTTGCCTTTTTTTTCATTTGGTAAATTTCTTAAATATTTATGGCTAAACGACAATCGTCATCCCGCTACTTGTTAGCGGGATCTAGAGATACCGCGGCGGTATGACGTAGGGAAACCTTTCTTGGGTTAGCTATAAAACTAATCAGCATCTTGTTTAGCACATATAAATTAAGTTTCATAAATATAGTGTTAAACCTTGAAAATATGTTATAGCTACTTCTTCCAATTTAGTGGTGGGTTTTAACAGTACACATGTCGCTTTACTATCTACCAACTCAATCACCATAGAAGCTACAGTCATTACTTTGCATCCACTTATATTCCGTACTTTAACATTTGTTCTACTTTCTATAGGAAGCTTTACCCCCCTACATCATTACGTACAGCAGTATGATTTATTTCATTTTTAGTTCCACTACTATGCTGCAACAAGATATCCCCATTAACTTTTATTTCAACATTTTTGTCACTACTACCATTGTTAAAATTTAATCCCTCATCTCTTCTACTTTGTCTTTTTTCTTTTAATTTTAATTCAGTTTCTCTTTTATCAAGGGTAGGAAATGGGATGTGAGTTTTTTCCTGACCATCTTGATTTATAGCTCTTGTTGTATTAAAAGCTTCGTTGCTTTTACATGATATTGTATAAGTAAGTGGTGTGTAGATTTTTTCTTCACTATCTGGATATTTTATAGTTATTGTTGCATTAAGGATGTCTTTCAGAATATCGTTTTCTCTAGCTATGTCTAAAATTTCTTGAATAACTTTGCGATCATGTAATGCGGCAAGTAACTTATCAGTTACTTTTTGATTATTTTTATGTTTTATGGTTATTGTTGTGTTAAGAATGTCTTTCAGAATACCGTTTTCTTTAGCTACTCTTAACATTTTCTCAACAGCTATACTATCTTTACGTAGTATAGCATAAGCAAGTGGTGTGCAAGTTTCTTCCTGACCATCTGGATATTTTATAGTTGTTGTTGCGTCAAGAATGTCTTTCAGAATACCGTTTTCTTTAGCTACTCTTAACATTTTCTCAACGGCCATACTATCTTTACGTAGTATAGCATAAGCAAGTGGTGTAACAGTTACTCTCCGACCATCTGGACATTTTATAGTTATTGTTGCGTTAAGAATATCTTTCAGAATACTGTTCTCCTTAGAGATTTTTAAAATTTCTTCAATAGCTATACTATTTTCACGCAGTATAGCATAAGCAAGTAGTGTGTAAGTTACTTCCCGGCTATCTGAATGTTTTATAGTTGTTGTTGCGTCAAGAATGTCTTTCAGAATATCGTTTTCTTTAGCTACTCTTAACATTTTCTCAACAGCCATACTATCTTTACGTAGTATAGCATAAGTAAGCGGTGCGCAAGTTTCTTCATGACCATCTGGACATTTTATAGTTGTTGTTGCATCAAGAATATCTTTCAGAATACCGTTTTCTTTAGAGATTTTTAAAATTTCTTCAATAGTTTTGCTATTTTTACATGATATAGCGTAAGTAAGCGGTGTGTAAATTTCTTTCTGACCATCTAGATATTTTATAGTTGTTGTTGCGTCAAGAATGTCTTTCAGAATATCGTTTTCTTTAGAGACTTTTAAAATTTCTTCAATAGTTTTGCTATTTTTACATGATATGGCGTAAGTAAGCGGTGTGTAAATTTCTTCTTGACCATCTAGATATTTTATAGTTGTTGTTGCGTCAAGAATATCTTTCAGAATACTGTTCTCTTCAGCTGCTACTAGAATTTCTTTAATAATTTTGCTATCCTTCCGGAACATAGCAAAAGCAAGTGGTGTGTAAGTCACTTCCCGGCTATCTAAATGTTTTATAGTTGTTGTTGCGTCAAGAATATCTCTCAGAATACCTTTTTCTTTAGCTACTCTTAACACTTTTTCAACAGCTATACTATCTTTACGTAGTATAGCATAAGCAAGTGGTGTATAAGCCACTTCTCGGTCTAGATATTTCATAATTGTTGTTGTGTTAAGAATATCTTTCAGAAGAGTACTGTTCCCTTTAGCTGCTACTAGAATTTCTTTAATAGCTTTGCTATCCTTCCAGAACATAGCATAAGTAAGTGGTGTGTAAGTCATTTTCTGGCTATCTGGATATTTTATAGTTGCTGTTGTGTTAAGAATATCTTTCTCCTTAGAGACTTTTAAAATTTCTTCAATAGCTATACTATCTCCACATAGTATAGCACAAGCAAGTGGTGTAACAGTTGCTCTCCGACCATCTAGATATTTTATAGTTGTTGTTGCGTCAAGAATATCTTTCAGAATACCGTTCTCCTTAGAGACTTTTAAAATTTCTTTAATAGCTTTGCTATTTTTACATAATATGGCATAAGTAAGCGGTGTGTAAATTAATGAATCATCACTAATGATTTTTGCATTAAGAACACTCTTTAAAAGGTTGCTCAATTTGGCTTGTTGCAAAATATCCTTTACAGCTTGACTATTCTCGCAAAATATAGCATGAGTAAGTAGTGTAAAAGTTGATTCTTTACCCCGATGTTTGCTTACTTCCGTAGTAAGAATTCTTTGTTTTTCCTTTTCAGATATTTTTTCTAGTTCTTCAGCAATGCTACTTTCTTTGCCTTCTATTTTTGATGCTAATTTTAAAATACTTTTTTCATCTTTCTCTTTCAATTTCGAATCGTTTACCTGATGAGTCATTTTTTTTCTCAAGGTCTTTCTTATTAAACTAAGCATAACATTTTCTCTCTTCGTGGTTATAATATTTGCTTTTATGAATCAGTTGTGTTGATAATGTATTAATTGCATAGTTCAGACATTGTTTTATAAAGCAAAATTTTAGTAGACCACCTTACAAGAACGTTTCTTGCTAATTCTGAATCCGAAAAAAGGACGCAGTAAAGTTATTTGTAAGGGAAGAATGAAACTTGTAGCTATAGCTAAACTGACTTACGATAATTTGAAAAACCGTCATCCCGCTGCTTGTTAGCGGGATCTAGAGATACCGCGGCGGGATGACGGTTCGCAGTGGTATGACGGTTCGCGGCGGGATGACGATAAGCTCGTCATCCCGCTACATTAATATTGTATTAATAAAAACTTAATAATAATCCTTAATAATATATGAACTAACATGTTCGCAATTTCGTATGACAGAGGAAACAAAAGATGGATATGCTTCCTTATACGTTGCAATTCAGGAAGGTAATATTGAAGCTGCAGAACTACTAATAAAATGTGGCACAAACGTCAATGATCATTATGAACGCAATCGTACGCCACTGCATATTGCCATCGGACGCAAACAATTAGAAATAGCAAAATTGCTGATAAAAAATGGAGCAAACGTTAATGCAAAAACTCAAAATCATGGTAAAGATGATCTAACACCAATGCACTTTGCAGTTTTTGCAAATACGCCAGAATTTATAGAATTACTAGCTAGCCATGGTGCATTGATTAATGAAAGAGAAAGTACCGAAGGGTATACTCCTCTTCACTTTGCTGCTTTGTATGGGAATAAAAATATAATACAAGCCTTAATTGATAAGGGGCAAAATATCGAAGATGTGGACAATAATGGGCGAACAGCTCTGTTTTTAGCTGCTAGGCAGTGCACTGAAGCAGAAGATGATAGCAGAATAGAAATTATCAAGTATTTGATAGACAAGCTCAAAGCAGATGTAACAAAGAAAGACAATAATAACAATGCAGTACTCTTTCCTGCCGCTAATAATTGCCCTGGAAAAGTGGTAGAATTCATCATTGAGCAATGTATAAAAATCTTTGAGTTAGAGAATTTTATCAACCACAAAAATAATGATGGAATGGATGCTTTGGATATTGCGCTGAATAGTGGAAACGAGAAAGCTATTGAAGTATTAAGATCATATGGAGCAGATATCAAGAATAAGGCAGATGGTAGCACTCAAAAAATTACTGCAGAAAAACCAAGTAGTACCCTAGACAGAGCAGAAAGTGCAGAGGTAGCACCTCCAATTAAGCAAAGAGTATAAAGCTTTTTACAAAGCGATTATAAATTTCAGTAAGTTGCAGAGGCTCTACAATGGGAAGTGTAGTATGTTAGCAGATACAAATGACTAGATAAATTATATTTCATTAAAGTCATTTATCTTGAAACATAAGCAGGATTTTGTATAGTTGTTTCAATTTGGGTCTGTATATTGAAACAATGCGTGAAAATGACAGGTCATTGTACAAGAGATACCTAATTCGCCGACAAGAATACTAGATAAAGAAACTTACATTTCAATTATTTCACAATTTCTGTATAATCTTAAAAACTCAATTAGTGCGTTATGAAGATAATAATAGGTAATGCTAGTAAGGAATTAGGGGAATCAGTAGTTAACCGGCTAGATGTTCAACCATCCTCTGCTTGGATATCAAAGTTTACCGATGGTGAGGTAAATGTAGAAGTAGCAAATGATCTATATAATCAAGAAGTATATATAATACAATCTCTTTCTCCCCCTGTGAATGATAATCTTATGGAGCTTCTGCTTATAATTGATGCAGTAAATAGATTAGGAGCCAAAAGGATAGTAGTAATTATCCCTTATTATGGATATAGCAGGCAAGATAGAATTATCAAGAACAATAATGTGCAGTCTGCTTTAAGTGCCAAATTAGTTGCAAATCTTATTCAAACTGCAGGTGCAAGTAGTGTTGCAGTTATTGATTTGCACTCAAGTCAAATTGAAGGATTCTTTGATGTACCGGTAACTAATTTGAACTGCTTTGAAGCATTTGTTGACTCTATAAACACGGAAAATTTGGCAATTGTTGCACCTGATGTTGGAGCAATTGGCAGAGCACGTGCTTTTGCGAGGGCTTTAGAGGAAAAGTACAAGATAGGGTTAAGTGATAAGATTATTGTAGTAGATAAATATAGGGAGAAAGCAGGCACATCTCAAGTAATGAACATAATAGGAGAAGTTGCAAACAAAAATTGTGTCATTGTTGATGATATAGTTGACTCTGGTGGAACATTGTGTAATGCAGCTCTTGCTTTAAAAAGTTACGGAGCAAAGTCCGTAACTTCATGCATCACACACGGTGTGCTTTCAGGAAGTGCAGTTGAGAAAATCTCTTCCTCTTCTTTAGATAAATTAGTGATTACGGATACCATACTTCACAAACTTGAAAAAACTGGTAAAATAGAAGTTGTTTCGGTTGTAAATATTTTAACTCACTTCATCCAAGGAGGTAGAAATGCCAGCTAAGTCAACAGAAGACGTTATTACTTCACTAATAGGATTTGCAAATAAGAGAAAAATAACAATTACCAAGGAAGAAATGCTTAAAATTGCACAGCTTGTAAGGATTAAGTTATCAAATGACGAGATTGATCACTACTCCAAAGAACTGACAATGCTGGATTGGATACACGATACTTTATTGCAAGTTAATACTGAAGGTGTTTCTCCTATGCGTTATGGCAGCATAGACAAGGACATTCATGTACGCGATGATGTTATAAATTCTCAAAACATTAAAAAAGAGATATTGTCCAATACAAAACCTGAGCATGGGTATTTTGTAGTGCCAAAGGTTATAAGCGATTAAAGTAAAATAAGGCTCATATCAAACCTATAATAGATCTACTTTCAAAAATAAGACCAATCCGGTAAAGAAGCATTTGTGGGAGTGGAAACCATTTTTTGATTTTTCTTTACTAAGTCTACTAAATATAGTTTAGAGTTGCTTGGTGATTCTGTTCTTGTAAAAATGATTTCTCTACCATTTGGTAGCCATGCCGGGGATTCAATTTTATGCCCCTCTGAAAGCAGACGTTCTTCTTTGCCATCTGGCTTCATAACTCCTATGTAAAATTTTCCTGACTGAATCTTTGTAAAAGCTATCAGATCTCCTTTTGGCGACCAAACAGGCGTAGCATATCTTCCACTTCCAAAACTAATTCTTTTAGGTTTTTTACTTTTGTTAGTAAAATCGATAACGTACAGTTGCTGACTCCCACTTATATCAGAACTAAAAGCCATATACTTTTGATCTGGAGAAAAAGAGGGAGAAGTGCTTATAGCTGAACCTTTAGTAATTTTTTTTGTTCGTTTACTACTTAAATCCAAAGATAATATATTCGTTTCACCACCCAATGAGTGGGAAATTAAAAGAGATTTACCATCGGGAGAAAATCTTGGTGCAGAAACAACTCCTTCAAATGCGCTGATTATTGATTCAGTGTTATCTTTTAAATTTTTTAATATTATATAACTTTTACCATTTGCGTACGAGATATAAACAATACCCTTTCCATTTGGTGAGAATCTCGGTGTTGACACAAATCTATCGCCATTTGTTAAGTATTTTATATTACTTCCATCTTGATTCATCACAGCAATTTTACGCACAGATTTGTAGTTGCTATCTTTTTCTTCAGCGATATACGTGATTTTTGTGTTGAAGTGCCCTTTCTCACCAATTAATCTATCATGTATCACATCCGAAACGAGGTGACCAATTTTTCTCCAGTCTTTTGCTGGAAAAACAACTGACTGAGTAAGTAATTCTCTTTTTGTAAAAGCGTCAAATAAACGAAATGATAGCTCTAATGCACTACCAGATATTTCGCTTAAACTTACTGTGACTACAGTATCGCTTTTCCAAGATTTAGATTCAGCTTCCGCGCCACGTTTTACATTAAATAAGCCACAATTAGATAAATTTGTTCCTATTACCTTTGCAATATTTTCGCTTAATTCGCTTTCCAACGCTGTTTTACATGTACATTTAGATACAACAAGACCAATGTTACCAACACTGCTTTTTTTTATATCAACATATAAAGCAGCTTTTGTAAAATAAGGAATAAATAACGAAATAAATAACACCAGATGAACGAATAGCTTCATTCATTTCATACCTGTTCTATCTGAACCTCAATTATAGGTCTTTTTAGTAAATATTCCTTTAAGATACTCAATATTGAACTTTCAATCTTATTTTTAATTTTTTTTGTTGGCTGCAAACTAAACAACGACTCAACTTTCTTGACAATTTTCTGTATGGTAGCTGCATCTTCTAGCACTTCAAAAACACCAGGTACAAATACTTTTGGTTTAGCAAGCAATTTATTTTTCTTGTTTACAACTGCTGTTACCACAATAACTCCGGCATCTCTCATTCTTTTACGCATTTTTATAACACTGCTCTCCGGATGACGTAGCAACATACCATCAATACCAAAGTAGTCAACATCAATTGAATCAACCTTTTCTCCGTTCTCCAAATTAACAATATCACCTGGTGCAATCATTATTGCTTTTGCCACACCGCACTCTTTAGCAAATTTTACATGTGCATGCGTGTGAATATATTCGCCGTGAACTGGAATAGACATCTTTGGTTTTATTAAAGAATACATTTCCTTTAGCTCTTCTCTTGTTGGATGCCCAGAAGCATGAACATGCTCTGTTTTTTCAGTAATAACTTCTACCCCCATCTCAATAAAGGCATTGAGCATGTTGTGCGCACGAGTTTCATTTCCAGGAATGATTTTTGACGAAAAGATCATGGTATCACCTTGCTGCATTTTAAATGCTTGATGACTCTTAGCAGCAAGTCTTGCGGTAGCTGCCAGTGGCTCACCTTGACAACCTGTGCAAAGTAGCACCAGTTCTTCCCTTGGAAAATTTACTGCTTCCTTTGCTTCAAGAAACTGAGGAGAATCAGTTAAATAACCACTATCTTGCGCAACTTTCACTATTCTCCATAAAGATCTACCAAGTAAAACTACTTTTCTATTTAGTGCTTTTGCAGCTTGGCTTATCGTTTCAATTCGTGCCACATTTGAAGCGAATAGCGAAACAGCAACTAATTTTTTAGACCGCTTTATTATGTTATAAATATTATTATAAATTTCACCTTCTGACTCAGGGTGATGCTTGCTTAATATATTGGTTGAATCGCAAATTGCTGCAAGCAGGTCACCTTTATCGCCAATTTCTTTTAGACGCTCCATATTAGAAGTTAATCCAACAACAGGTTTTGGATCAAATTTCCAGTCTCCGGTATGGAGTGCACTACCCATTTCAGTGCTAATTAATATTGAATTTGCCTCAGGAATTGAATGAGTTACATTTATAAACTCGACGGTAAAAGGACCCAAATTTATGCTGCCATTTATGTCTACCTCTTTCACAGGCACTATACCTTCCAATCGAAATTCTTTTAGTTTCTCTTTAAGAAAATTAACCGTAAACTTTGTTGTATATATGGAGCACTGCAACTCTTCCCACAAGTGGGGCACTGCACCGCAGTGGTCCTCATGTGCATGTGTAATTATTATTCCAAGTAAATCTTTTTTTCTTTGAGCAATAAAATCTATATCAGCAATGAGCAGCTCAACACCTGGCATAGTTTCATCTGCAAAACCAACACCAAGGTCGATCATAATCCACTTACCTTGGTAATGATATAGGCTAACATTCATCCCGATTCTTCCTACTCCCCCAAGCGGAAGAAATAAAAACTCATTTTTGTTTATATTCATTAAATTTAAATTATTAAAACCTGAGAATAGCAAAACTTCGACCTTAAATAAAGAAATTTATTGCTTTTACATAGTTTTAAGGAACTAAGAAGTTTCTGTTGGCTAATAATAACACTATTGTTAAGTTTTCCATTAATAAGGTCAAAGAATTGCAGGATTAAATGAAAACCCGTAAACAGTTACCCCTTTATGTCATTTAGCAGATTTCTTATTTTTTTTTTACTTTACTAAAAAACCCTTCAGATTGCTGTTGTACACTTGCATTTTCCTCTTCTTCAAGCGCTTTTAATAGTTCAATTTGCTTTTTAGTTAAATTTTTTGGATTTAAAGTCTCAACTATTACCTGTACGTATAAATCACCACGAGCATGTGAGTTCATATATGGCATACCCTTTTCCCTACAACGTAGTTTGGTACCAGTTTGAGTGCCTTCAGGGACCTTTACTTTTATTTTAGCTCCATCAATTGATTGAATATCGATTTCACCACCAAGCACTGCTAGTGTCATTCTTATAGGCACTTTACAGTGTAAATCTGCTTTATTTCTAGCAAAGATTTTATGGAAAATTATTTTCACGTATACGTATAAATCTCCACTTTTTCCACCTTTTGTTCCAGCTTCTCCTTTACCACTTATCCTTACCTTAGCTCCTTCTTCTATGCCTTTTGGAATTGAAACGGATATATTTACTTCATCTCTTCTACGTCCACTTCCACCACATTTCTTACATTTGTTTTGTATTATTTCTCCTTCCCCATAGCATGTAGTACATGTTCTTTCGATGGTAAAAAAGCCTTGTTGAGTTCTAATCCTACCGCTTCCCTGGCATGTGTGGCACTGAACTGGTTTAATTGCTCCTTCGCCACCTGTGCCTTGGCATGTATCACATTTTACATTTGTCACATAATGTATAGGCGCTTGTATTCCTTTAAATGCATCTTCTAAGGTAATTTCAAGATCATAACGTAGGTCTGCTCCAGATACTCCTGTTGTACTTCTTTTTGCTCTCGATCTACTTGCACCACCACCGAATCCTCCACCAAAGAAGTCATTGAATATGTCGCTAAAGTCTCCTGCAGAGCTGAAGCCTTGAAATCCACCAGAAGCACCTTCGTGGCCATAACGGTCATAGCCTGCCCTTTTCTCAGAGTCAGACAGAACTTCATATGCAGCTGTTACTTCTTTAAATTTTTCCTCTGCTTCTTTATTGCCAGGATTTCTATCAGGATGATATTTTAACGCTAATTTTTTATATGCTTTTTTTATCTCATCAATACTGGCATTTCTGCCTACTTCCAGCAGATCATAGTAGTCTTTTTTGCTCATATATAATAGTTTAGTGTTTAACCTTTAAAGATAGGTATTACATATATTAATTTCAAGTGTGACTTCTGTTTCCTATAAAATGTGGTGCACCCTGAGCGACTTGAACGCCCGACCTTTTGATCCGTAGTCAAATGCTCTAATCCAACTGAGCTAAGGGTGCTTTCACAAAGTTAACTTTAGCAGGTTTTGTAGCTTGATTCAATTAATTTGGCTAAAAATAAAACTGTTAATTTTTATCACGCGTGAACCCCTTACAATTCCCAAACTTCTGTTGCAAATAAGGATTATCAAATGCATTTTGAGGAGGAGCAGTTGGAGTAGTATTAGGATCTTGAGAAAAGTAAGGAGGTGGTGCATCACGAGAAGAATCTCCATAACCATGCACTTGTTTAAGATAGCTATCTACCGCTCTTTCAGCTTTCTCGATATTTTCTGATTCTTCCTCATGCTTCATATGAAAAGCTAAACCACCAGCAAAACATACGAGAGAATTAACGCCAAGGATAGCTAAACCCCACACTGGTAAGACTGGGTAAACAGCACAAGCTACCAAAGCTGCCAAAGAAACAACGCCAACCGCAAATTCTATATTTCTGAACGTTTTAAATTTACTATCCAGGTAATCTATTTTTTCTTCTTTTCTAGCCACTTTTCTGCTGCTGTTATACCAAAAACACATACCAGCATGGAAAGCAACACACACAACTGCAGCTACCATACCTAAAGCTAATAACTTTCTATTGTCTTCTGAGTCTTTTTTCTTATCTTCTCTGCTTTGATGGCTACCACTACTGAAACCAGGGTTATTTATAACTGTAGTATGACCACCAAACAGGCTGCGAAGTAGTAAATAATCCCAAAAATCTAAACCTCTATCATTGTATACATGTATATGTGTAGTCTGAGGGCCTGTAGGTTGTGTGTTATTCCCTGCGTTATATTGATCATTTCTGCTTCCTGTATCGTGCCTATTGCTTGAATTTGGATATGTAAATTCTTCATACACATTTTTAAAATTCTCCTTGCTCCAAGTTAAATTCGGTGTATTATTACAATACTGTAGAAACCCTTCAATATTATTATTATTACCTAATTTCTTTATATAGGCTAACGCATACCTTTTTAAAACACTATCACTTGCTACCATAAATACCCTCTTAAGTTAAGATTAAATTAATAAATATTTATTATAACAAGATAACACCTACTTGTCAACTTGAGCCTGATTCAAGTATCCGTTCAGAGTGTGGCAGAAGAACTTATTCAAATAAAGTAGGTGGTAAAATATAAACATTTTATAAAGTGAAAAATGGACTTTTCAGACCACTGCCGAGCTAAAAAAGCCCTGAAAACCGTGATACTTAGGCCACTTCTTGCTTAAGCTGTACAATTTCAGCTTGAGAAAGGCCAGTGGATTCAGCTATTAAATTAACAGATACACCAGCTTTAAGTAAATTTTTTGCAACTTCGATTTTTCCTTTCTCTATACCTTCCTCAAGTCTGTATTCAAGAATGGCTTCTTCCTTACGTAGATCCATTATTCTTTCTTCATATGCTACTAAATCTTTTTCATTCCAGCTAAACCTGTCTAATTCATCGTAGGCTAACTTTATTATTGGTGCTTTTTCTGCTATTTTCCTTAAGTCTTCTTCCGTAGTTTCATCTGCATATTGTTGTCTAAGTGAAGAAGGTCGCCCCTCCTCACTCGATTTCAAAACCGTACGTGAGACTTTGCGCCTCATACGGCTTCTCTCTAATTTGGTGCTTGTCATGCACACCTCCTGTGTAATTCATCGTGACAATGTCCATGTAACAAAGATAAGTTTTTGATCATATTGTTTCGTCTATTCCGGTTTTTGTGATGTATTTCTATTGTATCATCACTTTTAAACCATAGTCTACAATTATCACATTTACTTTGTTGTAACTTCAATAGTTTTATTACTCTTGATGGCTTATCTGGTATTTTTCTCAGACGTTTACCCCAATAAACCCAATCACCATCATATGGAGATCTGGTTTTTTGCACTTTGATATGTCGTTTAATAACATGATCGCTGTGTATAATAAGATGTATCTTGTTACTTGTAATAAAACGCCAGTTATCGTTATTATACTTTTTAAAGTATTTTCTTTTTATCCAGCATTTCCCTTTGTTTGGGTGCCTAAAGACTGACCACTTCCAGAGCTTTCTATGTATAGTATTATCCAATGAGCTAAAGATTTTACATGAAACTACCGAAGAGTAATATTGACTCCATCCTCTGTTTATTGGATTGAGATTCCTTATTATTACTTCCTGTGGCGCCCCACGCATTTCTCTAAGTTTATGTTTAATAGCAAATGTATGCTGCTTTATAGAATTACGACTTGGTTTTATTAATAATGTGTAACCTTTTTTACTTTCTTTTGTTGGATATTGTCTTATTGAAAATCCAAGAAAATCAAATCCTGGTTTTGTTTCGTCAATGGTTCTTAATGTATGAGAAATTCTTGTTTTAGAGGGCTTTAATTTTAGTCCAATGGTTTCTAACCATTCTTCAACTAAAATTTTTGCTTTAAGAATAATCTCTTCGTTTTCATGTATGATGACAAAATCATCACAGTAGAAAATTACACTAATAGACTTTTGCGCGTTTTTATGCGATATCCTACCATATTTTCTTTTCATGCATTGAAAGAGTTCGTTTGTTAATGCTTTTTTGACATGTTGCTCTAATCCGTGTAATGCAACACAAGCTAGCAACGGTGCCTCCTTGAATTGTACCACGTTTTGTGGATTGAAACTTTCCATCTTCCATAACGCCTGCCCTTAACCATCTTCTTATGATTTTCTTTAACGTTGGTGTGGTTTTCAAGCAGTTTATTATGGTTAATATTGTCAAAACATCCAGAAATATCAGCATCTAATACATATGCTGTTTTCTGTTTTAGCACATCAAATATGGCTTCAATTGCATCATGACATGATCTACCAGGTCTAAAACCATAAGTGTTTGGCTCAAGTTTTGCCTCCCATTCTGGTTCTAAAGCCATTTTTACAAGTGTTTGTGATATAGTAGGTATACCAAGCGGGCGATGCTCCGATGGCTTACCAGGTTTTGGGATTCAGACGCGTCTTGATGGCTTTGCTTTTTCTTTTATATCTAAAGAATATGATAGTTGTAATCTTTCTTTTTGATTAAGATTAGCCTTTCCATCAATACCTGCAGTCTTCTTCCCCCTATTGTCCTGTGTTACTTTCCTAACAGCGAGTGTTTTTGCACTTGTTGATTTGAGCAATAATTTTTGAAGATTATGCATCTTTTTGATATCATTACATTTAGAGGCTTGGTAAATTCGTTTTTGTAGCTTAAATGAAGATTTCTTCAGCTTTCGCCAAGGAATTCCATTCCATTCATACCTAGCTTTTTGCTGATCCATAACATATTCACTACTATTCACCACTTTACCTTCCAAATTAAAGTGTTTACGTCTGCATATCCCAGATATTACTTTGGGCATTAGCTTCTTAAACAATCCTTCCACATAGCAGCTTGTGGTTGGCTACCTACTTATATTTTAATGAATATAAGAGCTTTTATGTGGTTACTCCGTTCCATGGCTTCGTTTCACGTTAAACTTAGATTCCTACTATTTGCCGGAAGCTGGGAACATCAATAACTAAAGTCTTCAATCTTTAGTTCCCCTTTTGCTTCGTACCATTTTGGTCTATGCGTAGTTCAACCTCTTTTCGCATACTATGCTTTGACGACAATTCAAACATAGGTTCCTCTCGTAATCATATCTAACTCTGTTTGCAGGGATTCACCATGAGGTTTAGTGTTACCTGCTTTTATCTCATGCTTGCATCCCAAAGGTTGCCATCCTTTGAAATGTGAGACATACATTATCCCCGATGTCTAGGGAAGATGGAATTTAACCATCACAAAACCACGGCTTTCCGGGTCGCACTGAAGAAAAATAACCAACGATCCACTATGCTTTCTAGCTGTTCTTCCTTATTCTTAGGAAATTTAGGTAGTTCAATAAATACAAATTGAAAATCTTTTAAGTCATGCTCATTGGTTTTCTCATCTCTTATAGTGTGGCTGGATATATAATCAAGCTTATCAGGAAATAAATTACAATTAGAGATAGCAATAAAGAAAACCTTCTTTAAATCAATGTACTTACCAGATTTATCAGCTTGCCTTGAGTAAGCCTTAGCAGCATATAGTTGAGCTCGTTTCTCAAAACCTTTATCACGAGCAAACTGGTCAGGTAAGGAAGCAGTATTACTACTACTCCCTCCCTTAGAAACCTTACTATTACCCACAAATATGAGGTTCGTGAGCAAGTCGCCATCCTTCTGCTAAATCAAAGAGACGTTTATATCCTTTCCAAAGAACATAAGGTCCTGGTTCTGGGTCATTTTTTCCTGCTAAATGGCCTCCAAGTTCATGAAACAGCTTCTTTTATGTTGGGAACTACACTTGGACATGGTTTTCTGTGTATTTTAACGTATAAAACTTTCCATTCTTCTTCAGCTAATAAGGTAGTACATGGTAATGTTGGGTTAGTTCTTGCAATTGATGTAATAAAGAAAATTCTCCAAGCAATAATGCTCATGACTGTTAAATACCTCATTAATCTTTCTGCTGTTCCAAGTCTACATTCCTCAACTTTGAGACCAGATTTTAAAATCTTATGCAATATCTCTATTTTCCATCTCAAACAATACCAACTAACTTTTTCAACAGCTTCTTCAAAAGTACTGACCGGAAAAAAGCATCCACTCTAGAGGACTTGCTTCGGGAGGAGAGTTTTTTTCAACAACATGAATTGCGTGAAGTTGTAGACTCTGTCGGTTTATATTTTATGTGACCTTCTTTACATTTTATATGGCCTTCATGTGATAAATTTTCCGAATCTAATTTCTAAAAACGCTGTCCTTTTTTGCTTGTTATCTCTAGCAGGGATTTCAACTTCTACTTTTCCAGCGCAAGGGAGGCCTTGGATAAATGACCATAATTTTTGCTTGTTCCTGGTATGCATGAATTTTTTATTTACATTTCTGTTGTGGCGAGCTCTTACTAAAATTGCTGAGTTAAGATTATGTGCAAGTTCAAAAAAATCATGCATATCTGCTTTTCTGTCACATACAGTTATAGCTTCGGTTTGGGCCAGATCTATAATATTATTTGTTTTCTTTAAACTTTCTAGCCATTTCATACTTTCTTTATCCTCAATATGAACGTTGTTACGATGGCTCTTTAGTCTTTTTTCTTCTTCAGAAATGAGTTGCCTCGAGTAAATCTTTTGATCCAGTATTCCCAGCTTCCGTACTAACAGCAAGGGCTGTATGCATTACTGCTCCTTTTCCAGCAATAGTTCCCAATCCGCTTATGGCTTGAGTATGAAATATAAGTTGTATCTTGAATCACAAGAATTCTTTTATGAGCTTTTGTTCTTTCAACTGTTTTATCAATGTGTGAAGCTAGAATATCGACTTCTTTTACGTTCTCATTTTGAAAAAAACGTTATGCTGCTTTTGCTTCTGACCAACTTCCGCATGCCTCATTAATTGAGCTTTCAGGTAAACTTATCAAACTATCAGCAATCTTTACTAATCGGTCAGTTAATCTTTTATCTCCAAGTACAGCATCTCCAAATTCATTTTTAGCCCATTCATTACTCTCGTTTGCCATTTTTATACCCTCAATATTTGCAAACTTTAATATTGTAATACTTTATTTATAAGTACATTTATATTTGTGGGTAATAGTAAGATTTGATATGCTGCCAACACTTATGTTCAAATTAAAAATGTCATTTATGATACTAGCCACTTCACGCTTTGAGTTTTTGTAAAATCCGCTGAGTGCTGCAATTATAGACTTAACCCTTGGACCAAATGTATCTGGCGTAACACCTTCTGGTAACTTGCTACTTTTTCTTTTTCTGCATCTCCAACAACGACCATGTTCCAATTACTACATAAGGCCTAATTTCCGGAAGATCAACTTTTTGGTGAACATAAGGTTTTTCGCATATTACAAGCTCTCCTCCGCATTCGCAAATATTAGGCAACTCTATTTTTACTACTTTATCCGCTTCCATTGTGGCATGAAAATTTCCTTTATGCCCAACCTGATCGCCAACATTCCTTTCGCTTTTTGGCTTGTCCTTTTTTATTTTGTATAGCTCTTTTGAGCTGGGCAGGGATGAGTTTTTTGAATTTAAACCGAGCCTTTCCTTTAATTCAGCGTTCTCTATCTTTAAAGCTTTATTTTCTGCTTTTAAGTTTTCTATCTCTGCTTTCAGTTTTTCTATTTTTTGCTGTAAATTTTTGCAAAGTTCTCAAAGGTTTACCACATTACCTCACTTTTGCTCTATGATTATCTTTATTATCTTGCTTTGTCTACCTTATTCTACCACTCCGCTGAACGGATACAATTTACTAAACAGAAAAAAAGGCAAAAGAAACCCTAGGGTAGCTAGTTATTCACTATCCATTTTTTAAGTTGGCGTTTTTTAATGTTTTAAATAGCGCATTTCAGCTTATATTAGGTAAAAACCTAGAAATTTTATAAAGACATAAGGTGCACATAGTGCAAAAAATTAAAAATAAGACGCCAACTACGTTGTTTTCTTGCTGTTTAATCTGCACAGATGAAGATAACTGAATACCTTCAGTTTCATGATAAGGGGGCTGGCGAAGGGTGTCAAGCAAGTTTTTTCGTTTCTATTTCCAATAAAAGTTTGTTATATGGTTATGCAAGAAGTCTATTATAAATGAAATGAATGTGAAAAATATCTTGTTAGCACTTTTAGTACAAATGATATTCAGTTTGCCGCTATTTGCAGCTGATCCTGTTTTGCTCAACTGTATTGAAACTCCGGAAATATATGACCTTGATGCAAGGCCAAAAAATTTTAGCTCTTCAAACAATTTAAGAAGGAAACCCGGTTCTCCAAATAGTGCAACAGGAGAATTAATACACATAGTGGGTAGAATTACTGATATAAACTGTTTACCAATACAAAATGCTGTAGTTTCTATATGGCACGCGAATTCACGCGGCGTGAACCATTACGATAAGAATATAGAGGATGATCCGAATTTTGCTGGATCAGGAAGGTTTGTAGTGAATAATCTTGGCTATTATAATTTTATTACGATAGCACCTGGTAAAGTTGGTGATAGAGCTCCACATATCAACTTTCTAGTTCAACATCCGGATTTTCCAGAATTCACAACGCAAATGTTTTTTGCTGACCATAATTGCGATAATTGTGCTGATCCTGTTCTTGGAGATTTTGTTAGTAATGGGCTTGCAAGCCTTCTCATAACACCATTTACTTACAGTGATCAGGTCATAAAAACCTATACGTTTAACATTACCTTGGGCGGATATAATAAGTTCTCTAATAAAAGATAAAAAACCCTTGCATGTAAGGGAGTCCATAGTAAACTTGAGTATTATTGTACTTAGGATGTATATGAAAAATATCTTACTGATGTTTTTGCTGTGTTTTATGTACAGTTTACAATTATTTGCAACGGAGATGCCAGCAATGAAAATAACAATTTCTAAAATTTCGCCCGATTTTAAAACAATAGTAACGGGTTTATTTGAGGACAACGAAACCGTAAATGATGGCGGAGTTTTGCAAGGAAAACAGATCATGGATAATATAAAGCAATTTAGCAATTTCAATGGAAGTTTTGGTGAATTTTTCTCTACTACTTTGCCAGAAGAAAAAAATGTCATAGTTGTTGGACTTGGTAAGAAGGATGAATGGAATGAAAATAAAGAATTAAATATTGGTGGTAAAATATATTGTGAGCTAAGCAGATTAAAAATTAAAAAAGCAGCGGTTTTAATCGAAGGTAGTGCAGCAAATGTTGCATATGGTGCGTTTCTGCGTAGTTTTAAGTTTGATAAGTATAAAACTAAAAAGGATGAGAAAATTACAGAGGTAGAGGAAATTACCGTATTAGTAAAAGATGAGCAATTAAGTAATGCTGAAAGATCATTTGAGCACTTAAGGCAAGAAGGTGAGAGTATATTTCTTGCGCGCTCTTTTATAACAGAGCCTCCTAACATTCTATATCCAGAATCCTATGCTGATCATATAAAAAAAGAACTTACTAAGCTTGGCCTTGAAATTGAAGTGCTTGATAAAAAGCAGATGGAAGAGAAAAAAATGGGAGCCTTGCTTGGAGTCGCACAAGGAAGTAGTAAAGAACCAAAATTAGTAGTGATAAAATGGAATGGAGCTGCTAAAGAACAAAAGCCAATTGCTTTTGTTGGTAAAGGCATAACGTTTGACACTGGTGGAGTATCACTCAAACCTTCACGTGGTATGGAGTCGATGAAATATGACATGGCAGGCTCTGCTACTGTGGTTGGGGTGATGCATGCTTTAGCAGGACGAAAAGCAAAAGTAAATGCAATCGGCGTGGTTGCACTTGCAGAGAATGCAGTGGGTGGTAATGCTCAAAGGCCGAGTGATGTAGTAACTTCAATGTCTGGACAGACGATAGAAGTGTTAAACACTGATGCAGAGGGAAGGCTTATACTTGCAGATGCTTTGTGGTATACGCAAGAGAGATTTTCACCACAATTTATGATTGATCTTGCAACCTTAACTGGTGCTATAGTGGTTGCACTTGGAAATAACGAATATGCTGGTCTTTTTTCAAATAATGATGAATTAGCAAACCGTCTGATTGATGCAGGAAATGAAGTAAATGAGAAGTTATGGCGTTTTCCTATGAATGAAACTTATGACAAAATTATTGATTCACCGATTGCTGATGTTCAAAACATCGCTCCTGCGGGCTCTGGCGGAGATAGCATAATGGCTGCACAGTTTTTACAGCGTTTTGTGGATGAAACTTGCTGGGCACATTTAGATATCGCAGGCACTGCTTGGCACGAAAAAGGTACTGACATTTGTCCAAGAGGAGCAGTAGGTTTTGGTGTAAGGTTACTTAATAAGTTGGTTGAGAAGTACTACGAAGCCAATGATTAAAGGTCTTTATACTGGATTTATGGCTTAGCTACATGAACGTTTATTTTCGAGGCGCAGCAAATGAAAGTAGCTGATACATATTTCTTTTTTTCTGGATTCCAGTGTCAGCTACTTTCATGACACCCTGACAACCGTCATCCCGCTACTTGTTAGCGGCTGAGATACCGCGAATGAATCGCGGTATGACGGTTTGTGGCGGCGTGACGATAAGCTCGTCATCCCGCTGCTTGTTAGCGGGATCTAGAGATACCGCGGCGGTATGACGTAGGACTGCTGTCATCCCAGTGCTCCTTTTTTTGTCATCCAAGTAGCCTCCTATGGTGTCATCCCAGTGCCCAGACACTGGGATCCAGTTGAGCTATTTCAACAAAAATACTGCATTTTGAGATGAACGTTTATTTTCACCAGATTATTTACAAGTATAACAATTAAAGTCTGGATTCCAGTGTCAAGCACTGGAATGACACCGTCTTGGATGGAAACCAGTGTTGGCTACTCGGATGATATCATAGGGGCGCTGGGATGACACCCTGACAATCGTCATCCCGCTGCTTGTTAGCGGCTAAGAGATACCGCGGCGGCATGACGTAGGGAAACCGTTTTTTGGGTTAGCTATAACAGTAGTCAGGAAACAATAGCTTAAAAAGAGACTTAGTGTTAAATTTCTAATAGATTACTTATAAAAATAAATCTTATGGAAAGCAGAGCTAAGGCTTGGTTCATTTGGCTGATTAGTAACTTGGTTGTTATATTCAGCAACATGCAGATAATTTATACCTTTATAAGTGTAAATCTCGAAAAGGAACTTGGACTTACAATCGCGCAAGTTGCACTGGCTAATTCAGCATATACTTGGACTTTCGCCATCTTACAATTTTTTAGTGGAGCAACGTTTAATGTTTTTTCCAGTAAAAAAATTTATTTTTTCTCGTTATCAACTATGATCTTGGGGTTTTTTGTCCTTATTAATAGTGACAATTTCTCCCATTTGATTTTGTCTCAAGTGTTGATTGCAACTGGAGCATCATTTGGTTTTATTGGTGCTGCTCACACAAGTAGCATATGTTTTTCCGCTGCCCAATTTGGACTAATGTTTTCACTAGTGCAGACAATTTCAAGCCTTTCTGCTTTGGTAATTCAAATACTGTTCTCTAACTTGCTTGCCGAAGATGCATATTGGAAAAATCTGATTGTATGCATAATACTATTTGGTGTGTTGATATTTGTACTTACGCTTTTTTGTCCAAACACACTTCCAGAAAGCAGCTCAGAAAAGCGCACAATAAAAAGCTCTATGAAGACAGTAATGTGCTCTATATTAACAGTGCTAAAATTAAGAGATATCTGGATAACTTCAGTGGTGGGTGCTATTACTTTTGGAACATTTTTAGCACTTAATACCTTGTGGGCTCCAAGGTTACTGGGCAACTCAGAACTCAATGCAATGGAGTCAGGTATAGCAACTGCAATACTATGGCTTGGTCTTGCAGTTGGTGCTCCAATTGCAGATCGAATCTCAAACTTATTTAAAAATAGGAAACATGTAATTTCTGCTTTTGCTTTATTGCAAGGCGTCTCAATTATTATTTTACTATACAGCCATTTAACAGTCCACGTTGTGTACTTTTGTATGTTAATGTTCGGGTTTTTTGCGGGAGGACATATGCTTAATTTTACTGTCGGCAGCGAGATTGTGAAACGAAAATACATCAGCACATCATCATCCATTATCAATGGATTTATGTTTATTGGCAGTGGAGTTATAGTGTCAATGTTAGCACTTTTTACAGATCATAAAATGGCACTTTTTGCAATATTTGCGATATTGATAGTTGCCGGTATTTTAAATTATGCAACAAAAGAGACATACTCTAAAAAATAAAGTAGCTGAATCTCGAGTCGATTGCTATATTATATTTACGTATTGTAATATTTATCAATAATGGATCACGTTACAACAAAAGACACAACAGTAACTAAGGCAACGATAGCTGGAGATATAAACCAAGAAATAGGATTATCAAAGGAAGACTCTGTTTCGATAATAGATGATATATTGGACGAAATAAAGACAAGCTTGGTAAAGGATGGAATAGTAAAAATATCGTCATTTGGAACATTCTTGGTTAAGAAAAAGAAGGAAAGACCAGGAAATATACCAAATACATCGGAGAAAGTGATGATTCAGGCAAGAAATTCAGTTTCTTTTAGGCCTTCAAAAATTATAAAAAAATCAATCAATAATTAATGAACAAGGAAAAATTATTTTATACGATTGGGGAAGTAGCTGAAGAGCTACATTTGGAACAGCATGTTTTGAGATTTTGGGAAGGTCAATTTCATCAAATTAAGCCTACAAAGCGTAAAGGAAGAAGGCTATATGATCGCAAGTGTATAGAGGCCATAAAGAAAGTAAAATACATGCTATATGATAAAGGATATACAATAAAAGGAGTGCAAAAAGAATTTGGTAATGATATAAAAGTCACAAAGAATTTGTTGCAAGAACTCACCGATTTGAGGGACTATTTAACTAGTAAAATAAATAACGAGGAAAGTAACAAGCAGGCGTGAAACACTACGTCTCGCTAAAATTTTGGAGTTTTGTGAGAGTTTAAAATGTGGCATATAGCCTCATTTCTTATGTTATTAGCAATATTAATAGGCTGTGGCCTGCAAAAACCTGCACCTGTGCTGCTTAAAGGCGAAGAATTTTACGGAAAAAGAGATCTGGAATATACAAGAGAGTACCATTTAATTAGGGAGCCTTCAGTGCAAAAAGAAAGTAGAAAAGCCATCATAAATAGGATATACAAAGATAACAATAATACACAAAATGTGGGGGTAAATTGTAAATTTGTAATGCCAGTTAAAGGTTCAGCTACCTCTTCTGATGAAATGTGTAAGGATGGCATAAAAATTGCTGCTCAAAATGGAACGAACGTAGTTTCCTCTGCACCAGGCAAAGTGATATATGTAGGCAAAGGGCTGAGATGGTATGGGAATTTAATTATAGTGGAACACAAAGATAATTACATGACTGTGTACTCCTATTTAAAAAACATACATGTTGAAATTGGCGATAAAGTAAAGCAAGGTCAAGTAATTGGATCTGCAGGTAAATCAAGCACACAAGATAAAGATCCACAGATGTGTTTCACAATACGACATAATGGCCAAGCGGTTGATCCTTTGATGCATATGAACTGTAATTGAATTTGGATTTATATGAAATATGATTTTAAAAGTGTTGAAAAATTTTATCAAGATAAATGGGATTTTTCTGTAAGCAAGAGTGGTAAACAAGAAAAGTGTTACGTGTTGGAAATGTTTCCATATCCATCTGGTAAAATTCATATGGGACACTTACGTAACTATGCAATAGGGGATGTGATAGCGCGTTACAAGAGAGCTAATGGATTTGAGGTTTTGCATCCAATTGGCTGGGATGCGTTTGGATTACCAGCTGAGAATGCAGCAAGGGATAACAATATTAGCCCCGAAACATGGACAAAAGAGAATATAGATAATATGCGTACACAGTTGAAATCTATAGGTCTTTCTTATAATTGGGAGCGTGAGCTCTCCACATGTGAGCCTGATTATTACAAACACGAACAAAAATTTTTCCTGGATTTTTTAAAGCATGGGCTTGCCTATCGAAAAGAATCATGGGTTAACTGGGATCCAGTGGACCAAACAGTGCTTGCAAATGAACAGGTGGTTGATGGAAAAGGATGGCGATCAGGTGCAGTTGTTGAAAAACGTAAGTTGTCCCAATGGTTTTTAAAGATTACTGATTTCGCTGAAGATTTACTCAAGTGCCTGCAAAGTTTGAAAAATTGGCCAGAAAAAGTCAAAACAATGCAGGAGCGTTGGATAGGAAAATCTGAAGGAGCAACTATAGAGTTTGAAGTAGTTGGCCTGAATAAGAAATTAAAAGTTTTTACAACTTATCCTCATACTTTGTTTGGGGCTTCTTTTTGTGCAGTGGCAGCAGAGCATCCTATTGTGCAGGATTTAAAGAATGGTTCTTCTGTTGTCATCCCAGTGCTTGACACTGGGATCCAGGAAATAAAATCGAAAAGAGAGAACGATGAAAAAATAGGAGTTTACACCGGATTAAACGTCAAACATCCATTTCTTGATAAGGAATTGCCGCTTTACATAGCGAATTTTGTGTTGATGGAATATGGGGAAGGCGCGATTTTTGGTTGCCCTGCACATGATCAGCGTGACTTTGAATTTGCACAGAAATATAATTTGCCGATAATTCCCGTTATTTCTTCAGCCCACTTAGGTGTCATTCCAGCGCGTGACCAGAATTCTTACAATGGATCCCAGTGTCAAGCTACTCAGATGACAAAGGAGGCGTATACTGGAGACGGGACAATGTTTAACTCCGAATTCTTAAACGGATTAATGGTTAGTGAAGCAAAGGAAGCCATAGTTAAAAAATTTGAAGAAAAAAAAATAGGCAAAAAAACAATAAACTATCGTTTGCACGATTGGGGAGTTTCAAGGCAGCGTTATTGGGGATGCCCTATACCTATCATATATTGCAAAGATTGCGGAACTGTTCCAGTGCCAGAAAAAGACCTTCCTGTAGTTCTACCAATAGATGTAGAATTTACAAGTGGTGGCAATCCGCTGGATAAGCACCCAACTTGGAAATTTGTTGATTGTCCAAAGTGCGGAAAGCAAGCAGAGCGTGAAACTGATACATTCGACACCTTTTTTGAATCTTCCTGGTATTTTGCTGCATTCTGTAGTGAAGATAAATCAATAGACAAAGATGCATGTAATCGTTTTATGCCTGTTGATTATTATATAGGTGGGATAGAACATGCAATTCTGCATTTGCTTTATTCAAGATTTTTCTGCCGTGCTTTAACCAAATGTGGCTATTTTGATATTAAAGAGCCTTTCTCTACTTTAATCACTCAAGGAATGGTCTGCCATGCAACTTATAAAGACGAAAATGGTAAGTGGCTATTTCCCGCAGAAGCAAAAGAATTAATAGCGCGAGGTGCAAAAGTTCAAGTGGGCAAAGTTGAAAAAATGAGCAAATCGAAAAAGAATACAGTTGACCCAAACTTTATCATAGAAAAGTATGGTGCTGATACTGCTCGCTTGTTTGTGTTGTCCGACACTCCTCCGGAGAAAGATATGGAATGGTCCGATGATGGTGTGGAAGGTTGTTCTCGTTATGTAAATAAATTGTGGCGTATGGTCATGCAGCTAAGACCTGTAAATATACACTATGATAATGAAAATGTTACGGGTGGACTTCTAGAGTACAGAAAAAAAATTCATAAACTCTTACACGGACTTACAGATGACTTGGAAAACTGCAGATTAAACTGTGTAGTGGCAAAATTTCGTGAGATGACGAATTTAATAGCTGAAATAGACGTAAAAACTGGAAAATCTCTTATTGATGAAGGTATATGTATATTAATCAGAGTAATCGAACCATTCATACCACATCTAGCTGAAAGCCTATGGCAAGAAATAGGAGGTCAACCTTGGCCAAAAGCTGATGAATCATTATTAGTTGACGATACGGTAACTATAGCAGTGCAAATCAATGGAAAATTACGTACAACAATCAAGGTGGCAATTAACTTACCTCAAGAAGAATTGAAGAAAATAGCGATAGACTCTGTGTCCAGTAAGATCGATCAAAGCAAAGTTCGCACTGTATATGCTGTACCAAATAAGATAGTAAATATAGTTATATAAAAGACCTGAGTAGTACGTTTTATATAATCTGATTTTATGGCTATACTTTTTTTGACATGTAGTTATATCTTTTTTAATATAAAGGATATATACTTATGCATTATATATTTTTTTGTATGAGGAGTTATATGAAAATAAAGAGATTGTGCGTTTTGGCTGTGTTGCTTACTTCATCTCTAGCAGGTGCAGCTAGTAATAGTGCAAGTAAGTCAGAAGATAAGTACTATGCAGGTTTAAACTTTGGTGCTGGTTGGGGTGGTGGCTTTAAAATGAAACCTGGTGTTGTTCTTGGTTACCATTATGACCAAAACTCTAAATTTGAACTTGAGGTTCTCAGTAATATTAAGTCATTAAAGAGCATAGGAGCTAGCTTATTGGCAAACTACCGCTTCTATCCTGACCTTGATATTGATCCCGTTAAACTATATGTCAGCGGAGGTTTAGGAGGATATCTCCAAATAACACCTTTTGGCTTTGGTGTTAGTGATACAGTTGATGGTGATGGCGATAGTTCACAAGAAGAAAAAGAAAAGGAAGAAGAAACACAAGGTGCTCCAGAATCAGGTGGTGAAGCTGCTGGTTCATCTGTAGTAGATAAAATACTGAGTTCTATTTCCTATAAACTAAAGTTAGGTGTTGATTATGAAATTACTCCGCAGATAATTGGTGCAGTTGGTATGACCATGGGTGGGCAACTAAGTGGTATAAAAGCAAAACAAATACCAGATGCAACTCTAGAGATAGGGGTACGTTATAATTTTTAATGCTGCTACTTAGTTCATAAAGGTAGAGACGATGTTGAGGATGAAATAAACAGCATTAAAAAAAATCCGAAAACGTATTTTCGAATATGGTTTTGAACGCTAGCTATAGATTAGAAAAATAACAAGAAAAAGGGTAAACATACTGTAATTGCTGTTGAATGATGGAGTCCATTATTTTAGCACGAAGTAACGAATTCAGTAGAATAAGTTCTTCAAAAATAATTTAAACTTTTATTAGTAGGAGCAGTCTCATGGAATATTATAGCGATCTCACTAAAAGAAACTTTTATAAGTATCGTTGATGAGAAAGGAAAAATTGTTAAGGAAGAAGTTGTTGCAAGAGAAAGTAAGGCAATAGCTGAATTTTTTCTTGGTCAAGGCAAAAATGACCTTACCCAGAAAAAGTGGAGAGAAAGTGTGGAATGTTTTTTACAAAAAGAATGATGCATCAAATTGTTCTGGAATGCAATAGTTAATAGTGACGTTGTTTGTTATAAAAAATTTCTATGTATTCAAATATTGCAGTTCTAGTTTGTTGAGCAGAGTGTTGTGAAGTATCAATAAGTATTTCTCTTTTCAATGAGCTAAAGAAGCTTTCTGCAACAGAATTGTCGTAACAACAGCCTTTATTACTCATCTATATTCTTTACAGCTAAGAGATATTGATACCCTTGCGCAGTATATTGTGAACCTTGGTCACTGTGCAGCAGTAGATTTTTAACAGGTTTACGCCTATTAATGGCCATTAATAAAGAGTTCATAACCAATTGTTTATTTATTGCACTACTCATTAACTACCATACGTGAGAATTATTGCTGCCAAATATAGCCATCCCTCCTTGGTTTTGATGTAAGTAATCCCATACTTTATTTGGTTGATCAACAATAAAGTTTTGATCTAGTATATTGGGAGCTACAGCTCTATTATCTGTTTGTTGTTTTTTAATTTTAAACTTTCTTTTCAGTATAGCCCTGATGTCATTTTTCTGCATAATACTTTGCACCGTTTTCAAATTGCAACTTTTACCCAAAGCCTTCAATTCAGCATGAATTTTAGGAGCTCCATATCTACATTTAGAAACTTGATATATTTTTTGAATAGCTGCGAGTAGCTCTTTATTTGCTGATTCTCTACTGCTTATTTTTCTTGTGGTCCACTTATAGTAGCCACTAGCAGAAAATCCTACATAATTCCTGTACTTTATAGCAGTTACTATATAAAAAAATATTTTACTCTTTTTGACTGGCCAGGGCTTTTTTTTAAATGTCTCTTTCCCTTGTTACTCTTGCTTTGTAAATCAAACCTCTCTTTGTCATAAGGTGCTACATCTGGAAATGCATTTGCCGCTGACTTTTTTTCGTTATATTTCTTCATCCATTTTCCTAATAAACCACCCTTTATTCCTAAATCCTTTGCTATTTTTGTAATTGTTTGACCTGCCTTTCTTTGTTCATTTGCCAGTTTAACAGCTTCCAATTTGAATTCTGCTGTATATTCTCTTACCATTTCTAATCCTCCAAAATTTTATTTTACCCAAAAAAACTCTTTTCTTTCTCTCCACTTTTTCTGGGTAAGGTCAAACAATGACTATGCAAAAAACCTAATAACATGTATAATCTATAAATAATTTCTGAGGTAGATTGTGAAACTAGGTGTTAATATCGATCACGTTGCAACCCTCCGCAACGCACGCGGAACTTCTTATCCAGATCCATTGAAAGCAGCAGAAATAGCCATTGACGCTGGAGCAGACTTTATTACTGTACACTTACGAGAAGATAGAAGGCATATTAGAGATGAAGACGTATTTAACCTAAAAAAAAGCATTAGCACTGAGTTAAATCTTGAAATTGCAGCCACGGAAGAAATGCTTGAAATAGCAAAAAAGGTAAAACCCTATTCGATTAGTATAGTACCAGAAAAAAGAGAAGAATTAACAACCGAAGGTGGCCTGGATATCGTGAATATGCACAGTAAACTTTCTAGTATAATAGAGGAAATGCATAGCTCTAGCATAAAAGTCTCACTGTTTATCGATCCAAATATTGATCAACTAAAATATCTTGAAAAGCTAGGGACAAAACCTGACATAATAGAAATTCACACAGGGGATTACTGTGATAATCCATCAGAAAAAAAGTTACAGTTAATTACTAATGCTGCAGAGTACGTCAATAAATTAGGAATAGAATGCCACGCAGGACATGGCATAACTTATAAACACGCTAAGAAGATGACAAGAATACCTCACATCTCAGCTCTTAACATAGGCCACTATTTAATTAGCGAAGCTGTATTTTACGGCTTACACAGCGTAGTAAAAACAATGAAAATGACAATGTCTAACTAACTGCTGCTTTTTCCTTCTCATTTAAAATACTTAAAAGAGTTTGGCTTGCTTTAAATTTTACCCTTGTCTTTTTAGGAACAGTCATGATCTCACCACTTTGGGGGTTACGACATTGTTTTTCCTGACTGATAGCAGTAGAAAATGTTCCTATTCCATGCAAACGTATTTCACCTTTCCCATGCAGCTCATTCTTTATTATTTTAATAAACGCATCATGAATCTTGCTCAAATCAGATTTTGTTATATCTATATTCTGACTAGAACAATCTTCCTTTAATTGTTTTATTATATCTTCTTTACTCATAAATTACCTTAATATTGAAAAAATCACATAAATAGCATATTATGTTGACACCGATAGTCAACTAAATTCATCACAAAAATAGAGGATATCATACATTTTTGCAAATATTTGTATAATACTTACAAAAAAACACCCCTATAAAATAACTATCTCTTAGAAAATTGACACTTTTTCCGAGCTTTATGTTGACCATATTTCTTACGTTCAACAACACGTGAATCTCTAGTTAAGAACTCACCATTACGTAGTATAGAATGCAAATCTTGGCTTACACTACTTAAAGCTCTGCTTATTCCATGAGCTAGAGCACCTGCTTGACCAGATAGCCCTCCACCTTTTACAGTTGCAAATACATCGTATTTATCCAATGTGGAAGTTGCAACAAATGGCATTTTTACTATTTGGCACACTGACTCTCTTTTAAAATAAGAAATTAGATCGCCTTTTTTGTTAACACTAAATTTTCCACTCCCCGGCTTTATCCATACTCTTGCTACAGATTCTTTTCTTCGGCCTGTAGCATATAAACGACCAAGCGAATCAACTGCTGATTTAATTGTCTTTTCTGACCAATCATTGTTATTTATTGTAGAACTCTTCATTTTTACTCCATTACTTTTTATTTTTACGATTCAAAGAGGCAAAATCTATCTTTTCAGGTTGCTGTCCTTGATGCTTATGCTCTGAACCAGAATAAACATACAAATTTTCAAAGCGTCTACGTGCCATAGGGCCATCATCAAGCATCCTTTTCACTGCCATTTCTATTACACGCTCAGGAAATTTGCCATTTAAAATATTATCTGGAGTAGTTTTCTTCAAACCACCAGAATAACCTGTATGCTTATAGTAAATTTTATCTTTAAGCTTCTTCCCGGTGAAATGCACCTTTTCTGCGTTGATAATAATTACATTATCGCCACAATCCATATGAGGTGTATACTCAGGTTTATGCTTTCCACGTAATAGTGTCGCTACAAATGCTGCAAGCCTCCCTACCACTAATCCTTCTGCATCTATGACAAACCACTTTTTATTGATTTGTTTCTCCTTTAAGAAAAAAGTCTTCATTATTTGATCCAACAATAGTAAACTATGATATACTTAATTTCTCAATAGTGTCAACAATATTAGTTATTGATTATTAAAGTAATTTATGTTAGTAATTGAGCTGCGCAACCAATATGCATAGGAATTAGAATGTTTCGATTGATTATCACACTTGCGATCATTTTTAATACTATAAGTTGCTATGCAACCGATGTGGGAGAAGTGATAAGCAAAGCCATCAAAAATAGCTCAAAAATAAAGTCTCAATTTTACCAATATAAAAGCGCAGAAAAACACTATAAATCTTCTGGGTTAGCTGGATTTTTACCTGACATTAATTTGCAATACAATTTCGATAGTAACTTTAATCTTGATACATCTGAAAAAAAACTTACATTGCGCCAGAAATTAATCGATGGCGGTGGTACCTTTGCCACATTCAGTCGATCAAGCCATCTTCTCAAAGCAGAAAAGATGCGATTTCAGCAATTAAAACAAGAGCTTGCACTTAATGCTGTGAAAGCATATGTTAATGTTTTACAAAAGACAGAAATATTAAAGCTCAGAGAACATAAAGAACGCGTTTCTTTGGAACATTTGTCAGCTATGAAAAAACGCTTTTCCCTTGGAGAGGTAACCAATGCTGAAGTTTTGTTAGCAAAAGCAAAATTTTCGTCTTCTATATCCGAAAGAGTTGATGCTGAAGGTAAATTAAAGTTGGTAAATATTGCTTATTATCATTTGATTGGCGAAGATGCTGATGACCTTTCTGAAGCTAATGATAAACTACCTTCTGTTCCAGAGCTAAATGAATGTTTACAGTTAGTAAAAACCAATAATTTATCTCTAAAAGCAGCAGTTTATCAAAAAAGAGCAGCCGGAATGGAAGTGATTGCTGAAAGCTCCAAGTGGCTTCCTTCTTTAAATCTAAGTGCAAGCAAAAATTTTGGGGAGGATGGTATGAAGGTAGACAAACTATTAGAAAATGTTCATGTAGTTTTTACTCTTGATGTTCCAATCTTTAAGAGAGGAGTTAATGCTTTTGGTGTCAGTAAAGCTAAAATGGATGCAAAAAAATCTACCTACGATTATTATGAAACGGTAAAAAATATAGAACAAGCAGTTGTAAATGCTTGGAATAATGTGTTGACAGCAAAGGCCATTATCAAAGCAAGTCAAGAAGCGGAAAAAGCAGCAGCTCTAGCATTGGAAGGAGTTGAGCAAGAAGTAAACTTAAATTTAAAGAGTACATCTGACCTTTTGGACACTGAAGATGCATTATTTAAAGCACGTTCAGACTTAGTTGAAGCAAAAAGCAATTATGTGATTAGTGTTTACAACTTGCTTTTTATGATAAATAGTATAGACCTCTAAATTTAATGGTATTAGCACTATGCATGATGAACAAGGCAATCAATCTGTAAAAGATATCCTAGAAGATATAAAAAAAGCTATCTCGGGTAAAAACGCGAGTAACGATAAAGCAGAAATAAAGGATGAAAATGATGATGTGCTATACCTTGAGGAAGAGTATCCAGAAGAAATAGAAGAAGATGGCAAAAAAGAAAATAATGAAAAAGAGGACATTGATAATGATGACCAAAGTGAGGAAATGGCTTGCAACAATAACCAATTTAATGGCCATAGCTACAATTCAGAAGAAAAAAAAGATATTTATTTGTACGATAATATCCAAATGAGTAATAACAAAGCGAGTAATAGCGACTTACAAGCGCAAAATAACGATCATCTAATTTTAAAAGAGAATATGGAAGAGATCAAAGCGTTGCTTGGAAAAATGCAAAACGAATTACAGCATAAACAACAAAAAAAAGCGAACCTTACTGTTGAAGAATTAGTTACATCTCTTTTAAAACCTCAGCTCTCAGAATGGCTGAATAAATATCTACATGCACTGGTAAAAGAAGTAGTTGAAAAAGAGCTTAAAGATATAATCAATAATAAGTAGGGTATTAGCAATAAAAACTAGAGTAAAGACGGCTAGAGGCAGAAAACTATCTTCAACAAGGTGGCTACATCGTCATTTGAATGATCAGTATGTGCAAAAAACTAGCAAGGATGGTTATAGGTCACGCTCAGCATATAAGCTGGTAGAAATGGATAACAAATTTAAATTATTCCAAGAAGGGCAAAAAATTATTGATCTTGGTGCTTCTCCTGGTGGATGGTCACAAGTTGCATCTCAGAAAGGTGCAAATGTGGTTGCTCTTGACATAAAACCAATGAACGCAATTAATGGAGTAGAGTTTATACAATGTGATATTATCAATGAGTTTGAAATTTTAAGAGAAAAATTCAAGGATCAAAAATTTGATGTAATTTTATCTGACATGGCGCCCGAATCTTGTGGTTTAAAATCGTTGGATCATATCAGAATTATGCTTTTATGTGAGGCAGCGCTCAATTTTGCAAAGCATTTCTTGAGCCATGGTGGCACGTTTGTAGTAAAAATTTTCCAAGGAGAATCTGATAAAGATTTTTGTAACGAGCTAAAAAAAATGTTTAAAACAGTAAAATACTTTAAACCAAAGTCAAGTAGATCTGAATCTACAGAAATGTATTTGGTAAGTTTAGGCTTTATTGGCAGCAGACTTTCTATATAATATTAATCCAGGTAGCCCACAGAAACGAAAAAACTTCCTTGACAAACTCCGCCAGCCCCCTTATCATGAAACTGAAGCTATTGTATTTGCTTTCGCCAATCTGCAGATTAAAAGGTAAGGATTACTTAATGTATCGGCGTCTTATGTTCAATTTTTTGCAGTATATAGATACTGTATGTCTTTACAAAACTTCATCTACATCTAGATTTTTATCTAAATAAGCTGAACGCGCTTATAAAGCGTTACAAGACATCAAAAAATGCCAATACTCGACAGAGATAGTAAAAGACTAGCTAACTCGGGGATTCTTTGTCTTTTTTTCTGCTTGGTAAATTTCTTAAATATTTGCAGCGTAAATTAGTTGCAATTAAAAGCAGCTGAATTTCGCTTGTCAAGCGTTTAAAACATAAAAAACGCCAATATTTTAAAGCGGATAATAACCACGGGGCTTCTTTTGCCTTTTTTTCTGTTTAGTAAATTTCTTAAATATTTATAGCTAAACGACAACCGTCATCCCAGCGGGATCTGGAGATACCGCGGCGGTATGACGGTTCGTGGCGGCATGAAGATAAGCTTGTCATCCCGCTGCTTGTTAGCGGGATCTCTTGTTAGCGCCGCGGCGGTATGACGTAGGACTGCTGTCATTCTGCTACTTGTTAGCGGATGAGATACCGCGAATGAATCGCGGTATGACGGTTCGCGGTGGCATGATGTAGGACTGCTGTGACACCATTATAGAGTGAACCAGTGTTAGCTACTGGGATGACAGACAAGAAAATGTTTATGACTAATTTTTAGATCAAACATGGAATTTCGACAAACTTAACTTTTTTGTGAGACTGTTTAGCAATAATAAATAAATTGAGAGGAAAGGTTACAGCAATGGAAAAGAAAAAGTTTTTTGAAATAATAAATGAGGTAAGCAAGAGTGAAGGTTTAAATGAGAATAATTTACTTGAAAGAATAGGGAATAAGCTAAAAGGTGTAAACTCAGGAGTATATGACACTTATAACAAATTGAAGATAGGTAATACAAGTAAGACATTCAGTACATTTAACAAATTGAAGATAAATGAGATAAATAAGATGTTCCGTGTATCAGATTCATACAAAACTGTAAATTGTATGTTGTTACATCTTGCTGTGGAATGTAACAGTGTACCAATAGTAAAACTCCTACTAGCAAAGGGAGTAAAAGTTAATGAACCAATATATGAACTTGATGGAGCTAAGTCTCAATTAACTGCTTTGCACATTGCTGCTTTACATGGTCATCAAGAGATAGCTCAGCTTTTATTGAACAATAACGCAAATCCTTCACTAAAAGATAGTCAAGGCCGAACTCCAAGGGATATTGTCGGTGATGTAAAAGGTAAAAAGGCTATAATAGAAATGTTAGAGGAAGGAGAACAACGTTATGCTGAGGCAGGAGCTACGAGAAGACAAAATAGACAAGGCACTTTACCGCAGCCTAATAATAAAACTCCAGGAAATTTAGCTGTGAACGGAAATAACGCAACTGCTGCAGTGCAAGCATGTAATGCAAGAGATCAGGAAGAGAACAACGGAACTACACCAAACAACAGAAAAATCTATGTACAAGATGAGGATGAACAGACTTCTTCAAACTCAATCATTAATGAAAACAATATAAACAAAGTAGATGATACATTAGAAAGAGAACTGGCTATAAGAGAAAGAGATGCTGTGGAGCAAAAGTTGCAAGAGGCAGAACAACGATTTGCCAATAATCGGAAGCGCATAGAACAACCCGGTCATAATCAACATTCGGAACAATACGGTGCTACATATAATGGTGAACAGACCTTTTTAGATTCGACTATTGATGAAAGTAATAGTAGCGACAGTGGAATAAATACTTCCACAGAAGACATCGGTAAAGAGTTAGAAAAACACAATACACGAGATGAAAATGGAATGACTCCTTTACACCATGCTGCTGCAAATGGTGATGTAAAGACTGCAAAGTATCTAATAGATGATGGAGCAAATGTTGATGCACAAGATAAAGATGGACTGACCCCTTTACATTATGTTGCTACATATGGTTATGTAGAGATTGCAGAATATCTAATAGATAATGGAGCAGGTGTTGATGCACAAGATAAAGATGGCGTGACCCCTTTACACTATGCTGCTGCAAAAAGCGCTAAAGAATCAGTAAAACTTTTGATAAAACGTAAAGCAAATATTAATGCACAAGATAAAGATGGACATATCCCTTTATACTTTGCTGTTACAAATGACAATAAAGAATTAGCAAAACTTTTGATAAAATATGGAGCAGATCGCTCATTGATAAAGGATGAAGACCTAATAGATAGACTAAACAGTATGTGTGATCAGCCATCTGAGGTTGTACCTAGTACCTTTTCTCATTCCAAAACACACAACGCAACGGAAACTCCAGAAAAAGCAGAAAAGGTTGAAAAACGTAAAGCTAAGTTAAAAGAATTACGTACTCAGCTAAAGGATGAGCAGAAAAAGAATGAATTGCTAAAACAAAAAATACAAGATCTAGAAAGTAAAAATACAACACTTAATAGCGAATTAGAAGAAAACGAAAATAAGCATTCTAAAACAAAAGTGTTGTTAGAAAAAGCGCAAAAGGAACTAGCAGAATCAAAAAGTTGCATAGTTGGACATGAGACTAAGTTGAAACAATTCAATAAAGAGAATGAATCACTAACACAAAAAATAAAAAGTCTGGAGAATGAAAACACACCACTTGAGGGTGAACTGGGCAAAACTAAAACTAAAACAAATGAAGTGTCGCTAGAAAAAGCAGGAAAAAGACAAATGAGTTTCTTAAAAGTTGCTTCTGTGAATCTTGTAACTATGTTAACAGTAGGTGCTACTCTCAGTATTGCTTTCGACTTGTCTGTTCTACCAATAATTGTAGTTTTTGTAACATCTGCTGCATTGCTAGCTAGTTGCGTTACATACGCAATATCAAAACCCATCGCTCCTACCACTGAATTGAAAGAAGTGGATATTCAAGGTTCAGCACAACGGTGTTTGTAAAACTTAGCACCCACAGTTGTACGAACATTGCAATTTGCAGATGCAAGTAGCTGCACTGGAATCTATAACTAACCCAATAAAGGTTTCCCAGCAGTCCTACGTCATACCGCCGCGAACCGTCATACCGTCACGGTATCTCTTAGCATAGATCCCGCTAACAAGCAGCGGGATGACGAATTTGTTGTTTTTCAAATTGTAGGTAAACCTAAGCCACTTTAGCTATAGTAAAAAGTATTTGCAAGTTACACAGTAGTGTGAATTTTTTACTTTGGTAGTTTTTCATTGTCATTATAATCATAATAGTAGTTGAGTTTAATTGATATGAAAACTTTTACGAAAAATTTTAAAAATAACGAAAAAAAGCTAGAGGAGTTTAATAAGGAAATTGAAGATATAACAACTATAGCTCAAGATAAATTTGCACATGAACTTGAGAACATCGCATATGACAGTGTGCAGAAATTTCGCAGTCTGCTTGCTAAAGAGTTAAACTCCATCTTCAACAATATTCATTCTCAAAATGTTAATCTACTAAAATCTAGCCTAGTTGAATATGCTATAAGTTCAAATTTTATCAATAAAAAAGGAGAAACAGCTTTAATACGTTCTCTTCTTAATATATTCATACGATAAAGCACTCAGAGTTGTTGCTGCGCCAATCTAACTTAATGTTGAATGCAAGCTGTATAGCTAAAGTAAGTAAGATTTGCCCCACGCTGTCACGAGGTAAACCTTACTTATTCTAGCTATATCAAAAAGGAGGGTTATTATGTCAATAAGATCTACTTCACCAAGAATATCTGTGCAACGTAAATCTAAGCTTAAATCTTTTCCGGTTACTTTAGAAGAGGTTAAATCTTTTTTACGCATTGAGAACGACCAGGATGATAAGTTGATTTCAGATCTAATTTTTATGGCAACTGATTACGCTGAATGGCATATGGAAAAGTCACTGGTGAAACAAACATGGCAAGTTTCATATGAAGATTATGTACCTCGTAGGATCTATTTAAGCTATGGCCCTGTGAGTAAGATAGTATTGGCTACTGCAATGATGTCTAAAAATCAAGAGAAGAGAACACTTAAGTATTATTTTAGTGATGTAGGGGGCTACGTTGAGTTTTTCAATTGTTTGAATGCAATAAGAGTTGATGTTGTATACGAAGCTGGTTATGACAATGTTCCTGAGCAGATAAAACTAGGTATTATGCGGCATGTTTCTGCTCTTTACAAAAATCGTGAATCGGAGGTAAGTAGCCATTTATCTGAAGTGAAGAAGGTATATTCTCCGTTTCGCGAACCAAAGGTTGTGTTGTAGCTCTTTCTTGTCATCCAAACTGGGCTACTACGTCATACCGTTACGGATAGATCCCGCTAACAAGCAGCGGGATGACGAGGTATAAACCTTATCGTCATCCCGCCGCGGTATCTCTTAACATAGATCCCACTAACAAGCAGCGGGATGACGAGTTTCTATATATCTTTTGAGGGTTAATCATGAAAAAAATTCAAGCTATAAATGAGTTGTACAATAGCGTTTATGCAGCACTAAAAGCAAATTCTGATTTAAGGAAATATGTTACTAACATTTATGACTACTTACCTAAACAGGTCACCATTCCTTACTTGAGATTGCGCGCAGTGAATTATAGCAACCTGCATATGCTGTCCAATTTTGCTACAAAGGCAAGATTTTCATGCGACATATATACTTATCATATAGACAGTATGTTTGCCATTATAAGGCATATTAACTTGATACTTAAGAGCATTGAAGGTTTTAATAATGAGGCCATTTTAGAAAGTAATTGTGCTATGGATCAGCACGATGAAATTTTACATTCAACAATTAATTTTGATATTTTAATAAAAGGAGGTGATAATGAGCAAATTACAGCTAAAAATTAAAGATCATGACAATAATTTTATTGTGTTAAATAATATAAGGAACCTAAGGTTTACTTTGCGTAATAACAGAGAAGAGGTGAGAGATATTTCTTCTTTTGGCTGGAGAAAAGTATTGGACTCTGCTGGAAGCAGACACATTACAATAAAAATTAATGGAATTTTAGACTCTGTATTAGCTGATGAATTATTACGTAATTCTGCTATGCTAAACTCTAATAATGATTATGAAATTAGTTTTAATGCTAAGGAAAAGATAAGGCTTAGGTGTTCAGTTGAATTGTATGAGAGGTATTATGATCCTGTTACTTTTGACAGTTTTACTGTAGTTTTAACTAGTGCTGAAGTTGTAAACGCTTTTCATTAATGTTAATTTAATTTTTTCATATACAATAGTAACTGGTGAGAATTTTAACTAAATTAAAAAAAATCATGAACGACAAAGACCTTTTCGAGGAAGACGGTGATGATATTGAAGAAAATAACGATGATAAAAGAGAGAAAAGTTTAGAAAATGAAAATCAGCAAAATCAAGAAGAACAACACAAAGAGGAAGATAAGCAATACATAATACAGTATATTCAAGACTATTTGAAAGTTTTTGAGGATATTCTAAATCAGATCGATGAAGGAATTGATAATTCGGATAGTTACGAAAGGACTATGCAAATAAAGCGAAGCATAGACAGGCTCATAGAGACTTTATATAGTCAGGCTGCGTCTGAAGATATTGATGCAGAATTTGAAACCACAAAGCATACTCGCGATAAATCAGAATCTATGAAAAGAGTTAGAGAGAAGAGAAGAAAGCAAGTGATAGAAGAAGTATTAAGTAGCATGTTTGCCCAGCAACAAAAGGAGCTAATGAACGCTAAACACTTAAGTCATGGACATGAAACAGCAAAAGATGGGGATGTCCACGAAGCAAAGGAAAAAGTGAAGTCTTCAATCAGGGGAGTGTTGTTTTCGGTGATTGCTCATAGGATGGATCCAAGAAGGAGGGCAGGGGAAACTGCTGACGGTAACGAAAAGCAAGCTCATATATATGGCAGGGAAGCAGTTGGTGGAGCTTTAGGTGCATTGTTAAAAACGTTTTTAACAGCAGTTATTGCCGTTGTGCGTGAAATTGCTAAGCCACTTCAGAAACCGGAAACATCTTTTGCAAAACAAGTTGAAGAAAGCAGAAACGCAGATTCACAAAAGGGTCGATCTGTGTAGATTTCTCCTTGTAATAATCTTTCGATTCTACTGTCTGTTAATTCAAATTAGGGTTATAAAATTTTAGAAGCCAGCTCTTATATAACCAATTTATAGCAAGAAATTACGATACAAAAATCAGCGTCCGTTAGAAAATAAACATAACACAGGGTGATAGAGTTGCCCCTATCCATAAGCGTCAGTTAAGCTCAAAATTGTAAGCTTAAAATATGGTTGAATAATTATTAATAATAGTATATAATTATTAACGTTTTTCAGGCATTTTTGTTATGGGTGCGCCAAGTAAGCGTTTAGAATACAGTTGGTGAAAATCCAACTTAGGCAAAGTCTAGCCAACAGCCTAGAACAGACCATTATGCTGCGTGAGGTAACGAGCGTAGTAAAGCTAATGGAATGGACAACATAGGGTGCAATGAAAATTGACCTTACCCAGAAAAAGTGGAGAGAAAGTGTGGAATGTTTTTTACAAAAAGAATGATGCATCAAATTGTTCTGGAATGCAATAGTTAATAGTGACGTTGTTTGTTATAAAAAATTTCTATGTATTCAAATATTGCAGTTCTAGTTTGTTGAGCAGAGTGTTGTGAAGTATCAATAAGTATTTCTCTTTTCAATGAGCTAAAGAAGCTTTCTGCAACAGAATTGTCGTAACAACAGCCTTTATTACTCATCTATATTCTTTACAGCTAAGAGATATTGATACCCTTGCGCAGTATATTGTGAACCTTGGTCACTGTGCAGCAGTAGATTTTTAACAGGTTTACGCCTATTAATGGCCATTAATAAAGAGTTCATAACCAATTGTTTATTTATTGCACTACTCATTAACTACCATACGTGAGAATTATTGCTGCCAAATATAGCCATCCCTCCTTGGTTTTGATGTAAGTAATCCCATACTTTATTTGGTTGATCAACAATAAAGTTTTGATCTAGTATATTGGGAGCTACAGCTCTATTATCTGTTTGTTGTTTTTTAATTTTAAACTTTCTTTTCAGTATAGCCCTGATGTCATTTTTCTGCATAATACTTTGCACCGTTTTCAAATTGCAACTTTTACCCAAAGCCTTCAATTCAGCATGAATTTTAGGAGCTCCATATCTACATTTAGAAACTTGATATATTTTTTGAATAGCTTCGAGTAGCTCTTTATTTGCTGATTCTCTACTGCTTATTTTTCTTGTGGTCCACTTATAGTAGCCACTAGCAGAAAATCCTACATAATTCCTGTACTTTATAGCAGTTACTATATAAAAAAATATTTTACTCTTTTTGACTGGCCAGGGCTTTTTTTTAAATGTCTCTTTCCCTTGTTACTCTTGCTTTGTAAATCAAACCTCTCTTTGTCGTAAGGAGCCATGTTACCTCTACCTGGAAATGCATTTGCCGCTGACTTTTTTTCGTTGTGTTTCTTTATCCATTTTCCTAATAAACCACCCTTTATTCCTAAATCCTTTGCTATTTTTGTAATTGTTTGACCTGCCTTTCTTTGTTCATTTGCCAGTTTAACAGCTTCCAATTTGAATTCTGCTGTATATTCTCTTACCATTTCTAATCCTCCAAAATTTTATTTTACCCAAAAAAACTCTTTTCTTTCTCTCCACTTTTTCTGGGTAAGGTCACTACTGCTATTCCACGTCAAGAACAACCATAAGTTCATTAGGGTTCACATAACCTAAAGCATTTTTTGCTTGCTCATCAAGCAGATCTAAATCTAAGCTTTTTTCATATAAGCCAAATACTTTGTTGTCCAACTTTTCCTTTTCAGAAGAGACATCCTTTAGCAAAAGTTTATTGTACTCGATTTCTTTTTTTAAATCGATTAACGTCAATAAGCCACGTTTACCTGTAATTGTGCTAATGCTGAAATATAATGTAAGGGAAGAAATGAGTAAGGCTGCGCTTAAACACAGTAACTTTTGCTTCTTTTTAGATATAAGCACCGTACTTTCACATATAAAAAATATATAACATGAAAAGGTGAACAAAAAGCTAAGAACCTTGACGCGCTTTACACCTTGGCTTTACCTTATTTATAATGTAAATCTTACCACCCCTTTTCACAACTTTACAATTTTTATCTCTGTTACGATGAGATTTTAGCGACCCTTTGACTTTCATATCTATAGTAAGAATTAAATTACTTTACATTATAATCACTTATCAAGAGTTAGTCAATTGATAACATTTTATTAAAATATTGTATAATTGTTGCTGATACTTCTTCGATCGACTTTTGCGTGACATCGATAATTGGCCAGTTATTCTGTTTAAAGAGCTCCTCTGCTTCTTTAATTTCCTTTTCTACTTTCTCAGGGTTAGCATATATATTATTATCTTCGTTGTTAATTGAAGTAAGTCTATTTTTGCGTATTTCTATTAGCCTACTTACGTCTATTGTTACCCCTATCGTTAGTTTATTTTTTAATTTTGCCAAGTCAACATAAAAGGGTACTCCACTAACAAAAGGAATATTTGCAACTTTATAGCCTCGGTAAGCTAAATACGTACTGGTGGGAGATTTTGATGTACGTGAAACTCCAACCAAAATTATATCTGCTTTATCAATATCTTGAATATTTTGTCCATCATCATGATTAATAGTGTAGTTTATTGCCTCAATGCGCTGAAAATATTCGTTATTTATCTCAGTATGCAAGTCAAGCTTTTCGTCTTTTTCAATTTCAAGATAGGACGAAATTTCTCTAATAATATGTGATAATATTGCTCTATAGGGAATTTTCAACTTTATACAGTTATCTTTTAAATATTTTCTTAGCCCATCATCAGTAATAGTGCATATAACAAAATTATGCTCATCACTTTTCCTATTAATTTCCTCCAGAATTTTGTCAATCTGCTCCTCTTTTTTCACAAAAGACCAAACATATTCGATCGTTTCTATAGAACGAAAGTGTTTCAGAGCTGATTTTGCAACTGATATAACAGTTTCACCACTTGAATCTGATACTAAGTGTAGATTAAGCTTTTTAAGGGTCATATACTAAAAATAATAGCTAGCAATCTGCTACTGAAATTATGCTAATTTGTTGACCTACGTAAATATAGAAAAACTATCCTGTTGATAAAACTCAAACTAATTGGTAAATTCTTAACACAATTATTCTCAAAACGAATGTTTTTATTAAAGCCTACAAATTTCTCTTATTTTTCTAAGAAAGCTCTACCTTGGCTTGGGGTTATTTGTTTCGCATGTTTTTTAATTGGAATGTCTTTGGCGTTATTCTTCTCTCCAGAAGATTATAAACAAGGAGAAATTGTACGAATCATGTACATTCATGTGCCTTCTGCATGGCTTGCTCTTGGAATATATGGATTAATTGCATCACTTGGTTTCATTTCATTGGTATGGAACAATAGCATTGCTAGTGTCTTGGCACATGCTGCTGCTCCTGCAGGGACAGTCTTTTCGGCAATATGCTTAATCACAGGCAGCATCTGGGGAAAAGGAACCTGGGGCACTTGGTGGGTATGGGATGCAAGGCTTACTTCAATGCTGATTTTATTTTTCCTATATGTTGGCTACCTTTCATTGTGGAGCGCTTTTGATAATGAAGCGAGGGCAGAAAAATCAGCAGCAGTATTTGCCATCTTTAGTGCTATAAATATTCCTATAGTAAAATTTTCCGTGAATTTATGGTCCACTCTCCATCAGCCAGCAAGCATTTTGAGAAAAGGTGGAATAGCAATAGAAAGTTCCCTGCTGTTGCCACTGGTTGCAATGTTTATGTTTTGTGCCACATTTTTTTTAGTAGTGTGGATACTGTATTCACTTTACTTAATTAATTTATATAAGATAAAGAGAGAAATCAGTATGCGGTATTAGGCCGAGAGATGAAAATAGAACACACCACATCACCAAGTAGCAAAGACATTGAATTCCTACTCAAAAAGATTAATGAAGAAACCGTTGATAAAGGTACGTGTAACCCATTTGCTTTTTTTATTCGCGATGATACTGAACAAATTATTGCAGGTTGTAGCGGTTTTGTTATCTATGGTTCAATTTACACTGACTTGCTTTGGGTGCACTCTGATTATAGAAGAAAAGGTATGGGAAAGCAGCTAATGGAAGAAGTTCATGATTATGGTCGTGAGATGCACTGTAAAATAGCAACCGTTGCAACCATGAATTTTCAAAAAGCGAAAGTATTTTATGAAAAGCTTGGGTATAAGTGTGATCTTGTACGTCCAGGGTATGTTAACATGTATATTTTTGAAGAAAGTGTTGTGAGATGCACTGTAAAATAGCAACCGTTGCAACCATGAACTCTAAAATATTTAAGGAGCCTACCAGTATCTTTAAGGTAAATGTTCATGTGATTCCGCAGAATAATTCTGTTTTTTGATTCTATCTGTCCATTTATCATTTTCTATATCTTGTTTGTTGGTTGCTTTTTTTTCTTGCTCAACAATTGCCTTATCTATCTCCTTATGAATTGCATCAATTGCATTAATTGCATTTTTTTCTTTGTATACTTCGCTTTTCCCTTCAATAATTAACTTAATAAAAGTATTTACAACAGACTGCACTTGATTATGATTAATATGGCCTCTTATCAAAGAAGGTAAAGAGTTTAATTCCATCAATACTTCTAATGCTGTTTTATCTTGAGTGGAAAGCCCTAAATTATCTGCTACTTCACTTATTAATAACTCTCTATTTTCTTTATTATCTTCCAATTTAGCATAATCACTCAATAGATCCATAACTGTAGATACTCTGACTTCAACAAGATCATTAACATCTTCTAGAGCAAGTCCTAACCCCAAGAACCTCTCTCTGAGATTTTCGCTTAAAAGATTGATAAATTCTTCATTTGCATCTGATCCTGTGGTTGATATTGTACCATCTAAATAGTTACTTTGAGCACCGAAGCCATGCTCTATTTGTATTTTTGTCTCAGGTTTAAATCCTAATTTTGCACAGAATTTCTGAAAATATTCTTTAATAATGTCAAACAAGCTCTTGCCATTATCTTTATAATTTTTTAACTCTTTAGGAATAGTAAGTGACAATTTACCATCTCTGTATGTTACAAAGTCTTCACCATTGTGAGATTCAATTGTAAATTCCAATGAACTAGACAGATTACATATCTTATCGCCATGCATAACTTGATTTTTAACAGAGAGTATTGGTAGCCTCATATCAGATCTAATTCTCACATTATTTTGGTTAGCACAATCAATGTTTATTACTTTTTTAGGATTTTCTACTATGAACGACTGTCCAAGTGCAAGTTGGGTTTGTATAAATGGAGCAGCCTCATACCCTGCTTGATTACAATTGGTAACTAGCTCTTCTAAAATAGCATCACTTGGAACTTCTGCCCCAGCGTATCTGAACATTTTTTTGAAAACTTCTTTTGCAAAGGAACGGTAATCCTTGTTTTCATCTTTCTCTGTTGGTAATAGATGGATATACCTTTGGCCAGCATTGTAAAATTCTTCAAATTCTTTCTTATATGAATCGGTTTTTTGATGATTGGCAGTTTTGGAATTTTCACAGTGATTTTTCCATAGCTCACCCAATGCATTACTTACAAGCTCTTTCTCAATATCTTCGAGTACTGAAGCAACAAAAGCTTTGCCATGATCCGTATCTATTTCTCTTGTTCCTTTTTTGTTAAATATTTCGTCATTATATATATCATCACTATTAAAAAGTTCGCTTTTGCGGTGCTTAGCTCCTTCCTTAAATGCAATAATAAGATTTTTATCTATTTCTTTTCCGTTAATAATAAAATTCATCCTTTGAAAATCTAAGAACATTGTTTCACCGGAATTCGCTAATTTATTATCTTGATCTGCTCTTAATTTACTAAAATTGAACTCTTTAGCTGTGGCCTTTAATCTAACTACTGGACTCTTATTATTTTTTCCTTTTGTCTCTTTCATAAATAACACCTTACTGTAAATATGCTGTAAGTTATATCATATAATGATGAATAATTTGGTAATATATTAAGAAAATCGACAGTATATTTCTTTATTTAAGGGGTGTAGGAAAGGCGTAGATTTCTCTTTCCATTTGTAGCGTACTGCATTAATATTTATGTATTAATCTAGAAAATAATGATGAATAACATTGTAATTGTTGGTCTGCAATGGGGTGACGAAGGCAAGGGTAAAATAGTAGATTATCTTTCTGAGAATGCAGATGTAGTTGTGAGATTTCAGGGAGGAAATAATGCAGGGCACACTATAGTAGTAGATGATGAGGTTTATAAATTAAATTTACTGCCCTCTGCTGTTTTGAGGCCAGGCAAAATATCTATCATAGGAAATGGCGTTGCTCTTGATCCACACGCTCTAATCTCAGAAATAGAGTCATTGAAAGTTAAAGGAGTAGACGTAAACTATAACAACTTGATGGTATCCGAGAGCTGTCCATTAATACTTAGCATACATAAGGACAAGGAAAAGCTATTTGAAGATTTAAATGGAAATCACAAAATTGGTACAACAAACAAAGGGATAGGGCCATGTTATGAAGATAAAGTTGGAAGGAGAGCTATACGCCTTTGTGACTTAGAAAACGCAGATGAGCTCAATAAAAGAGTGGATACTCTTTTGAATTACCACAATGCTATCAGGAAAGGCCTTAACTACCAGGTGGTTAAAAAAGAAGAAATATTAAAGGAAATTCAAGAGATTTCAGAAAAAATTCTTTCATATAAAAAACCTGTGTGGAAGATATTAAATGACTTGATGAAAGAAGGTAAGAAAATAATATTTGAAGGTGCCCAAGGCGCATTTTTAGATATCGACCACGGAACTTACCCTTTTGTTACTTCAAGTAATACTGTAGCATCGCAAGCAATAACAGGCTCAGGGTTATCCTCCAATGCTTACATTATTGGTGTGGTAAAAGCTTATACAACAAGAGTGGGCAATGGCCCATTTCCTACTGAGCAGAAAAATGAAGTAGGAGATAGCTTGTTTACTATAGGTAAGGAACTTGGAACAGTGAGCAATAGAAGAAGGCGTTGCGGATGGTTCGATGCAGTTTTAGTGCGCCAGGCCGTACAACTCTCTGGAGTTTCAAGCATTGTATTAACAAAATTAGATGTGCTTAATTCTTTTGATACAATTAAAATATGCACTGGTTACAAGTATAGCGGAAAAATGTATGATTATTTACCCGCATCGCATTCAATACAAGGGGAATTAGAGCCAATATATGAAGAGTTTCCTGGCTGGAAAGAAAACACTCAAGGTAAAAGGTCGATTGAAACATTGCCTATCAATTTAATAAAATATATAGAAGGGTTAGAAAAATTAATAGGTGTACCAATTCATCTAATCTCAACTAGTCCAAAGAGAGAGGATGTTATTAAGCTTAAAGATTTCTGAAAACGTCTTTGTATCTTAGAGCCTGTACGTAATCTCAAAAAAGAGATAAAGTGAGAGGATAAAGTATATAAAGTAGGATATGCGAAGTTTATAACCAAGTGACATAAGTCGAGAAAAGTTTGAGATTATTGTAGCAGATCTGGAATCTTGCAGAAAGAAGACAAAACCAAGAACACTTGATTTACATGATGTATTTTGTGGAGTGTTATACGTGTTAAAAAGTGGTTGCCAGTGGAGAATGGTATCAAAAGAGTTCCCAAAATGGCGCAATTGTTACGACTATTTTAAGAAGTGGAGTGAAAAACCAGATGCAAATAAAGAAAGTGTTCTGGAGCTGGTATTAAAAAAAAATAATTGCGACAAAACAATGGTCGGAAAAGCTTCTGCATAATTGATGCACAGAGTATAAAAAATGCAGATACTGCTGAAGCTATGATGCAGGCAAGAAGATTTCAGGGCCGTATTGCAGTAGATACGCAAGCATGCAATTTATACAACAACAGCAGAGATAACTGACCGTAGCAGTGCTGTGAGAATGGTCGAAAATGCAAAAGAAAACCTCTCGGGAGTTAAAAATGTACTGGTTGATGCAGGCTATACTGGAGAGAATTTTGCAACTCAAATAAAAACGATTATTGGTGCAACCGTTGAAGTGATCAAAAGAAATGAATTATGTTCCTTTGTTGTATTGCCCAAAAGATGGGTTGTGGAGTGATCTTTTGCTTGGTTAGAAAAATGTAGAAGATTGTGGAAAAATTGTGAGCGAAAACTCAATACTAGCCTACAAATGGTCGTTCTGGCTTTCACTACCTTACTTCTGAAAAAATTATGAACAGGCTCTTACTAACTCTTATCTAATAAAAAAAATACTTGTGTAACTTCGAATAGTCTATTATGCAAGACAGCAGTATAAACATGTAGTAAGAAATGTATAATGAAAAATAAAAGCTCAAGTTTAACACTTGCAGTTATTTTTACACAATTAAGTAATCATAAAAGTTAGTGTAGGACGAGGTTATACAGTTTGATTTCTTTTAATATATGTTAATTGGTATAATATAAATATAGTTAAGGAGGCGTATTATGACTGGAAGTTTGGCTAAGGAAGAAAAAACAGCAGAGGCAGGAAAAACAAGTAATCAGTCAGAGAATTATGATGTTGAATCAGTTATAAGGGTAGCATCATGTGCTTGGAATGCAATACATTGCTTGTTGGCATTTTATGAATACGATATATATTCGTCATGGCTTGAATCGCATTTTACATCCCTCAAGGACTGTATCAATAAAATGGAAAAAGACAATTCTTTCACTAAGGACTCTGCTATAATAAAGTTCTGCCGCTCAATTGCAGAAAATAATAAATTATACAAAGAGTTAAAAAATTTAAATAATCCTGCTGAAAAATTTTCTCAATTAGAGAAGATAATAACAGGCTTTAAACTAAAAGACCTAGGAGACAAGGTAAGCTTCTTAATGCTTTTGAAAGAAGAAAGTGACTTCACTGCTATACAGAAGGCTTATAGAGATGAGTGGAGTTTTTATGACCTAATAAATGATAGAGATTTTAAAAAAACGTACATAGATAAAGCAGTAACAGAGTCTGCTAATAAGAGCTTTAAGAAAGATATAGATAAATGCATAAAGTTGGCAGAGCAGGGAAAAAAAGCTGCAAGTAAATATCTTGGAAGGAAAGGCGTAGAGCTTCAAGCTTATTACACAGAAACTGATAACGCTTATAGAGTTTTGAATATCAACTCTATTAATTACAATAGAAGTGAGCCAACCAGGATTAGTGACATTTTACAGCAAGAGAAAGATATTAAAGAGCTGAATATCTATTGCAATAAAAAACATGAAATACACGCTCATCGGAAAGGTAAGGAAAGATATTATGAATTTAAAGAGGGCGCATATTATGAAATGAAAAGCACTTGGCCTGTAAAGGATGGATCCGAAATGTGTACCATGATTATGAATGTGAGTAGCGATGGCATAACTGAAGTACTAAAATTTAATGATGAAGATTTTGTGCTATCGGATGAGATCTTAGAATTAATAAAGCAAAACGATGAATTATATATTCAAGGTCTCTCCTTATATGATGCTGTACTAGAAAAAGGTAAGGCTGCTGATGTTGTACCTACTGCTAATAATAATTTTCAAAATGAGTCTATAGCGGCCTATCGCGAGGAACCAGAGGGGGAATTAGACCCTAAAGTTGATGCTGACAATAGCCTTCCTCCTTCTATTAATAGCAATGCATCAACTCAAACAGAAGTTGCTTCACAACAAATCGAAACTAAAACGGAAGTCAATTTACAGCACACTGGAACTCAGACAGAATTTGCTTCACAACAAATGGATGAATTGATTTTAAATAATCAGATGCTGTCCGAAAAAAACGTTGAATTGAAGCAAGAAATGTCAAATTTGAAAAAAGAAGCTGTTGAATTGAAGCAAGAAATAGAAGCAGGGTTGCAAGTGATAAATAAAAAGCACCATGAATTAATACAAGAAAATCAGCGACTACAGGAGAAACTAGAAACAACCCAAGCAGAAGCTAATCAAACAATTGTAAAGTTAGAGAAGCAGAATAGCAATTTACAAGACAGGTTTGAAAAAGAGGAGCAAAAAAACACGGAATTGCAAACTGAACTGGCACAAAAAAATGAAGAATTAGCAGGTGTGTTAAAAGAGCTACAAGGGAAAGCACAAGAACTTAAAGGTGTATATGAAGAAAAAAGAAAGCTAAAGGAAGAGCTGAAAATTGTTAATGCAGGAAAGAAGAATTTGGAAAAAGAGCTAAATCAAGCACGAGAAGATGCGGAACAGATAATGGTTGAACGACGCCAGCAGAAAGAGCGCTTGAAAGATCAGCTAAGAGAATTAGATCAGGAATATAAGGTACAAGTAGAAATTGAGCAAAAGATTAAAGAATCAGATAGGCAGGATAGCAATTTACAAGATACACTTGGAGAAGAGAGACTAAAACTCAACATTGAAGAGCTAGAAAACGAGTACGAGGAATTTCCAGGAGATAAGGTGCTTACACTTGAACTCACTAAAGATGAAGATAAAGTCGAAGAGTTAAGAAACGAGCTAGAGCGTGAGAAAGAAAAGTGTAAACAATTATTAGAAGAAGAAAATGAATGGGGTGATGAATTGGTAGGAATGCTTGATGGACTGGAAGAAAAAATTCGTGCTGATGAACAAAGGAGCTTCAACAATCAATTAACGGGAGAAATTTCTAATGAGTCTGGTAATGCTCCACGACAGAAGAAAAGGTTATCCAAATCTTCAAGCGTTGATAATGAGTCTTATGTTCCACTGAGAGAGAAGACAACATTACTCAGATCTTTAAGCGTTGATAGTGGACTTGATAGCGATGAAGAAAATTGTGATAATGATTTATCTTTCAACATAAGTCCTATAAGTTCTATTGAGAAGGTGGCAGAGAGTAGAAACGTAGGTAGGGTATCATTGTGAAGATGGTTGGGGTTAAGTTGCAACTTAAGTGGGGCGCAAAAGGTCTTTTGTGTTGATAATAATTTAAAATCTATAGTAGACTAAAAAAGATTATTAAATTATAATATAACATATGATAAAAGACGAGAAATCGAAAACAATTTTTGAAGTGGAAGGGGCAGTAACTGCTTTACTACCTGCAGCAGAATTTAGAGTGAAACTGGACAATGAACATGAGATTATCTGTCATGTATCAGGGAAAGTGAGAAGAAGTAAAATACGCATCATTATAGGGGATAGGGTGTTAGTTGAGATGAGCATTTACGATAGGAATGCGAGAAAGGGTAGGATCATTAGAAGGCTTAAAGGTACAAGTGACAGAACGATCTCTAAATAATCTTATTCTTGCTTCATCATCGAAAAGGCGTATAGCTTTACTAAAACAAATAAACATTGAGCCAGGTTTAATTTTGCCAGCAGATATAGATGAAGCCCCTTTAAAAAAGGAACTTCCAAAGGATTACTCAATCCGTATGGCAAAAAGTAAAGCGGAGAAAATACAAAGCTCAAATCCAAATTACTTTGTGCTTGGTGTTGATACAGTTGTTGCTTGTGGTAGAAGGATATTGCTCAAAGCTGAAAACGTTGAGCAAGCAGAAAAATGTATCCGCTTGTTATCAGGAAGAAGGCATAGAGTATACACCAGTGTATGTCTATTAACTCCCGATCAATCTAAACAACATATCAGGACTGTGGTTACAATAGTGAAATTTAAACGTCTCAGTGAACAAGAAATTAAGTATTATTTAGCATCAGAAGAGTGGAAAAATAGGGCGGGGGGATGCAATATACAAGGCCTAGCTGGAGTGTTCGTATTGTTCTTACGCGGCTCCTACTCTTCCGTTATAGGGTTACCATTACATGAAACCTATTGTTTGCTAAGCAATTATTTTAACTTCAATTTATATTGAAATACCTTTATTAGTATCTTTTTTTTGTTGTGACTCAGCAACCTGTTTAGCCCAATCTAGTGGTCTTTTATTTCTGTTAGCTAATGCAATTCTATTGCGATCATAACCATCAGTGTGTTCTGTTAAAGTATCTCCTCTTTCTTCTTCTATTACTCCAGCTTTCAGTTGTGCTTCATCTTTCTCTAGTAATTTATATAGTTCGCTATTTTTATCTACGGTTGGATTAGTGTCAGCATTTTCTCGTTCTGCCACTGTTTTTACATCTGTTGAGCTGTCTTTTAGCAACCCGGCTGCTAATAAATGTTCTTTGGTTTGTTCACTAATTCCTCTTTGATCCACTGGTTTTAGTGGAAACTTCTGAGTTTCTTTATCCAACTTACTGGTAAATTCCGTAAGTAGAGTATCATCTCTTTGTCCAACATTCATTAGGCTCGCTTTTAACTGTCCAGGATTTACTTGAGATCGTTCATTATTGTCATGAGTTGGAGATGAATAGCCCGAATCGTTTGCTTTTATGTCTGTTGAGCTGTCTTTTAGCAACCCAACTTCTCTCAAGCGTTTTTTAGTTTCTTCGCTAATCTGACTCTGATCAGCTGGTTTTAACCCGAGATTTTCTTGACCTAATGTATTTTTAAGTTCTTCAAATAGAGTTAGATTACTTTGTCTAATATGTTCTTCTAATTTCCTTCCTACCTGTTTTAAATCTGTTTGAGATTTACTATCACTATTAGTTGGAGATATATAGCCTGAATCACTTATACTATTTGGTGTTGAAGCAGAGACACTAATAGTTGGACCTTCCACTATTTTTACATCTGCTAAATCGTCTTTTTGCAATCCATCTTCTTTATCTTGTGACAGTTTATCAGTAGGATCAACTTGCCTTAATCCTCTATTATCCTGCTGTGATCTATCTCTGATTTCTTTAAGAAGATTTTCAGGTGGAGTTTGATCACTTTGTTCAATGTTCTCTAAGCTCTTCTTTAACTGTTCAGGATTTACTTGAGATTGTTCATTATTGTCATGAGTTGGAGATGAATAGCCCGAGTCACTTTTATTATTGAGTGCTGTAGCAGAGAGCGGCTGTTCACTTTCTTTCCACTTAGCATCACTAGCATCTTGGTTATCACTGTTATCTGGAGAAGATGAATAAGGAATTATGTCCTTTAATGTCTCTAACGGTGATGGGTTATTTTTTCTACTTCCTGCAATTGATGCTTTTCTATCATCAACATCAATGTGCCGTAAGTTGTTTTTCTTGAAATTTCTGATGTCTTGTAACAGATCGCCTTTGCTATTTCCTTCTTGTTGCTGGGTTTTAGGTTGTTGCTGATCATTAGGTGTTTGCTCACTTCTATCTGGTTTTTGGCTTCCAGGTACAGCATGTCCAAATGTAGGATTGTCATACCGTTCATCTTCTTGCCTATTATCTTGATTGTGGCTTACAGACTTGGTGAAAGTAGAACTATCTGAAGAATCAGAAGTTGCACCTTTTTGCTGATTATTAGGTGTTTGCTCATTTTCGCGCAAGTCATCTGGTTTTTGGCTTCCAGATTTGGCTCCCCCTTGCTCATCGAAAACACCTTTTTTAGGTGGTAGTAAACTAGTTCTAGGTGGAAGTGGCGGAGGAGTTTTTTTGTTCTGAGGATTCTCCTCAAAAAGCGATTGTAGGTTATAAACTTGACCTCCCGAATTTGCTTCTCGTGCTGCTTGTCTAAGCTCACGCTTTTCTTTAGCCTCCTGAGAATTAATTTTATCGTCAAAATCTTTTCCAATTCCGCTATCGTAAGACTGCCTTCTGCTGTTAGATTGTGGTCCAAAATGTGAATGGTGATCTTCTTTTTTTCGAGTTATATCAGTAGCTTGAACGCTAACATCTCTATTAACATCAATTCTTGTTGTAGTTTCAGATGATAGCTCGTTACTGTCTTTATTATGTTGCACCTCATTCACTTTTCCTTTTTCCCTGAATTCTATTTCATGCAAGAATAAACCACCTATTTTTACGTCTTTATTTGCTTTTAGCTGATCTTCAGTAACGCCATTACCTTCAATAAGTTCTACACCATCTTTATCAATATTGATTTTGATAGTACACTTTTCCCCATTCACATACCAATTTAGCGTCATTTCATATGAACCATCGGTTACGACATAATGTCTTACTTTTCTCTTTTCTTTCCCTTCACCTTCCTCGGCAACAAAACCGTGCATTCCGCTCTTTCCATCACTATGCAACGTTGAAAACCCCGAGATTCCATTCTTCTGACAAAAATCACTGTTTAAAAATTCGCTGATTTTAAACTCTTTTTTGTTATCTCCCAGCGTAATACTTGCGTGATTACCGTATATTGAAACTCCTGCAACATCATCAACATACTCTTTCAACCTTTCTTTAACTTCACTTTCAAGGTCTTGTCTAGCTGTCTTTATCTTGTCGCATTTCTGAAGAATAACTCCATATGCTTTATCTTTGTTTTCTTCTTCGTCCCAATTCCAGTTGGCGTGTTTTGTTAAAAACTTTACTGTGTTAAAATCAACTCTAGCATTATAAATTGGGTCGTCTTCCTTTCTTATTTTATCAAATAAAGGAAAAATTTCTTGAATGCGCTCATTATAAATGTGTTCTTGTTGTGTATCGTTAGTGCCCATATATCCCTCACTAATAACCCTCTGCCTTTAGTTCTAGCTAATACTAGCTAATATAATTATCACAAGCATTGGTTGAATTTTTATTAAGGAAGGTTGTGTTACTAATGTGATGACACAAGCTATTTTATGGTAACATCAAACGATTTAAGTTGTCATTCCAGTCTGGAATCCAGCCTTTCACGAACCCCATCAAAAATGTTGTGTTTTAACATAAGATTAGCTACTTTTATGCTCACTAACTTAGTGCCAATCAAGATTCCTGGATCCCAGTGTCTGGGCACTGGGATGACATCCTTCTTGGCGGAAATCACTTTTATATCACAACAGCTGCATAGCCTAAATTGCTTTAGCTATAGCTCTGTTTTTGCAACTTCAAATATCTGCTACTCATAGTAAACACTTCTGGATCTTGAGAGGTTAGCTTGAGTATAGCGAGTATGTTGATAAACAACAAAGCAGCAATCGAGATATCAGCAACATCCCATAGCAACCGGACTTTACCTATCGCACCAAGCGGAATGATCATGGTAAAAATTACAATCCAGATTTTAGTGTATTTATTATCCATAGACACATAGCGTATTGTCTGTTTTGAGCAAAAAAACCAAGTAAAAATAGTAGTAAAAGCAAAACAAAACATTATGGCCATAATTAAATAGTCAATATAAGGCCAATTCATTGCCTTTCTAAAAGCAAATATGCACATGTTAGTGCTCTCTAAATCAGTGACCCAAGAATCTGTGACAAGCAGTACCATTGTTGTAATAAACACTATAAACGCAACTATAAAAGGCGATATTATCGTAATTAGACTCTGCTCAATAATAAATTTATTATTATTTTTCTTAGGAACAATTGAAGAATGTACGATTCCTTCAAGGCCAAGCCCTATATCTGTTGCAAAAATACCTCGCAAAGTTCCAACTTGAATAATAGTCAACATTTCTAAAATCAAACCTAGAGATAAACCAGAGTTAAAGCTACTAGTTGTAAAAAAACTGCTTGTTATTAGTTTTAGAGAAGGAAGAATATTTTCACTAAATTTAAATAATATGATACCGCAAAGTGTGAGGTAACTTACCGTCATTATCGGTATCATAGCCGATATAAAAATTTTAATTTTTTTTAAGCTGAGAGCTGCAACAACAAAAAATATTATGGCCATTACAATGCCACCAATGACTACAGGCACATCTATCATGTTAAGTGGTATTGATAGAGAATTTACCTGAACAAGGTTACCAACTGTTATTGAAACCATTATCATAACAACTAGAAACACAATTGTAGCTTTTCTAGAGTTAAATGCATCAGCCATGTAGGCTACAGGGCCACCTATAAACCGTCCGTTCTTTTCCTTTCTGGTTTTTATACTTAGATAACAAGTGACATATTTTATCACAGAAGTGATAACAATAATTATCGCCATCCACAAAATAGAGCCCGGTCCTCCGGTTTTTAGAGCAACAGCAGTTCCTGAAATATTTCCTACTCCTAAATTTCCCCCTAAAATTGTAAACAGAGCGGCTATAGAAGAAAATTTATTTTCTCCTTTTTTAGCTCCAAGGAGTGAAAGGGCGTATGGTAATCTAAATACCTGTAGCCATTTTAGTTTAATCGATAGGTAAACACCAGCAACTAGCATGAGTAATATTGTTGGCAGTAATAAAACAAACTTTACTGTATCCATCTGTAAAAGTGAGATTTTTATTTGAGTATACAACAAAAATTGAAAATACCTAACCTATTTTCTATGTATGACTTCGTTTCCGTCATTCTAGAAACCTTTTCTTGTCATCCAAGTAGCGTGACACATAACTGTACGAACATTGTAATATGGTACAATGTTAAGACGATGTCATTCCAGTGCTTGACACTGGAATCCAGCTTTTAATGCAACCCCTCACCAAAAATATTGTGTTTTAACATAAGGTTAGCTACTTTTATACTCACCAACTTAGTGTCCAATCTGGATCCCAGTGTCTGGGCACTGGGATGACATCTTTTTTCTTGGTACAAATTACTCTTATATCTCAATGTTCGTACAGTTAGTGCGTGACACTGGGATCTAAATTTTTTATGCGAAACCATTATGTTTATATACTTGTAGGCCCAAGTTCCTCACATAGTGAACAAAAAAGTAAATGAGATTCCAGTGTCACGCGCTGGAATGACACCTACCCCATGAGAACTCTATTTTTCATACCACTCATTTATAAGTTTATTGATATCAGAATCTATAAAATCCTTTAATGGTTGCCTGATTTTTATCTCAACATTTTTAGGGATGCACCTATCTTTACATATCGCATAATTTATATGGAAGTTAAGGTCAATATACCCTTGATTTAAAAATATATTCATCTTAAAGGGAAATAATACCATATCCTCATATACGTTACTTACAAACGTCTCTCTCCCTACTTTATCTTTATGTTCCTTTGGAATAGGCCAGTGAATATTTATATCTGATGCATTACCTTTGCAACTAATAGACGTGGGAAGGCCAAAATCTCCAGGATCTTTATAATATATGTGCCAGCCTGGTTCTACTGTAACCTTTATTGCACCTTTAAGAGTGAAGCTTGCTTCATTTATCTCGCCAATAAGCAAATCAAATTTTGCAATTTCCTCGTCAGCATATAGTTGAGTGCAAGAAAAAAATAAAAACAATATTAAATATATATGTATTTTCATTAAGGTAAATTTCTCCTTTTATAGAGAAAGTAATTTAGATTTTAATTATTATATTTAATAGTATTATATAGATTATTTATTAATATAGCATTATGCTATAGCTAAACTGACTTACGACAATCTGAAAAACGACAAATTCGTCATTCCGCTACTTGTTAGCGGAATCTATGCCGAGATACCGCGAATGAATCCACAACTGTACGAACATTGTGATTTTGGCCCATAAGGAGGGTGTCATCCCAGTGCTTGACACTGGGATGGCTTTGTTGCATCACACTTTATGAGATGGTGATTTATGGTAAATTCATGTAACTATCTCAAATTTAGCCATACCAATATCAGTGAATTTATTAAGCAAATAGCATTTGATTAGCAGTTCTTTTTCTCGATTTATCTCAGATTTATTCCTAAAACTAAATCCGAATATTTGCTTTAATCTTGAGAAAAACCCTTCAATATAAGATCTTTTCCCATAATTTACTTCTTTTTTCCATTCTTTCATGCCATCTTCACCGTATAATTTTATTAACCTAATAGCAGCATTCCTGTCAGACATATAATCTATTTCTGGATGTTCTGCCGCATTGTTTATTGGTGGAATTTTTGTCTTTATATCATATTCGTTACACAACTTATAAAACTTGTGCCTATCACATGCTCTATCTGCATATAGTGCTTTTATGGCATGCTGAAAATCAACTTCTTTTAGCAAATCACAAGCTCCATAGTGATCAGAGTAGACACCGTTACTGTATTTTACAGCTATGGCTTTTTTGTTGTTTATATTCAACATTACGTGCAATTTTCTCGTTTGCTCATAGCCACGATATTTTCTGTCAGTGCTATTTTCCTTGCTGTGTGTTGTTGTATATACTAATTCCTGTACTGTCTATAGCAATTTCGATATCTTCCATATTATTTTCTGCAATCATTTATCTTAATATTAAGTTTCTTAAACCTTCTTGATGCTTGTGAATAGCTGATAACTGCCAAATCTCTTCCTATTTGTTGCAAATACCCTTTTATAAACCCGACTGTTTGTCTTAAACCAATTCTAAAGAAACTGACGATTATATGCACCAAAATCACAACTTTATCACTATAAATATAGTTGCCGCCCTGCATTTTTGGACAATTCTCGTACCAATTTTCTATGGCGTCATTGATATAACAAAAAATGCTTCTTCTTTCTTGGAGAAATTTGTTATATTCATGGCAGTTACTGACTCTCATTTTTTGTGGCATATTTTTTCTTCAACAGTTAAATGGCTATTTATAATGAATTTTGTCAGTAACTGCCAGTTCTTTTCACTTGAGCAATGCAACAAAGCCCACTGGGATCCAGGAATTTTATTAAGTTGGCAAGCATAAAAATAGCTGTTTTTTGTTAAAATACAATGTTTTGATGATTATGGAAATGCTGGATTCCAGTGTCAAGCACTGGAATGACATCACAGGGGCACTGGAATTTTTGTTTCAATATTTGTACATTAGCCATGCATCTGAACAGATACTGTAAATTAGCTATATTACATTAGCCCATCAGATGAGTTGTAATGGTTATAATTGTCTGATAAGTGATCTCTAACATCGTGACCTAACTCATTGGCATCAGGCTTAACTTCGTGATCTAACTCATTAGCATCGAGCTTAAACAAAGAAGGATTATCATCAGATTGTTGATTAGACTCTTTCTCTTTCGACCCAAATAACCATGAAAAGAGTGATGAGATAGAATCAATAATGGATTTAATTGCTGAAAAAATATTGGATAAGAAATTACTGGGTTGCTGAGTATCCTCTTCGGCTGATTCTGGTTCAGGCTCTTTTCCTGCTGTGTCATCCACATCTTGTTCAGGTTTACTTCTGCTTATGAGTGTCTTATCTAACCATTTGGACATATTCTTGTCTGGATTATGAAAATACATTTTCTCTATGTCCTTGTTTTCATCAACAAAAATTACTACAGTTGCATTCTGACTTAATGACCCTTCATTTAATCTATAACGTTCACTAACGAGCGATTCATGAGAGTTCTTTATATCTTGAATCAATCGAAGTTTTTCTTCTTCTACTAAAAGGTAACCTCTGTGTTGTATAGCATAATTGGTCCCTTTGTACTTAAATTGCAACACTTCTGTAGCCTCTGTGTAGTCATCACCTTTTTGTTCTTCTTCTGGCTCTGGATTCGTGCGGTTTTCATTTACCTCTTCTTTGTTTTTATTCATAGACATTGTTACAGTTGTATTCTGACTTAATGGCTCTTTATTTAATCTATAATATTCACTAACGAGCGATTCATGAGAGTTCTTTATATCTTGAATCAATCGAAGTTTTTCTTCTACTACTAAAAGATAACCTTTGTGTTGTATATTATAATTGATCCCTTCGTATTTAAATTTAAACATCCATCCACGGTCTTCATATTCATCTACACCCATATATTCATCTACACCCATCTGCTTGCAAATAGCTTTATAATTTTTTTCTTCTACCTCAAGTCCAATTGCATTTGCCATCAGCTGACTATTTACATAGTCCAATTCTCCTACTTTTGTTGGGGAAAACTTGTTTTGAAATACGTGACCCAATTCATGGGCTAAAATATTATCCATATAAGCAGTTTTATAGCACATCAGGCTTTCTTTATATGCCATTCCCCCAGAATTATCAATCATACTCTGATATCCAGCAAATCTCGGAATTAGAGCACCATATTTCCTATAATCATCTTCATTATTAAAAATATAGATCTGTACAGCTTCTGGTCTATCAATACAAAACTTTGCTTTATATGCATCATAAGCACTTTGGATATCCATTTTTACTTGATCTTGCTCGCGTTGTGATAGGCTATCAAAATTTATGGTGAAATCTAGATCTTTACACCTATAGTTGAATTGATTAGGCAGCACATCTTGTAATCCTTCGTATTTTGTATTCTCACCAAAGTTTCTTGATTCTGCAGTTTTATATAAATTATTATAGTATGTAATAGAGTTTCCGTTAGGCAACTTAGGTATCTGCGCAATCACTGTTTCATCGCTATCATAGAAGAAAATATCAGAATCACCAATCCAAAAATTCGTTATAGATTGCCCACAAGTGCCATCGTTTGCACAATCGTGATGATTTGGATCAGTCTTCTCATAAGACCATGCGTTAGTGTCTTTTCCCATTGATACCTCACTACCAAATCTTACTATATTATTATCTTGGTAAAAATCATAATAATTCGTTAACTTGTGTTTTAAATTTATGTATCAAGTGTATCCCATAAAGTGCCAATTGTGAGGCTAATGAACTTTATTTGTTTGAAACTTTGCTGAAATAGCTCTTTTTATACTATGTTTTATATAGCTAAACTGACTTACGACAATTTGAAAAACAAAAATTCGTCATTCCGCTACTAGAGGTTGTCCACAAACCAGTAAATCAAGCATATTCCCTACTTAACATAACTTTACTCATAGCCAGATATATGAAACTTTCAGTAGATGTTGTAAGTAAATCGTACTCCTTTGATAGCCTTCTATTTCTATTGATCCAAGCAAAAGTCCTCTCTACCACACACCTTCTCGGCTGTACTGAAAATCCAGGATCCCGTTGTGGCAATAGTTCTAGTGGTGTATCTTTATGCACCCAAAACCTACATGGAGGCCTTTTGACAATTTCAATATCTATCCCATATTCTCTCTTTACGTAATCCTTTAAATCTTTTCCTTGGTATCCCATATCAGCCCACATTTTCTTAATATTGCTGTATTTTTCCTTCATATTGTCCAATGCCATCTTCACCCCATCTCTGTCATTTTCGCTTGCAGCTCCTACATAGCAACCAAGCACAAATCCTTGAGTATCTGTGATTATATGTCTTTTTCTCCCCTTTACCTTTTTCGCACCATCATAACCTTTGACCCCCCTTTTTCCGTGGTTTTTACCGATTGACTGTCCACTATGCATGCGCTCGGCTTCCCATTTTTGACCTACTATATTTAGTGATATCATAGTTCATTTTCTCAAAAATTCCCTGCTTTTTCCATCTTCTAAACTGTTCATGCACAGCCTTCCACGGCGGAAAATCGTGTGGTAAATAGCGCCATTGACATCCTGTGCGCAGTATATAAAGAATTGCATTTACTATCTCACACTTACTGTATTTTGGTGGCCTTCCTCCTTTCTTGTACGATACTCTGAAGTGTTTTTCTATTCTTGCCCACTCCCTTTTACTTAAATCTGTTGGATATTTTTTCCTCATCTCTTACCTCAATATTCTTTCTTTATATACTACGTATTCCTTGGTTTGTGGACAACCTCTATAGTATTTTCTAAAACGAATGATAAACGTCTAAAATGGTATTACCAACTAAAAGGTGTAAGTCTGTACATTGATGCATTAGAGGTCTGAGGCGACTTTTGATGGTGTGCCAACAATGCTCTATCGGATTTAGATCTTACTATTACCCACAAATATAAATGTTTGTTGCATAGCTCTTAATGGCATAACTTTTGCTTGAAATAACTGTTTATATGGTGCAATTTACAGCTTTTAGTTGCTAAAATTATAACTCTTAGTTTAATAATTTTAATCTAATAAGCTTTCAGGTTAATAAAATTAAATTATTTGAGTAAATACAATACTATGTTTTTATTTGTGGGTAATAGTAAGGCTTAAAGCAAAATGTAGTACGAACGGTAGGTGGATCTAAAAGATCGAATTACAATCCTGTATACAGCATTTTGCATTATTGTTTGATTATATTTATAGGTACAAAAATGGCTAGAATAATTTTCATGGGAGTAGATGTTTCCAAGGAAGCATTGGACATCTCAATTAATGGCAAGCATAAGCGCATAGCAAACGTGAGTGATGCTATATCTAAGTTTATAGAAACAAATATAGTCGATTTACCCATCAAGTTATGTGTAAACTGGTGGCTATGAAAAGCTCATTATAAAATTGTTGCAAGATAACTGTCCATAAAGCTCACCCGAATCGGGTATATGCATTTGCCAAAGCTTGCAATCATTTTGCAAAAACTGACAAGTTAGATGCTAAATTACTGGAAAAATACGCTGAATTTGTCAGTAAAGACGGTGAAGTAAAAGGATGTATAATTTCACAAAAGCAAGAGGAATTAAAGGAGCTGGGGGCAGTTGAGCGTAATTTAAATGATGCAATTCATGCAAACAAGTGTCGCCTGCAAAGTGCGACGGGAAAAGCTAGAGAATACATAGAAAGACAGATAGGGTTTGCTGAAAAACAATTGAAAGAAATTAGGCAAGACATAGAAGACGCAATAGCTGAATTGAAAGGAAAAAATGAGCTTTTAATCAGCTATAAAGGTATTGGATCAAAGACGGCGAGCGTTCTACTGACAGAGGTGCCTGAGCTTGGTAGATTAGAGAATAGAGAAATTGCATGCTTAGTTGGAGTTGCACCTAAAACTAGTGAAAGTGGAAGAAAAGTTGGCAAAGCTCAAATCAAAGGAGGCAGGTTTTATGCAAGGAAAGCACTATACATGTCAGCTCTTGTTGCTATGCGCCACAACAGAAAAATGAAAGCAGCGTTTGGTTGATTCTGGCAAAGCTGCTAAAGTTGCATTAGTTGCTGTCATGAGAAAAATTATCGTTTGTTTAAATGCCATGATAAAAAATAACAACTTTTATCTTAGACGGTAGATTCCAGTGTCAGCTACTCGGATGACATCATCCTTTTTTTGGGATTCCAGCGTCACGCGCTGGAATGACACCTTCCGCATAAATATTAAAAAATTTACCAAATGAAAAAAAAGGCAAAAGAAGCCCTGGGGTTATTATCCGCTTTAAAATATTGGCGTTTTTTATGTTTTAAACGCTTGACAAGCGAGATTCAGCCGCTTTTAATTGCAACTAACCTACGCTGCAAATGTTTAAGAAATTTACTAAGCAGAAAAAAAGACAAAGAATCCCCGAGTTAGCTAGTCTTTTACTATCTCTGTCGAGTATTGGCATTTTTTGATGTCTTGTAACGCTTTATAAGCGCGTTCAGCTTATTTAGATAAAAATCTAGATGTAGATGAAGTTTTGTAAAGACATACAGTATCTATATACTGCAAAAAATTGAACATAAGACGCCGATACATTAAGTAATCCTTACCTTTTAATCTGCAGATTGGCGAAAGCAAATACAATAGCTTCACTATCATGATAAGGGAGCTGGCGGAGTTTGTCAAGGGATTTTTGACGAAATGATTTTGAAAGCAAAGAGCGGGAGAAGGGGTTCGAACCCTCGACTTCAACCTTGGCAAGGTTGCGCTCTACCAACTGAGCTACTCCCGCAATTAAATTAACCTAAATTTACTTAATTATAGGCATATACAGCGATTTGTAAACCCCGTGTACACGAAAAATGTGAGAGCCCATAAACTTGCGTGGTTCCTTCTATGATCTTTTCGTATACTTAAGGCTTATTTTTGATTATCATAAGTTTTTAATTATTCCACAAAGCTTTATGGGAATATTTTTATATAAAGACGACTTGCCAGCTAGTTCAATACCAGATGATATAAGGTCTATAGCTGTTGATACCGAGGCAATGGGGCTACTTCATAGCAGAGATAGATTATGCCTTGTGCAGCTCTCTTTTAATGATGGCAACGTTCACTTAGTTCAACTCAAGAACGATTATACAGCGCCAAATTTGAGAAAAATATTAGAGGATAAAAATATAACTAAAATATTTCACTTCGCACGATTTGATCTGAGCATAATACGTTATTACTTGAAAACTTGGGCACTTCCGTGCTATTGCACAAAAATAGCTTCACGGTTAGTTCGCACTTACACAGATAATCATAGCTTAAAAGAACTGTGCTTAGAACTACTTGACACCAAATTAAATAAGCAACAGCAATCTTCTGATTGGGGAAATGAAAATTTGACAGACAAACAAAAAAGTTATGCTGCATCTGATGTTTTGTATCTCCACAGGATAAAGGAAAAGCTAGACTTAATGCTGGAGCGTGAAAATAGAAAAGAATTGGCCCAAAAGTGCTTTGAATTTCTTCCTACTCGTATTGAATTAGACTTAATGGGTTGGGAAAACGTGGATATCTTTAACCACCAGATGTAATAGAAGTTTTTTGTTTGTGCAAAACACTTTAGGGCAATTTTTCAAGCTCTGCGGTAAGAATTTAGTTGATTAACTGCTAATAGATACGCTATATTTTACAAGCAATCGTTTTAAGTTTAGGTATTTTATGAGTGATGATATTACACCGGTAAATGATCAAAATTTCAAATCTGAAGTCACTGACTATAAAGGGTTTGTTCTGGTAGATTTTTGGGCAGAATGGTGTGGGCCATGTAAAAGTCTAATGCCGCGTATTGAACAGTTGGCTAAAGACAGAAAAGGCAAGATTAAGATCTGCAAGTTCGACATAGATGAAGGGACTGAAGTGCCAAGTAAGTATGGAGTGCAATCTATACCCACTTTAATCATATTTCAAGATGGTAAGGAAATTGCACGCAAAATTGGTGCAACAAATGATTTGCCAAGTTGGGTTGATAGTGAAATAAGCTAATAGACAAATTTGCTTTTGTGTGTATTATAAATCTTGATAAAAGGGATTGTAGCTCAGTCGGTTAGAGCAGTTCGCTCATAACGAATTGGCCGTAGGTTCGAGTCCTACCAATCCCACCATTGTTAGCATGATCGTAACAATGAGAAAACTATAGTATATGAATTATATGTTGATATAATAGAGGAAATAATGGAATTTACTAAATCTTTGAATAATAAGTTAGATGGGTTGCACTTACTAAATCATCCATTCTACCAATCATGGAATACAGGAAGCTTAAGCTTGCAAGCTTTACAAACCTATGCTAAAGAATATTATCACCACGTTGCTGCGTTTCCTCGTTACATCAGTGGTATACATTTTCTGTGCCCAGATCTAAAAATGCGACAGGTTTTACTTGGTAATTTAATAGAAGAGGAACAAGGTGATGAAAATCATCCAGAGTTATGGAAACGTTTTGCTGAAGGGCTTGGCGTTGCGCGATCTGATCTTCGTGAAAGTGCACAGATTAAGGAGACACAAGAATTAATTGATGGTTACTTTGACATTGTAAGATCAGGTTTTGCAGCAGGTCTTGGAGCCTTGTACGCTTACGAACGTCAAACTCCAGAGGTTTCCAAGTCTAAAATTGAAGGTTTAAAAAAACACTATTCAATAAGTGATGAGCGTTCTCTTCAATTTTTTACGGTCCATATGCATGCTGATGAATGGCATTCTGAGGAATGTGCAAATCTTATTGAAGATCTAGATGAAAAAGAGCAAGATAAAGTTATGCAGGGTGCTCAAAAGGGAGCAAGGCTCTTGTGGGGTTTTCTTGATGGAATGATGAATGCTAGCGTGTGTTAGTAGTTGTAAGTAGCTTAAACTCAGTGATGTTGGAATGCAATGTCTGCATGTAATCTTCTTATATCTGACTTACGGCTTTGGGTTCATTTAGGCTATAGTGCAGAAGAGAAGTATCATTCTCAATTAGTTAGTGTTAATATTGATTTTACCTTTAAATCCCCCCCTTTAGGACTTACAACTGACCGGCTTGAGGATACTATATGCTACTTGGAGGTAGTTCAGAGTATTCAATCTCTCGTTCAAAGCAAGCAATTCAACTTAATCGAGCATTTAACTCATGATATATACAGGACCATTAATAACCTTGTGATGCAAAAAAAGCTTATTATTTCTTCTATAGGCGTAACTATTCACAAAGTTGCACCACCTGTCCCCAGTGTGCATGGAGGTGTTTTCTTTACTTATCGTAATGCGTTGCAAGAATGATTTACATTTCTATTGGCTCAAATATGGGGAATCGCTTTTCCCATTTACAAAAGGCTGCTCAGTTACTGCAGGAACGCTATTTTAAAAATTTAAAATCTTCAATTATTCTGGAAACTAAGGCTATTTTACCAAATGATGCTCCACCTGGGTGGGACAGGCCATTTCTAAATATGGTTGTGTATGGAAGTTGTTCTTCTTCTCCTGAAGAGCTGTTAAAGGGCCTTAAACAAATTGAATGTGACATTGGCCGCCAGCAGGTCTATGAAAAATGGGCACCTCGCGTTATTGATTTGGATATTTTGTTATGGGATAACCTGACACTTGATACATCCTACCTTAAGATTCCTCACCCAGAATTGATAAACAGACCATTTTTGCTTCATTTGATGGCAATGCTGAGTCCCATGGCAGTAGTTAACAAAACGTTTGGTACTATTAACCCTAACATTAAGGATTGCTTTTTAAGGAGTTTTACGCTTTCACCAGAGCTTGTAGGTATTGTTAATATTACTCCTGATTCATTTTCAGATGGTGGTCTTTATTATGATGCAGATCAAGCAACCAAGCAGGCACTGCGGCTGTTATCAGATGGTGCAAGCATAGTTGAACTTGGTGCTCAATCAACAAGACCTGGCTCCTCAATACAAACTCCAAAAGCAGAATATGCACGCTTAAAACCAGTGCTTGATGACCTTAATCAATATATGAAAGTTGGTGACATTAAAGTCAGCATTGATAGTTTCTGGCCAGATGTTATTTTGAACGTTTTGGAGCACTACAACATTGCCTGGGTAAACGATCAGAAGGGAGATCTAGATGATAATACCTTAAAAGCGATTGCTAGCAGTGGATGTAGTATCGTTATTATGCATTCACTCTCCATACCACCATATAGTGACAACATTATCCCAAGTGACATTGATCCAATTGATACCATAAATAATTGGGCAGAAAGGAACATTAATAGATTACTAGCTCTAGGTTTTGATCAAAGCTCGATCATTATTGATCCTGGTATTGGTTTTGGCAAATCTCTATATCAGAATATCTGGATTTTACGCAATATAGAAGCATTGCAAAGTTTTGGCTGCAAAGTTCTGGTTGGTCATTCTAGAAAGTCATTTATTTCTTCTTTTTCTATAGAACCTGTCTTTAACCGAGATTTAGAAACAATTGCTTTATCATCTGCATTGCACAACAAGGTTGATTTCCTTCGAGTGCATAATGTGCGTGATCACATGCGATTCTTTGTAGCTCAAGCTGCTTTACAGGGATGATAGTTATCGGAATTATGGCTGTTGATCCCAAGGGGGTAATTGGAATAAATAATGGATTGCCCTGGCATTATCCAAGTGAGTTAGATCATTTTCGTCAGGTGACTGACAAACAAGTTATTGTTATGGGAAGAAAAACATTTGAAACTATGTCTCAAAACATATTAAAGGATCGTATCCCTGTTGTTTTTTCTCGTGACAAATTAAATTCTTGTTTTAACAGAGGAGTAAAATGCACTATTATTTCTTCTATGCAAGAGTTTTTGTCAATCCAAAGTAATTCTAAAGTCTTCATGATTGGTGGAGCACAAATAGCGCATCTTTTTTTGGAGTATGATCTAATCTCAGAATTTATCATAACAGAAATTCACAAACCCTATAAAGGTGATGTATATTTCAACTTAACACTTCTTGATGGATGGCATAAAACTATTCTCACCAAAACGAAAGATTATACTATATGTAGGCTAACACGTTAATATGCATGTTAAAGCAATTTATACCCACCGCATTGAATGTGGAGAAGTATTAGAGCAGGTTCTTGATCGCTATGTTTCAGAGTTGCTAGGAGAGAAAGTTGTTCTTGCTATCACATCAAAAATCATTTCTGTTTGTCAAAAACAAGTGGTTTGCAAAACTGCTTGTTCTAAAGAAGAGCTAATCAAAAGAGAAGCTGATGCAATTGTTGGTGTAGACCATAATTCTTACGGCATCTATTTAACAATCAAAGACAATATCTTAATTCCATCTGCTGGTATTGATGAATCAAATGGTAATGAAATGTATATTTTATACCCAAAGGATGTTCAGAAAACAGCTCTATCAATATGGAACTATCTCAAGACAAAACACTGCATAAAACATCTTGGTATTTTGATTACAGATAGTAACATAACACCTATGCGCCTTGGGGTTACGGGCGTTGCTCTTGGTTGGTGTGGATTTGAACCATTTTATTCCTATATAGGCAAGCCAGATCTTTATGATCAACCACTGCAAGTAACACAAGTCAATCTTCTTGATGCGCTGGCAACGTCTGCTGTTTTAGTTATGGGAGAAGGGGCGGAGCAAACACCAATGGCAATAATTAGTGGCGCACCAAAGATTCACTTTCTTACTCGTCCGCCAACTACAGAAGAAGAAAAAAGTGTGAAGATATCTATGGAAGAGGACCTTTACTCTCCTCTCCTCATGCGAGCCCGCTGGTTAAAGAGTTAAAGAGGAACTTAAAAATTTGCTATTAGACTTCTTGCATAACCATACAACATTGGGAATAGAAACAAAAAACTTACTTGACAAACTCCGCCAGCCCTCTTATCATGATAGTGAAGCTATTGTATTTGCTTTCGCCAATCTGCAGATTAAAAGGTAAGGATTACTTAATGTATCGGCGTCTTATGTTCAATTTTTTGCAGTATATAGATACTGTATGTCTTTACAAAACTTCATCTACATCTAGATTTTTATCTAAATAAGCTGAACGCGCTTATAAAGCGTTACAAGACATCAAAAAATGCCAATACTCGACAGAGATAGTAAAAGACTAGCTAACTCGGGGATTCTTTGTCTTTTTTTCTGCTTAGTAAACTTCTTAAACATTTGCAGCGTAAGTTAGTTGCAATTAAAAGCAGCTTAATCTTGCTTGTCAAGCGTTTAAAACATAAAAAACGCCAATATTTTAAAGCGGATAATAACCCCAGGGCTTCTTTTGCCTTTTTTTTCATTTGGTAAATTTCTTAACGTTTGTAGCTAAACGACAACCGTCATCCCGCTACGTGTTAGCGGCTAAGAGATACCGCGGCGGTATGACGGTTTGCGGCGGCATGACCTCGTCATTCCCCTACGTGTTAGCGGGATCTAGAGATACCGTGACGGTATGACGGTTCGCGCGGTGGCATGACCTCGTCATCCCGCTACTTGTTAGCGGGATCTAGAGATACCGCGAATGAATCGCGGTATGACATAGGGAACCCTTTCTTGGGTTAGCTATAGATTTACTTCGCATATTCAGCTAATTTTTATTACAATTACAACAAAATAATTTTGGCTTTGATGAAAACTGTATATGTATGTCAATCCTGTGGTCACAGCACTGGTAGGTGGGTAGGGAAGTGCATCGCATGTGACAATTGGGATACAATTGTTGAGGAAATAGCAGTAAAAATGGGCAAAAGAAGTATATCTGCACCAATTTTAATAAAGACGTTATCGGGTAGCGAAATTATCACTCCAAGTCGTTTTTTAACAGGAATAGAAGAATTAGATAGAGTTTTTGGTGGGGGTATCGTTCAAGGTGCTAGCATTTTAATTGGAGGCGAACCTGGTATTGGAAAATCTACCCTTTTGCTTAGAATTGCAGCTAATGTTGTGCAACTTTCCTCTTTTGAATGTCTTTATGTATCCGGCGAGGAATCTTTAGAGCAAGTGAGTCTCAGAGCAAAGCGTCTTAAGATAAATGAACCTAAAATTAAGCTTTTGTCTACAGTGTCTTTAACTGATGTAGTAGCAACAATAAAGGAAAACAAAAGTATTAAATTCTTAGTAATTGACTCTATACAAACAATGTATGATAGCAGAATTACATCAGCACCAGGAACTGTAACTCAGGTCCGCACTTGCGCACATGAATTAACCATTCTTGCGAAACAATATGGTATTTCCCTCTTAATAGTTGGCCATATAACTAAGGATGGACAAATAGCTGGACCTAAAACTTTGGAGCATATGGTAGATACGGTATTATATTTTGAAGGTGAAAATAGTAATCAATATCGCATTTTACGCACTATTAAAAATAGATTTGGCCCTGCAAATGAAATTGGTGTTTTTGAGATGTCTGAAGCAGGACTTGTGCCTGTTGATAACCCATCATCATTGTTTCTGATGGCCCATGACAGAGAAGTAGTTGGCAGCGCCGTATTTGCAGGAATTGAAGGTTCAAGACCAATTTTAATGGAAGTGCAAGCATTAATAGCAGGGACTAATATGGCAACCCCAAGAAGGGCAGTAGTTGGGTGGGATATTAATCGATTGGCTATGATCATCGCGGTGCTAAATGCTCGCTGTAAAATGTTTTTGCATGATAAAGAGGTATACCTAAACATTGCAGGGGGACTCAAAATACAGGAACCATCGGCTGATCTTGCTGTTGCTGCTTCCCTTATTTCAAGTGTAGTAAATTTACCGCTGCCAACTTCTTCAATAATCTGTGGTGAAGTTGCACTTTCAGGAGAAATTAGGAATGTCTCGCATGCTGATCTCAGACTAAAAGAAGCACAAAAGTTAGGATTCAAAAAAGCAATTATGCCTAAAAATGGTAATTACTCTTCTCACGATATTGAGATAATTAAGCTTGGTCACGTAAGGGAATTAAGAGAAATTTTTAATTACAATTAAATAACGCTTCAGCAAATTCTTTGCTAGTAAACTCCCTTAAGTCCTCTATACTTTCGCCAATTCCTATAGCATATAACTTTATCTTATAGGCTTCTGCGAGTCCAATTACCACTCCACCCTTAGCAGTGCCATCTAGCTTTGTTACGATTAGCCCGGTAACATTAACCATTTTGCTAAATGCTTCTAATTGGCTATAAGCATTTTGGCCGGTAGTTGCATCAAGAACTAAAATAACATCATGAGGGGCAGTGTCATCCAATTTCTTTATCGTTCTATATATTTTTGATAACTCCTCCATAAGGTTCACATTATTTTGCAGCCTTCCTGCTGTGTCAATTAGAACAACATCAACGTTGTCTTTTATAGCTTGACTTACAGCTCTGTATGCCACACTTGCAGAGTCGCTACCGTACTCTCCAGTAACAATTAAGCAATCAGAACGTTCTGCCCAAATGTTTAATTGCTCACTAGCAGCAGCTCTAAATGTATCGCATGCAACAAGCATAACGGATTTTCCCATCTCCTTATATTTATATGCGAGCTTACCTATAGTTGTGGTTTTACCATTACCATTTACTCCACATACCATTATTATGTGGGGTTTTTTATTCAAAACTAACGGCTGCACGACCGGATTTAATATAGCTTCTATTTCGTTCATTAACTGCTGCGAGATAATATTATACTCAACTTCCTTGTCAAACTTGATGCTTGTGAGCCTGTCAATAATCAACTTGGAAGTTTTATGACCAATATCCATGCTAATTAGCAATTCTTCTAGCTCATCTAAAAGCGACTGATCTAATTTTTTTTTGTCAGAGAAAATACTTTTTACTCCGTTGCTAAAGCGAGAAGAAGTTTTTAACAAGCCTTTATAAAGGTTACCAAATAAACTCAAGAGAATACTCCTTTTTAATTACAATATAGAGAATGACATGCACTACATGTATTTGTAAAGTAAATACACTCGTAACCCATATATTTTGTGAGTAAAATATACTGTTTGCTAGTGCATTTTTCTTTAGTTTTTAACCTAAATATGTTATAATGTAGAATAGCGGTTCACAGGTAATTTTATGAGTTATAATGAGAAAATTTTAGATCATTACGAAAATCCAAGAAATGTTGGCTCTCTGGATAAAAATGATCCAAGTGTTGGCACTGGTCTAGTTGGTGCACCATCGTGCGGTGATGTAATGAAATTGCAGATAAAGGTCAATGACAAAGGTGTTATTGAAGATGCAAAATTTAAAACTTTTGGTTGTGGTTCTGCCATTGCTTCAAGTTCCTTGTTAACAGAGATGATAAAGGGAAGAACCATCAGTGACGTTACACAGATAAAGAATACTCAAATAGTGGAAGAGTTGTCTTTACCTCCAGTGAAGATACACTGTTCGGTACTTGCTGAAGATGCTATAAAGGCTGCTATTCATGACTATCAAAGTAAACAAAAGAATTAAGAAGCTACGAACATGGGTGAATATCAAGAAGTAGGCGGAGGTGAAACTGTAAAAAAGAATAAAAAACTTATCACTATAACTGCGGAAGCAGTAGAAAGGATAAGGTATTTATTAAATCAAAAAAAGCATGCTAACCTTGAGAAATCAGAAGAAGCAATAGGAATAAGAGTGCTAATTAAGCAAAAAGGATGTTCTGGTTTAAAATATGATATTGAATATGCATATGATACTCGTCCTTTAGAGTCGGTAATTGAAGAAAACTGTAGTGATGGCCAAAAAGTTAAAGTGTTAATCGATCCAAAATCCGTCATGTTTATTCTTGGCTCTGAAATGGATTATGTAGAAGAAAAATTTTCATCGGGTTTTGTTTTCAAAAATCCTAATGAGAAAGGAAAATGTGGTTGTGGAGAGAGTTTTCATGTCTAGCAACTATTTTGCATTGTTTGAAATTGAACCAGCTTTCAATATCAGCTTTGATGAGTTAGAGAAAAAATATATTGAGCTAAGCAAGACTGATATAAATGAAAGACAGTCCCAAAACATGGAAAATATCAACAAAGCTTATCAAGTGCTAAAGTCACCACTAGAACGTGCTGAGCATTTGTTGAATCTTTTTGGTGTGGGAAGCCCAAAGGATCATCCAAATTCTGAAATATTAAGTGAATCAATGGAAATAAGAGAGTACTTACTAGACTGCGACGATCTACAATTTGCAAGCAGGATGATTGATGAAAAAATAAAAGGTTGCATTAAAAACCTAATTAACACTTTTGCTGTAAAGAATTTTGATGGAGCTGCTACACAAGTCTTAAGATTGAAATATTTATATAAGTCATTTGAGGAGGTGAAAAAGAATGCAACCAATTCAAATTTCTGAACCAAATTCAAGTGAAGTAGTTTTTGGTATAGACCTTGGCACCACCAATTCTTTGATTGCTATGGTGAATAAAGCTGGCAATGTGGAGATATTTAAAGATAAACAGGGAAGAGAGCTACTGCCTTCTGCTCTTTCATATGAAAATAATACATTGAAAACTGGCTACGATGTCGGTCAAAATGCAATCTACTCAATAAAGCGTTTAATGGGTAAAAGTGTTGAAGAATTAAATAAAGAAGGCGTCAATTTTGAAATAGATCATGAAAGCGAAAAAGTTATTAGAATAAAATGCGCAGAGGAAAAGTATCTGACTCCTGTTGAGATTTCTGCTGAGATATTAAAAGCTTTATGTGAGAGGGTAAAAAAGTCTAAGGGGCTGGAAGTAAAAAAAGCAGTGATTACTGTGCCAGCTTACTTTGACGATTCAGCACGTAACGCAACTAAATATGCGGCAAAATTAGCTGGCATAGAAGTTCTTCGCCTCGTTAACGAGCCAACCGCTGCAGCGCTTTCTTACTCCATTGAAAAGAACAATAGCAGTGGAATATATGCAGTTTATGACCTTGGTGGTGGAACATTTGATATTTCGATATTGAAATTGCATCAAGGAGTGTTTCAAGTTCTTGCAGTTGGTGGTGACACCAAACTCGGCGGTGATGATTTTGATCATTTGCTGAGTTCAATTGTGATTGATAAGTATAGAGAAAAGACGGCTAAGCAACTAAATTCCTTACTTATCGAATCACGCTCTGTGAAAGAGTACCTAAGCAATCACACTATAGGTATCTTCGAATTTAATGTTAACGGCAAGCCATTTGAGTGCGAAATTACCAGAGAAGAATTCGAGCAGGCAATCAGTTCTTTGGTCAATAAGACTATCAATATAGTCACTCGTACTATAAGCGATATAGATCTTAAAATTGATGATATAAAAGGAGTAATTTTAGTTGGTGGTGCAACTAGAACACCATTGGTTCAAAATTCACTAGTCAAACTCTTTGGAAATAAAGTACTAAATGACGTGGATCCAGATAAAGCAGTTGCCATTGGGGCAGCTCTGCAGGCTCATGATTTAACTTCGAGCTCAAAAGATAGGAATATTCTCCTGGATGTTCTACCTTTATCACTTGGCATAGAAACTATGGGAGGCATAGTTGAAAAAATCATACCAAGAAATACGCCACTGCCAGTTTCAGAGATAAAAGAGTTTACAACTTATATTGATGGGCAAACAGCAATGAAAATTCATGTTTGTCAGGGAGAACGTGAAATGATAGAGGATAACAAATCTCTAGCGCAGTTTGAACTAAAAGGTATACCGCCACTGCCTGCAGGTTCTGCAAGAGTTGAAATAGAATTCATAGTTAACGTTGACGGAATCTTGACTGTTACTGCAAGAGAAAAAACTACTGGAATCGAGCAGACAGTTGAAGTAAATTCAAGTTTTGGCTTGAGTGAAGCTGATGTTCAAAATATGGTTAACCAGTCAATAAACAGCTTTGATGAAGATATGAAGGCTCGTTCCCTTGCAGGTGCTAAAATTAATGGAAATAAACTCATACACTTGGTTGAAAACAATAATAACTTTTCCACTGATCAAAAGTTGAAAAACCTATTACAAAACGCAAAAAACGCTTTACAGGGAAATGACTTGAATGAAATTAACAACACTATCGCCGAGTTAGAAAATTCTTCTTTAGAGTTGTGTGAATTAACAAATAGATAGAGTTTACACGACCTTATGCAATACTCTATTTAATCTCAGAGCAACAGGTAGTCTGAAATTAAATGGTAACCAATCGACCTTTCCTAATTTAAATGATAAACCAACTATGCTTACACGCCCAATGATATTTTCCATTGGTACAAAACCAACTTCAGGAAACCTGCTATCCAAAGAATTATTTCTATTGTCTCCCATAACAAAAAATTGATCGTTAGGTACATAATAAACCGGAGTGTTATATGATAGCTTATTAGAAATGTTATCTACCAAAATCTCATGCTCCTTGCCATTGGGAAGCGTTTCCATGTACCTGAGTATGCTACGATTTGACTCATAATCAAAAAAACTTTCAATTTGCCTTCGCTCTACTTTCTGATCATTTAGGTATAATTCTCCCTCTATCATTTGCACTTTGTCGCCCGGTGTTCCTATTACTCGCTTAACAAACCTGATACTGTCGTTTCTTGTGGGTTTGAAAACTACTATGTCGCCACGCTTTGGAGGGGTATAAAAAATCCTGCCGCTAAAAATGTTTGGAGAAAATGGAAATGAGTGTTTACTGTAACCGTATGAATATTTACTAGCAAAAATGTAGTCCCCTTCAAGTAGGGTGCTTTTCATTGAACCAGAAGGTATATGAAATGGCTCGAATAAAAAACTACGTATTGATAGCGCAATCAACAGTAAAAAAAACAATGAAGATAAAAATCTTCCCGTTCTTATCACCCAGTTTTTGCTTAGTTCTTCCAACTTTGTTTTTCTTATAAATTAAGCTTATTATAATACATAAATTAAAAAATGGTAATATGAAATTTTGCTTGTGAATGTTATTCCTCTATTCAAAACAATTTTGAAAAGGCGGTTCATTTCTTTCAACGGTGTCATCCAAGTAGCGTACTGTACGAACATTGCCATTTGCAGGTGGCAGATGAAAGTAGCTGATGCACATCTGTACGAACATTTGCTTTTGTTAAGGTAATATGGTGTTATGAAAGTAGCTGACACTGGAATGGCTTTGTTGCATCGCTACTTATGAAAGGCTAACTATAGTTAGGATTATAAGCAACCTATTGAAAATCTTGTTTTTTTGCAATCAATCTGATCAAATTTAAGAATAGTAATTTGTTATTTATATTAATAAATTTAATTCTATTGAAAATAGCTAAAGCATTGAAATTCTTGAATTTTAGCCGGATTGGTAAATGGTAGTGAAATTTCTTTTACTCAAATTTAGGTATTCATTGACCGTTCTTGTTATAAATACCAGAATAATAAGCTACTGATATTCCCTATCTTTTTTATCTTTAATCCATCATAGCTAGCGATGCAACAAAGCCCACTGGAATCCAGGTTGTAACCGTTCACGGATTGTAAGAATGAATAAAGAACTAAGCAGTCGTAACTTTTGGAAGGGATTTTTGCCATTGAGACGTGATGTCAAAAATATCGACAACATTCTTTTCACGAACCTTTCCCCACATTCTGACCAGGTGAAAAAGCTGTTTTTACGATAGCCGTCTAATTTGCCGTTCTGCAAGGTTGTTGGTTGACTTCAGGCTTTCGTAAAAATTCCACATCATATCCTCAGCCTTAACATCTTAGTGGCCATTCTCGTCATTTCATGAAAAAACCCTTCTTTCGCATTAGTTGTGTAGCATTTTTTAATATCTATAATAGTGCAGCACTGCCTTACGTATTGCCAATCCGAATTCTACTTGCTGTAAAATAACACAATCTGCTACATCACTGCTAATCTCAATCCCTCTGTTTATTGGCCCTGGGTGCATAACAATCGCATCTGGTTTTGCGTATGATAGCTTTTGTGAATCAAGTCCATACAAATAAAAATATTCTTTCTCTGAAGAACTATTATTCATGCGCTCTTTCTGCAATCTCAAAAGCATAATTACGTCAGCATCCTTTATACCTTCAATTAATGAATAATGGATTGAATCTACTTCAGGAAAATGCTTACAAATCAAAGTTGGTGGTGCGACCAAGTTTATCTCTCCTCCAAACATTTTTAGCAACCTTATATTTGACCTTGCAACTCTGCTGTGCAGAATATCTCCACATATCACAACTTTGAGGTCCTTTATTTGCTTTTTGTGATTGCTGATTACAAGATAGTCTGCAAGAGCTTGAGTTGGATGTTCACTACTTCCATCGCCTGCATTGATTAGCGAGCAGTTAACATACTTTGCCAGTGTATTAATGATACCACTACTTTTATGCCTGATTATTATGTAATCAGGATTCATTGCATTTAATGTTTTGATCATGTCTTTTAGATCTTCTCCCTTGTTAATAGAAGAAGATCTTATTGGCAAAGTTACAACATTTGCTCCAAAGCTTTTTGCTGCTATTTCAAAAGACGCAAGTGTACGCGTTGAATCTTCAAAGAATAAATTTATTACTGTCTTATTTTCCAAGATATGACTATTTGCAACTTCTTTTTTAAGGTACTGGTTGGCCAACTTAGTTATATTTTCTACATCATCGACTGTAAGGTCTGAGATGTTTAACAAATTCCTTCTCTTGTTCATAGTTTCCTTTTCAACTACTTGAACCTATTCTACTTTCTTATTACCTTTTTTCAATAGACTTCTTGTGCAGCAATTGTTTTGGTGAAAGAACGGAAAAAGATAGTAAAGTCAAAATTAAGTTAGAAGGAAGAAAAAGTTCAGCGAGTCAAGAGTAAGGTATATTAGCATAAATCTTTCATCCCAATGTTTAGTGGCGCTGGGGATTACTTCCACTTACACTCATCCGCTATCATAACAGCCTCAAAAAGATGCTTCTCAAGTTCACTTAGAGGCAAATCACTTTGTGAATAATTTCCCCAAGATTTTAGTATATCGGAAGTTTCAACGCCTTCAATAATAGGATATTCTTGGTTTTTTTTAGCGTATAACTCTTGAGCCTGCTTGCTTACTAAAAATTCCAATAAGACTATAGCATTTTCCCTGTTTTTTGCGTTTTTTGTTACTGCTGCACCACTGATGTTTACCATTACACCGTGATCGTTGCGATTAGGAAAAAAAGCCCCTAGCTTGTCTGCAACATTCTTTTTATTTTCTGATGAAAGAATTCTCGCAAAGTAGTAGCTGTTTACTATTGCAACATCTCCCTCACCCGCTGCTACGGCGTAAATTTGATCAGTATCACCACCACTTGGTTTTCTTGCCATATTGCTCACAATTCCGCTTACCCATTCTTTCGTCTTTTCAAAACCATTATTTGCAATCATAAAAGCAATTAACGATCTGTTATATGGACTTGTAGAAGAACGCACTAATATTTTTCCTTTCCATTTTTCATTTGCTAAATCTTCATAAGTACTTAAGTCCTTAGGGTCTACTGACTCTTTATTGTAAACCAATATCCTAGCTCTTTTTGTAAGACCAAACCAATAATCTTCACTGTCTCTAAATCTTGCAGGTATAACACTTTTTAAAACCTCTGAATCTACTTGAGATAAAAGTCCTCTTTTTTTTGCTAGAATTAAGTTGATTGCATCAGCAGTCAAAAATAAGTCAGCTTCACCACCGTTTTCCATTCGTGAAAGTAGCTGAGAATAATCATCAATGATGTAACGTACTTTAATACCTGTATTTTTCGTGAATTCATCAAACAAAGTACGTACTAATTCTTCTTTGCGCGATGAATAAACATTTACCACTTGTGAGTCATTAGTTCCGTCGTTTCTGTATAAATAAGTAATAACTATCAATATAATTGCTATTAAGGATGTGAATATAAAGGCTTTTTTCATATTGGATAAAAAATAACTTCTTTCAGTTAAAGTTACCAAGATGGTACAACTTTAGCAAGTGTAAAGTTCGTTAGATAAATCATAAAAACTTCCTTGACAAGCTTCGCCAGCCCCCTTATTATAACACTGAAGCTATTTATCTTCGCAATCTCTGCAGTGGATTAATGACAAAAAACTTAATGTATTTGGCGTAAATCATGCTTAATTTTTTGCACTATGTGCACCTTATGTCTTTATAAAATTTCTAGGTTTTTACCTAATATAAGCTGAAATGCGCTATTTAAAACATTAAAAAACGCCAACTTAAAAAATGGATAGTGAATAACTAGCTACCCTAGGGTTTCTTTTGCCTTTTTTTCTGTTTAGTAAATTGTATCCGTTCAGCGGAGTGGTAGAATAAGGTAGACAAAGCAAGATAATAAAGATAATCATAGAGCAAAAGTGAGGTAATGTGGTAAACCTTTGAGAACTTTGCAAAAATTTACAGCAAAAAATAGAAAAACTGAAAGCAGAGATAGAAAACTTAAAAGCAGAAAATAAAGCTTTAAAGATAGAGAACGCTGAATTAAAGGAAAGGCTCGGTTTAAATTCAAAAAACTCATCCCTGCCCAGCTCAAAAGAGCTATACAAAATAAAAAAGGACAAGCCAAAAAGCGAAAGGAATGTTGGCGATCAGGTTGGGCATAAAGGAAATTTTCATGCCACAATGGAAGCGGATAAAGTAGTAAAAATAGAGTTGCCTAATATTTGCGAATGCGGAGGAGAGCTTGTAATATGCGAAAAACCTTATGTTCACCAAAAAGTTGATCTTCCGGAAATTAGGCCTTATGTAGTAATTGGAACATGGTCGTTGTTGGAGATGCAGAAAAAGAAAAAGTAGCAAGTTACCAGAAGGTGTTACGCCAGATACATTTGGTCCAAGGGTTAAGTCTATAATTGCAGCACTCAGCGGATTTTACAAAAACTCAAAGCGTGAAGTGGCTAGTATCATAAATGACATTTTTAATTTGAACATAAGTGTTGGCAGCATATCAAATCTTACTATTACCCACAAATATAAAGTTCGTGAGCAAGTCGCCATCCTTCTGCTAAATCAAAGAGACGTTTATATCCTTTCCAAAGAGTAATTGGTCCTGGTTTTGGGTCATTTTTTCTTGCTAAATGGCCTCCAAGTTCATGAAACAGCTTCTTTTATGTTGGGAACTACACTTGGACATGGTTTTCTGTGTATTTTAACGTATAAAACTTTCCATTCTTCTTCAGCTAATAAGGTAGTACATGGTAATGTTGGGTTAGCTCTTGCAATTGATGTAATAAAGAAGATCCTCCAAGCAATAATACTCATAACTGTTAGATATCTCATTAGTCTTTCTGCTATTCCAAGCCTACATTCTTCAACTTTGAGACCGGATTTAAAATTTTATGTAATATCTCTATTTTCCATCTAAGGCAATTGTAAGTTAAAAACGTGATATAAAAGAGATAAGAGAGAAAGATAACCCTGCTCACTAGGAATAGCGGGCGTGCGCGACCGAAAGGAAATTGGTATTACAACCGTTGGTATCAAGGTACGCTAGCCCTATCTCTCGATACGTTTGAATAGTTGCTTGGGACATATANNNNNNNNNNNNNNNNNNNNNNNNNNNNNNNNNNNNNNNNNNNNNNNNNNAAATTTACCAAATGAAAAAAAAGGCAAAAGAAGCCCTGGGGTTATTATCCGCTTTAAAATATTGGCGTTTTTTATGTTTTAAACGCTTGACAAGCGAGATTCAGCCGCTTTTAATTGCAACTAACTTACGCTGCAAATGTTTAAGAAATTTACTAAGCAGAAAAAAAGACAAAGAATCCCCGAGTTAGCTAGTCTTTTACTATCTCTGTCGAGTATTGGCATTTTTTGATGTCTTGTAACGCTTTGTAAGCGCGTTCAGCTTATTTAGATAAAAATCTAGATGTAGATGAAGTTTTGTAAAGACATACAGTATCTATATACTGCAAAAAATTGAACATAAGACGCCGATACATTAAGTAATCCTTACCTTTTAATCTGCAGATTGGCGAAAGCAAATACAATAGCTTCAGTTTTATGATAAGGGGGCTGGCGAAGGGTGTCAAGTAAGTTTTTTCGTTTCTAACGGTTGTTGCCAAAAACTATGCAAGAAGTCTTTTAAGATCAATCACTTATCTTCAAGGCTTGAATAAAAGCATTCTGTGGAATATTTACGTTCCCTATAGAATGTAACCTTTTTTTACCCTTCTTTTGCTTTTCAAGTAGTTTCATTCTTCGCGTTACATCTCCACCATAGAGTTTAGCTGTTACATCTTTTCTGTATGGGTTAATCGTTTCTCTGGCAATAATTTTTCCGCCCACTGCCGCTTGAATCGCGATTTTATATTGCTGACGTGGTATTAGATCCTTCAAGCGTGCGCATATTTCACGCCCCCTTTTTTCTGCTCTGCTTTTGTGAACAATACAGGCTAATGCATCTACGGGCTCTCCATTAATTAAAAAGCTTAATTTATCTATTTGGCTTACCAGATAGCTGGAAATTTCCCAATCCAAACTTGCATACCCCTTGGAAATTGATTTTAATCGATCATAAAAGTCAAAAACAACTTCAGACAGTGGTAATTTATATCTTAACAATGCTGTTGTTGTGTTACCAATGTAAGATAAATCCTCCTGTTCTCCCCTCCTTTCTTCACATAGAGATAGAATCTCTCCCAAGTATTGATCAGGAACCATTATGGTTGCGGTAATCCATGGTTCTTCCACAATTTCAATTTTCGTTGGATCTGGCATATCACTTGGGTTATGAATATTCAAAATTTCACCACTTCGTGTTGTAACCCTATATATAACACTCGGTGCAGTTGCTGTTAGGTCTAAATCAAATTCTCTCTCGAGCCTTTCTTGAATAACTTCAAGATGCAACATTCCCAAAAAACCACAACGAAATCCATAGCCTAGTGCATTTGAAGTTTCAGCTTCGAAGGTAAAACTTGCATCATTTAAATGTAACTTTTCTAGAGCTTCTCTTAGATATTTAAAATCATCCGTTTTATGAGGAAAAATGCTACAAAATACCACAGGATGCACTTCTTTAAATCCAGGAAGTGCTTCACTACAAGGTCTCTTTTCCTCAGTGATAGTGTCCCCTACCTTGCAGTCTGCCACTTCCTTCATTGAAGCAGTTATAAAACCAACTTCACCCGCTGAAAGTTCACCCGTCATCACTTTTTTAGGGGTGAAAATACCAATATTGTCCACTTGATATGTAGCATTATTAGACATCATAACAATTCTCATGCCTTTTTTTAGCACTCCATTTTTAACTCGCACTAAAATTACCACTCCTAAGTAAGTGTCATACCAACTATCAACTAAAATTGCTTGCAATGGAGCATTTACATCACCTTGAGGAGCTGGAAGTTTTGCTACTATTGCTTCCAGTACATCTTTTATTCCAAGTCCAGTTTTTGCTGATATTAAAACTGACTCACTTGCATCAATACCGATTATTTCCTCAACCTGGAGTTTTACCTTTTCTGGATCTGCAGCAGGAAGATCAACTTTATTGAGCACAACTATTATTTCATGGTTGTTGTCAATAGCTTTATATACATTTGCAAGGGTTTGTGCTTCAACGCCCTGGCTACTATCTACCACTAAAAGTGAACCTTCACATGCGGCTAAGCTTCGACTTACCTCGTAAGAAAAGTCAACGTGACCTGGGGTGTCCATGAGATTTAGGCAATATTGATTACCGTCGTTTGCCGTATAATTGAGTTTTACCGTCTGTGCCTTAATTGTAATCCCACGTTCGCGTTCTATATCCATTGAATCGAGTATTTGATTGGTCATTTCTCTTGCTTCAAGGCCGTTACATTCCTCTATTAAACGGTCAGCAAGCGTTGACTTACCGTGGTCTATATGCGCTATTATTGCAAAATTTCTTATGTTGTTCATTTATGGCTATTTTACTTAAGTAGAACCATTTTACATTTTAAGTGTTGTGAGGGCAATCCTTTATTAAGAGACTATTTACTCCTTCAACATAGACGACACTTTTTTCGAGCAGGAAATCACTTTATTAACCATATAGTTTTCATGATTATTATCTATTTTAGGCAACTCATATAGATAATTTACCATCATCCCGGCTGACTGACTAATACCCTTTTCAGAAGTATCCGCCATCCAGTTTAATTGTTTTATCGATGCACCATTGCTTAAATGGAAATGCGCCACCGGGTCATAAGCATTTCTATTACTATTATTCACTTTTAGTAAATAATATGCACATAGTTTAAGCATGCATTGTTTAGTTTCATTTGTACATTCAACATTAGTTTTTAATTGCTCTGCACTTTCTAAAATTTCTGCACTAGATTGTTTTATATTTAGTTTGCCCAATAAAGTGACATCTTGGTTTAGATTGTTTTTTAGCCATTTCGTAAAGCCAGGTATTGGAGAAAGAGTTGCATATGTTTTTATACTTTTAAACTCTTGTGATAGCTTTTCTACAACCCTTTTGATCAAAAAATTACCAAGGCTGATTCCAGATAACCCTGCTTGAGTATTTGATATTGAATAGAATATAGCAGTGCTCGCACTACTTGGATCATTTGAAGGTACCGACTCATCTAAAAGGTGTTGAATGCTATCTGCAATCTTATCCACCAATGCAACCTCTACAAAAATTAGAGGTTCGTTCGGTATCTTGTAATGAAAAAAAGCAAAACAGAGACGATCAGAATCTAGTCTGTTTTTTAGGTCGCCCCAAGAGGAAATTTTATGCACAGCTTCATATTTTATAAGTTTTTCTAACAATGATGCAGGTGAATCCCAAGTGATTTGACGAAGATCGAGTAGATCAACATCAACCCAAGTATAGAGTATATTTTTTAATTCGCTCTCTAGTGGATTCAAGCTTCTATATTGGTTCTTTAGCTTAAGCACATCAGAACGCATATCAACAATAAACTTGAGGCCTTCTGGTAAAGAAATAAATTGCTTTAATATTTTAGAACGCGGTGATTCAAGAATTTTTATTAAATCCTGTTCAAATTTATAGTTTAACTCGGGATCTTGGTTTTTCTTATACTCTCTAATTTTCTCATCTATTTCCGCTTTATTCGGATTAAATTTTTCTGCCAGGGTTTGTAGAAATTTTATTTTACCTTTCTCTGATAAGCTTAAGTACAAGTTACCAAGAGATACAGCGTTTTTACGTGCTGAAACCTCCCCTCCCTTTGGATTTAAGCACTCGTTCATCTTCAAGACTAAACTATCGATATCGCGACTGTTGCTTAAATCAGGACTGATGTTACCAATCCACGATCTTACAGCATCTGCCACTCCACCTAGTATTTTAAAAAAGCTTCTTACCGCTTTTTTGTCTTCAACTTTCACTATATCAGTTTTTATCAATGATTCTTTTGTCATAGATTCCCTTTATTATACATAGCTAATGCAAGTCAGGGTCATACCGCTGCGATATCTCTAGATCCCGCTAACAAGTAGCGGGATGACGAATTTGTCGTTTGTCAAATCGTCGGTAAACCCAAGTTATTTTAGCTACATATAGCTTAAGTTAAAGGAAAATTTTAGCTACATAGCAGGCACTATTACTAGATTATTAATAATTCAGTAATACAATAGACTCCTTGCACTACCTCCCAAGCCACAACTGTCATTCAGTAGAAACAAAAAAACTTGCTTGACAAACTCCGCCAGCCCCCTTATCATGAAACTGAAGCTATTTATTTATCTTCGCAATCTGCAGATTAAAACGACAAAGGGAACTTTGTATTTGGCGTAAATCATGCTTAATTTTTTGCACTATGTGCACCTCATGTCTTTATAAAACTTTTAGGTTTTTACCTATACAAGCCAAAACGCGCTTATAAAGCGTTTAAGACAGTAAAAGACGTCAAATAGACAAGGGAGAATTTGAATACTAGCTACCCTAGGTTTTCTTTGCCTTTTTTTCTGCTTAGTAAATTTCTTAAATATTAAAGCTAAGGTTAGTTGCATTTAAAAGCAGCTAAATTGCAGTGTTTAAGACTTAAAAAACGCCAATACTGAAAATAGACAATGACTAGGGCTTCTTTTGCCTTTTTTTTATTTGGTAAATTTCTTAATGTTTATAGCTAAACGACAACCGTCATACCGCAGCGGGATCTAGAGATACCGCTGCGGTATGACGAGGGAGAGCAGCGGTGGTATGACGTAGGACTGCTATCGTCCCGCTACTTGTTAGCGGGATCTAGAGATACCGCGGCGGTATGACGTAGGACTGCTGTCATTCAAGTAGCTGAAACTGGAATGACACGTCATAAAGGAACCAGTGTCAGCTACTTGGATGATACCTTTTTTCTACTTATACCAATTCCCATTACACGGCAAACAGATGGACAAAGATGGAAGAAAAGCCATAATGAAGTAAGTAAAATAGTTGAGGTATAAATGGCATTAAGATCAAAATTATTGGATGAAAAAGTAGTAGAATCAGCAAAAGAAATGCTGAAGAAAGTAAGGAATAATGCATATGTTTCAAAAAAACTAAATGCTGTAATTGCAGCAAAAAAGTACAGTATAACGGCTGTAGCAAAAATATATTGCATTTCAAGAAGCGCACTAACTTCGTGGGTAAAACTCTTGAAATTTGGCAGAGAAGAAAAACTGTTTGCTCCTCCACAACGCCGTAGAAAAACTAAATTAAATCAGGTTCAACTACAGCAAATTGAAGAGTGGATAGAAGAAAATCCTAATATTACCATTAAAGAAATGAGAATAAGAATCCAGGAAAAGTTCAGATTAAATATCAGCAAATCTACAGTACACCGCTATATGCAAAAGATGAAATTCTCATATATTACACCAAGACCAGTTCATAATGGACAAGATAAAAGCAAACAAGAGGAATTCAAAAAAAAATCTCAATGGAGCTATTAGCAAGTATCCAGAAAAAGAGCTATTTTTCTTTGATGAATCACGGTTTGGCACACATTCAAAGGTTGGACATGGGTGGTTTAAAAAGGGGATTAGAACACAGGTTAAAACAAAATTAGGTAGGCAAAATTTCTATCTCTATAGTGCGGTTAATCCTAGAAATGGAGAGAGTTCTAGCTTATTTGCACCAAATGTCAACACTGATTGCATGAACATATTTCTTGAGCAGATGTCGCAATATCTAGAAACACGAGAGGCTTTTCTTGTTATGGATTGTGCTAGTTGGCATAGGTCAAAAAATTTAAAGGTACCTAAAAATATCGATATTATATACCTACCTCCGTACTCACCTGAGCTAAATCCTGTTGAGAGGCTTTGGTTATATATAAAACAGAACATTTTGCGCAATAAAATATACGATACAATTGCTCTGCTTGAGGGTGCTTTGTGCAAATTTATTACTTCTCTTGCCAGCTCCACAATTAAACAACTCTGCAATGTCTCCTATTTGACTGGCCAACAATGAGAGTTGGTATTAGTTTGGGTTATGCAAGAAGTCTATTTACTTCTTAACTTGACGCACATGATGTCTTGCAGCATCATCTACTGTCTCTAAATAAATCATTGCTAGACATATACCACTGTGTACTTCTACGGATACCTTATTGCCTAAACTTCGATTAAAGCAAGAATTTTTTCCCGGAAAAGCAAGATTACTAAGGTGCAGTTCCCATTTTAATCCTTTAGTTGATATTTGAGCTCTCGGTATACCAAGTAAAGATATTTTAGTATTTTTTGGCAAAGAAAAAAAATGGGTAATACCTTTTTGTAAAGTGTAACCTACCATGGGAGGTGAAGGTGTGTAAAAGATACTGCCCGTACTTAGAAAAATGTTAATATTCTGTAGTATGTGATCAATTGCTCCTCCAGTAATACCCGTTACTATTGATGGCAATAACTTTACTGTTTTTAAGTGAGCCATTGCTTTAGAAAAGTCGCAATAATCTTGATCAGGTAGATATATCGTATTCAAATTAGCACGTAAATCCAGATTTACGCTATCCAAATCTCCTACTACAAGATCAGGTTTTACGCCAATTGATAGAAGCTTGTTTGCTCCTCCATCTACAGCAATAATAGGTATATCTCGTTTAAAAAACGATGAGCTCGGTATTTTTCCATTTAGCACTACAATAGAACGATATTGTTGTTGTGTACTGCAGTGCAGCACATGATCATGGTGCAGGTTTTGCATCGTAGTAACATTTTTGAATAATTGATATTATGCTAATCACTAATCCAGCAATATTGCTAAGCACCACAAAAATTGAGCTCTGGTAAAGACCATAGCCAATCCAAGACAATGAACAAATAAGATAGTTTACTAACATTAACATCGATACATCACGAGTAACTTTAGTGATATATGCTTTATATACTTGAGGTGATAATCCAATTAGAGATGCAATTAACGCAATGAAGCCGAAGCATTCTTCAATATTTATATACATACATTTTCCTACGCTTGCTTTAACAATATCAGGTTCAAAGGGTTGTACTTTATGTACTCTCAGCTTTTCTAGAGCACCCCTAATGCGTGTAATTTATAACATCATTTAGTCTATTAATCAAGAAATTAATAGTGACTTGCATTTATGAAACCCAATCGGCTCCTATGCTAATTATTATCTAAACTAATCGTCGGTTGTGCATCTTGCTCAGAGATTAGGGCAACCAACAAATTATTTATCAATTGAACCTTTTGCTTGCCATCTAATTGTAAGCTTTTGTTTTTTTCAAAATGAGCTATTACTTCCTCGACAATTCCTATTGCATTTTGCACTATATGCCTTCTTGCCGAAGTGATAGCATGTGCTTGTTGACGCCTTAACATTGCTTGTGCAATCTCGGACGAATACGCCAAATGCGATATTCTTGCTTCTGTAATCTCAATTCCTGCAATATCTAATCTTTGTTGTAACATTGACCGCAATTCATCTGAAATTTTATCAGAATTTTTACGTAAAGACTCCTCATCGCTTTCGCTATCATACGGATAATTGCTCGCCAATTCTCTAATTACCGAGTCACTTTGTACAAAAACAAATTCGTGATAGTTGTTAACATTATAATACGCCTTCGCCGGGCTGTTCACTCTCCAAACAATCACTGCTGAAATCTCTATTGGACTTCCATTGGCATCATTCACTTTTATTTTTTCTGTGTTGATATTTTGAAATTTTAGGGAAACTATATATTTGCTTGAAAAGGGAAGCGTTACACATATTCCAGACTTAAAATAAGTTCCAATATAATGACCAAAAAATTCTATCACTCTTGCTTCATTAGGGTCATTAATAAAAAATCCTTGAAGAAAAGTCAAAATTGAAACGGCAGCAACTCCAAGTGCAATTGTGCTGTCATATGCCAAAAAAAGCAGCGATAAAATTAATCCTAGCGCTATTAGTACAGGAAAAGCCCGAATTTGACTCAAATTTCTATCGTTTATCGTATTCTTATCCATATTGTCTTTAAACTTCTTTTTCACTTGAACCCTCTCTGTTGATCGTTTTATTTATCTTATTTACAAATATTTTAAACTCTCTTAATTCATGATCAGGCAATTTTACTTCAGTTTTATGCGCTATCGTAAGCGGATCGATGTGTTTGCCGTTATATATAACTTCGTAATGTAAATGAGGTCCTGTTGCAACACCAGTGCTACCAACATAGGCGATGACCTGCCCCTGCTTTACTTTAGAGCCTAACTTTATATCGCCACTAAATCTACTTATATGCGCGTAACAGGTTGAATACTCATTTTTGTGTTTTATTTTGATGTAATTTCCATAGCCACCATTCTTTCCTATATATTCTATCACACCCTCTGCAGCAGCGTATATGGGAGTGCCAAGTTTAGCTGCATAATCCACTCCTTTGTGAAAAGCAATTTTACCGCGAACAGGATGCTTTCTATTGCCAAATTTTGAGGATATGCGATAATCTCCATTTAAAGGATTTGCAAAAATTTCGCCATTTTTTAAGCTTATTCCTTCTTTATTAAAATACCTTTCTTTGCCGTCTTGCGATTTATAATGATATAAACTAATAGCTTTCTTGTTTATTGTCAGTGAAGCATATAAAATTTTTTCTTCAGTCTTCTGATTATTAGGCAATCTCTCAAAAAGAACCTCCAATTTACTCTTCGGCACAATGTCTTTTTTAAAATCAACACCGAAATCTTTATATATGTTGATCAATTTCACCACTGTATTTGGCGCCAACCCTTCCGTGGCAAAAAAGGAAGATTTTATGGTACTGGATATGAATAACAACTTTCTATCACTTTCTGTCGTCAAAGTAGCTTTTTTTTTTCTGATTCCATGCTGGAATGGCTGTGCAAGATCTGTTGATGTTTCAGTAGCATATGCTGGTAAAATACAAAGCAATACAAATATTACCAGCCTCATAGCTTATCAACAAAAGTAAAATTACCTTCCACATACTGTACATCATCATTATCTTCCAGCTCTTCAACCAATGCAGATAATTTATCAATCAACTCTTTATCGCTAATTTCAATCAGATCTTTTGGCTGCCATGAAAGACGAGCAAGTTCTGGTTCTCCGAATTTTGCATAAAAGGCATCGCGTACTTTACCAAAATCTTTTATTTCACAAGTTATAACGTGTAATCCTTCTTTGTCATTTTCCTCAATATTCAATACTTCTAATTCGATTCCATGACTGAATAAATCATCAAAATTCACACCCTCTGCTTTATAGACAATTAAACCTACATGATCAAAAAGGTAACTAACACTTCCTGTTTCTCCCAAGTTTCCACCCTTGCGAGAAAATATATAACGTACCTCAGAAGCAGTACGGTTGCGGTTATTAGTCAAGGCATGGACAATGAGTGCAGTACCAGAAGGCCCATGACCTTCATATTGTATTTCCTCGTAATTTTCTCCAGCAATGTTACCAGTTGCATTTTTTATTGCTGTTTCTATTTTATCTTTTGGTAGATTTTCCTTGCGTGCAGCAAATATAGCAGAGCGAAGGCGCGGGTTGAGTTCGGGCAGCCCTTGCTTTGCAGCAACTGTTATTTCTCTAATCATCTTCGTAAATTTTTGAGAGCGCTTTGCATCCTGAGCGCCTTTCCGATGTTTTATATTTGAAAATTGTGAATGACCAGCCATATTCAAATAGTTAAAAACCTAATTATATATCAAAGCATAGAAAAAGCTAAAGCAAATTTTCAAGCCTCTGGCTTGGCATCTTGCAGGTTTTCTGCTAATAACATACTTTCATACTGCTCAGCTTCTAAGTCAAGGCCAAGAGCTGAATGGGCTGCTATTAAATGGTTAATAGACTTAGAAAAATATTTAGAATCCTTATAGCTTGCCATATTCTGGAAACGCTTAATTGCTGCTAAATATTCACCACGCCTCAGGTAAAATTTACCGATAGAATACTCTTTTGTTGATATATGTTCTGTGATTAATTTTGCTCTTTCCTTTATCTCGTCTACATATTCGCTGCCTGGAAAGAGATTAATGTACTCAGTGGCTAGCTCTAAAGTTTTATATGCAGTTTGCTGTCCAAGTTGCACTTTATTAATTTGCATGTAATAAGATAATACTCTTAAGTAGTATACATATGGTAAATCTTCACCATTTGAATAAACATATATATAATCATCCATATCACTTGCAGCACTGCTATAGTTACCCATATTATAGTGAGAGACCCCAGATAATAATTTTGCTTTCATTGCCCAATAAGAAAAAGGATACAAATCCTCTATCTTATGAAATGCCCTAATAGCTTGTTTATATTTTTTCTGGTCAAAAAGTTCAACTGCTTCTTCATATAGTTCAGTTTCAGTTTTTTCAAGATCATCCGCATACGATTGTGTAAAGGAGCAAATTAGGAAAATAAAGCACGTGATTAAAGTCTTATACATAAGATTTTTTTCGATCAAAATAAAGTATAGACCTAAATATTACTTAAATAAATAAATTTCTTAGGCAACAGCCGGTCCTTCTTCTTTATAACTACGGTCAGAACTACCTGCATTTCTTGATTCACCTCGTCCTTCCACTTTTGGATCTTTCAGCGTCTTACTGTAGGAATGTATAGTTAAGACCTGTACAGCCATAAAAATTGCAATACCTACCAAGCCTAAAGTAGGTCCAACAGCAGGATTTAAGGACGATGCTAATGCTATTAACATTATCCTTCTTATTAAAAATACAGAAGAACCAGCAAGCGCCAATCCGGCTACAGATATATTGCTAGTTTTCTTGCTAGATTTCTCATCAAGATCAGACTTTTCTGTTTCCTTTTTCTTATTTTTTTCATGCTTATCAATATAAGAAACAAGAGTTGCAAGAAAAGCAATTGCATTGGCAAGAAATAAAATTGCATCCTCTGCTGCTTCAAGTGAAGATGTTTCACCCATGATCATACCTACAATAACCAGTGCAGTTGTTATAGCCTCAATATAGATCAAACACTGACCTATATCAGAAATATTGTGCTCTTTTTCCTTTACTTCCTCTCCATTTTCAATAATCTCCAACTCTCGTTCTTTTTGTGCTATCTTCCTATTATTGTAAATTAAATATAGCGTACAAATAAGAGATAAGACTGTAAAAGGTAATATAGTGTGGCTTAGCGCGCCACTTATCACGCCAAGTAATACCTGATCGCTATATGTTTTTTCCAGTTCAATCGCCATCAGCAATGTAAATGGGACCATTGTTGCCAATGATGCACATTTTCTATATAGCTCTCTTTTTTTTAGTGCTAATAGTTCTTGTTCTAGCCTTTCTCTTTTGACTTCTTTATCAACTGTTGGCCAAAAATCCCAAAAAAACTCTTCTAATGGTTCAAAATCTCTTTTTTTCTTATTCTTTCCTGGAACCTTTTTAGTAGAAGAAAATTTGCCACTAGGTATTTTCATAATATTAACCTAATTAGTAGTAAGTTAATACAATTATACACCTTTTTGCTTTCTGAGTCAATATCACTAAGATATTAACTACTCTTGTCTATTAACTATTTCCTAGGAGATTTAACCAATCTGTTTGATGCCGGCTAGGATATAATTATAGCCTGACCACACAGTTACAATAGCTGCAACCCATAAACAAATCGCACCTGTATATTGAATCATATAATAATCGTTCATTATTAGCGCTACTACAGCAACCATCTGCAAAAATGTTTTAATTTTGCCAGCTTTGCTTACAGGTAGACTAACATTTGTAGCTATCAAAAACTCCCGCAAACCCGAGACTAATATCTCCCTACAGATGATGATAATCGATGGTACTATTGTAAAATCATTTATCTTCTGCTTATAAACTAGCATAATTATCGTTGAAACCACTATTAATTTATCAGCAATTGGATCAAATAGCTTGCCAAATTTTGATTGGACTTTCCACGCACGCGCCAAGTAACCATCAAAAAAATCCGTAATGCACGCAAACACAAAGATTGATATTGTTATCAGGCCTGCATATTTATTTTCTATATAAAAACTTAATATTATTGCTGGTACTGCAAGCGCACGAGAAATTGTAAGCAAATTAGGCACGTTTTTCTTAAGCATGTAATACCATTCTACGTAGTAGGTAAACTTATACAGAAGTACACCAGAGTTCACAAGCTAATAGTTTACAATTGAACATTTATAAAAACTCCATATACTTAAAAAATACAAGCTTAAAATATAAGGATGTAATGATGAACGATGATTTAGATAGTACCACAAAACAAGAGGCACTTAATTATCACAGTAGAGGTGGTAAACCTGGTAAAATTTCAATCATGCCAACAAAACCTTTATCTACCCAGTATGATTTGTCACTTGCTTATTCCCCTGGCGTTGCAGCTCCGTGCCTTGAAATAGCTAAAAATCCTGAGGTTGTTTATGATTATACGGCAAAAAGCAACTGTGTTGCTGTCATTTCAAATGGCACTGCAGTGCTTGGACTTGGTAATATCGGTCCTCTTGCTGCAAAACCTGTCATGGAAGGCAAAGCTGTTTTATTTAAGCGTTTTGCTGATATTGATGCAGTTGATATAGAAGTTGGTACAGAAAATATAGAAGATTTTATCAATGCAGTAAGGTACCTTGGGCCAAGTTGGGGGGGGATAAATTTAGAGGATATAAGATCTCCCGATTGTTTTATAATAGAGAAACGTCTGAATGAACTGATGGATATTCCAGTGTTCCATGATGACCAGCATGGAACTGCAGTGGTTGTTGCAGCTGGTATAGAAAATGCTCTTGATATTTTCGGAAAGAAATTAGAGGACGTTAAGATCATTATGAATGGTGCTGGAGCAGCCGGTATTGCATGTTTAGAAATACTAAAGTCCATGGGCGCTAAAAATATAGTGCTGTGTGATAAGCAAGGAGTAATATACAAAGGTAGAAACGAGGATATGAATGAGTGGAAGGAAAAGTATGCAATTGATACTTCCGAACGTTCTCTACTTGATACAATAAAAGGCGCTGATGTATTCATCGGACTATCTGCAAAAAATGTGTTAAACGAAGAGATGTTAAAGAGTATGGGCAAAGACCCAATTATTTTCGCTCTTGCCAACCCTGATCCAGAAGTAAGGCCTGAGTTTGCAAAATCTGTGAGGCCAGATGCAATAATCGCAACTGGTAGATCAGATTACAATAACCAAGTTAATAATGTCATGGGGTTTCCTTATATATTTAGAGGAGCACTTGATGTGCGTGCAACAACAATAAATGATGAAATGAAAATTGCAGCTGCAGATGCAATAGCAAAGCTTGCCCGTGAGCCAGTACCAGGTGAGATATCTGCAGTCTATGGCGGTCGTAAAATGGGCTATGGATGTGAATATATAATACCTACTCCATTTGACCCAAGATTAATTTCTATAGTAGCTCCTGCTGTTGCAAAAGCCGCAGTTGATTCAGGTGTTGCAAGAAAGGCAATACAAGATTGGAGTAAATATGAAAATCAATTAAAATCTCGTCTTTCTAATGTTCTCAGCACGCTGAATTTACTATCTTCACATATGTAATTTATTGGATAAAGTTAAAAGTGATAAACCAACCCAAACTCTAAGCCATATATGCCAAACCTATTGGTAATGGTTGCAGTTGTTGATTCAACACGTGCAGTTTCATCAACTTTACTTCCTCCACCGGCAGGAATATATCCTTCACCAGCTAGTATCTTTATTCCTGGTACAATATCTTTAAATTGGTTATCAAGGATACCAAAATAGCGTAAACCAGCAAATGCTTGAGTTTGTGCTGTAAGTTGGTGATTGATACCAAGTTTTGCTTGGTAAGCCAAGGCATATCTGGTTTTTCCTAGAAATTTAACCCTAGTTACACCTGCACCAATACCAACATATGGGGTGAATGGCATTTTTGCTATATTAAAATCACGATATACATTGACCATTCCAGCTAAGTTATTAAAACCTTCATTTTTCATCTTAAATGCAGCTCTGAACTCTGCTTCAACACTACAATTTTCTTGAATGTGAATATCAACCTTTCCACTTCTCCAAGGTGAATTGCATTCCGCTCCAGTAGACGCATCATTGTGACGACGAAGTTCAATATATCTTGCTTTTTTCTTATCTGAATAATCTTCATCATATAAGTTAGTCTGAGAATATAAGCCTTCAAACTCAACTCTCATATTTTTGAATAAATACCCTATTGCAGCACTACCGGCAAACCCTGGAACATATTTAGGACTGTATCCAGCTTCAATTCGCTCCTTCTTATTAAAACTAAAAACCCCCTCTGTTATATTGTCACCTGCATCTTCTTTTCCTTCTAGAGAACCTATTGCATTGAAGAATGCTCCAAAATAGTTAGCTTTGATGTAAACATTCTCTAAGTTATTTATTTTATCATCGTAAGATAAGCACCTAAATGAAAAAGTTAGCAAAACCAAAGATATGTGAATTTAAATCTTTCGCCCACCACAAAGCCTCCCTGCATAACTTGTCATTCCATTATTATAGTATGCTTCTATTTTTTATGATAGCAACTTTTTATTGCGCTCAATCGTTTTAGATTTATAATGAAAGTATTGTAATTTAAAGCAAATCAATGACTATTGCAATTCACGAATTAGAGAGGATCATCAAACAATCGTTCCCCGACGCTGATATAAAGATTCATGATCTTGCTGGAGATGATGACCATTATCATTTAAAAATAAACTCCAAGTGTTTTCTTGGAAAGACAAAAATAGAACAGCATAAAATGGTATATAAAGCTCTGGAAGGTCAGTCTATACACGCCTTGCAACTGGAAACTAATACTTTAAAATAAGGTGAATTTATGAGCAATTTTGAACAAATAAAAAAAGATATAACAGAAAATGATGTGGTATTGTATATGAAAGGCACTTCTGATTTTCCTCAATGCGGATTCTCTGGACTCGTCGTGTCAATCCTAAAAAAATTGAACGTGAAGTTTAAGTATATTAACGTGTTGGAGAATGATGAAATACGTGAATCTATAAAAAAGTTTTCTGATTGGCCAACAATTCCACAATTATATATAAAGGAAGAGTTTATTGGTGGTTGCGACATCACTCGCGAGATGTACGAAAAAGGCGAACTGCAAAGTTTATTGAAGGAAAAAAAAATTATTGCGGAATAAGTACCAAGAAACCAGTGCCCAGACGCTGGATAACGTAGTATAGCTATGAAAAAGGATCTTATGTCTTAAACCGTATCCGTTCAGGGGAGCGGCAAAATAAGGTAGACAAAGCAAGATAATAATGTTGATGTTAACACTATTGTCAAGTTTACTGGCCTTTCTATTAGTGAGATTGAAGAATTAAGTGTGAGCGGTTACAAATAATTTACCATTTCTTCTGGTTTCACTATCCTTTCAAACTCTTCCTCAGTGAGCAGTTGAAGTTTTGCTGCTGCTTCTTTTAGAGTGATATTTTCTTTATAAGCAAGCTTCGCTATTTTTGCTGCATTGTCGTACCCTATATGCGTATTTAATATAGTGACCAACATCAACGACTGATTCAGTAAATCTTTTATCCTCTCTTCATTTGCTTTAATACCAACTACACATTTTTCTGTAAAATTTAAACTTGCGTCAGCTAAAAGTCTTATAGACTGCAAAACATTGTAAATTATCACTGGCTTAAACACATTCAATTCAAAATGACCGTTTGAACCACTAATGGTTACAGCAACATGATTTCCCATAACTTGAGTGCATACCATAGTCACCGCTTCACACTGAGTTGGATTCACTTTACCTGGCATAATTGAAGAACCAGGCTCATTTTCCGGTAACATTATTTCCCCAATTCCGCATCTTGGACCAGAACCAAGCAACCTTATATCATTTGCAATTTTCATTAAACTGACTGCTACTGTATTGAGTGTTCCACTGAGCTCAACTAAAGCATCATTTGCTGCTAGCGCTTCAAATTTATTGCCTGCTGAAGTAAATGGAAGGTTAGTAATTTCTGCAACTTGGCTTGAAAAATCTTCAGCAAAACCCTTTTTAGTATTGAGTCCCGTGCCAACTGCAGTGCCACCTTGTGCAAGCTCATATATATCACTTAAAGTTGATTTTACTCTCTCTATCCCCTTTTTAATCTGGACTGCATAGCCAGAGAACTCCTGTCCTAGTGTTAGGGGCGTTGCATCTTGCAGATGAGTACGTCCTACTTTTATTATATCTTTAAATTCCTGAACCTTATTATCCAGCACCTTATGCAATTTTTCAAGATTTGGAATAAGCAAGCGGTTTATCTGGTCTGCTGCTGCTATATGCATTGCTGTTGGAAAGGTGTCATTTGACGACTGACCATAATTCACATGATCATTTGGATGTATTGGAGATTTACTACCCAAATTACCACCTAAAATCTCTATTGCACGATTGCTGATCACTTCATTCATATTCATATTAGTCTGCGTTCCGGATCCGGTTTGCCAAACAACAAGCGGAAATTCATTATTAAATTTGCCATCTATTACTTCCCTCGCGGCTGTGCAAATTGCGTCCCCTACCCTATCATCTATAACACCATGTTTCATATTAACACGCGCTGCTGCAAGTTTTACTATTGCTAATGCTTTAATCAGAGACTCTGGCATTTTTTCTGTGCCAATCTTAAAATTTTCTAAAGAACGCTGAGTCTGCGCTCCCCAGTAATGTTCACTTGGTACTTTTACTTCCCCTAAGCTGTCTGATTCTATTCTCGTCTTTCTATCCATATTTTCCTCCTGGTGTTATGCAAACTGGTTCACCACATAATTTTTTCATGCCTACTTCTTGGTTAATTAAATCATACTAGATCCAAGTAGTCAAGTGTACGAACATTGCAATTTTCAGGTAACTTGCATGGTAGATGTACAACTGTACGAACATTATCTAGCAGGAGGGTGTCATCCCAGCGCCCCTATGATGTCATCACAGTGCTTGACACTTGGATCCAGAAATTTTATTAAGTTGGTAAGCATAAAAGTAGCCGTTTTATGTTAAAATACAACGTTTTGATGATTATGAAAAGGCTGGATCCCAGTGTCTGGGCACTGGGATGACACCATCTGCCACGCAAATTGCCTGCAAATTGCAATGTTCGTACAGTTGTGTGGTAGATGCAAGTAGCTGACACTGGGATTTGTTGTGTTTAACAAAAACAAATGTTCGTACAAATATATTCTAGTTATATGATAAAATAAATGAAATTCACATCTTAAAAGGATCATATACATCGATTTCCTTAGAATTACTCTTTTTCAATTTTTCACTTAATAATCTCAAAATGGGCTGTAAATCATCATTAATTGATAAGCACAGCACTTCTTTATTAAGATAATTAGCTAGGTGATTCTTCTTTTCCAGAATTTCTGCTTCCCTCAATAAGTCGCATTTGTTCAGTACTACAATCTCTTCTTTTTCAACAAGATCACTATTGTAAAGTTCCAATTCATTATGGATACAACTATAAGCCGAAACAACGTCACCATGAGTTACATCGATTAAATGAAGTAAAATTTTACACCTTTCTATGTGCTTTAAAAATTTATGCCCGAGCCCAACTCCAAGGTGAGCATCAGTAATTATTCCAGGAATATCTGCTATTACAACTTCGCTATCATCCACTTTTACCATGCCTAAATGAGGTCTTACGGTGGTAAATGGATAATCGCCTACTTTTGTATCGGAATTTGAGCAGCGAGTCAAAAATTTTGATTTACCTGCGTTTGGCATGCCAATAATTCCAACATCTGATAAAACTTTTAGTTTTAATAATACATGTTTTTCTTCGCCAGGCTGACCGTAAGTAAAATGTCTTGGTGCCTTATTAGTAGAAGATTTAAAATTAGTATTTCCAAGTCCACCTTTTCCACCCTGTGCTACTTGAAATTCCATACCAGGCTTGTCAAGATCGACTATTATCTCTTCACTTTCTTCATCAATTATTTGTGCACCAACTGGAACTTTAAGTATAACGTCTTTCCCTGCTGTGCCAGATCTATCCCTGCCTGCACCATTTTTTCCACTATCTGCTTTAATGTGTCTTCTATAACGAAAATGAAGCAAAGTGTTGAGATTAGCGTCGCTGATGAAAACTATGTTTCCACCCTTTCCTCCATTACCACCATTTGGACCACCAAATTCAACGAACTTTTCTCGACGAAAACTTGCACAGCCATCACCACCGTCACCGGCTTTTAAACACAACTTTACTTCGTCTATAAAACCCATGCTAACCCATGATAATATTTAGCATTTTTTCCTAACGTGCTTTCTATTCTCATTAGCTCGTTATACTTCGCGAGTCTATCAGAACGCGATAGCGACCCGGTTTTTATTTGCCCGCAATTTGATGCAACTGCTATGTGGGATATTGTTGTGTCTTCTGTTTCACCTGAGCGGTGAGAAATAACAGCTTTATAGCCATTTGATTTTGCCATTTCAATAGCAGCAAAAGTTTCTGTTAACGTCCCTATCTGGTTTGGCTTAATTAGTACAGCATTTGCCATTTTTTCCTCTATTCCTTTGCCTATTAGTTCACAATTTGTAACAAATAAATCATCCCCAACCAATTGAATTTTACTCCCCAATTTTGCAGTAAGTAATTTCCAACCTTCATAGTCATCTTCACTCATTGCATCTTCTATAGAAATTATTGGATATTTTTCCACAAGGTTACAATAGTATTCAGCCAATTCTTCCGAAGTAAGATCTCTGTGTTCAAATTTGTAAATTCCATCTTCATAAAAAGTAGATGAAGCAACATCAAGGCCTAGTGCAAAATCACTTTGCGCTGAATAACCTGCTGATTCTATAGCGTATATGATCAAATCAAGTGCTTCTTCAGTACTTTCAATATTTGGTGCAAAACCACCTTCATCCCCTACATTTGTGCTATAACCTTTTTTCTTAAGAATGCTACGTAAGTTGTGGAATACCTCCGCAGATATTCTAATCGCTTCGCTGAAAGTCTCAGCACCGACCGGAAGAATCATGAATTCTTGGAAATCGAGCTTATTGTCTGCATGTACTCCACCATTAATTATGTTAATGAGTGGAACCGGCATAACACTCGTCTGCTTTCCTCCCAAATATCTATATAGCGGCATTTTGAAACTGTTTGCTGCTGCTTTTGCAACTGCAAGAGACACACCCAAAGTTGCATTTGCTCCAAGTTTTGATTTGTTTTTTGTTCCATCCAGTTCAATTAATGCTTTATCAATTGCATTTTGGTCCGCTGCATTCATTCCAATGATTTCATCTGCTATTATCCCATTTACAGCTTGAACAGCTTTCAGCACTCCCTTACCACAATACCTTTTCTCATCTTGGTCCCTGAGTTCCAAGGCTTCTAATTTACCGGTTGAAGCTCCAGAAGGTACAGATGCCCTGCCTATTGCACCATCACAGAGCTCAATTTCTACCTCAATAGTGGGGTAACCCCTGCTATCTAAAATTTCTCTTGCAAATACGTTATTGATTATCTTATTCATTACATTAAACCTTAACTTCCGCAATAAGTGCTGCAGTTTCCTTTGCCAATTTAGCTATATTACTACCAGCACCAATAAATAATACTATATCACTTGGACTTGTCGAATCACTAATAAAATGTGAAATGAGCAAAGCATCATTCATAATTTTTGTGTTATTAAATCCATTACTGATTAAAGCTTTTTGTATATCATCAATTCCACAACCAGGAATGGGCTTATCTTCTGGAGGATGAACAGGAGTAAGGATGACATAATCAAACATCATGAAAATTCGTATGAATTCATCAAAAAAATTACGAATGCGAGCAAAACGAAGTGGTTCGATAATTCCTATTACTTTTCCTTTAGTAATCGAACGTGCAGCCGTTAAAGTTGCATATATTTCATTTGGATGATGGGCATAATCCTCAATTAACTTAACACCTTTAATATTGGCAATCAAAGAGAATCTTCTTGCTACTCCTTGAAATTCCAAAAGGCCTTTTTTAATCTCTGCATCGCTAATCCCGAGCTTTATCGCAACTGATATTGCAGCCAAGGCGTTGCTGACCTTATGCATTCCTATTGCGTTTGATAGTATTACATTTTTTATGTTTCTGGATCCCAGTGTCACGCACTGGGATGACACCCATTTTTTTTGAAACAACATCAGCGTCTTTTCCTGTTGCTCCTTCTCCTTTGTCATCCAAGTAGCTGACACTGGGATCCAGTTATTTTGAACCATACAACTATCATCAATAAACACATCAAATTCTATGCTGTTAGCATGCTGTTTAATGTTGCTGGCTCTAATGTTACCACTTTCAAACCCAAACATCATAGAGTTACTTGCATCATAATTAATGCCTACAGAATCAGGCAAAATTGCAAAATCTGCTTTGCTTATAAACTGAGAAAACGCATTTTTAATATCGTCAAATGTACCATAATGATCCATATGATCGTCGTTAATACTCGTTATAACAGCAATATTTGCAGGAATTTTTAGCATGGTTCCATCAGACTCATCAGCCTCGATCAGAAAAGTGTCACTCTTTCCAAGTTTTGAATTACTCTGATACGAATTTAGTATTCCTCCTACAATTACAGTTGCATCAATATTAGAATGATCAAAAATGGAAGCAATCATAGCCGTTGTTGTTGTCTTTCCGCTTGAACCTGAAACCGCTATCACATATTTACCTTTCATAATTTCAGCAAGTATGTCTGATCTATGCAAAACGGTTTTATTGTTATTTTTTGCCGCAATTAACTCCACATTATCAGATTCTATTGCAGAAGAATGTACAACTATTTGAGCTTGGCTTATATTATTAGCATTGTGACCAATATAAACCTCTATACCTAGCTTTTGTAACTTATTTATATTGTCGTTTGATTGTGCATCACTGCCTTGAACTTTGTAATTGGAATTGTGAAGAATTTCAGCAATAGCGCTCATTCCGATTCCACCTATACCAATAATATGTATTATTCCTTTTTGAGTTTTGTTAATATTTAGCAGTAGATGTTTACTCATTACTAAATTTATTATAGTATAATTTAAAATCCTCATAGTATCGAACCCTCTTACCGAATACAATGATAAAAAACCTAGCCTTCCTATGTCTAATATTCGTTTTGATGAGTAGTTGCAGTTTTAGCAACAGGTTTAATTGCACTGCAGGTCATTACAAAATTGGCAGCAGCTACACAATAAATGGTATAACTTATTATCCAAAAAACTGTAAACACTATGAAGAGATAGGGACAGCGTCGTGGTATGGAATAGAAGATCATGGCACGCTTACAGCAAATGGTGAAGTGTTTAACCGTCACTTGATCTCTGCAGCGCATAAGACTTTGCCCCTACCCTGCTTTGTTCTTGTCACTAATTTAGAAAATGGAAGAAAGCTTGTTACAAGGGTTAACGATAGAGGGCCTTTTATTGAAGGCAGAATAATAGACTTATCAGAAAAAGCAGCTCAAGTCTTAGGATTTCATAAATCTGGGCTTGCAAAAGTAAAAGTTCAATACCTAAGAAAGATGTCAGAACAATTGATACAAAATACTCCTCATTACCGAAAGCGATATGAAAAAGAAATGCAGAAACGTCACCCGAAACAAGACAGTGCAGAAAGTAAGGGATATGTTGCATTTTTTAAAAGTGCTCAGGCTGCTAAATCAGCCGCATCAAAGCTTCGTAACCAAGGAATGAAAAATGTTAGATTGCTTTTTAAGAACGATCAATATTGCGTGAAAGTGAGTTATAGGTAGTGGTGAGTGCAGAATTTGAAAGATTTGGTTAATGTAAGGAACGCTGGCTAACTATTGTAAGTTAAAAATGTGATATAAAAAAGATATCAACAATTTATAGCTATACCACCGCGATATCTCTTAGCCGCTAACAAGTAGCGAAATGACAGCAATCCTACGTCATGCCGCCGCTAACCGTCATACCGCGATTCATTCGCGGTATCTCAGCCGCTAACAAGTAGCAGAATGACAGCAATCCTACGTCATACCGTCACGGTATCTCTAGATCCCGCTAACAAGTAGCGGGATACTTGACCTTTACAGGAATGACAGTTGTCGTTTAGCTATAAATGTTAAGAAATTTACCAAATAAAAAAAAAGGCAAAGAAACCCTAGGGTAGCTAGTATTCAAATTCTCCCTTGTCTATTTGACGTCTTTTACTTTCTTAAACACTTTATAAGCGCGTTTCGGCTTGTATAGGTAGAAACCTAAAAGTTTTATAAAGACATGAGGTGCACATAGTGCAAAAAATTAAGCATGATTTACGCCAAATACATTAAGTTTTTTGTCATTAATCCACTGCAGAGATTGCGAAGATAAATAAATAGCTTCAGTTTCATGATAAGAGGGCTGGCGGAGTTTGTCAAGTAAGTTTTTCGTTTCATCCAATGCGCTGCCAAAAGTTTGTTATGCAAGAATGCACTAGCCATTTCTCACAGATTCATTTAAACTTAATCAAGTAGGAGTATTATTAACGCGAAAAGAGTTTAATTAGAGATTTAAGTGATATGGCGCGTGAGGAAGATATAAACCAATTAGTAGAAAATGGATTTGATATTAACTCAAAAGATGCAAGTGGAATCACTCTCTTGCATAAGTTCACAAAAGAAGGCGATTTAGTTGGAGTAAAGTCATTACTAGAGCACGAAGCTGATTTCAATGTCGTAGACAACGAAAATAGAAACCCTCTGCATTACGCCATTATGCATGGACACAAGAAAGTTGCTAAACTTTTTGTTAACCAACTGACAATTAATTCCAAGGATAAAAATGGATTCACTCCACTGCACCTTGCTGCACTACAAGATGACACGGAATTAATAGATTTTTTGATAACAAAAGGCGCAAAAATTAATGAAAAAGATGTCAAAGAGGGCTATACTCCTCTTCATATAGCTTCACTATACGGTTCTAAAAAAAGTGTTCAAATTTTAATTGATAGCGGAGCAAATCTCGAATGTGAAGATAACAATTTTCGTACTCCTTTGTTTTTAACCATTTATCAATGCACCGCACATTATGACAGCAGAGCAGAAATTATAGAATATCTGATAAAGAAAGGTGCAAATATAGAAGCCAAAGATGCAGAAAATAACACTACGCTTTTCCTAGCAGCGTATAACAACAAAATGCAAATAGTAAAACTTATTGCAAAAAAACAGCAAGCAAGTAACGATAAAATTAAACTTAAAGAGTTTTTTTGCACAAAAAACAACCATGGTTTTGATGCGTTAGATTGCGCTATTGAGCATAATAATAGAAAAATGGTAACATTTCTTGTTTCAAAGGGAATAGAAGCAAACGATCAAGATTTTAATGGTAACGCTAGGCTGCATAAAGCTAGCCATAATGGTAACACTAAAACAGTTAAGCTCTTATTGAAGCTTAAGGTAAACGTTAATGCTGTTACTAAATGTAACAGAACTCCCTTGCTACTCGCAGTTAAAAAAGGCCATACACAAATTGTGAAAATGTTATTGGAAGTTAGAGCCAATATGAACATTTGTGAGCAACAAGGTTTTGCACCTCTACATCTTGCTGTTCAAAAGGATTATTTTGATATAGCTCAGTTGTTAACAGAAAAAGGTGCAGACCTTAACATTAAGTGCAATAACGGTCATACCGCAATAGATATGTTCATTAGCAAGGCTCATAGCAAAAAAAACATCGAAGAAAATTACAAAAAATTTTGTAGATTTTTGATGCTTTACCTGAAAGAGCTACATAGTAAACACAAAGCCTGTTGTATACTTTCAACCCTAGCTCTAAGCTTAACAATTATAGGCTTACCATTTATTTTCAAGCCTATTATTAAATACAGAGAAAGAAGTAAAATATATAAAAAAATTAGGGCTATGCTGGTCTACATTTAAGTACAAGAAGAGTATACAAAAAATACATAGCCAAAGCTAATACACGACAATTATCTGCTCGATGAAAATGAGATTAAATACATTTTTAATATTTTTATAGAAATCTATTAGTATAGATTTTGTATGCTGTTCTAATGGCTATTTTTAAATGCTTAATACTCCTCTTCATTATTTCTTGCACACATCTACCTACCAAGCAATATCCTATTAACATAGACAATTATAAGCACGATTATCCGTTGCAACAATATAACACCTCTTTGGAGATTAATGAACCGGCAATACCAGAAATTATGCCTTTACCAATAGAGTTTCCCGATCTCACAATCAGTAATCAGCTTATTTCTATTAATGTTAGTGAAGAAGTATCAGTAAAGGATTTGCTGATTGAGATAGGAAAACTTTCTGACGTTAACTTGGATATGGACCCAAAAATATCAGGTAATATTATTTTAAAGCTACAAGATAAGGATATAAACGAAGTAATTCAGAGTATAGCAAATAGCGCCAAACTGCGTTACTCAACAAGTAATGGTGTAATTAGAATTGAGCAGGACTTGCCATACGCACAAAATTATTACGTAGACTTCATCAATATTCAACATTCTGCTCAAAGCAGTTTCGTCATTAATAACAATATTACTAACAGTGATGGAAGTAACGTTGATAGGGACTATAACAATGTTATGAAGTCTCAATACAGTAGTGACTTATGGAATTCATTAGAAAAAGGCTTGAATGCAATAATGGATGTTAACGGGGTGGATGATGGCGAATTCCTTTCATCCAACAGAGAAGCTGGTGTTATTATTTTGAATGCTAGAAAAGATATCCACAAAGCTGTTGAAGAATATATTAATAAGGTTAAGAAGTTAGCGTCTTCTCAAGTAATGATAGAGGCAAAAATAGTTGAAGTTGTGCTAGATGACAAATACCTTTCTGGTATGAACTTAAATGACTTACAAGATGGAACTAAGTCTATAATAAATCAAGATAACTCCATTATTAACCTAGCAATGAACTTTGGTGCAAATGATCTAGGAGATTTAGTAAAAAATTTAGACAAATTTGGCACTTCAACTGTAATTTCAAGCCCCAGAGTACATGCTATAAATAATCAGCAAGCGATGATTTCATTTACTAAAAACCATATTTATTTTACCTCCGATATACAAAAAGATACTAGAAACTCTAATCAGACCTTAATTACCAAGATGAATAGCGTCCCAATAGGTGTTGTGCTAATAATCCACCCAAGCATTAACATTGATACTAGTGAAATATTCATGGATATACATCCAACTTTATCAAGAATTAACGGCTACACTAAAGATCCAGATATAGAGTACGTCGCACAGCAGAGTAAAATGAAATTAAATAGCGACATTCCAATTGTTGAAATCAGAGAAATGAACTCTATGTTAAAAATTAAGAGCGGTGAAATTATGGTAATCGGCGGGCTTATAGAACATAGAGAAGATAAGCAAAGCTTATTGCATCAGAAATCAAAAAGGCTAGCGAATAATATTAGAACAGTAGAAACTGTCATTTTTTTAAAAGCAACAATCGTACCAACATTTGGTTTGTTAGATAGAAAAGATAAGAATTTATATATATATTAAATTATCACTAAAAATTAAATATCAAACCAACTTCAATATTGTGAGTAGATATGTCATCTGCAACAGGTATCGGAACGCTAAAGTAACGATAGCCGAGAAAGGTTTTGATTTCTGGGATTATTGAATAATCAACACCAAGTTTTATTTGATAAGCAAACCAAGGAACATTAAGTGGCATTGAACTTTGGGGTGACCCATTAATCCTTTTTAATCTAAAAACTGTTGGCCCTATGCCAAGACCGATGTACGGAGCAAATTGTGTATCCTGAACGCTGGGATTATAATAGAAGTTTAACAAAAACGCAAATATACTTGCTGATTTATCAAATACCGGAGGAGAATTACTATCTTCAATATTGGCTATAGAATACGCGGCTTCAAAATCAATTTTACCATTTTCTCCAGCATAGTAACCTAAAGACATGCTGCTAAACCACTGGAAATCAATTTTACCATCAAATTGCTGTATACTTTTAATTTCATCTGCCACTATATTTTTTATTATAAAACCATAATGACTTTCAACTAAAGTTAGGACTCTTTTTCCTATTTCTTGTATACCCTTTACAAATATTTCTGAATTATCATGGTATACCTTACCACCGTTAGCGCTAACATAAAAATCAAGTTTTTTTGATTTTTCTTTTGTAGGCTCAGCTTGATCTGCAATACGTGACCACATATTTTTCTGATCAGCTACTTGGAAAACAGAAGGTGGACTACTTTCAAGTTCTTGATATTTTATTGGTATTTCTTTTGCAGTAACCTCCTCAGAACGTATCACACTTTTATTATTGTCTGTTTCTAATTTTAAGGGTTGTACTTGCTCAATGTGTGTATCATTACTAATATAAGTAATAAAAAAATAGACACATGAAATGAAAATCAAAAATAAAGTAATAGATATTCTAGTTATCATAAATGAATTCACAATTATCATTTACAGTATAATTACTATATCGTATATTTCTTCAATGTACAAAAATTAAGAAAAAATATTTCCAATTAGATAATTATTTTCCACTCCTTTAACATTAACTTTCACAATACTCTTGGCTTGAGCTTTTGATTCAAGCTTTATTAATGCAAAATTTTCTGCTCTACCGACATTATTTTGCTCAACCAGAACACTTTGCTTAGTGTTGATCAAGGATTGACAAAAACTGCTCATAATTTCTTTATTTACTTCTCTTAAATTTTTTACTCGTTCTTTACGCACATTCTCTGGTACTTGTGGCATTCGTGCAGCAGGTGTATTTTTCCGCTCTGAATATGGAAAAGCATGTAGGTAAACTATATTTGTTTTTTTCAGTAAATCAACTGTATCCTGAAACATTTCATCAGTTTCTGTTGGAAATCCAGCAATAATATCAGCGCCAAATGCTATATTAGGCCTCAAGCTCTTCATTTTATGACAAAATTCTATCACTTGTTCTCTGTTGTGACGACGCTTCATTCTCTTTAGTATTAAATTATTACCAGATTGTAGACTCAAATGTAAATGAGGCATAAGTCTTGACTCATTAGCTATTAAATCCATTAATTCGTCGTCAACTTCAGCAACATCGATAGAGGAAAGTCTTAGCCTCTTCAACTCTGGTATATCCTTTAAAACTCTCCTAATCATTGAACCAAGTGATGGCTTACCCAACAAATCTGTACCAAAGTCAGTAATATCAACCCCTGTAAACACTACTTCTTGATATCCATTTTCTACAAAGATCCTGATTTGCTCTATAATACTGTTTATTGGCACAGATCGATTATTCCCTCTTGCCTCAGTAATTGAACAAAATGTGCAGCTATGATTACAACCATTTTGAATTTCAATAAATGCCCTTGACTTATCTTCAAATCCATTAATTAGAACAGGTTCTACTTGGTTATCACTGACCAAGATTTTATCGTCATTTAGTAAGTAATTTTCAGCTTTTAGCTTATCTTGATTACCGAGCACTTTACTTACACCAGGAATGCTACTGTAAACTTCTGGATCCAACTGAACAGCACAACCAACTACGATAATTTCTTTATTTGGATCATTTTTGTAAATCTTACGTATCTTTTGCTTTACCTGACGTTCTGCTTCGTTTGTCACTGCACAGCTATGCACCACAACAACATTTTCTCTCTTTGCTTTTTTTAATGCTTCTTTGATTAACTCGCTCTCGTAAAAATTTAGACGACAACCAAATGTTATCACTTCATTCATGTTAGTATTTTTTGCTTTAATAGACCTAAATTATATCAAATATCCAAGCAAAGTCTCTTGCATGACTATTTTTTTGTAAATAAATGCTATGCAAGCAGCAGACACTGGGATCTCAACGATTTTCACTCAGACACAGTATCACTCCTTTGCTTATTATAGTCTTTTGACCTTTTTAAGATACAATCCGGATTGGATACTGAGTTGGTGAGTATAAAAGTATAGCTTCTACGTCATACCGCTGCGGTATCTCTTAGCCGCTAACAAGTAGCGGGATGACGATTGTCGGTGAATCTAAGTTACCTTAGCTACATTTCTAGCTGTAACTATAAATGTATGGATTTTTTATCGTGCCATGTTATAATTAACGTCTTGCTAAAAATTAAATATTGATGAATGAACTAAGAAAGTTAAGTATTACACAAATGCATGACGGGCTCAAAAAAAAGAGTTTTTCTGCCGTTGAACTCGTAGAGGCGCACATCAGTGCGGTTGAAAATGAGAAATTAAATGCATTTATAACAAAAACCCCAGAGATAGCAATGAAAGCTGCTAAAGCTGCAGATGAACATTTCTCTAGGCAAAAGGATGATTTAATCTCGCCGCTCATGGGTGTACCAGTTGGCATCAAAGATCTATTCTGTACAAAAGGAATAAAAACAACAGCATGCTCAAAAATGCTGGAAAATTTCGTTCCGACTTACGAATCTACGGTGTCTGACTTGCTTTTAAAAAGTGGAGCAGCCATGCTCGGTAAGCTTAATATGGATGAATTTGCTATGGGTTCTGCGAACACAAACAGCTATTTTGGCCCTGTTGAAAATGTGTGGATTAGAAAAAGTGATGGGGAAAAAGTTGTTCCTGGTGGATCATCTGGTGGATCTGCAGCATCGGTGGCTGGATTTTTATGCGCTGGAGCACTAGGGAGTGACACCGGTGGATCTGTGCGCCAACCAGCAGCTTATTGTGGAGTGGTTGGAATAAAGCCAACTTATGGAAGATGCTCGCGTTTTGGTATGATTGCATTTGCGAGTTCTCTAGATCAAGCAGGAGTCATTACTCGTTCTGTCTCTGATTCAGCATTAATGCTGGAAGCAATCTGTGGCTATGATACAAAAGATTCAATATCAAGCGAAAAGCCAGTGCCTAAATTTTCTAGCTTTATAAATGGTGATGTCAAGGGTAAGCGTATTGGTATACCAAAAGAATATAGGATGGATGGAATTTCAGAGGAAATAGTCCATAATTGGGAGAAAGTTGCTTCCTATTTAAAAGAAAATGGCGCTGAAGTTGTTGACGTTACTCTGCCACATACTAAATATGCAATACCAGTCTATTATTTAATTTGTTCTGCTGAAACTTCATCCAATCTTGCTCGTTATGACGGTGTGCGTTATGGGTTCAGGGTTGATGCTGATACCCTTGAAGAAATGTATTCACTAACAAGAGCAGAAGGTTTCGGTAAAGAGGTGAAAAGAAGAATTTTAATTGGCGCTTATGCGCTTTCCTCAGGTCATTACAATGAATATTACGAAAAAGCACAGTGTATCAGGGCATTAATCAGAAATGATTTTATAAAAGCGTTTGAAAAAATAGATTACATACTTGTGCCATCTGCTCCAACAGAAGCTTTTGGCTTAAATGAAAAGCCAGATCCGCTAATTATGTGCATCAATGATGTGTTTACTGTGCCGGCAAGTCTGGCAGGATTGCCTGCTATTTCTGTTCCTGTTGGGCTCTCCAATGAGGGTTTACCACTTGCCTTGCAAGTGATTGGAAATTATTATGATGAAGCTGGAATATTAAATGTGGCAAGTGTGATAGAGCAAAATTGCGGCAGAATAATTAGACCTCTTGCATAATCTATTTTTTGATAGTAATTTTTGCATTAAAATTTGCTTACGCTCCTCAACGTACTCTATGGTTCCATTTTTAGATGAATAGCAAAAACAGGGTATATTAATCTGTTTACAAAATTTTCGTGTAACAGTTCACACTTAATTAAACAGACTGAATTCTGTAATTTTGGGATGTTGAAAAATTTACCTCACGTTGTCATTCCAGCGCATAACGCTGAAATCCAGATTTATAGAAACGAAAAAACTTGCTTGACACATTTTGCCAACCCCCTTATTATGATGTGTAGTACAATGATACAAATTAAGAATTCCCCCATCCTGTGCTGGTTCTTCGATCTGAAATCCTACTTCTACCTGATCACAACCAATGTTAATTTGTCCTATTAATGCTTTAATAATGCCGCGCTTAGTTTGCCAATCTAGCTGTTCCAGGTTCGATTTTACACTAGAATAAAAATTCTTTATGCTATTTATAATAAGACTTATTCCTTTTTCTACTGCCTTCTGATCAACTACCTTTTTTTTCTCTTCTTCTATCCCTTGTAAGCGTTCTTTCATTTTTCTCATTGTCTGTTTAAATTCTTCCTCGCTTATATATCCTTTCTCTCCTGCATTTTCTTGACTATAATAATCTTCCATTAATTTTTCGATACCTTCTTTTATTTGATTTTCTCTTCTTGCAAACTTTTTCTCTGATGATTCATCATTTTTATTTTCTAATACTCTACGTTGGTATTCCTTTTTTATCATCTCTGGGTTTTTTAGTACATCTTTCACCTTTTCCCATACTGACCTTACCCAGAAAAAGTGGAGAGAAAGAAAGGAGTTTTTTCGGGTAAAATAAAATTTTGGAGGATTAGAAATGGCAAGAGAATATACGGCAGAATTCAAATTGGAAGCTGTTAAGCTGGCAAATGAACAAAGAAAGGCAGGTCAAACAATTACAAAAATAGCAAAGGATTTAGGAATAAAGGGTGGTTTATTAGGAAAATGGATAAAGAAACACAACGAAAAAAAGTCGGCAGCAGATGCATTTCCAGGTAGAGGTAACATGGCTCCTTACGACAAAGAGAGGTTTGATTTACAAAGAGAGTTAGCAAGAGTAACAAGGGAAAGAGACATTTAAAAAAAAGCCCTGGCCAGTCAAAAAGAGTAAAATATTTTTTTATAAAAGAGCATAGTAATACCAATTCCCNNNNNNNNNNNNNNNNNNNNNNNNNNNNNNNNNNNNNNNNNNNNNNNNNNATGAAGGTGCAAAAGCTTTAGCTAATGGTAATTTTATAGGTCTTATTTCTCTTTATTTGGAAAGCAACAAGATTGGTGATGAAGGTATAGAAGCCTTAGCTAATGGTAGTCTTACAAAGCTTTTTTATCTTGATTTAGGATTGGACAAAATTAGTAATGGAGTTTCAGTGGATAGTAGCAACGAAGCTAGGGAACATTGTACCTTTTTCGAAAATCAGTCGAAGGCTGTACATCCTAATACACTTGCTTTGAAGCTGAAAGATGCACTTGATAAGCTAAAAAGTCAACAATCTAATCAGGATAGTGTGACAGATAGGCATGCTTCTCTGGATACTGATTCAGATGATGGCAGTTGTTTTTCCTGGGGTACTAATTGGAGTGGTAAAGAAATTAGTGGAGTGGCTAGCCCTGCTGAAGCAGAGAGTCAACAGTTAAGTAGTGCGCAGCGAGAATTAGCTGCAAAAACTAATGAACTTGAGGATGTGAAATGTCAACTCAGAGAAAAAGAGCGAGACCTAGGTGTTGTAAATCAAAGGACTTTACAGGAGCGGGATAGTGCACAGCGAGAATTGGCTGCAAAAACTAATGAACTTGAGGGTGTGAAATATCAACTCAGAGAAAAAGAGCGAGACCTAGGTGTTGTAAATCAAAGGGCTTTACAGGAGCGGGGTAGTGCGCAGCGAGAATTGGCTGCAAAAACTAAAGAGTTGAATGGTAAAAACAAAAAATTCTCAGAAGCAAACACTCAGAGTATAAGGCAAGGTAATTATGCCTCTACTTTTTTTATATTGTCTGGGGTGTGTGCTGTTGGTGTGAGTTTAACAATACCTTATTTAGCGATATGTATTACATTTGCTGTAGCTGCATCGATTTTTCTTGCAGTAGGATGTTACTGTTCGTATAAGGCAAATACAGCACTTAGTAATGTTGAAGTTAAAAATGGTGTTAATCCTGCAGTTGTGGAAGTTTAAAATAGCCCAAGTTGACAAGGATAGAGGTTAAGTTTTAGAGATTTTTCAAATAGCTTTTTAAGATCCTGAAGTTGAGTGGAGAGAGGCAGCTTTCTCCACTAGATAACGTTATTGCCGCTAGTTATTTGAGGTTTATGCATCGAGCTTGACTTGTGTTATTTTTTTTGCTATTGGTTAATTTATATAAGTTAAAGGTAAATTAGGTGGATGATAAAGAAAAAGTATACCTATTTAAAGTCTCTCTGAACAAGAAAATCTATCGTGAAATAGCATTGAAAGGTACATCAAGCCTTTATAAGTTTGCAGAGGCTATCATAGGTGCTTTTGATTTTGGATTGGATCATTCATTTGGTTTTTATAGTAACATAAATGATATTTATAAAAGCAATGAAGTATACACTTTATTTTATGATACTGATTCTAGTCTGACTGTTATGCCTAATGAAAAAAGCGTCAGAAATTCTTATATCTATAAGGTTTTTGAGTCAGATAAAAAAATGGTTTTTCTTTTTGATTATGGTGATAATTGGGAGTTCTTAGTAGAATGTTGTGGTATCATTGAAGCAGAAGTTGGAAAAAGATATCCAAAAGTTACTAAAAAGCAAGGAGAAGCTCCTCCTCAATATCCTGACTATGACGATGAGGAGTAACCACAGCAGGTAAACAACCTCTTTATATTTTGATAACAGTGATACTAAAATAGGTACAATGTTGTTAATCTGGCAGTTGTAGCTAATTAAACATAGCAGCATCAATGTCAGCGAAGTTTATGGGAGTAAAAAAACAAAAGTTGGAAAAATTATGCTTGCATTAGCTTTTATTTGTACTATGTATTGTACGTAATATCTTTACAGGCTGAGGAAAGGTATGTTAATTGAAGATATTTTTAAGCCTGGGCAAGTTTGTAATAAGGCAGAAGTAAACGAAACAATCAAAAAAGCCAGAGAAGGGCAATGGTTTTAATGTGGTTAGATTCAGCGGAAGATGGGCTGTCAGCTCTATCGACGGAAGTTGGTTCTACAGTGGTTTCTACTGAATCATTTTGCGCTTTTTCGCTACTTTCACATATAGGTTGAAGATCTTCACTATTTATATTACATAATTTAGTGTCAGTTTCTGTAGCTTTATCAACTGTATTGGTTTGCTTTTTTATTTCAACTTTAACTTCCTCAACATCTGCAGGCATCTCCATATCAGCTTCTTTTGCGGTAGTGGTACCTTTTTTATTTTTAAGCTTTTCAGCAATAGCTTTCCCTATCTTTTTCATAATGTTTTTCTCTCTATTAAAATTTGTTGTATTTAGTGTGTGTAATTTAAGACGCTAACTTGTAAAACTTTTCCAATTGCTCACTCCACAGCATTGGTATTTCCCTTAAATCAACTAACCTCAAACTACTTGGCTGCCTCCCATTTACTATGTCTTCCTTAATTTTTGGAGCCAAATAATTTAATCTTAAAATTTGTTGTATACGTCTTGTACCTATATTAATTTTGATACTCAGTTCCTTCACACTTGCATATTTTTCTTCTTCTAGCTGCCGTTTCCAAAGATGGGCTCTCACCACCGCTTTCAGTAGCGCATTGTTTGTTTTTCCTTCTGGTTCCACTACTGTGCATTTGTTTCCTTTCTTCTTCAAATTCATTGCTATAAATGTCTCCTCTGATTCAGAACATACTTCTACTCCTTCCTCTCTTACCCACACTACCTTTATTAATTTTTTCACTGCTTCTTTCTGTTCTCTGAAACTTAAATTTTCCCATTTCTCTTTTTTTGCCCCTTTTTCCCAATTCTCATATAAGCATTCCGCTCTCTTCATTACTTCTTTTTCCACTTCTCCGGCTACTACGGTTCGATTTATTGATCCACAATCTTTTCCTCTTAAATGGTTATTGCATATATAATATCGATACCTTTTATTTTCTTTTTTTGAGTATGTCAGCGTCATGTTTACTTTGCAGCATCTGCATCTTATCATCCCCTTTAGTAGCGCCTCTTCATATTTTTTGCCTCGATACGGTTGATTCTTTATCAATTCTTGCGCTTTTTGCCATTTTTCTTCTTCTATTATTGCTTCATGCTTTCCCTCATACTGTTTTTCATAATGTCTTGTTTTTCCCATATATACTGGATTTGTTATTATTCTCCTTACCGTGGCCTTTTTAAAGATATCTGATTTTGCTTTCGTTCGGTACCCTTGGCTATTTAACTCTCTTGCTAATCCTGCCATTGACTTCAGCTCCATATATCTTTCAAATATGTGCTTTATTACTTTTGCTTCTTTTTCATTTATTATTAATTCCTTCTCCTTTACATCATATCCTAACGGCACATTCCCTCCCATCCATAACCCTTGTTCTTTCGATGTTGCTATTTTATTTTTTACTCTCTCTACTATCATTTCTCTTTCTAGTTGTGCCGCCCCTGATAGCACTGTTTGCACAAATTTTCCCATTGGTGTATTGTTATCAAATATCTGTGTTACTGCTACAAAACTTATCCGGTGCCTTCTAAAAAATGACGTTACTTCTATGCAGTCTTTTGTTTCTCTTGATAACCTATCTAGCGTATACACTACCACACAGTCTATCTCTCCGGCTTTTACATCATCAAATAACTCCTTTATCGCTGGTCTGTTTAAATTACTTCCTGAATAGCCTCCATCATCGTACTTTTTTGCCAATGCTACCCACCCTTCTCGACTCTTTATATACTTTTCACATGCTACCCTTTGTGCGTCCAAGCTATTAAACTTTTGTTCTAGTCCATCCTCATTTGATTTTCTCGTATATATCGCACATCTTACTTCTTTTAGCATCTTTTCTCCTTATCTCTCATTCCAAATAGGAGTGGCCCATTATAGCTCATTCCCATTATTTTCCCTGCTACTGCTGATAGTGACGTAAAAAATTCTTCTCTGTAGATTAAACCCTTATCTGTTACCATTACCGCGTGCGTTTCCTCACCTCTTTCTAGTATCAACTCCGTTCCCTCTACTGGCAGTTTATCGCTACTTATCCTTTTTCCCTGCTCTAGCCGATCTGCCAGGTATTCTAGTCTTTTTGCTCCTTTTCTTGATATTTCTCCATACGCTTTCTCCTGCAACCTATACGCCAATCTTGGTATCAGGTATTTCTTTGAGTGTCTAGGTGCTTCTTCCTCAAATACCTTCTTCCATATTTTTTTCAGTTCTGCTAGTGGTTTTTTCTCTAAATATTTTACCTCTTTTTCTACTTTTTTTTCCATATAATCACCTTTTCAAACACAGCCCTTCTGAATTTTTAAACGCTATAGCACTTTCTCATCCACAGTTTCTAGCTCTTCCTTTACACCTGCTGCCGTACTTTCCGATACAACTCTTATTCTTTCTATAAATTCCCTCTGTTTATTTGCGATTTTTATGTTTTCTAACACTTCTTTTATCTCTTTATTATTTCTCGCATAATCCATTGGGGTCTTGCCAAATTTATCCTTTTGTTCCACATTCCCTCCCGCTTTTACTAGCTCTTCTACTATTTTTATTTCACTTACCATGCAGGCAAGGTGTAACGGGGCAAATTTGCTACTTCGTTCCACTGCGTTTATATCTGCTCCTGCCTTTATCAGCTCCTTTGTATTTTCTACACGTTGCCCCATGACTGCTAGGTGTAGTGGTCTATATTTCCCGGCATCTGCTGCATCTACATCTGCTCCCTTTTTGATTAATAATTTCACTTTTTTCGGATCTGGCATTCCCACCGCGTAATGTAGTATCGTCCTCCCTTTTGTGTCTTTTTTATTAATATTTTCTATTGAGTTATCTAATACTTCTTTCCACGACTTATTAAATTCTTCTCTTTCTTTCTTACTAAATTTTACCATAACTTTCCTCAGCTATTAATGTAATATAAAGTGGCTCCAATTTGGCTCACTTCAGCGCTTAGCAAATCTTGTTTGTTTACTAGCTACTTTTTCACTTAGGGCTGTTTTAGCATAAAAAGCAAGTTTTTTTTTACAAAATATACACATTTTTTCAGCATATTATATTAAGATATAAATCTATATGTTTAATCTGTTAAATCTACCTCCTGCAGTTGTAATTCATTTACGTTTCGTTTCTCCATTATCTCCTCTATTGCCTTGTTTGCTTCTCCATACATCACCGCCACATCTCTCATATTCACTCCCCTTTTCTCTAGAAAATTCGTTACCTTCTGGTAAATCTTCGCATAGTTTAGTGGACTACATCCAAATTTATCTACTGTATCAAGATCTCCTCCCGCCTTCATTAACTCTTCTATTGTTCCTTTCCTCCCTGCTAAACAGGCTAAGTGTAGTGGTACTGCTTTGTTGTTCGACTTTGCATTTACCTCGGCTCCTTTCTCTATCAGTGCTTTCACATTCTTTCTATTTCCTAAAAATGCTGCTAGGTGCAACGGTGTCTCGCCTCTATTGTTTCTATCGTTTATACCTGCACCTTTTTCTATTAATAACTTTATTACTTCTGGGTTTGACACTTGTGCTGCTCGGTGCAATGCCGTACAACCACCTGAATCTTTTCCATTTATGTTTTCTTCTGATATTGCTTTCAGTAACTTATCAAAAGCATTTTTTGTTTCTTTGTTAAACTTTACCATAATATACCTCAACTATCTATCTTTCATCAAATTCTTTAATCATAGTGTTCATCTTGCCCACCACCCTGCTTATTACTTTGTTAAAATCTTCTATTATTAGCGACTCATCTCTTTTTCTTATTTCTTCTAAACTTACCACCTTCCCTTTTAACTTCGGTTCTACTCCATACATCTACCATTTCTCCAACCGACTCCACTATTTCATCGCATATCTCTGGTCTATCTCTTACTACACCTCCTTGCTTTTCCAGGAATTTCTTCACCTCTTTATTCTTTTCATTGTCCATTAGCCAATACATCGGTGTATTACCAAACTTATCTGGCTGATTAACGGCCGCTCCTGCTTTTACTAGCTCTTTTATTATCCTTTCTGCCCATACCATACACGCAAGATGCAGTGGCGTATATTTGCTCATTCCTTCAGTAGCATTTACTTCCGCTCCTGATCTTATCAGCTCTTTCACGTTCTCTAGACGTTTCGCCGATACTGCCCAATGGAGCGGTGTAAAACCCCTGTTATCTCTCGCATTGACTTCCGCTCCTTTCTTGACTAGAAAACTTACTTTTTTTCTTGTCGACATTCTTGCTGCCTTGTGCAGTATTGTTTCACCTTTTTCGTTTTTTTCATTAATATTCTTAAATGAGTTCTCTAATAATTCATAAAATGACTTATTAAAAGCTTCTCTCTTTTCCTTGCTAAACCTCATTTCATACCTCACTATAAAAACATACGCCAATTTGGCTTTCTTTAGTGCAAGACCAATTTTTTTTGTTTACTTGCTACTATTTAAGTTATGCGTGTTTTAGCATAAAAAGGCAAGTCTTTTTTCGTGTAGTACACCTTTTTTAACTAAATACTAATATAGCATATGAAGATATAAATATATATGCTTAATGCATTAAACATATTACTTGTTTCTCTTCCCAACTTCTGTTCAAGTGACGATGTTCGTGCCATGTTAGAACACCTGGGTAAAACACTAAAATGTAACTTTCTAACTCGTGTATTGCATCCTTTTGCTCTAAATCTAAATTGTTTTCAAAATGAACATAGTGCTCTGCCACACCATATCTTATAACTTTTTGATTGGTAAAATCTTCTACCTTGTAGTGGTGAGTAACGCTAAACCTTTCTAAAATTGGTTTATATTTTAAATTCCACAGTTGTTCAGATAGTTTATCACTTCCTAGTAAAAATTTATCCCCTTCCTCTTCTATACTAGTAACCGGAAAACATGCGTTTATTTCTCCTAAACTCCAACTGTCCGATAATACTACCTGCGCTTTAGCAAACTTAATTGCCGGTAATAAGCTCTGTGGTAGCGGATATAGCGCTTTGAAGTTATACCACAGATGACTTCTTTCATAAATACCGTTATAATTCTTTGTGTGAGGCTCTGTTTCTCCAAGTATTGCTACATCCAAGCGATATATGTCATTGCTTAAAGCTCGTTCATAATGATCGCGTAGATAATTTTCTATAATCCTAATAACTGGACCACTAGACCTGAAAAAATTTACTCTTCCAAATGATAACACTGGTCCATCTTTTTCGATCTTTGTACCAGAGTAGTCTGATAATAAGCTGCCAAAAAAACTTTCGTCTAAAATAAATCTGCCAATATTATAGTGGTCATTGAAAAGCCTCATTAGCCTCGATCTTGCAGGTAGTGATAGTTTTGCTAGTTCTACTACTGCATCAACAAAGAAATCATTTGGTACGTCTCTTATCCCTATTTGTAATTCAAAAAAGTGTTTACCGGGTGGCTCTTCAATAATTGTAATATCATCTATACTTGCCCATTTTAATGCTATTTTCAGTGACGCTGGTGTTCCTCTTAAACGCTGAAATTTTATTCCTTCTTTTATCGCTCTTCTTTTATCTTTTGCCCAGCGTAGAATTTCTTCTAACCCGTATTCTTCAACCAACCACGGCAATACTTCTTCTTTTAGGTTAAATTTAAACCCTCTGATACAACTTGGATCTACTTTGTAATCAATAGCCTCTACTAATGCTTGCTCTTGTTTTGTTGCATTTGGTGGCAGTAACATTAATTCAACTCAATCTTTAAATTTCTTAAGGCAGCACACTCATTTCCTGCTACAATAACATCCTCTCTTGGCTCGATTAATTCCACGTTTTCCACTCCTTCTACGAACAAATTCGCTATAATCCATGATCTTGTTACACTCCATCCCAGCCTTCTACTTGCTTCAAACTTCTTAATGAACTGTTCCTTAATTTCCTCCTTTGATATTACAGAACTTATGCTCATTCTGCTGTGAATATCTATTTCCGTAATATTGCAACTTACCACTTCAATCGTATCTGTTAAAATCCTCACATCCTCCTTGTTTAGCTGATTTCTGACAATTTCTAGTAATTCTTTTGGCGGTATGCCAGTTGTGGATAATTGTGTTGATAAGATCGAAATTTGTACTTTTCCTGGTACAGGTGATTCTACTAATGCATCTTTAACTCTCGTATCTGCTGATAATGCATAATACCGATAATTTCCTCCTGTGCTCCAGCCAAATATCTTTGCTTTAATTCTTTTTCTAAATCGTTCGTCATCTTCCCCCTTTTCCCTTTCTACACCATAAAACTCAGCCAAATTATCAAGATCTTCTCCCCTTGCAAATTTCAGTAAATTATTCTTTACTGCTTCATTTATTCTTTGTCTTAGTAACAATTCCCTCCAGGCTGCTACTTCCAGAACCTTCATTGCTGGATCAGATTCTACTAATGCTGTAAAACTTGCATCACGCTTCACTAACTCTTCCTTCATCCGAGCAAAAATCTCTTCAAAGTTCAGTGGTTCGATAATATTTGGCTGCTCCATCTTTATACTACAATTCCTTCAAAATGAATATTTTTCCCATTTGGTAGATAAATCCCATCCAAAGAAATTGTGACTTTCCCTTCTTTTACTTCTGTGATTTTTACCTTTTCGAGTTTGAACCTTGTTTCCCACTTTTGTAGTGCTTTCGCTGTTGCCGCATAAATTTCTAACGTAAAATCTCTATTTATTGGCCGATCAATTAACTCAGATAACCTTGAGCCATGCTCCCTCCTCATTATTCTGCTGCCTATCGGCGTGGTTAAAATATTAACTATTGATTGCTTTAAATGTTCTATTCCTTCAAGCTCTTTCCCAGTATTAACGTCCATTCCTCGCATAAACACGTTGCCTTTTGTGTTATATCTATTTAATCATTTTCTTCTTAGTACTTGCGTATTTTTCACGAGCTATAGAGATAGCTTTTCTCAACTTCTCCTCAAGGATTTCCTTAGGAGGCAACTGTGTTAAATACTGTGCAACATGAATATTAGATCCTTCAAGCTCCAGGTATTCTATATCTTCTTGATCCTTATCAGCACACAAAATAATCCCTAGGGGTTTTTCTTCATCTGGTTTTCGTTCATTTTTATCTAACCAATTTAAGTACCATTCCATCTGTCCTTTATAAGCTGGTTCAAATCGACCAATTTTTAGTTCTATTGCAATAAGGCGCCTTAATCCCCTATGAAAAAATAGCAAGTCTAAATACCTATCAATTCTTTCGGTACTCATCCTTTTTTGACGTGTCACAAAACAAAAATCATTACCAAACTCTTGTAAAAATTTTACCAATTCATCCAAAATCGTATTTTCTAGATCAGTCTCACTATGACTTGATGGCAATTCCACAAAGTTAAGGAAGTATGGATCGTGAAAAATGAATTCGGGGGCTAACGTATTTTCTTCACGTAACTGTTTGATGCTTTGTCTTATGAAGTCCTCAGGCTTTTTTGCTAGTGCTGTACGTTCATACAACATGGTATCGATTCTACTACGTAGTGCTCTAACACTCCATCTTTCAATACGACACATTTCTATATAATAATTACGCTTCAGCTCATCAGAAATTGCGATAATTTCTACAAAATGTGACCAACTCAATTGTTGTGACAGTGTCGCGACAATTTCTTGATCGGGAAAGAATTTGGAAAATTGCACCATCCGAAATAATGAGGCTCTATCAAATCCACGTCCATATTTCATCTGAAGTTCTTTTGCAAGTTGGGAGATGATTTGCTTCCCATAATCTGCACGTTTGTGCTTTAGGATATCTTGATCAATTCTGGAGCCAATTTCCCAGTTTAACAATACTAGAGTAGAATTGAATTGAACAGAAAGATGATTCTTTGCTCTATCTATTAAATTACTAACGTCTCCTAATAGGCTAGTAGTTATATCCATGTTCATAATTTTACTTTTGGTAAGTATAGCACATGGTTTATTTTTATTCTGAAAAAACATTACTACTTCCACTTATTACCTTAAAACCACAAGATACTGAATCCCCAACTCTTCCTATACCATGACCATTTGCAAACACTGCTTTCGACCCTTGTGCCATTACCTTATTTTCACTAAAACTATCTCCTTGCCTACAAATTGGTCTACTATTCGCAAATACATCACTGCTTCCACTTATACAAAAATGCGGCAACGCTTCCCCGCAGTGATCTCCTAGGCATATAACTGATTTATTCATTCCTTTTCCTAATTTAGATTTATTCTTTGTGCCTTAAGTTTTATTCCTTCCTTTGTTATTTCTATACTTGATTTCCCAACTTGCAATGTTATTTTATCTACTACGTCAACTTCAAAATGATGCTTTTCCTTGTCGTACAATAACTTTGTCCCATCTTTAAATACCACACTACTTATTTCCTTTTTATTCTCTGGAGGCGGATATTTCTCCTGATATATTGCTGGTAATACTACTCCCAAAGATAATTCCCCAAATGGCGATAATACTATTACTTGCTCATCAATATTCGGCACAAACCAACTTCTATCTTCTCCTGCTCTTGCCGTTACCCACGGAAGCCAATCGGTTATAAATTCTCCTATTTTTACCCGCACTCTCGCTTTTTCATAGTCTACTTCTTTAACTAGACCTATACGAATAATATTCGCTAACTTCCTATTCAGCTCTGAAATTGCAAAATTATGCTCTAACATTTTCGCCAACACTTATTGTATGTGGTATGATACCAGTTTCTGACCACACTGACTTCCATACATGGATTTCATGCACCCATTCAACCATCCACACTAGATATGCATCCAACTCTGGCCTAAAATCATCTCCTCCTGCTGATAAAAACTCTCCAGGTGCAATATTTTTCACGTTCCAAGTATTCTTATTCACTACCCTTGCAATTTCCGCTGCCAGTGACCTTACAACCACCGAGGAATCCTCGACTGTTCCATCAACTACCACTCTCGCCTCAAATCTTGCTCTCAGCGCCAATTCCTCTGTTCCAGGATCTTTTCCCGATTCTAAACTCACAAGCTCTACAAATAACGCTGGTGCTACTAATTCTTTCCTTATTGCTGGATAAATTTCACATGTCTGTATAGACGATATTTCTCTCTTCAGCGTAGTGCAGATTGCATTATGCAAATCTTTAAAATTCATACATTTCTTGTAATATAGTTCAATTCACGTTCAAAGAACTTTCCAAACATCCTTTCAACCTCATAATTAACAAGATCTCTTATTACTTTTGATGCTTCTGGTTCTAGTGGCAATTTAACTTCCTTTATTGGCAATGCTGTTCTTCCTTCACGCTTAAACATACCGCTATTTCCTTTTGGCATAACTGCTGCAAATCCTCCTATAAATTGGTGCTTTCCTACTTTCGATCCTCTTCTTGTTTTTTGTGTTTTGCCAATTGTCGATGCTCTAATGTCATAGAGATTCGCTCTAATTAACACGTCTAATCTGCTAGTTTTCGCCTTAAAAATTCTTAATCTCTTTCTTATCAAACTTAATTTTATCTTCTTTTCCTCACTGATTTCCTTAGCAGCTTGCGTTTTTAACCATAGTGCTGTTTTGTTTAATGCCCTCTCCGTCGCTTTTTCCACTTTTTTCCTTTCAGCATTTATACTTTCAATTACCTTATTAATATTATCGGTAACTTCTATATTAATAGACATCCAGACGCTTCGATTCTCCAGATCATTCCAGATTTGTCCCTAAGTGGTGGCGTATGTATTTTGTATTTGCAATCACCTATAACAAAAATATCCCCCACCATTGGTTGCAATACATCAAAGACACTCACCTCCAAAATCAACATCTCCCCTACAAATTGTCCTTCACCAATCCCGTATAATTTATCTGGCTGTTGCTTTAATATCTGTACCTTGTATGACTTATCCTTTGATTCATACAACGCTTGCTGCCCTAGATGTGTAAAACAATCTGCAAATAATCTTTTAATGTTTTCTTGCATTCTTCCTTTATACTTACTAAACTTCTAAAGCTTGTGTAGGCAGAGCAATCCTTTTTTGTACCTCCTTTCTTGTAGTTGCTCTGTCTACAAAAACCATTTGCATACCTTGCCTTTATATAGTAACTTAAGAAGCACGCTAAGAAAGTGGCTATTAGGAGGAAAGTCATTCTCTCCTTTTTGGCTCCTCTATGCTGCAACGATTTTTACTAATATCCCCGGACGGTGGCACATCGGCAAAGGGTTGGATTGGGTGTGAAGGTCAGTTCCTCTATCAAACCTCCTTGGCTCTTGTTTTGCATATAGTGGCTGTCCAAGAGTATTTACCGTTTCATTAAAGTCTGCTGGTGCAAAATATGTCGTAAACGTACTCGCTGTTCCTAGTGGAAAACAGTGTCCTGTATCTCTTTCTATAAATCTTCTTACGGTTCCTTCAGGATCAGTTGCTTGCCCTCTATATTCCTCAAACGTTATTCCACAGAACGTAAATCCTGATCTCATATCATTTCGAAGTGCTGCTCCTTCTTGCCATCTCTCATATGCTTCTTTTACTTTAGCATGAGAAGTTAGTGCATCAAAAAACTCAGGACTTACCAGCGCATGAATCCCAGTCATATATTCACCACTTAAGTTGTCCTCAACATGGCGCAATACTTCCAGACACTTACGCTTTACATCAGTTGTCGCAGTTCCTAGGGCAAAATTTACTACTTTTGGTGTTATTTCAAATTCGTTGTACAGATTTAATAATTCACTGCCATCTGCGTCCAGAATAATCCCTTTCAGCGCTCCCATTCGCAAATGCTCCAACGTTATTGCATGTTTATTTCTCATTAGCTGCAAATGATCAGTTATCACATCTGCCAACGCTTTAAGCTCACTCTCTGATCCAAATGCTCTTATTCCCTGTACTTCCTCTGGCAGCACTACATCATCATGAGGAATATGTGGAATTGTGAATGTTCTTACTTTTCGTTTTCCTCGTTTTCCCACTGTTGCTGGTGCTCCTGGAGATTGTGTTGGTAATAAACTGAGAACTCCTTGGTGTTCTTCTATCGTAATATGACGAAATCTTACTGACCTACTTGGAAATAAATTCAAATTTTCTGTTCGACCATAATTTATCGGCAATATGTTCATTGCATTTGTTAATGCTGTCATACTAAATGCTGGATTTGTAAATGGATTTTGCATGTTTTTCCCCTTGTTTTCCCTATTAATTTAAGTTGAGTTTAGACACCTTTGCGGATGATGATACCCCGTGCTTCAAGTTGCTTTATTGCTGCAGCTTTTTGCTCTTCAGTGATATTTGCTGGCCACACCACTGCATGATCTGCTAACATTGCTATACGTGTAATGATTACTGCTTTGGTGTTTTCTATTGCATTTACATCACTTACTATTACACCTATCGCTGTTTGTGTGCCATCTGTTGCTGTTGGGTTGATAATTTTAATTACGTTATCTTCAACATTACAGCCAACTACAGTACCCAAGCTAAGGTTTTGCCCTTTTGCTACCGTTATTTGGTCTCTTGAATATAGATTAGAAACTTCGTATTTCAGAAGATCACCAAGGTTATTTTGTTCTGTTATAGTACTCATTTTGCTTTTCTCCTTTATTTTCTACTTTTGTTATACTGCACGACTCCTTGCTACTTCCATCATCAAGTCTTCCGGTGTATTTTGCGGTATTGTACTCATTATCTCTGTCTTTTTCGTTCTCTCCGCCAGTATCGACATTAATATCTCTTGGGCTTGCTTTGCATTTACATCCTGTTCGATAAATTCTGTTATTTTTTCCGGCATTTTTGATAAATTACATAGACGTACTATCTCATGAACTTCAGCACGGCACTTTTCATAACCAAGACGTTTACCTTGCTCAATTAGATCCTCTTTGGAATTTATCGCTTGTTCTTTAAAATTAGCTATAGTTTGTTCTGTCATAGTAATACTCCTGTTTTTGTTAATAAATTTAAGCTCCGAAAAAATTGTAATTCCATCAGCAAGTCCTATTTCTATTGCTTTTTCTCCAAAATATAACCCTGCTTCGGTTGATTTGATTCTTTCCATGGACAAATTTCTGTTTCGTGCTATGAGCTGGACAAACATCTCATATAGGCGATTTACCTCTTCTTTTAAGCTTTCCATACTTTCTGATGTTATTGGCTCATGTGGATTTAAATCGTTTTTTCGATTTCCAGCAAATACTGTTGTATATTTTATTCCCTGTTTTTCATCAAATCCACTTTGATCAATGTGACTTGCTATTACCCCTATGCTTCCAACTCCTGATGTTCTGCTTACATACACCTTTTCAGCACTTGATGCAATTGCATACGCTGCGGAATACGCATCATCATTTGCTATTGCTACGATCTTTTTCAATGCCCTTGCTTCGTAAATAAAGTCAGAAAGGTCGAATAAACCGTTTACTTCCCCTCCGGGGCTGTCTATGTCCAAAATTATTGTTTCTACTTCTTCATTTATTAAAGCTTCTTCTATCTCTTCACGTATCTTCTCATATGATGTCATCCCTAAAATATCGTCAAAAGCTTCTGAATTCTTCGTCAAGATTCCATGTATTGGTATTACTTTTATTCCACTTTCACTATTTTTTACTGCATGTTTTATGTTTTTAAAAATTGGCTGCTTTCCTGCTTGTAATGACAGTAACTCAAAACTTCTTGGCTCTACCATCATTGGTTTGTTTATTTGTTGTCTCATATCACTTCTTGATTAGTAGTAACGTCAGAATCAAAATTTAATCCCAATTCACTCGCACGCCTTTGATCTTCTGCAATTTCTTGGTCTATTTCTTCTATATCGTAACCCAGCTCTGATACCACCTCTGACCTGCTCTTAAACCCATTTCTTACCGCCATTTGCTGTGCTTGCTGGTCTTTTAGTGGGTCTACCCAATCAAACCCTTGCGCTATCCATTTTACCTCTTTTGCCCCTTTTTTTGTCCATTCTTCTCCTATATCGAGTTCTCCAGATAGTATTGCTAATTCTAACCACCTATCCCATACTGGACGGCAAAACTGAAATACCATTATGTTATGCTGTAACATTCCGCACCTCCGCCGAAACTCTATTAACCCTGCTCGGATTGATGAATAATTAACACCTGTTAAATCTCCTGTTAGTTGCTCATACGTTATCCCTGTGCCTACTGCTATTGCCCTGAGCTGCTGTTTCATAAATGCTTCATAACTTCCTCCAACATCAGATGGTTCCGAAAATTTGATATCTTCTCCTGGATCAAGTAATTGCATAGTCCCAGGTTCTAAGCCTGACAGCGCTACTCCATGCTCATTTGCTTCACCTTCTCCTAAAATATTTGCTTCTGGATCGAGTCTCGTAATAAATCCAGCAAACATTGCAGCAGTCTTTTTTCTCACTAATTCTGCATCATCATATTGATCAAGTTCATAGAGCTTTAACAGTACTGTAGAAAGCCACGGTACTCCTCGAATCTGCCCAGGTCTTAGTGGTCTATAGATATGTAAAACATCATTTGCTGGCACTCTCACCGATTCGCCAAACGAGCCTTCTCCTGGATGTTCTCTAAATAGGTAGTACGCTTCTCTTTGCCCCAGTCTATTAAACTCAATCCCGTTTCTAATTACATTACCGTTGGCAAGGGTTTGATTGCTCTTATTGTCTAAATGCTCTGATTCAAGTACTTGCAGTTGCAACGGCACACAAAGTCCATCTTCTCGTTTTCTCGTTCTCAGCCGTACAAAACATTCCCCTCCCTCTATCATGCTCCTACAGACCAAAGCTTGTAACCCATAAAAATCACTCATTCCGCTACTGTCTGCTTCATCTGTCCATCTCAGCCATAATTCTTGCACTTTTTTCCGAAACTCTGCATTCTTTGCTTTTGATTGCGGCTTTATTCCTGTCCCAACGCAATTACTCACTATCGTATCGATGATGTTTGCCGCATAGGAGTTCTTTCTCACCATATCACGTGAACGACTACGCAGGTGTTCAAGGCTTTGAGATAGCAAATTGTTTATGCTTCCTGCTTCTCCTTGCCAATACATTACCCTTCTTCCTGAACCTGACGCATCCCATGCTGAGCTCTTGATTTTTGGCTTGCGGAATAATTGCTTGAATGATTTCAATAACATCATGATATCCAAAAATCTTTTAATTCTTCTAATGTTCCGTTGAATTTGTTCCTATCGCATGGTCCTATTCCTTCTACTGAATTTGGTTTAGGACCTGTTTTACCATCGGCATAAAGTCCATTTTTTCCATCCTATTGGTAGTGTTGGCTCTGCTTGCCATTTTGCTAGCCATAGTGGACATTCAGTTAAAATCGGCGTTGCAAAATCTTTTAGAAAATACGCATTCCCATAAATTAACGGCAAACGTCCCGTTACTACATAAACTCGATTAACAAAGTCTTCAGCTTGTTTTGGTGTTATACTTTCTCCATCTTTATTTTCTTCTATATCAAGAGCTAGCAATACTTCAGAAGTATCACCAACTGTTTCTAAAAAATGCTCAGCTTGGTCTTTTCCGTTTTCTCCCACTCCAAAATGGTATGCTCCCCAGAGAATTTCTTCTTCCTCAGCGACTTTTCTTCTTTTTGCATACTCACCATCTACATATTTTAGTCCTTGGGTTGCTTTGTGAATTATACCTAATATGCCATCTTCTTTTGTTAATCTAAAATCTATGTCCTGATTCCAGTGCGACAAATCTATCACTGCATTTATAAGCATACCTGGTGTAGCGGTAGCTATCATATACCTCAAATGCTCTAGAAAATCTGGGTATCCATTTTCTACCATGCAACTTCTCATACCACTCCTTTATTCGTTGAAATAACAATTTTTCTCTTCACTGCGACTTTCAATTCAGATTTAATGCGTTGTCTTAAGTCCAATAGATCTTTTATCTGAACTTCTCCATACCTAACCACATGGTCACCATATGCAATCGATACTACTCTCTCTCCGCTCTGTAGCTTCTTTATCGCTTCTTCTACTTGAGTTAAATATTCTTGGTTGTACATCAACTTTTCTCATTCAACCATTGACTTCTTCTCACTCTTTTTGACTTTCTAGCTTTTTCTCCTACTAAACTCTCCCACTTACTCTCTGGCCATCTATCTATTCCCAGTGCTATTGATGCTGCTCTTGCGTAAACTCTGCAATCTAGTACTTCATTTCGGTCTCTTATCTTTTGCCACTCTTGTTTGGTATACCCTTTTACTACCTTGGTAATTAGTTGTTCTGCAGTAAGTTGCTTAAAATATTCAGGTGGATATTCGGGAAAATGACAATACCCCGGCGCCCCTTCTGTTAAAACATTAAGTAATTGGAAAAGCTCGGACTTTAATATCGATACCCCAACTGGCCACAGCTTCATTCCTCTCTTTAGCTTTTGTCCGCTAACTGTTACATCTACTCTACTTGGGCTGCTAAGTGGCACTAGCGCTTTGTTTGCCCCTTTTACTGCCATTACTCTCCCTGACCCTTGGTGACCTCTTACCCAGTTGTATACCTCTTGTGTTGCATACCCAGCATCAACCGCCATCATACTTATCATGTATTCAAGCCCATTTTCACCGATAAAATGATGATTTAATAATTCCGAAAGTTTTCCCCATACTTCTTCCCCTCCTGGATCTCCTTCAAATACCTGGTAGTCTATTGACCAACTTTCTCGGTTTCTTCCCCACGCTACCACTTCTACTTCTAAACGATCTTTTTGTACATCAACCCCTGCCGTCAATACTATTTTTCCACTTTTTGGCACCATGCCTATCGGAAAATTTTCTCGACGCTCAAATAGTTGCTTCCAGTCTGGTACTTCTCCTTTATCTACCCAGGTTTCTCCGAGTGTTGTATTTATCCAAACTTTCAGTAATTGTTCATTTTCCTTTGCATGCAGAAAATCTTCCACTGCTTGTTTCCAACTATACCAACCAACTGGGCTATACAAGCTTGAAAGGTGGAATCCTTTTTTTTCACCTTTTATTGGATTAGTAGGCCTCCATTCACCTCTAGCTAACATCTCTGTTTTCTGATGATTTTTTATTTCTCCCCTACACTCTATGCAAACGTAGTGGGCTGTTGAGGGATCTTTATCTTTCCACTTTATCTGTGGCCATTTCAGCACCTGATAGTGATCACAATGTGGACAAGGTACAAAAAAGTATCGTTTGTCTGAATTCTCAAATTCCTTCTCTATTCTGCTTATTCCGTGAACCGTTGGTGTTGAAACCAAGAATATTTTTCGCCGCGTAAATGTATTAGTTCGCGCGATACTGAGAAGAACTGGATCCCCTTCTCCTCCTGAATCTCCTGGATATGCATCTACTTCATCTAAAAAAAGATATCTTACCGGCATTGAACGCAAACCCACTGGACTATTGGCACCTGTTACTACTACCGTTCCTCCCGGAAATTCCTTACTTTGTACAGTGTTGCCTGAATCTCTCGACCTTGGATCTTTTATTTTACTCCTTAAACATGGCGTATCTTCAATGAGCGGCGCAAATCTTCCCTTTGACCAACGCTTGCCCATTTCTACTGTTGGCTGTACTACCAACATTGGACCTGGTGTTTGGTCGATAATGTAGCCGATCCAGTTGTTTCCTGCTTCTGTTCCGCCAATTTGTGCTCCTTTCATGAATACCACTTTTTCAGCCGGTGAAGACGAAGAAAGTGAATCCATTACTTCTCTAAGGTAGGGTGTTCTCTCTGTCCTCCATTTTCCTGGTTCTGATGATGCTATCGTCGAAAGCTGACGGTTCTTATCTGCCCACTCTGATACTTTTAGTGGTGGATCTGGCCTTAGCCCTGCATAAAAACTACTGCTGTATATCATAATGCTGCAATTGTTGCACTTTTAAGGAGAAAAAGAGGTATTTTTTGTCTGCAATAAGTATCTGCTGATGCCTTACTTAAAATCAGTATTGCAACTAATATGTGAATTAGACTTATTAAACCTATCAAGTGCTTCCTTAGTATCATTGAAATGTATTTTCCACTAACTCTTCTAAAGCTGTTCTGATTTCCTCAGTTAATGTTTCATGGATCTTTTCTGTGTCGTTCATCGATGCCAGTAATGCTGATACTCTGTCTGGGATATTCAAAAGATTGTTACGAACCACTCTTGCAACATTAAATGCTTCAGTCTTTACTTCTTCTACTGAGATAAGTTCACCAATTTCAGCTTTTGCTTTTGCCTCGAGCAGTTTTCCCCGCTCCATCTCGTTTTTAATCCGAGTTTTAAGCAACATCGTGGAAAGTTCATTATTTCCTCTTTTTTCCCCTTCTTCTCTACCTTTTCTCCTCAGTGGTTGACTTGGATCTCGTATTGCTTCTATTGCTCTATTTGCTTGTTCTCGGTCAATCAAACCATCCTCCAGCTCAACTATTCCTTTCTTTACTAAATAACAGACATATTGCTTTGAAACTCCCAGTTCTCTTGCCCATTCCGTCTGCGTTATTTTTCCCTCTTTCACCCCTTTTTTACCGTTTTTCTTCTTGAATTTGCGCAAAAGTCTTGCCAGTATTGGAAAGTATCGCTTCTCTTCCCGTGTATACTTGCCAACGCTTTATCGTTACATCTACGAAGGCGGAATCAAGTTCTATGGTTCTACAGATTCTTCCTGTCCTCTCACAGGCAATTAATGTACTTCCAGACCCGCTAAATGGATCAAGAACTATGTCTCCTGGTCTACTGCTGTTTACTATCGCTCTCTCCATTAACTCCACTGGTTTCATCGTTGGGTGCAGTGAGTTGTACGTTGGCTTATCGTAAAACCAGAGATCACTCTGATTGCGTCCCCCATGCCACTCACGTTTATTGCCATTTTTCCAACCGTAGAGTATTGTTTCGTATTGTCTTTGATAATCAGATCTTCCTAGCGTAAAATGATTCTTTGCCCAAATTATAAATGTCGACCAACGACCACCTGCTTCTTCAAATACCTTTTGCAGCGTTGCCAGCTCGGATGATGATGCACAAATGTAAATTGCCCCTTTGGTGTATGCTAAAACATGAGTACAAATGTCATAAAGGAACAATTCGTAATTTTCACCTTGATCATCGTTTAGTATTTTTTTATCTTCTCTTTCCTGACTGTCACCATATGCTACGTTATACGGAGGGTCACATACGGTAATATCTGCCATTTTATCGTCTAATACCGCTTTAAATGATTCAACCAGACAACTATCACCACAGTAGATTCGATGACCACCTAAAATCCATAGATCCCCTGGTTTCGACACTACTGACTTTTTATCAACCAATTCCACTCCCTCTTTTTCTCCTCTTTCTACCTCTCCATCAATGTTGTCGAGAAAACGTTGAACCTTTTCCAGCTCAAATCCAGTCATTTTAAGGTCAAACTCCAAGTCTTCTAACTCTTGAATTTCCAACTTCAAAAGATCATCGTCCCACTTTGCCCAGTTAGCTGATTGATTTGCTAGTAACCGAAAAGCTTTGGTTTGGGCTTCACTTAAGTTATCACTGAGCACCACTGGAATACTCTCCATACCCAGTTTTCTTGCTGCTTTAAGCCTTAAATGACCATCAACCACAGTGCCATCGCTTTTTGCAACTATTGGGATACGAAAACCAAATTCCCGAATAGAGGCACACATTCTGTTTACTACATCGTCGTTCTTGCGAGGATTACGCTCATATTCGACAAGATTTTCAATAGGATAGTAGTGTGTTGCTAAGTTCATATTAGTGTATTAAATTGCTATGTTTAAATTCTTAATAACTTGTTAAAAAGTTAATAATCAAAATACGTCTGACGCTGGAGAAGGCCTGGGGTTTCGCTCCCAAATCAGCCTGGCTGGCGGGAAGGACCCACTTCCTATGCGCTATCTAGCATATTAAAATCTTTACTAAAATTATTAACATAGAACATCAATGCCAAAGCATCTGCTTCATTATCGTCTTGAGGAAAAAAACCTTTGCCCTTTATAGCTTCAATAACTTCACCCTTACTTGCATTGCCTTTACCTGTTATAAAGCGCTTTATCGTCTTCACCGGCACACCTTTGTAGGGAATGTTGTTTTCCTCACACCAAGCAGTCAGAACGGCATAAAAACCACCATAGCAATGAGCTGCATCAGTACCTAAATGTCTTCTTACTTCCTCAAAATACACTGCAGTGAACTTATGTTCTAAAGAGTTAAGCCAATTACGGAAACTCAAAAAGCACATGCCACCTCCGCTAAAACGATTACCATGAAAACTTTCGCTCCCACTTTGAATTACCCCATCTATCAAAATTGCCCAGCCGGTTTGTTTGCCGAGGTCGAGTGTTAAAACGGACATTTATATTCAGAATTTGTTTCGCTAGAGTGTAAAATACCTATATAATATATATTCAGGATTTGAAAAATTTTTGTCCAAAAAATCTTCTTCATAAACAAACTTTTTAGAAAAAAACTTGGTTAAAAATCAGTAAACACCCATTGTATAATTCTTGGTCAAGACTTTCAGATTTCTATCTTAACAATGTAAATACCATATTATGCTGCACGGTATTATTTAATCTTTTATGCAAATTTATCCAAACCGTAAATTCTGGGAAGATGATTTAGAAGTACCAGTTAACTACTTACTTGAGCGTTTTCACAATACAGAAGTGCGTTATTCCTGGATGAATTCACTTTCTGGTAGGCAGTTAAGTATTATCTTTCAACACTGCTTTAAAGACAAACTAAATGGTCAACTCTTTGATGATGAACACTACGATAACACATCCATACAATATAAACGTAAAATGATTGCTAAACATTTAGACTCTCTAGTTATTTATTATCTGATTAGCTGTTTTGAACGTGCAAAACTTGAAGCTACTGTCAGTGAAATTGCAAAATCTGCATTGACTGAAGAGCTCATGAAATCCTACCTTCTAAAAGGTAACAATAAATACGACAAAAAGTCTTTGTTATTTCTATTGTTTCATGTAGATCACAACCTTTTAAAGTCTGTCTATCACTTTGAAAAAATACAAAGAAAAGGTTCTGTATCATTTGCTCTACAAGAGACACCACGACAACCAAATGTTCCATTTAAAGACTTCATCTCTCAGGAAACCATAGTGCAGATATTGGAAGAAGACGACATTAAACGAAATGACGGTTTTGAAAATCAATTACAAGGTTTCTTCTACCATCAAAATCGTTTGTATGTATTAGTGCGTAGAGCTAGTGGTATAGATTTACTACTCAACTCAAACAAGGTTATTCATGGTCATAAGCCAGATTGGATGATTTTGGATTTTCTAGTTAATGGTACTCAAGTAGATCTTACTGCCAAAAATATTGATCAAGCTACAGAGATAGCAAATAGCATTGCAAGTCGTTATTTTAGCTCTGAATGTGTTTTTGTAAATGTGCAGGATAAAAACTTTGCAGAGCAAGTATATAAATTCATTAAAGTTTGTGTTGATGGCTCTGATTCAAATATATTCACTTTTGAGTTAAAATTTCAGTCAAATCGTTTTAAATATAGCAACACTTGCATTACTTTAACCGTTATACCACATGATCCTATTGCATCTGAGCTCTATATTTTACACCCTTCTATTGGTGATATACTAAAATCTATTGAATTGATGAAGATAATATTTCAAGGCAAAAAGATAGGATTATTTTTTAAGTCCAGTGGTGAGTATATAGCAATTTATTATTCCGAACATCCATTGAATAAAAAAGAAAGAGAAGATTTTAAAGCATATATGAAACAGTCTTATGGTCTTACAATCTTGCCAAGAGCAAATTTCTGACATTTTTAGTTCTGGTAGTTCCTGGGTTAATTCAAATCAAAATTATATCAAAGCAGCAAAGTATTTGTCAGATCTTGAATTAATTAAGATGCAAGAGAGGTCCTATATTATCTGCTCTCATAGACAAGATAAATTAGATTGGCCAAATATAGTTGATCCATACTGTAACAATGAGATTTTCATTGATGAGGACTTTGATGAAGCATGCGATAATATAATTTGTGAAAATTGCAACCGTGATATTTTGCCTAACACCTATAAGAAGCAAAGATTTCATCGCTTATCTGTATATTTAAACCCAGAGAAAATCATGCATTGGTTTGAAGGTCAGCTAAGTAATACGCATTTCATGTGGCAAAAGGTGGAAAGAGGAGTTTATCATGTTGGTGGACAAGGTAAATTTGTAAATCTCATTGTTCTTGATTTTTGCACCAATCCAACATTCTTAACCATAGATAGGCTAAGAGTCAATCCAACCGTATTAGTAATACTGAGAAAAAACATACCAGACATACCTCTTGATTTGCCTATAGTAGAAATGGTTGACCTTTTCTGTCAGCGTAGGACTTTAATTGAAATATTTCAAGAAGCAGTACAAAGAGGAGTACCAGAGTTAATACCAAATACTTCAATGCAAATTTTACATACTTCACTTGAGCAAATTGAACCTGCTAGAGAGAAAGAATTACTAGAGTTACAATTGGTAGAAGGCTCACTTTACGTAAACAATATAGAGATTCTGAATAAGAAAGCTGTAGCATGTATGAAAGTTTTTCGCATATTATTTGAACAATTTTTGAATGACTGTAAAAAAGAATTGCCTCCTGAAAAACACACGTTGCTTAGCATAGCTCAAATAGAAAAACATCTAAATCTTGATCAAGAAGCAGATCCAGAACATCACATCAGAAAACCACTAAACACAATCCAAAGGACAATAAAAACCACCTTAGCTAAAAAGTTAGGACTAAACATCGAACGTAATGATGTGATTCAAACAGTTGGTTGGCCTGGATCATCGCGTAGAGATTATGGTTACCGTATTAACCCTTTTACTGTGGTAGTTCGTTAACTGTGTTGACGAGAAGTAAAAGATGTTATAATGGAAAAAGTAAAATTCATGTAATTGAGTTTTAAGCTTTGGTTGACTCTAAAGTCGCATCTAGCTTTAAAACACAGTTTTTGCCTTATCTAAAAAAATACAAATTCTCAATTACGTAAAAGCCTAAATTTCTTTTGCTTTCTTCAATCTTTTTGTTTGCCGACTTTTGTGTTTGAAGCACATCTACACTCAATGTCTCTATACTAATATATACCGGATTTCTTACTACTTTTTCCGGGATTTTCTGAAAAAAAGTTAAAATAATTTTAAGACAGCTAAGAAATTAAAAAGAGCATTATGTCTTTTACAACAGAAATCTTCACTATTTGAGTTCTTTCCATTTTGGAAACAACTTTTTACTTGATCTGAGAAGAGATTACATGAGTTTTTGGTAAAAACATACAAAACCTATCTAAATCATCAATAACGCTATAATAGCCTTCTAAAACGTTTTAAACCATAAAATTCAGAGGTTTCTCATAGTGAGAACTTTAATCTTTAATCCTCTTTAAAAAGTTATCTGAAGAAACGACTTTCACACCTCTCGCTTTTTCAAATGCCTCTCTTGCTGTGCCTGCGTTCTTGCCTCCTTCCTTTGCCGCTTCTAAATTTTTATTATAGCCCTGTGCATCTTTATCTTTTATTTCATCAATGGTAGCCTGTTCTCCTAGCATGTTAAAAATTAATTCAATTGGTGTCATATGGTCTCTTAGTGGTTGTTTCCTCAAGCCTTTTATTTCCTTATGATGCTTTGTTTTTACTCCAAACGTTCCCTCAGAAATTACGTCTGTCAATATTGCGTATTCCCTACCTTCAATATACTTATTATTGTGGTCAGATATATTTCTGTTACCCCATTCTTTTGTTAGTTGATTTCTGACAGCTATCGATTCTATTCTCTTTTGTATCCATTCCTGAGGGTACCCTTTTGCAGCATAATCGGCATAGATTCGTTTGAGTGCAAGCTCAGGGTTTTCATATTCTTGTAGCCTTTCATACCCGACTTTTGCAAGCCAACGTTTAAATTGTTCAACTCTTTTGGAAGGAATAGACTGCAAAATACGAAACAACCCCTCAACATTTGTACAATTAACATTCTGTTTACCACCTTTTGTTTTAATTTCAAGGGGGGTGACAAATTGTCCCCATCCTTCAGAAAGCCCTATATCTCTGCTTTTTATCTTTTTTAGATAGTCAGATGGGTTCTTACTACCTGTCAGAAAAGCTATTACTTCTGTTATTACGTACCACCATTCTCCATCGTGTAATACTCTAGTAAAATTGCTATTATCAAAAGCAGTAGTTTCAATATCTCCTTCTTTTAAAGTTAAAGTGTCAATCATATTGAAAATAAGTTTATTCTAAAAACCAAATATAAACTAAGTTGCTTTTTATTACTAATAAATAGTGGAAGTTTTATCTCCATTATACGTGATAAAATTAGAGACGTAAATAAATAAATTTCGATCTTTGTCTCCATTTTGAACTATTAAGCGGGTTAAGAGTTCTGTAGCTTCTGTTTCTTCTTCTATGGCAGTAACTTTTTTCCTTGAGCTTCATCTACAATTTGCTGATTTCATTACTGAGAATTTTGCAATCAATTGCTCAGAGGTTTGCAATAAAAGTTGTTGTATTTTCATAAAGTCTCCATTAACCCCTTCACAAGTCGTTCAATCTTTTTTGAAGAATTTTCTTTGCAAAGTGTAAAAAATGTGTTAAACTTACTAGTAAGTTTACTTTGCAATAGTTGGGTTACTAAAGATGCCTTTTATTCGAGTTTTTAGGGAGGCTACACGCGTTAATTTAAAAAAGACGAACTTTTATATCTAAATTACAAATAGTGTTGTAAGGACCTCCTAAAGCGTTTTAAAGGGTAGGAGTATTTTGTTACCCTCTCTATGATAGAAGTGACATAAGTTGGCTGTTGCAAAAATAACGTTTCAAAAAGTCTACTAACCATTTGTTCTTTAGGTTTGAAAAATTTTCTTTGCAACCAACAAAAAAACATGATAGACTGGTTTTAGGCTTTCTTGTAGTAAATAAAAGTTTGGGGTAAAAAATAGTTTAGAAATGCCTCGTAATCGAGTTTTAAGCTACCCTACATGAGTAATTTAGGTCTTGGTGGTATAATTGTACCCTGAAGTCACAGGATCGTCTTAAAACGCAATTATGAGCCATTTGTTCTTTCTTATTCAATTTAAATATCCTAATAAGTTTTGTAGTGGTCTTTTTGCTCTTCTTTCTTTTTGATAAGTTTTATTTATTTGTAGTTTATATATTTATTAATTTATATTTATTACTATTGTTATTATATATATATAATATATAAGGGTTTTAGGAATAGCAAAATCAGCCATATTGGCTAACTTTAGGTGCGTAGTTGCTAGGAATACTTTTAGGAATGTAGGTCAAAAAGCCTAGGTTTTATGCAGAGTCTAGCTTCCTTGATTTCTAACTATTTAGCTGATAACCTAGGAATTAGGAATATAATGCTACCTATAATAGATATCAATTTTTAAGAGATTAATGTCTGTTTGTAAAAATATTCTTGCATAGCTGTTGAAAAACCAATAGCCCATCTGGTATGGTTTTAGCTATTTCTGGTTGTTTCTCCATTCTACTATATATCTATCTATTGTAGCATTCAACGTAAACTAGCAACTGAATATTGTATATATCCATATATAGAAAAGTATGGTTAGGAGCAATGCAACAAAGCCTACAGAACAAGTATTTGAATAAGAGATCTATTAAAAATAGCTGTAAAGAATTTACCTACAGAAGTTTTATTTGCAGTTAAGATCTTCAGCTCCAGGGGTGAATTTTCCTATACCACAAGCAAAGGGTCCTGTTGTAACGTCAAGCCACTTATCCTCTCTTGAACCTTTAGACATTCCTTTTACTAACTGTTTTACCTGTAAAAGTTCCTGTATCATACGTTCTAATTTATCTCTTCCCATATTGTGAAAAATTTCAGGCAGTCTATGCCGTTGTTTATATACTCCTGCACTTCCTGTATGAGTAAATGGATGCCCTGCAATAGCAGATCGTTTAATTGCATCGATAAGATATATCTTAAGACTTTTATCGCTAATGTTTTTAACTTTCAATTGTGCTGTTATATCTTCTAGTAGCCCTGTTTCTTGATTTCTTAGGTAAGTACGTACAGTGCGATCAGCTAACCCATTTGCCTTAACAACCGCCCCATAAAATAAAGCATTTTGTCTTGGAATCTCCCCCATTGACCTAAAGATCTCTGGCTTAGCTGTATCTTCCACTGTCCAAAAAGCATAGGAACATCTAACACCATTAACAAGAGCAGAGGTACCTCTAATTGCATCGCGTGCTTGTTCAGCAGTTAATATTGGTTTTTCTCCTTTTGGCTTTCTCATGTGATGAGCAGTAATTATCGAAGCTCCAGTACTACATGCTAAATCAGATAATAAGCACATTAGATAATCCCCTACAGCAGGATCAGCATTTATATCTGCATGGATAAATGAAGCAAGTGGATCAAATACTATCAATTTCAGATCTTTAATTTCCTCGAGCTGTTTCATTATGGATTCGAATTCAGGAGAAACTTCGACGATTTTACCACGAACATTTCTGAGTATTGTAAGTGATCCTCTAACGTTTGGCAGTGGTACAATAAATAATTTATCTTTATGTTTCAACCTTTCACACTTAGGGTCAAGTCGTTTCAAGCGGCGGTGTATCTCACCTGCATCATCCTCTGCTGAAAAAATTACTACTGTTCCGTGTTCAGTAACAAGTGAACCAAAGCCACACATCTGATCCTTATCACTTGCAACCTTAAGCGCTAGGTCAAGAAGAAGCATACCTTTGCCTGTATCTCCCATTGCTGCTATTATTGAAGTAACACCTAAAGGAAATAGACCTTCAACAAGAAACTTTTGCTCTGGTACCGGACCTACAAAGCGCTCTGCACTCCAATCTAAAATGTTAAGTGGCTGTTTTGTAGATCTTTCTAAACTTTTCATATTTGAAGTATCAGTAGCTGGAGTATCAATAGTAAGTAACGGAGTTGAAGCTAAAAACTCTTTGACATCTATGCCTTCCTCTACACAATCAGCAGCATCCCATTTCTCAGGTTTACCTTGCGGAATCTCAAGCACAGCAAGTGATGCAACTCCAACATCCAAAAGCTTTTTTGTAGCATTTTCAGCATACTTCTTACCTGATTCATCATTATCTGGCCAAATAATAATATGTTTACCTTTTAGTTGTGACCAATCAGTCTTTTTGACATCTGCGTTTGCTCCAGACATTGTTGTTGTGGCTGCAATCCCTTGTTCTATCAGCGCTTCTGCACATTTTTCTCCTTCAACCAGAACAACTTTATCAGACTTTAAAATTCCTGGAATGTTGTAGAGTGGCCTTATTTCTGGTGCAGCATAATTCAATGTTTTAACATCAAATGGGCGATATTCTTTTCCTTCAGGTGGATCATAACGATAAACCTTAACAATAATCTGATTGTCTTCATCGTAGTAATTCCAACTGCAAGTCAAAAATTGTTCTAGATATTTGATGCTTTTCTGCTCTTTGTAATTAGTGTGTTTTTTTCCAAGCCACTGAGCTATAGAAGCCATTACTTCAGGAAACTCTGTTCTAGTGCTTTTTCTATGTACTTCTGCCCAAAGGTCAATGATATCACCACCTTCTTTTGTTGCAAAATCATGCCATAGGCCAGCTTCACTGCCACTTAATTCTACTACTAGACTCTTTCCTTTATCACCTTGTACATTGCCTATATAAAACTTATCACCACGAAAAGTTCCCCTTGGTAATAGGTATAAAAGACAAGATCTGATATTTAGCAAAAGTTGATCTTTTAACTGTTCTTTCTCCTCTAATGGCTTATAATGTCCATTCTTTAGTGGAGTTGCGGTATTAAAATCACAATAGATATCCATAAAATCTCCAATATATTTAAAGTTTAGAAATTTGGTTAAGCTGTAGCTATCCAGCGTCCGTTAACGTTCTTAACGAATTTTGTTGGTATAGGTTTTCCGTTTCTGAGCTCGTACATTACTTTTAAGGTATTTTTATGCTCTTTAGGTTTAAACATTACAATGCCAGACGTGTAGAAATTTCTTAAAACTCCTGCACCACTTAAAGATTGAAATGGATTCTTTTCTAACATGGCTGTAGATACTTTTTTAGTATGATGCGTAAGGATGATGCCAGCCATGGGACTCGTTATAGAACGTAATTTTTCAGTTCCATCTTGCAAAAAAGAAAGCATGGCTCTGCTATTTCCATAATCACGTATATTATAGAGAGAATCTATCACAATAAGATTAACTGTTTTTGGGTTAAATTTTTCTTCTATAATACTTTTTATTCTTTCTATGCCTTCAAGGTTCAAAGCTAATTTTGTTTTTGGAGTAATAGCTAAGTTTTCTGTTGCTATATCAAGAATCTTTTGGTTAACTTTCAGTTGCTGCAAACGTTCTCTGATATAATCGTATTCCATTTCATTCTGTAGGTAGAATACTTTCAGTGGTCTTTCAGGTTTCATGCCAAGAAATGATATTCCTCCGGCCATATGCACTAATAAAGAAAGTAAAAAATTACTTTTGCCGATTTTTGGAGTACCACCTATAACTAAAAGACCACCTGGAGTTAAGATTCTTGGGCCTATTATATCTTTTGGCATTGGTGATTTATCATTTAAGTAATGTCTTACAGAAAATACTTTTTCTCCGTTTTCTTGCAACGTGGAATTTTTTTCAGCTTTAGTGTTCAACCACTTTTTGGCAGAATCTATGTTACCTTCAACAAAAGTCCAAAGACTGAGTATGTCTCCCTTCTTTTCTTTATAAATGTCGTTCCAATTTCCTGCTTTCTCTCCTTTTATTTCAACTATTATCTTATCTTTACCTAAATTTCCCAGATAGAACCTATCTTGATAAAATTCTCCGCCAGGAAGTAAGTAAGATACACATTCCTTAATATTATCAATTAAAAATTCTTTTATTTCTTTTTGAGATGAAAAATCCATAAAATCTCCCTTTTTTCCAATAATTTTACTCAACATACTTTTTAAACGTTCAGAGTCCAAGTTAGCGAGCTCGCAAACAGTTCTGAAAGATTCTGTGCTGTGGATCCATGAATAAGCTTCTTCTCTAAGCTCTCTATTCTTTCCTGTTACATCCAAAATAGCCTGTTCAATAACAGCAACCCACAGCTTCTCTTCGTCGTACTTCAAAACGGCACCCAGTCAGATTTAATGTCGTTACTTTGTTCAGGAGTAATAGCTGCAGCAATTCTATTCCTGTCTCCATATCTACTATCGGTCTCAATGCCAACTTTTGCGGTAAATTCTAGGCCATTTAAATCAGCAATGGAGCTAAGTTTACGAGCAAGTGTTGCTTTTTCTGAAGTGTCATTTTGATGAATATTGCGAGCAGACTCCAAAATACTTCTAATCATAGCACGCCCAGATTCTCCCCAGACATCTTCTCTTTCAACGTTTGCTTTGCCACTTTTTATCCCAATTGCTTGATAAATCTTTTGCCTTGCATATGGCCCTTCAATGACGGTAAATTCTGCGTTTAAATAGATACTACCAGTAGTGGGACTTTTAGTAAGCCAGCATTCATAACCTCCAGGTTTAATAGCCATTTTGACTTTTACCGTTGTACCTTTAGGTATTAAATTACTTTGCGACTTTGCAGTGTTAAAATCAGTTAAATTCTGTAACATAAATACTCCCATAATAAAGTTGAAATCAGTTATTCCATTAACTGCCAGCGGCCATCTATCTTATCGACAGCCTTGCGCAGAACACGTTTTCCATTGCGTAACTCAAAAACTATTTGACATGCGGTTTTTTCATCGTCATTTTCTTCATCCTTTCGGAACATCACCATTCCTGTGGTATAGAACCCTCTTAAAGATCCAGCACCACTTAAACCTTGAAATGGATCTTCTTCTAGCATCTTTTTGGACAATTTTTTTGTGTGATGAGTCAAAATTATCCCAGCGTCTGGATTAATAACATTTCTCAGTCTTTCAAGCGTTTTTTGCAGGAAGAACAACATAGCACTGTTATCGTTCTCATTACCTGAATTAAAGATATTTCGTAGAGGATCGATGGCAATAATATTAGGCTTAAAACATTTGTCCTCTAGAGAGTTTTTTATTTCATCTATCTCTTCACTACTAAACGATAGTTGTACTCTTGGCGTGATCATGAAGTTGTTTGCACCAATATCCAAAAGCTCTTTATCAAGTTTTAACTCTTGTAGACGCTCTTTTAAATACCCATCATCAATTTCAGTCTGCAGACAGAGAACTTTCATAGGCTGACTGGGAATCATGCCAAGGAATGAAACGCCAGCAGCCATGTGCATTAACCACGAAATTAGAAAATCACTTTTACCGATTTTAGGTGGGCCACCAAATACCAATAAACCTCTTGGGGTTAATATCCTCGGGTAGATAATATCTTCCGGGATTGGTGCTTTGTCACTTAAATACTCTTTTACACTGAAAAAAGGGATTTTTTGACCAATAGTGAAAATGTTTTGTAGCATAGTTATTCTCCATTAAGCAGCAGTAGAAAAGGCTTTAGCTTTAATTTTCGCAAGTAATTTTCCCAGATGCGGTTCTTCAACCATATCCAAGCATCCACTGCGATCTTTAGCAGGGTATCCCCAGGAATTAATCGTCTGACAGACAAATGAACGTACCTCTGTGCCATCATCTTTCTTGAGTCCAACCATGCTGATTACTTCATCAACAATTCCAGGAATTTCACTGGCAGTTTTAGCCCCTTCACATTGAGGCAGCCAGGTTGGACGATTGCAATCATCAAGATACTGACCTAAAGTACCAACGGTAATGATATCTTTATTTGGAATGTGCTGAAACTGATTGAGCCAAGCCATCATCTCTTGCGCAAGTATTCCGTAAGCAGCTCTCATGTCTTGCTTTCCACTTCTCTCAGAAAAAGCTTCAGGTTGCATTTTTGCCCATAAGAGACAAAGACGTGATGCTACAGTGATGCTATCAATGAAAATACATCGATATTTAGAAAACTCTTCATTGTACTTACTTGATACGTGCTCATAGTGTCTTTGGCTATACGCTTGATCAGATTTTAGTGCAGGGTTCGGACCACCAATTAGGCAGGCAATATCCCGAGCTTGACTCCAAGTGCGAACACTAATGGAATCTCCCTGCCAATCTTGAACAGCAAGCAGACCTGCTTCAAAGTCAAGACAAAGTGTTGGTTCACTTATAGTCTTTAAGAGGCTGGTTTTACCAATACCGTAAGGACCAAAGATTACTACTTTTATGCCTGTAGTTGTTTTCAGTCTTTCATTATTGTTTAAAATTTTAAAAGTCATTTATTCACCTCAATGTTATATGTTATATATTCAGGAAAGGTAAAATTTATGTTCAATTTTTCTTTTTGCCCTTGTAGTAGATGGAAGAGAGTTTTATACGTATTTTTCTTACCATAGTATTTAAAGTAGTTCTTGATATGTTGTTCATCTTAGCAACTTCATATAAGTTAAAGTGCTTGAGTTGCTCGCATATCTTTTGCATCTTTCTTGGTAGCGTTGAAATCATGTAATCTACATCAGTACGTTTCGCTACTTCATCTTCAAATAGTTCTGTTTTCTCAATATTGATGTAGTTATTAATATTGCGTTTTATACATAGTTGTTTCTCTAATAAGTTGTTGGCACGACGTTCAGTTAATCTTGCTACAAAAGTGTTAAAGCTACCTTTACTTTTGTCATATCTATCAAGATAAGTCCAAACTTCACAGAAAAGTTCTTGCTCAAGATCTTCATGAGTTTCATGAGCAAAGCATTCAAAAAGTTTTAATCTCTTAGCTTGATACCGTATATTTTGAACAACTATAGGGTCAACACCAGTTTTTAGTTTCATAACTTTTCCCTAAAACAATTAATGCTTTAAGGATGAGAACTTATAGGTACACTTTGTAGGACAGGAGCAAAAATAAATAATACAGATGCAATTTTTAAACTACTGATATTCAATTACTTTTCTTCGAGAATAATACAGTTCGATTTTTAAATAATACTGCAACAAAAAATTAGGCAAAAATTCATTTTTTTTGGACAAAAATTTTCCAAATCCTGAATATATATTATATAAGCCTTTCAAACTCATCACAGGTGTCAATTCTTACACAATCAGGAAGAGCAGCAATAGCAGCAAGTATAAAAGAGCAACCGATACATCTTGCTTGGGGCAGTGGTGATGGAAATTGGGGAAGTAGCCATAGAGTCGAAAAAATTTCTTTCACCGATGATAAGCTTAATTACCATCCCGTCAAAGATGTGAAGGTTGTTACAGCTTATCAGCCAAGTATTGATTATACAGTTGCTGGTGTAATTAAACGTACGGCAAATGGCGCGATTGCAGCAGATGATGCAGTTACCATAGAGTATACTCAAGACACACCACCAGAACTCATTACTTCTACAACATTACTCAAGGAAGTTGGACGTCGTGTTGTTGATGAGGTTCTCTTCTGCACAGGTGATGAGAATGGAGAGCTTATTACTCCCTCCGGAAGGTTTAAATCCTCTAATGTACCAACCAATAATCTTTATCTCAAATTTACTTTCGATTTCACGGACGCAGCAAATCAAGTGATAAGGGAACTAGGGGTTATGGTTGGTACAAAAGTGAAAAAAGAATTACCGCCTGGACAGAGATATTTTGAACTACAAGATATAGAAGACCCGGGGATTTTGTTAGTTTTAGAACACACGGTACCACTTATCAGAACTGTTGCCACAAGAGAGACTTTTGCCTTTGTCGTTACATTTTAGCAAAAGGGGAAAAAGATGACTTTAAATAGCTATTATAATCGCTCTGACAAAGAATACGAGAAAAGTTTATTCTTAGCAGGAAGAGGTTTGCAGTCAGCAGAATTAAATGAGATTCAAGATTATGCCCTTTTGAGGCTCAAAGGCATAGGTGATGCGATATTCCGCGATGGTGATGTTATAACGGGAAGCAATTGTATCATAGATGGGGAAAAAGTTACACTTGAAGGAGGAAAAATCTATCTTCGTGGAGCGGTTAGAAAAGTCGAAAAAGAAGAATTTACTATTCCACTTAATACTACAGTTCGCATAGGTGTTTATTATGTAGAATCTACCATCACAGAACTTGAGGATGAAAATCTTCGTGATCCTGCAGTTGGTACGCGTAATTATCAAGAAGTTGGAGCTGCAAGGCTTAAAGTTTCCACCATTTGGGGTTATCAAGCTCAAGGTTTTTTTCCACGTTTTTCTGAAGGAGAGTTTTATCCAATTTATAACATTGAAAACGGAGTGTTGGTAGAGCATTCACCGCCACCACAAGCAAACATAGTAACCACTGCACTTGCCCGTTATGACAAGGAGGCAAATGGTTCCTACGTAGTAAATGGCCTAGAAGTAATGTTTTTGCAGAGGGAAGAGGGCGAAAAAGGGGCAAACATTTTTGTGATTAACGAGGGAAAAGCTCATGTTGATGGCTATGAAATTGAATTACCCCACAGTATTCGAGTTTCTTTTGATGAAGACCCAGATATAAAAGCAGTTAAATCAGAATTTCACACCTTTCAGCCAAATAACCAAAGAGTAATGGAGCTTAAAGTTCATGATTTTCCGGTTAGTGAGATAAAAAGGATAGATATAACTGTTCAGAAAACTATTACCATGACGCATGGTTCATACTCTGGAGTTGTTGATCCGATACCTGACTCTGCAGTTCAGGAGATTATTCAAGTTAAGCAAGGTGATGTCATCTATGAAAATAGTGCAGATTACAAGCTCAGTGGAGGAAATGTTGATTGGTCATTACCCGGCAAAGAACCAGCACCAGGAAGCAGTTACCTGATAACCTACCGCTTTCGCACTCATGTAAGCCCTGAAGATGTGGATGAACAAGGGTGTAAAATAAGAGGAGCAGTGGATGGCAGTTTAGTTTCAGTTGATTACACTTGGAAAATGCCCCGCTTTGATTTAATTACCATAGATGCAAAAGGAGTGGTAAGAAGAATAAAAGGAATTGCCCATCCATGGCGACCATCGATGCCTAAAGCCCCTAGCGGACAATTGCTGCTTTGCTATATTCATCAGACGTGGAAAAAAGGGGAAGAGGGGAAAATAAAGATAGTGAATAATGCTATCCATGCTGTACCGATGAATGAATTGGAAGCAATGAAAAAAGGAATAAATGATCTTTATGCATTAGTTGCCGAAGAACGTCTGCGTAATGATGCAAATTCAAGGGATCCGACAGCCAAAAAAGGAGTATTTGTTGATCCCTTCTTTGATGATGATATGCGTGATCAGGGAATAAGACAATCTGCAGCAATAGTAAATAAGGAACTAATTTTACCGATAGACGTGGAAATTATTGATGTTGAAAGAGGCAAAGAACCTTATTTATTGCCGTATGAACTTGAGCCAGTATTGGAGCAGCTTTTACAGACTGGTGAGGTAAAGATCAATCCATATCAGGCATTTGATCCAGTACCGGCAAAAGTTACCATGAACAAAAACATCGATCACTGGACCGAGATAAAGACCAATTGGTCAAGTCCAGTGACAAGAGAATTTAATACTAGAGAAACAACAGAGCTATTGTCAAGTAATTCATATGAAGCTGAATTTATGAGAGAAGCAGTACAAGATTTTGAGATCGAAGGATTTTCGGTTGGTGAGAAACTTAAAGAAATAAAATTCGATGGCATCAGCATTCAACCCTTAAATTAAAAGTAGAAAAAAAGTGAACAATCAAGGACGAATAAGTGGAAAAATAAAAATCCCAGCAAATATTCCAGCCGGTACTAAATTGGTGCAATTTTACGGGGATAAAGGAAGTTATGGAGAAACAACTTATACTGGCAAAAAAACTATTACCATAGAAGAAAGAAGAAGAGTTATAGCAGCAAGACGAGTTGATCCTTTAGCGCAAACATTTACCTTGAATGAAAGTAGGCATATAGGAGGTACAGACTTATGGTTTATAAATAACGGCAAAAAACGTGTTGTTGTCCAGATTAGAGAAACAGCAGTGGGAATGCCCTCACAGACTGTTATTGCTGAAAGCTATATTGAGCCAAAAGATATAAAAATAGATGGCACAGCAACACGTATTACTTGGTCGCCAGTGTTTTGCCATGGAGGACAGGAATATGCGATAGTTTTACTTACCGATGACGGGGAAAATGCGGTCAAAGTAGCAGAACTTGGCAAGTATGATGCAGTAAATAGCCGTTGGGTAACCAGTCAACCTTATCAAGTAGGAGTATTACTTTCATCAAGCAATGCAAGTACTTGGACACCGCACCAGAACTTTGACCTTACCTTTCGACTTTTAGCAGCAAAGTTCACTGAAAGTTCTCACGTTATTGATCTTGGAAAGGTTACTGCGAATAATACATCAGACTTAATCGCTCTAACCAACGTGGAGAAAGTGGGTTTTGATACTAATGTAGAATTTATCTTAACAGATGAGGAGGGAGAAGAAAATTTTCTGTCTGATAATTTGCCGTTAGCTTTGCGCGCAAGAATAAGTGGAGAATTAACGGTAAAAGTAGCGCTCAAAGGATCGGGGAAAAAAAGTCCAGTTCTTTACCCTGGGCTACAGCTAGTTCTAGGAAATATTTCAGAGTCCGGAGATTATGTAACTAGGAGCATTACAGCAGGATCCAACACTAAGATAACAATTACCTATGATGCGCTGATACCTGGCACTGCAGACGTTAAAGCATATGTGCAGAAAAGCGTGGAATGGCAGTTAGTAGATTTAACAGCAGGAAAACCAATTGGAGAAAATTGGGTAGAGAGAACTCACGTACTGACGAACTTTAATGCCAATGAGACAAGGGTAAAATTAGTCTTGAGTGGAACAGTTATTTATCGTCCAAAAGTGAAAAATTTAAGAGTGACTATAACGTAAAACGCAAAATAAAGTTGGAAAGTAAAATTTGTTGGAAATTAACCTATCAGCATATATACTTTTAATAAAAAGTGAGTGGTACATGAAAAAAGATCTTCAAAAAGCTATCAGTATTATCGCAAGTAAAAACCTGAGAGAATACGAGAAAGTCGACCAAATAAGAACTATTCTAGAGAAAAACCTTGATATTGCTTGCGTTAGAATTAGTAACCAAACATTCGAATCAATGGGACAATTTAGTATAGTTGGGCCAACCCGTGATAAGATAACTTTGCTTCATTTTGCTGCTATGCTGAACTGTGTAGAAATTGCTAAGTTGTTAATTGAGGAAGGTGCTAATGTTAATGCTGTAAGCGGTGATGTATTTAAGGATACGCCACTTCATCAGGCTGCATTTAAGGGTAACAAAGAAGTTGCTGAGTTACTATTAGAATGTAATGCTAAGATAAACAGTAAAGATTACTATGGCGATACACCACTTCATCATGCTTCCAGCCTTGGAAAAGAAGAAGTTGTAAAACTATTGTTAGAAAGGGGTGCTGATGTTAATGCTGTAACTAGCGATTATACTGGTCATAGGAAAACGCCACTACATGAAGCTATTACTGGTAGCCGTATTGATAGGTACCTAAGGATTGTCAAGATGCTTTTGGATTATGGTGCTAACACTGAAATTGAAGATCGGGATAATGGTACGCCACTTTATATAGCTGCTGGATCTGGACAAGTAGAAGCTATAAAGCTCCTGTTAGAAGCAAAGGCTAATGTTAACGCTAGAAATAAAAGAGGAGAAACACCACTTCATGTAGTTGTTAACGATGGACTGGAAAGTGCTTCAGAAGAAGGATGTGAAGCTGCAGAACTTCTTTTGAAACATGGTGCTGATGTAAATGCTAAAGATAGAAATGGCAATACACCACTTCATAGGGCTGCTTTGCAACGTGGTGAAAGAATTGTCAAATTGCTTTTAGAGTACAGTGCTAACATTAATGAGACAAATAATTATGGAGCAACAGCACTTGAAAGGATTGCTTGTTGTAAAGAATTGTGGGAGTCTATTAATGGAAAAGTTGACCCTGAACCAACAGTCAACACTCTTATTGAACAGACACTTAAAAACGATCCTTCTGTAGAGAAACCTGAGTTTATAAAAGAAAGGGCAAAATATTCAGAATATTGGGATAAATGCCAATTGTGGGCCCAACCATGTGAAATGTAAGAAAAACAGAGATTCAAATCTAAAAACGGCCTAAAGGTCAAAAATTAAAAGCCAGGAGAAATGCCAGATCATCAAACCAAAAGAGGATATCCTTTGCCACATCCAGAGAATATTGCCGCTCAAGATGTAGTACGTATTCGCAGAGCCATAGAAAAAATAGATGAAGATATGAGTGAAAGAGATAACAATCTTAAAAAAGCATTTGAACGACTGAATTTTGAAACTTTTTTGAATTTTTGGGGATGAAAGAAGCAATCGATGCATTGCATCAAAGAATTAAAGATTTAGCAGCAAACAGCACACCAGAGCAGCTTACATATCTTGCTAAGTCATTGGAATTGATAATAGATAAAAAAGCTATTTCCAACGTTAACGTTGTGCAAATGACTGAGATAAAAGGGATAATTGATGCACTACAAAAGAGACTTAAGGATTTAGCAGTAAATAGTACACCAGATCAACTAGCATATCTTGCTAAAGCATTGGAATCAATAGTAGATAAGAGTGCAGTGTCTGAAATTGTACAGATGACAGATGGGAAGTTAAAAGAGCTCCTAAACGCTGCAAGATCGCACTTGAATGAGATAAACAGCAATAAGGAAAATTCAATATCGGCGATAACTGGAGCAAAGACAGAGTCTGTAAATGAAATCAATACGCTAAAAACTAAAACCTTGGATGCTTTAAAAGCGTCATCAGATTCATATGTATCGCTACTTGACACGAGAAAGGATGCTAATATTGCAGCAATAAACAGTATTAGCAACAGTCATAAAGATGGTCTTAAAGGTTTAGTAGAAGATTTTCGTGCTATTAATAATGTACCACCTGGCTCATCAATTATAGGAGAAATAGAAACTCGAGATGAGCAATTAAAAGCATCCCTTACAAACGAGATAAAAATTAGGGAAAATCAGCTAAGAATACTCACAACCAAATTTAACTCCATCAATGATGTGCCTAGCAGTTCATCAATTATGAGAGAAGTGAAAAAGAGGAATATGGTTGAACCAGGGTCATTACCTTTCTTGTTTGGTGTGCTCAGTAGAAAAAATAATTACTATGGTCACGGAATTTTCACAACTGAATTAGGTCAATGGAGCAGTGATATAACAAAAACCGACTACATGTTACAACTACTTGCTGGTAGCCATACATACGATACAAGTTACGTTAGTTTTTATCGGCCAAGACAACTCAGTTTTATAGAGGGAAATAAAGGAACATTTATTTACGGAGAGTCATATACAAGCAGTGACTCCACGAGTCGTAATCAGATATATTACTACCCATATGCTGCACTTGGAGTAATATTTGTAAAAAACACCACAAGTAGTGATATAACAAGAACATTAAACTTTGTTGGTACATCTTTTTGGAGTTCAGGGTATGAAGGAGCAGGAGCATTTGTGGGAACACCTGATAATACCAATAAATCGAGGATTTCAAAAATAACATGGAAAAATGTTTACCAATACACGAGTTCGAGTAGCGGATTTGCTGCATCTGGTAATGTAGAAATTCCAGCAGGAAAAACAGTTGCAGTGTTACTGTATACATCATCTTATCTAGATAGCAGAGGAAAAGTTAGTGAAGGTATGCTTTCAGGTGACGTATATATCTATGGTCAGTTTATCCAGTGGGGGATTTATAACATACGTAACAACTTTTTAACTGCAGGGCTTGAAGTAGATGTAGAGAGGACACTAAGAGCGTGGCAATGTCCAGGATTAGATGCCACCCACAAAATCTGGAATTAAAACGCAATGCCAATTTATATTCATTTTGAAAATAACAAACAAGTAGAAACAACAACGCTTAAAAGCAAGCCAACTGGCTGGTACGAAGCACCAAGAAATTTCGATTGGCAAAAAAGTTATTGTCTGACTCAAGGAGGGAAAATTGTTGAAAGGAATAAAGAAGATATTGAGCTGGAATTATTGGAAAATGCGAAGCTTTCTGCACTTTCTAGTCTCCGTACTTATTATAATAACTATACTCACAAATACGCAGGAGCTTCTCATCAAAAGTCTAAATCGTATGCGATACAAACGCAAGCTGCAGAGAACATTCTAGCAGCACAAAGGTCCGAGTTTGATGAAGAAGACTTAAAAATCGTAGAGCCATTAGCAAAAGTTCGAGGAATTTCAATAGTCCAAATGGCTGAATTAATTCAAGAGAAGGCAAAAAGAGCGAAAAAAGCAATAATCAAATGCGAAGAACTTGAAGATTTAGCCAAGAAGAAAATTGAGGAAGTCAGGGATAAAGAAGAGCTGCAGAGTTTACTCAACGATTTTAAGCAAAAAATGCAAAAAGTTCTAGAAAGTTAAAAAAAGAAACCTTTTCTCTATCCACTTTCCAAAATTCAACATTACAAGGAGAAAAATGACAGAACAGTTTTTACATGGAGTAAATGTTATTGAGATTACCTCTGGGGCAAGAGCAGTACGCACAGCTAAATCATCAGTGATAGGAGTAATTGGTACTGCACCTGATGCTGATAGGCAAAAGTTTCCACTTAATGGTCCAGTATTAATAGCAGGAAGCTTAAAAGAAGCGGCAAAACTGGGAAAAAAAGGAACTTTGCCTTTTGCAGTAAATGGAATATTTTTCCAGATTGGTGCAACAGTAGTAGTGATTCGAGTTGAGGAAGGTGAAGATAGTGATGAGAAATTAAAAGAAGAAGAGACGCTCAGCAATGTAATTGGAGGAGTTGATGAAGAAACTGGGGAGTATCAAGGTATTCAAGCATTCCTCAGCAGTGAAAGTATAGTCCATGTTGCGCCAAGAATACTAATTGCACCTCAGTTTACTCATCAATTACCTGAAAATGCTGGAAACCCAGTGGTCAGCGCTTTAATTCCTATAGCGGAAAAGCTAAGAGCAATAATAGTAGCAGATGGTCCAAATACCAATGATGAAGAAGCAATAAAATGGAGAAAAAGTGTAGGCAGTAGCAGAGTTTACGTAGTTGATCCATGGGTTAAAGTGTTTGAAGGGGAAGAAAAACCATCAAGCCCATTTGTAGCCGGTTTAATAGCCAAAGTAGATAGTGAACAAGGCTTTTGGCAATCACCTTCAAATAAAGAGATAAATGGTATTGTTGGGACAAGTAGGGCTATTGATTTTACCTTAGGTGATACAAGTTGTAGAGCAAATTACTTAAATGAAAATGAAGTCACGACAATCATTCATCAAAATGGCTACAGACTATGGGGAAATAGAACATGTTCAAACGATGAAAGGTGGGCTTTTCTGTCGGTCAGGCGTACTGCAGATCTAATCAATGATAGTCTACTGCGAGCTCATCTATGGGCAGTTGATCGAAATATTACCAAAAATTACAAAGATAATGTTGTAGAAAGTGTTAATGCTTACCTTGCACGTCTGAAAGCACAGGGAGCAATTATCAGCGGAAAGTGTACTGAAGACTCAGAATTAAATACATCTGAAAATGCTGCAAGTGGAAAGGTATATTTTAATGTTGAATTCGATACATCCTATCCAGCCGAGCACATCGCTTTTAAATCACTCTTAGTCAGTAGCACAAGTTAGTTAAGGGAGTAAAAAAGATGTTACCAAAGATTTTAAAGAATTTTAACGTATTCGTTGATGGTCGTGGTTATGCAGGAAAAATAGATGAAGTAACCTTGCCAAAACTTACCATAAAAACCGAAGAATATAGAGCTGGTGGTATGGATATTCCAATAAATATTGATATGGGGATGGAGAAACTTGAAGCTGATTTTACTTTTGCCGAATATGATTCAGAGCTTTTTAGGCTATTCGGCTTGATAGATGGGAGTTCGGTTTCTCTGACTCTAAGGGGCGGATTACAAGGCAGTGGAAGTAATGATATTGAAGGAGTAATTATCAACCTTAGGGGAATATTCAGAGAATTTGATTTTGGCAGTTGGAAACCGGCAGAAAAAGCAACGCTGAAGTGTACCGTAGCTGCGCATTATTACAAACTTACTATCGGTGCTAGAGAACTTATCGAAATCGATGCTGAGAATATGATTCGCAAGATTAATGGTGTTGATCAAATGGCTTTGTTACAAGCAGTTTTAGGCATTTAGGTTTAAAAAGATTTTAGAATTTTATTTTTTAGGAGAAAGTATGAAAACAGTAAAATTTAATAACCCAATAACAGTAGAAGGAATTGAGGTTTCGGAATTAACTTTTAGACCAGTCAAAGTAAGAGACTGCTTAGCAATGGAACGTGCCGGCAGTAGTGATTTTGAAAAAGAAGTTGGATTAATAGCAAACCTAGCATCTGTAACAAAAGAAACAATTTGGGAGTTATATTTTGCAGACTACATGAAAATACAGGAAGCATTGAAGGATTTTTTTCCATCGGTTACACAAAGGACTTAAGGCTAAATGTGTTAATGCTCGGTTCTGTCGTAGGTGGCGGGATTGAGCATATTCTTGAAATGGAAATAGACGAATTTATTTTATGGACCAAAGCTGCGGGAGAGTTTAAATGTCAACATTATCAGTAAAAATAGGTGCCATACTAGATGGTAGCTTTAATAGCGCAATGACAGGAAGTAATGCTCAACTTTCCCGTCTTGGAGGTACAATAAGGCAACTTGATACATCGATGAAATCGGTATCTAAATTTAAGGAATTAAAGCATGGAGCTTTAACTTCCAAGGTTTCCTGGAACAAATTAGAAAAGCAACTAACGTCCTTGGCTCAAAAGGGAAAAACTTTAAAGGCTGCTTTTGATGAAGCTAATGCGTCAGTGGCAAAGGCAAAAGAAGCGTACTTACAGAAGAAAGACGAAACCTCAAAGGCTAAGCTTAATGAAGCTAAGAAATTAGCAGCAGAGGCAAAAAAAGCTTATTCACAACATAAGAAAGACAAAACTTTTGAGGCTGATTTTGATAAAGCTAAAAAAGAAGCAAAAGAAGGAAGATTAGCTTATTTACAAAAAAGAGGTGCTCTACATGCATTTAGCGAAGAAGTAAGGAAAAGCGGAAAAAATATTCAGTCCTTGATAAGGGATCAGCATAAACTTGGTGCTTCTGCAGAAAAGCTGAGAAGTCAATATACCAAGTTAAACTCCGCCATCAAAAAACGGGACATGTTTTTGGGGAGAAAAGCGTACTTTAGATCACAAATGTTGGAGACGGCTGGGCTTGCATTAACGCTTGCAGCTCCAATTAAAGTTGCAATTGACTTTGAAAGTGCTATGGCTGATGTTAAGAAGGTAGTGAAATTTGCTGAGGATGATGCAGCTCATAACCAAGGAGCCGCAGAATTTGGCCAGAAATTAAAGGAATTATCCCGTACAATACCACTATCGGCTGCAGAGTTAGCACAAATAGCTGCAAGTGGTGGCCAACTTGGTGTTGACAAGGAAGAGCTACTAGGATTTACAACAACAGTAGCTAAAATGTCTACAGCATTCGATATGTCTGCAGAAGAAGCAGGTGATTCCATAGCTAAACTTGCTAATGTTTATGGAATTGAAGTAGCAGGCATGGAAAGGGTAGGTAATATTATAAATCACCTTTCAGATAATAGTGCTGCTAAAGCAGGAGATATGGTTAAAGCATTAGCTATAGTTGGTGGTAGTGCAAAACAGTTTGGTCTTGATATTAAGGAAACAAGTAGTTTAGTAAATGCCTTTATTAGTTTAGGCAAACAGCCGGCAAAAGCTGCTACTGCAATAAATGCTTTACTTAGCAAACTTCAGACCGCTGAGGGACAGAGTAAAGAGTTCAAGGCAGCATTGGAAGACATGGGAATAACTGCAGAAGAAATGACACAAATGATTAGCAAGAATGGCCAAGACGCACTACTTTATTTTTTTGAAACTCTGGAAAAGGTAGGTAAACAGGAACGTTCACAAATTCTTCTCAATCTCTTTGGTCAAGAATATCAAGATGATATTGCACTACTAGTTGGAAGCCTAAAGAACTATAAAGATGCCATAAAGAATTTAGCTGATGAGGAAGAATTTAAACAGTCTATGCAGAAAGAGTTTGACAATCGTGCAGCAACTACAGCAAATAATTTACGACTACTTAGAAATGCGATAGCAGAGGTGGGAATGAACTTAGGCTCAGTAATGCTACCTCCTTTAAAGTGGGTAAGTAGTATTTTAAGAGAAATAACTAATCCCATAGCTTGGTTTGCAGAAAAGTGTCCATTTATTACTACAGGAATAATGAGTGTCATAACAGCACTAATAGGCCTAAAAGTTCTAGTAGTCAGTGGTGGTTATGCATGGAATTTAATTAGAGGTGGAATGCTCGCTTTCTCAGTTGTTTTGCATGGGATACTGAAGCCTGCACTAATATCACTAGCAACATATGCTATTCCAGCGGTAATTACTGGACTGAGTGTTTTAAAAGCTGCAACTCTGAGCTTAGCAACAAAAGCCTTTCCTCTACTCTCATCAGTTATACCGGTAATAGTAACAGGACTCAGGGCAATAACGCTAGCTGTAATCAGCAACCCTATAGGACTTTTAATTGCTGGACTAGTCACTGGGGCAACACTTATTATAACTAATTGGCAAAAGGTAAAGAGCTTTTTTTCTAGTATTTGGGAATATATAAAATCAATAATAAAACCCATCGGAGAGATGTTCTCATGGATGGGAAATACTGTTGGTAGTATATTTGGAAAATTTGCTGAAAATAGTCCACTTAAAGAGTTTGAAAAAAGAGAAAGTGTTGTTACTAAAATAAAAGCAGTCCATACTCCCATAAATAGCAGCATTCTCAGCAATGGAAATCCTTTGCTAAGTAACAGTATAATGAAAGAAATCTCTGAGAGAAGAAAGAATCTTATTGGGGAGAAAAAGTCCACAGAAAACGATAATCTGGCAGGTTTTACAAAGAGTAAATTTGAGAATAAGGAACAAAATAAAACTCAACACATCACTAATAATTATCATATCAATATTAAAGCGGAACCAAATCAAGATGTTCGTAGCCTTGCTGATGAAGTAATAAAAAGGATAAGGGAAAAATCAAGAGATGTTATGTTTGATACCGTAGACCTCATTTACTAATGTTATCCTTTGGCCCATATAAAATTTACCCAACGAGTTTAAAGTACAGCAAAGAAAAGCGCTGGAGTGTGGTTGAGTGTATTGGCAAGCAGTTACTACAGAATATTGGTCAAGGGGCAGAAAATATAGATTTAGAAGGAACAATTTATTTTCATAATCTGAGTGAATTAAAGAACATGAAAGAAGCAGAAGCAAATCAAATACCTCGTACTTTAGTTGATAGCATGGGAAATGTTTTAGGAAAATTTGTAATTACTCGTTTTGAAGAAAAGCGAACGTCATCTTTCCCTTGTGGATTGCCGAAAAAAGTTGAGTTTAATTTAAGTTTAAGGCGTTATTCATGACTATATATTACTCGACAAAAGAGAATGATGTTTTAGACCATATTTGCTGGAAGCACTACGGGTTTATTTCAGGAGCAGTGGAAATAGTGTTAGAAGAAAACCCTGGACTTGCAGAATATGGTAGTTTTTTACCTGCAGGATTAAAAATTAAGTTGCCTGTAATTGAGAAACCCTTGCAGAAATCAACTTTAAAGATTTGGGGGTAAAATGCAACCAGAGTTTGTCATTGAAGGGTATGAATTAACAAAAGACCGCTTAGTGTCAATGCATATTACTGATGAATCAGGAACTATAGAAGATATAGCTGAAATATGTGTAGATTATAGAGATGAAAACATAAAAGTTCCAAAAGAGTTAAAGATAGCTTTAGGATATAGGGAAACAGGAGTGCTACCCATAGGTGTATATACAGTCAATGAAATTACATTACAGAGTCCACCACAAATCTTAACAATTAAAGCACATGCAACAAATTTAATGATATCACTAAAAGAAAAAGTATCTAGAGCATGGGACCAGGTTACACTGGGTGATTTAGTCAAAGAAATAGCAAATAAACATGGATATGGGTACAAAGTTGCTGAAGAATTTAAAGATATATTGATACCACATATTGATCAGACTGAAGAAAGTGATATAAATTTGTTAACTAGAATAGCTATAGAGCGCGAAGCTATGGCAAAGTTAGCAGGAGGATATATATTATTTATTCCCAAAGGTGCAGCAAAATCAGCAACAGGAAAGATTTTAGGAACAACAACTATCAGATCTCAAGATACAATCAATTGGAAAGTGCATTTTACTGTACGTGATAAGTACAACTCAGTGATAGCAAAATGGCATAGCTATGAAAATGGAGAGCAGATATCAGAAACAGTAGGCAGCGGTGAACCAAGTTATACCATACAGACAATTTATCCAAATGCAGAATCAGCAATTAGTGCAGCAAAAGCCAGATTTAAGCAACTGCAGCGTAATAATGAGACTTTAGAAATGACAATACCAGGTAATCCAGAGCTATTTGCAGAAGCAAAACTTAATCTTGTAGGATTCAATCAAGACATAGATGGTGAATGGGTGGTTGATAAAGCAGAACATACTTTAAATAGTTCAGGTTATCTTACTACATTATCAGCGTCTTTGAGTAAGTATTAAGAGAAAATAAGTAAATTGCTGATTTAATGCTGAACATGAGCAAGATATCAAGAAACAAGTTTTTGTGGTGTATAGTAGCAATAGTATTTATTGTTATTACGTATTACTATCAAAAATCTAAGGCTGCTGAAGATCATCAGAAAATGTTGGAAGTGTCAGCTAAGAACTGTGACTTAGACACTCTGAAATTATTAATAAAAAAGAGTAGAGGTGATTCAAGAGTTAGTGAAAGAGCATTATATGATGCCGCAGAGAAAGGATGCTTAGAAGTTGTCAAATTTCTGCTCGATGAAGGAGTAGATATAAATACTAGTTTAGCGCTACTTAGTGCTGCTGACAGTGGCCAATTAGAGGTTGTAAAACTTTTACTGGAAAGAGGAGCTGACCCTTATGTTAGAGGCTGGAAAGGAACAACTCCAAAAACTATAGCAATGAAGAGGTCATCTTATAGTGGGAGTAAAAAGCCTTACAGAGAAATCATAGATCTTCTTGACAAGGCAGAAAAAAGTTATAGAGCAGAAAAGTAACGACTAATTCATTTCTACAATTTGAAACAAAAGCTTTCAATAGCTTTCATAATAAATTAACATTATGCAAAACCAAAAAATACCAATCACTGTAATAGTAACGATGATAATACAGACGGTAGCAACAATTTGGTGGCTCGCCAAGCTAGATTTACGGGTTCACATGCATGATAAATTTGTAGAACAAAACCAAGGACTAATAGAAATAGTTTATCGACTTGAAGAGAGAGTGAAAAACCTCACTGAAGAAGTCAACGAACTTGAAGCTATTCACAAACACAAATAACGACTGAATTTCACAATGACTAGATATATCTTGTCCGTTGACGGCGGAGGCATAAGAGGAATAATACCAGCCATAATACTAGCAGAAATAGAAAAAAGATCAAGAAAAAAGGTAGCAGAAATCTTTGATCTGATGGCTGGTACTTCAACTGGTGGCATTGTTGTTGCTGGATTGTGTAAGAAAGATGAACGGGGAAATCCTCAATACTCTGCAAATGATTTAGTTGAGCTTTACCAGGAGTATGGGCCATACATCTTCAAATCATCTTTATGGAGAAAATCAATAGCTTCTTGGCTAAATGGTGCACAATATTCGTATAAAAACATAGAATGCGTGCTCGATAAATACTTCGGCGAAAGTACTATTGCTGATGTTTCAAGTAATCTACTGCTTACCAGTTATGATATACACAACAACTGTCCATTTTTCCTTAAAAGTTGGAGAGAAAACAGGAATTTCATCAAGTTAAAAGATGCACTCAGAGCTACAACAGCAGCACCAACTTATTTCTCCCCTAAATACTTAAAAATCAATCAAGAAGAAAGAATGTTGATAGATGGAGGGGTGTTTGCCAATAACCCGGCAGCATGTGCATATGCAAGTGGCAAGAGATTATTTCCAAATGACAACATTATCCTGTTATCAATAGGTACTGGAAGAACAACCAAAAGTATAACTAATTCAAAGAGATTGGGAAAAATAGGGTGGATAAAGCCACTATTACACGTAATATTTGCCTCTGGACTGGACTGCGTAAATTATCAAATGAATCAAGTAATAGGTGATAGATACATAAGAATACAATCACAACTGACAATAGCGTCGGCTGAGATGGATAATACTACATCAAAAAATATTAAATGTCTTCAGCAAGAGGCAAATGCAATGATAGAGGACAACCAGGAAGTGATAGACAAATTCTTTGACGTTTCAAAATAATGCCAAGCAAGATAAAAAAATTATATAACAAAGCAAAAAAAAGCTTAAAGAGTATAGTCTCCCCGAAAAAACGTAAAACTATAACTCAGGGCCAAGAAGCTAAGCCAAAACCTTCCATAGAGCAACCTCTAAAGTTGATGGAGAAGACCTCTAAAGTAAAAAAAGATAAAAAAGGAATAAAAGAAAAAATAAAAAGCTTAAAAACAAAGAAAGCAAAACCCGTAGAAAAAGAGCTGAAAAAGGGCAACGTGTTCAAAAAAGGCTTCAAAAAGCTAAAAGGGAAGCTGAAGAGCCTAAACCCCATAAAAGCTAAGAAAAACAAGATAATCGGGAGCAAGAAGTTAGCATTTTTACTGACAGCTAGTACGATTGTGGCAATTTTACCAACATTCAGTTTAGCTCCTCTTCCAACATTAGCCATAACTTCTGCATGCGTTTTCAGTATAAACTTTATCGCAGTCAAGACACTAAAGAAATTTATTAAACAACGTAAATTAGCAGCAGAGTCTAAAGAAGAGTCAACTCTAGCTGAACCAAACAAGCCTGAAGAAGAAATTCAAGATGTATCGGTTGAACCAGTAAAAGAAAAAGCTGCAAGCAAAATTTCAGAGAAATCTTAATAGATTAACTATCTTCATCTATATCATAATATATTATATAAACATATAAATTATCATGGTTTTAATTCCGTTGGGAGCGTAAGTTGCGCAATTTCCTCAGCAGTTAAGCTAGTTATTTGAGAAATATTATCAATAGAAATACCTAGTATAAGTAGATTATTCGCAACCTTGATTGACTCTACTTTATCAATCTTTTCTTTGTAAATTTGCCTTCTTTGGGATAAAAATTCTATCCATACATCCAGTTCATCTCGTGATTCTTGATTGCTGATTTTTTTAGACTCTCTCGCCCAACTTAATAGCTCTTTTTCTCCTTCACTATCTGTATCTTCGTCTTCACAACAGTTTTCTTCTGTTGATTTAAGCACCAGATCTTCAGCATTCACTGATAACTTTCTTGCTATTTCCCATAACCTTTCACCGAACATGGTGCTCCCTTGTTCATAGTAATGTATCTGTGGACCTCCTACACCAAGCTCTTTTGCTAATTCCTCTTGCGTATACCCTTGTATTATTCTCCACTTTTTCATCTCTTGTCTTTTGCTTCGACGCTTAGAACCTTTTTCCTCTTTATTATCATATTCATCAGTTGATAAGCCTGTTGCTCGGTAGATTATATCAGTAGCAAATCCTGCCTTTAGCATATTCCTTGCCATTCTTATTCTTGCTGCTTTTACATCACTTTCCTCTTCAGCTCGAATAGATTGGGTTAATGCACAAATTGCCTTGCGTAATTCTCGACCCTTTGTTTTTGTGTATTTTTCTATGAAATTGTACATCCATTGTTTATTAAAACAACGATTTTCTTTGAGTACTTTTTGTCTAGGAAGTAGATCCCTCAAACTAACTGATAATGCATCTGCTATAACTTGTAATTCTTCATCTGGAATGCCACATATCCCTTGTTCATATCTTAGCAGCGTGTAATATTTTATGCCTGTTTTGTCTGCTAAATCTTTTATGGTATATTTTCTTTTTAACCTCCAGCTTCTTATCTTTTGCGCTATTTTGTATCTTATGGAGATATGCATGCCTCAGCGGTTTTACGGAAATAAACACGTATATCCTGTTATAAGGCTTTTTGCTACTTTATCAAAAGATTAAATTTAGCTTATGTTTATTGGAAGAGCTTGCAATTTTGTGGCTGCAGATAAGAAGGGAAGCAAAACCTCCCTCCCTTATTGTTTAACGTTGCTTAAAGGTTTCTTGACTACCTCCACGTATCCTATCTATCCACAAAGACGAAGACAATGCTTCACTAACTGCCTCTCTTTCTTCTGTGGCCTTTTTTTCACCCAAAAAGCCGCTTCTCGTGAAACTTCCTCTTTTTACCGCTTCCTCGACTGTCATTCCACCAAAGAGGCAATTTTTCGCTACTTCCTCGCCTTTTGCTTGTAGTTCAAACAACATTTCCCTATCTAATGCTCTTACTTGTACTTGATCGTAATTTTTTGCATCATGGTACACTATGATTCTTAGCCTACCAATACTTGTAGGAAATGTTATTTCAAAGCTACCTAATACATCAGTATAGTTTCTTTTACCTCCTTCCTCGCTTCTAATTTCTATTTCACCACTTCCTATTTTTATTATGTTGCTTCCTAGTCCACTGTTTAGATCTGTACCTTCTAGTGCTTTTGCAACCTCTACTGTGCTACCCTCAGAAAATTTTATAAGAGATGTTTTGTTATCTATTTCCACATCTATTACGCTTCCCCCTCGAACAGCATTTTTACCAGCTTTTTTCCGTTCTTCAAGTTGTTTATCTATCTGTGGCTGAACCTCTGGTTGCAGTTCGTTATAAGTTTCACCTATCAGTTTATTCTGCAATAGCCTGTCATGAAACTCTGCGCCCCTTCTCATTAATTCATGTATTATCTTTTTCAGATCACCTTTTTTGAACTTGTGAAAATGTGTGCCTAATATCACATACTCAGCAAAGCTCCAGCTTCCCCCATGACACCCATTCATCTTCATTCCAATATCTATTGCTTTGTTTACAACTTCGAGCATTTTACGTGGGGTGTTCGCTGTTACAATTGCACTTTTAAACCAACTCAACCATTCACTTTCCCTTGCACTTAGCTTTCTTTTTTGCAACTCTGAGTCAAATGGACTTAAACCTTCTGGATAATCTTCTTGATTACTTGCTGGTTTTGTGCCATAAATACGATCAAGTCCTTCTTCAAAGTTTATTTGGTTTTCGCGACCATCTCTACTAGGGGAAGGCATTGTACCTCCAGGTTTTATGTCCTTCTGATTATTAATTTTGCTCACAAAGTTAGACTGTTGTATATCAACGCCTTCAAGAGCACTAAATATTTTGCCCAATAACTTGCGATTAATATTGAACTTACGATTCTTTTTATTTGGGTCTTTTCGAACCATTGTAATTTTTTTACTAGCCATATAAGCCTCCTATATTAAGCATATTATCTAAGTCTATAGCGCAATTTATTGCTTTACTATTAACTTAATATACAGATTATAAAAAGATCTTGTATAGCTTGCAACTATTTATAACAAAAGAACAGATCTGTTCAGGCTTTTATTGCTTTATTATAACTTAACATACAAGTTATACAAAGATCTTGTATGCTTCGCAACTCTTGTGATGTCTTTTTCCAAATCTCAGCTATAGAAATATGCTTTCCTTAAATCACTTTGCCACTTGATTTTTATATTCATATTTCGTATTGTTTGCCACTAGCAGTGGTAGCCAAACTTCCCAAACCTGAAAAATTTGGCATCCATCTTTATAACAGCTCTCTTTCCTTAAAGCTGCAATATCCTTTGTCTGTCACAATAATGTGATCCTCTAGCTCAATTCCCACACCTTGACACGCTGACACTAATTCTCTAGTCATAACTTTATCATCTTCTGACGGCTCTAAACTCCCTCCTGGATGGTTGTGAGCTAATATTATCGATGCTGCCTCCATTGATAATGCCTTTTTTACCACTTTCCTTTCAGATAGGTGCACCTCATCTATTGTACCAAAATACACTTCGTCTCTTATCAAACGGTACTGTGTATCCAAATATATTATCTGGACAGCTTCTTTTGCTGAAAAGCCTATACTTACCCTTACATATTCTATGAGCTTTTCTTGGCTATCCATTACCGGTCCTCTTTTTAACCCTTCTCTTAGTGCCCTCTTGTAAGCTTCTTTAACACATTCAATTGCTGCGGCTGCATGTTCGGTCATTCCGTCTATCATTTTCAGGTCATCGATTTCTCGGCCTAAAATTTCTCCTATTCCTGGGCAATTGTCCATTAGATTTTTAGTAACATCTTGAGCTTGGGCCCTGTCATGAACTGCCCCTAGAAGTACTGCCACTATTTCACGATCAAATAGAGCACTTCCTCCTCCGCTTTGTAGTACTCTCTCAATTTCTTCTATAAGTTTTTCACTATTATTCTTGTTATTCATAAAATATACCCTTCGTTAATAATAAATTATTTTTAAATGTTTACTGCTATTTTTTTTAGCAGTATTGGCATAAAGCCATCCATTTTGGCGGGAGTCAAGTCAATTTTTTCGATTTTTTTTGTTTATTTTTTTTATGAAGATACAAAAGATATTAATAGATGTTTATTCCCTTAAGCGATAGATCCGTGTTTTTAAAAAAATAAGTATCGTTTAAGGCTACTCTGCAGGTAAGCCAGTTATTGAAGAAATAGCATCAACAGAAACACCTAGTATAAGTAGATTATTTGCTACTTTGATCCCCTCTACTTTATCAATCTTTTCTTTGTAAATTTGCCTTCTTTGGGATAAAAATTCTACCCATATATCCAGTTCATCTCTTGATTCTTGATTGTTAATTTTTTTAGACTCTCTCACCCAATTTAATAGTTCTTTTTCTCCCTCACCATCTTCGTCTTCACAGCAGTTTTCTTTCGTTACCAGATCTTCAGCATTCACTGATAATTTTCTTGCTATTTCCCATAACCTTTCACCGAACATGGTGCTCCCTTGTTCATAGTAATGTATCTGCGTACCTCCTACACCGAGCTCTTTTGCTAATTCCTCTTGCGTATATCCTTGTATTATTCTCCACTTTTTCATCTCTTGTCTTTTGCTTCGACGCTTAGAACCTTTTTCCTCTTTATTATCATATTCATCCGTTGATAAGCCTGTTGCTCGGTAGATTATATCAGTAGCAAATCCTTCCTCCAGCATATTCTCCGCCATTCTTATTCTTGCTGATTTTATAGCACTTTCCTCCTCAGCTCGAATAGATTGGGTTAATGCACAAATTGCCTTGCGTAATTCTCGACCTCTTGTTTTTGTGTATTTTTCTACGAAATTGTACATCCATTGTTTATCAAAACAACGATTTTCTTTGAGTACTTTTTGTCTAGGAAGTAGATCACTCAAACTAACTGATAATGCATTTGCTATAACTTGTAATTCTTCATCTGGAATGCCACATATCCCTTGTTCATATCTTAGCAGCGTGTAATATTTTATGCCTGTTTTGTCTGCTAAATCTTTTATGGTATATTTTCTTTTTAACCTCCAGCTTCTTACTTTTTGCGCTATTTTGTATCTTACAGGATTAATATGCTTTGCTATCATTACAGTTGCTAACGATCACTTCTTTCACGGAAACAACCATGTATACCTCATCATAAGTGCTTACACAAATTTTGTATCTGAATAAAAACATTAATTTCTTTGTACTCGCTGCAGCTTTGATGGTTTTCTGTTCTTGGTTTCCTTTCTCGCAAGCCTGTCTGCTTCCTCGTTTGCCAGTGTACATTACTACTTTTTTTGTATTCATACTTACTCAGATATAACTTCAATTGTAAAATTTTCCACTAAAAATTATTGAATACTATTTTTGAGTTATTTATAATAAGGGTGTGGGAGGTTAATCTCACGGTGTTAGGTAATTGAGTTTTTACGCTCGTATTTTTATTAGGCCCCTCACACCAAAAAGCGTATCTTTGATGTCTCCTACAGCTCCAAATTTATGACATCCATTTGCTGACCTTTTTAGGTGCTTTACAGAAGAGTTGATAAAAGATGTACAAAAGACGTCTAAAGTAGAGAATGCTATTCTAAGATGATCTCTGACAGCCGTTTTTTTTATCAATGCATTCAAAACTTAAAAAAATAAAAAACTTGAACATTTCTTCAGAATTGTGTATAATTATTAATGCTTTTTAGGTACTCTTGCTATGGCTCTTTCTAAGTTCCTTGACGTACGAAATGATGTCGCGTTCAAAAAAATATTTGGTACTGAAAAAAATAAGGATATACTTATTCACTTCCTCAATGACATCATTGGCTTCACTGGTAAAAACCAAATAAAGGATATAGAGTTTCTAAGTACTATTCAAGACCCTGATATTGCCGCTAAAAAGCAAAGTATTGTTGACGTTCTCTGTAGAGATGAAAATGGGGTGCAAGTGATCGTCGAGATGCAAGTTGCTAAAACTAAAGGCTTTGAAAAACGTGCCCAATACTATGCTGCTAAAGCTTACTCAAGGCAAGCTGATAAAGGTGACCAGTATCATAACCTTAAGGAAATTATCTTCATTGCTATAGCAGATTGTGTACTGTTTCCTAATAAATCTGAGTACAAATCAAAGCATACTATTCGAGATGAAGACACTAATGAGCATGATCTAAAAGATTTCTATTTTATATTTATTGAGTTGCCAAAATTTCCAAAGAATAAGGAAGATCAGTTGGAAAATATAGTTGAAAAATGGGTTTATTTTTTTCGATATGCAGACGAAACTAGTGAAGAAGAGCTGGAAAAAATAATAGGTAGTGATGTAATAATTAAAAAGGCCTATGAAGAGCTAAATAGATTTAACTGGTCAGAAAAAGAATTTATTGCCTATGAACAGGAAATAAAACGTATTCTTGATGAACAGGCTGTCCTCGCTCAAAAACTTGATGATGCTACTGCAAAAGGTAGAGAAGAAGGCATACAAATCGGACATGAAAAAGGCAGAAAAGAAAGGGAAATTGAAGTCGCAAAAAACCTACTTAAAGCAGGAGTTTCTATTGATATTATAACTCAAACTACTGGTCTTACAGTTGACGAAGTCAAAGACTTAACCTGATTTTATCTCTTTTCACACCTAGATGAACATCTTTGTACTAGATGAAAACCCAGCAATTGCGGCGCAAATGTTATGTGATAAGCATATAGTAAAAATGCCATTAGAAACTGCTCAGTTATTAAGTAATGTTTTTTCAATCGCATTAAAAGCGCCAAATCCTTTTGTCAGTACCACAGATCAGAATATAGCAGTTCCATATAAACTCACTCACAGCAATCATCCTTGTTCTTTATGGGCTAGGCAATCGAAAGGGAACTTTTGTTGGTTGATAGAGTACGGAAAAGAATTGTGTAAAGAGTATACACAGCGATACAAAAGAAAGCATAAATCAGAGGAAGTAATAGATTGGTGTGATAGTAATAAGGATTTGCTAATTTTTCAATCAGCAGATATACAAACTTTTATACAAGCACTGCCTGATCGCTATAAATGTAGTAGTCCCATAAAAGCCTATAGAGAATATTACCTAAAAGAAAAGATGAGGTTTGCTAAGTGGGAAAAAGGTAGAGAAGCACCAGGTTGGATAATCTGCTACACAATACCACAGCTAATATAGCTCATAAATAAAGAAGCCATCCAAATCGGACATGAAAAAAGCAGGGAAGAGGGCGAAAAACAGGCTAAAATAGCTGTGGCTAAAAATTCACTCAAGGCGGGTGTTTCTATTGATGTTATTGCTGAAATAACAGGGTTTTCTGTTGATTATATTGAGAAAATTCAAGAAAAGAAGTTTTAGCCATAACGTTTTTTTATTAAACCCTCTATTCTAGTAATTTTAATATTGCAATCCATTCTAATGTCTGTACAATGCCTTTTTTATATAAATACTTAATAGGAGGGGTTAATGCCAACACAGAAAGAGCTTCGGGCTACGATGTCCAAAAAATTACAGGAAGCTATTAAACATCCAGATCCAGCAGTTGCTGCCGGGAGGAAGTCAGCTATCAAGAGATGGGTGGGAGTCCTTCAAGATAACTTTATGGAGCACATAAAATACTTTAAGGGTGATAAGTTGAAGTTTTTGCACAATGTATTCCAAGATGAAGGTTGCTGGTCAGGTGTAAGGTTGGATAATGCTGCTTTAGGTCAAAGGTTTACTGAAGAAAAAATAGGTGGAATAGATAATCCACTTCGCAAATATGAGATGGCTTGTAGTTACTGTGTGGTAGATAAAATTCATCCACTTTTTCAAAAAGCATTTGAATCCTACAAAAATGGATTTTCTTCTGATGAACTTGATAGTAGAGGTAATCCTATAACTGATGAGTACATACGAAACTCGCTTTTGGGTGGCATTCGAAGGAAAGGTCCTGTATTTGATTTCTGGATCGATAGAGAATCTGGGGAATTAAAGAAGTATGATGCAGTAGAAGGTTTTGACAGTGCTGTAAAACTTAAGTGGAGTGAAGGAGTAGAGTATTTTTATAATCATTTAAAAGAAGAAGATAAGGAAAAGAAACTTACAGAAGCTGTTATTGCTCTGTCTCGCGTTCAATCTGTTGAGAAAGACGCTCCTATTTTAGATTTTTGTGTAAGGAATATAGCTGACAAAGATACTCTTTTACAGAAATTATTGCAGAAGGATAGAGGGGTATATTTTCTTTTTAGTAGATTAATACGTTCATGTTTTTTTGATACGGTTCATGATTTGGTACAGTATTGGTGCTATAAAGGAATTTCAGCACGTGGAGATCATTCAGAGAAAATATTCTCACAGCAAAACTATGAGATTCTTCTTTCTTCACTTTCAGATACAATGTTGAACAATCCTGAATCAAATGTTCAAGCTAGATCTCTCATTATGGAGATTTGGCAGTGTGGTAGTTTTAGTGAATATAAAAAGGCTGCTATTATTGATACTTCAAATGATAGAATTCCTATAAAGGGTGTACTTGCAGAATTGATAGTTAACTGGAAACGAGAAGACATTTATAAGTCTGATGAGGAAAAAGAAATAGAGAAAAAAGAAATACTAGATATGATGTTATTTGCTAAAAATAGCTTTCCTGAAAGATTTGAGTTCTTTAAGGGAAGGATAATAAAAAGTCTTAGATTATGTGGTAGAGAAGGTAAAAGAGTAAATGTAGATTACGGTCTGTTTGCGGAAGAATTATTCTCTGAGTTAGAGAAAATAATTTTACCACCTGTAGGTGATGGTCCTTGGAATAATTTACGGTCACGATCTAAAGCTCATGGTAGTAAGGAAACAACTTTGCCAGTTGATGATGGTCCACAGTCTGAGCTTGGAACTCCTAGTGTAAGTGGTGTTTCTTCTTATAAGAAAAAAAGCGTCTTTACGCTTAGTGGTAATAAGTAATCCACTTATGAACTCTTGGTGTTTCTGGTCGTAGTAAATAAGGGGTATTTTGTATGAGTAATGGTGATGGATTTATTAGGAGTTTGGTGGATGGAGATCTTGAAGGATTCAGACAAGGATTTGAATCTTTTTTAGATCAATGTCCATCTTTTTTGTATCATGTGAGTGCAGGTCGTTTCCTTCCTGTATTCTTTTTTAGTATGTTTGCTACTGCACATGATGCTGGTATCTTAACTGCAAATGAGAGAGTCTATTTTCGTTTTGATAATCATGGTATTGATACAGGTGGTAGGAATAGAAATACAGGAAACTTAAAGGTTGCTGTTTCAACTCGTAGTCGTGACGGACAGCGAGTTGTCAAGTATTACAGCATTTCTGATCGCCCTAACAGTGATGGGTTAAGGTTTAGTACAAGGGAGAGAAATGCTCTAGTGCAAGAGATTAGACGGCAAAATCCGAATTTACGGGAAGAAGACCTAAATTTTGAGCAGTACAAAGTATGCATGCATGGAAAGGGCAAGAGTCAGGGAGAGGCAATTGCAACAGTATTCGAGGCGATTCGTGAAAAGGATTTTAGAGGTAGAGATAAATTTGCCAAATATTCAGCATCTGAGGTTCATTTCTTGAGGCAACTCTTTAGAAATCACAGATTAACAATTAAGGAAATAGAAGGAAGACAACTTAATCAAAATCAGCTCAGACAACTTGATAGATCAGTCAATTTTGCACAGGTAGCACAAGGTCAACAAAGGATTGACAACTTTATGGAAATACTAACAAGTGATGACGAAGAAAATGTAAGAGATCCTCTCCGAGAAGATATTTTAGAATATATAACTGATACCTATAATAATTATAGAGCGCAGATAGAAAATAATATTGAAAATCGCAGTCAAAAATTTGAGAGTCACGGGTTTTTATTAGGTTTCTTAGCAAATTTTAGTCATCGCTACACAATAGGCATCGATCTTGATTTATCTCCTAGAAACTCACATGTTGCATTTCTTGTACGTCACCAAGCAGAAAGAGAAAATATTCCTATTGTTGTTAATCTTGCTACAAGGGCACCGTCCAATATCGCATTAAACCGCGCCAGAAGTCACGCTGAAAGATTGCATGTTTTTTCATTTATACCTATCCATACTGAATCAAGAAATACTGTCTGTGTTGGATTAAATTTTAATTTAAATCTAGATCCTTTTAGTGTTGATACAGTAGGGCTTCAACAGGATAGATTTCCTTTAGTACAAAGATTGTTTGAGTATATAGAAGATGAAGAGGTTGGAGAGAATATTAGAGATTTCTTGCTTCAACATCTTCCTGGTGAAATACCAAGAAATGCAGAGAATTATAACAGAATATTTGATTGTATAACTGGTTTTGCTTTTGGAAGTAGTGCTTTTGATAGAGAGTATTTAGAGCTGGAAGAAGGAGAAGATCGAGTACGTGTAAGAAAGTATATATTTAGATACGGTGATGGAGATTTAAGAAGACATACTTTAACTATGGTCTTTTATGCTCAGGGTTATAATATAGTTACACTTCATATTAGAGCTTACGATGCGCAACAGCAAGAAGCTATCGATTTACAAGCTCTTAATGTTAATAGAAATAATGTTCATGTATGGGAAGTTTCATGCACACTTAATGACCAATTTGAGCTAGATATTGATCGACCAAATGACCTTGGTTTATATCACGATTACCAAAATAATAATGCAAATAATTTTCTTGATGGTGATCTTATACAAGTGCCTAATGTTGAAAATGTACATGGTATTTCAGAAAGAGTTATGGATGATGGCTGGCAAGATGTAGGTCAGCATGGAGAGCTGTTTCAAGAGATCTCTGGAATATTGATGCCACTTAGGGACGCAATAAATGTTAATAGTGAGGATAAGTTTCGTTCTATACTACATGGTACATTTTATGCTAGTGATAATCCTTATAAAGTGCTTGCTATGTATAAAGTTGGTCAAACATATAGTTTGAAAAGGGGTCAGGAAGAAGAAGGAGAAAGGGCAATACTCACAAGAATTACAGAACAGAGATTAGACCTTTTATTATTAAGACAATCTACGGAGAATGCTCCAGATACTCATCCGATTGTATATGTATTAGGATTTGCTAATAATGCAGAAGAAGTAGCACAAAAGGAGAATAATGCAAAAGATCGAATAAAAGAACTTATGAACAAGCAAAGAGGATATTTGCTTATTACTTCTGGAAATGAGGTGGTTTTATTTCCTCTTATATTTAATGCAGGTGCAGGGAGAGTAGAAGGTCTTATATCTATTCCAGAAGGAATAGGAAGAGAAGAGTATGTACATAGACTTGATCGTGGTGGTCGTGACTCAAGACCAGGAGTATTAGTGGGACCTGAAAGTGTTATTGATGAAAATCCACCAGAGGGTCTATTATCAGATCAGACTCGTGAAAATTTCAGGCGCTTTTACACGGAAAGAAAACCAGGACAGAACTCGATTTTTTTGCTTGATATAGATGATAATCTGCACGTTCCATTTAGTTACTTGCAAGGTACTAGAGCACAGGTAATAGAAACATTAAAGTCAAGAATAAGGAGAGGTGATAATTCCATTCCTACAGCACAAGAGATAAGAAGACAAATAAGAGATATTCTTAGAAATCAAGGGATAGAAGTAAATGATCTACTTACGCTAGAATTTGCGACGAGAAATGGACATTATGATTACTGGCTTCAACAAATTGATATAGCTCACGCTGGAAGATTGCGATATCAGCTTCGTACTGAAGGTAATCACACTTTTGAAGTAGCTAATTTGGCAAGGAATGACGGTAACGAGCACATTGTTAGAGTATTAAATCAATTTAGGGAAAATGAAAAACAACAGCGTTTAACTTTAATCATTACTTTAAATAATACTCATTGGGTTACACTAGTGATTGAACGTCAAAATGGGAACTATGTTGGGTACTATGCTGATTCAACTGCTACTGCTGTTCCAGGTGGTATTACTGATATCATTCAAAATAACTTAGGAAATAATATCAGGATTAATAATGTTTCTGTTAGTCAGCAAACAGATGGTTGGAATTGTGGTTTATGGGCATTAGAAAATGCTAGTGATATTAATCGAGTTCTAAACGAAAATCCTGGAGAACAAGTTCAGAATGTTGCAAATATTATGCGTGATTTTCTTGGAAGAGACCACCCAAACAGAGATAGAAATTACTTTCAGAACATAAGAGTGGGCATTTCGCAATTATTCAGGAATGATCCGGGATTTCAAGATGTGCAATTGCAAGCATACATTCAAAATAGAGAACAAATTGATCCATTACTACGTACTTATCTAGAATTAGGATATCACAGAGTGGGAGGAGGGTGTGGACCAGTAGAAGCACCTATATCGCTTGGTGTTAGTGATTCCAGTAATTTTGGTGACCTGCCACAGTCGAGCTTAGAAAGTCCTGAAGCTAGTCGTGTTTCTGACCTTAGCAAAGGTAAAGGCGGTAGGTAGAGGTAATCGGTAGATGAAAGGAGTGTAACAAAAACCTTATGCATCAAGTAAAGATTGTGAGCAAATTTAAAGAAGTTAAGGTGGGTAACCTGTTTTTTTCTACTTGCAGCAATGTTTCAAAAAGTATATGTGTCGAGTTGGGTAAAGTTGAAGGAGGTTCTTAAATGAGCAACTATTAATTTGGTAGTGTATAACATTAATAAATTTAAACGATGCAACCATTTCCAGCAACAAAAAACAGCAGTATCCGTTCAGGAGAGTGGTTTAAGAAACAATAGATAGAAGGTTTTGGAAAGGATTGAGACCCCTTTGTTTCCATGTTAAGTATAACGAAATTATCNNNNNNNNNNNNNNNNNNNNNNNNNNNNNNNNNNNNNNNNNNNNNNNNNNAAAGATAGAGAACGCTGAATTAAAGGAAAGGCTTGGTTTAAACTCGAAAAATTCATCTCTACCGAGCTCTAAAGAATTGTACAAAACAAAAAAGGACAAGCCAAAAAGCGAAAGGAATGTTGGCGATCAGGTTGGGCATAAAGGAAATTTTCATGCTACAATGGAAGCGGATAAAGTAGTAAAAATAGAGTTGCCTAATATTTGCGAATGCGGAGGAGAGCTTGTAATATGCGAAAAACCTTATGTTCACCAAAAAGTTGATCTTCCGGAAATTAGGCCTTATGTAGTATAGCATTTCTCATAATAGTCCGAACAGGTCATAGGAAGGCAGAATCAACAGCACGACGAAAGGATTCGAATAGAGGAATGTTTTTCCTGGCTCTGTTTTTTATAGCAAACCAATAATGCTCAATTTTGTTGAAATCTGGAGAATAAGGCGGCAGATACAAAATTTCTGCACCAACCCCTTTAGCAAGCTCGATAATCTTATCAGACTTATGAAAAGTAGCATTGTCAAGAATGACAGTCTGTCCAGGTTCCAAGATCGGTGTCAAAAATTGCTCAAACCATCCATTAAAAACATCCATATTACAGTGGCCTTCAAAGGTTAACGGAACAACTATCTTTCTTCCACTTAAGGCTGCAACCATACTGATTCGTTGAGTTTTCTTTCCAGATTTTAAGGCATAAAACCGCTGTCCTTTCTGGCAATATCCGTAGGGGTAGTCTTCGGTGTTATCAATGCCAGACTCATCTATATACACTAAGTTTTTAGGTTCTTTTGTCGCTATAATTTTCAAAAATTCAGCACGTTTTTCTTCGTTTCTTTCCTTGTATCCATATGTCTTTTTTTGCGCGTAAATCCAATTTTTTTAAGGGCTCGATAGATCGTTTGGATACTAACGTTGTTCCAAAGTTTAGCCATTTCCGATAGAGTCTTTCCTCCGTGTTCTCTGGCAAATTTGGCAAAGGTATCCCAGTCGGTAATTTTGTGATTGTAACCCCCATTTCCAAGTTTTTTTGATTGAAAGTCTCCTGTTTCTTTTCTTCTTTGCTGCCACTCCCATAAAGTAGTTCGTCCAATCTTAAATCTTGCTGCCACTGTTTCTCTGCTTTCTCCTTCGTCTAGCGCTTCCATTGCTTTTTTTCTTAAATCATAACTATATGCTGCTGGCATTCAACCTCCTTATCATCATCTACCCTTATCCTATCACATCCGGACTTTTATGGAAAGAGCTATANNNNNNNNNNNNNNNNNNNNNNNNNNNNNNNNNNNNNNNNNNNNNNNNNNAGCTATTCAAAAAATATATCAAGTTTCTAAATGTAGATATGGAGCTCCTAAAATTCATGCTGAATTAAAGGCTTTGGGTAAAAGTTGCAACTTAAAAACAGTGCAAAGTATTATGCAGAAAAATGGTATTCAGGCTATATTGAGAAGAAAATTTAAAATTAAGAAACAACAAACGGACAGTAGAGTAGTAGCTCCCAATATATTAGACCAAAACTTTATTGTCGATCAACCAAATAAAGTATGGGATTACTTATATAAAAACCAAAGAAGGATGGCTATATTTGGCAACAATAATCGATCTATATTCACGCATGGTAGTTAATGAGCAGTTCAATAAATAAACAATTGGTTATGGACTCTTTATTAATGGCCGTTAACAAGCGTAAACCTGCCAAAAATCTACTATTACATAGTGATCAAGGTTCACAATATACTTCGCAAGGTTATCAATATCTCTTATCCATAAAAAACATAGATGAGTCATAAAGGTTGTTGTTACGACAATTCTGTTGTGGAAAGCTTCTTTAGCTCATTGAAAAGAGAAATACTTATTGATACTTCACAACACTCTGCTCAACAAACTAGAACTGCAATATTTGAATACATAGAAATTTTTTATAACAAACAACGTCACTATTAACTATTGCATTCCTGAGCATTTTGATTCATCATTCTCTTTGTGAAAAACATTCCAAACTTTCTCTCCACTTTTTCTGGGTAAGGTCAGTTTCCATTTGGTTCAAACTCGGATACAATTTCCCCAGAGCTGGGTAATCTCATACCAGAACCATCTGCTGCAATAAGTCTATAGCCTCTCCAACTCAGGTTCATCCTGATAGGCTGTTTGGATGCTTAAATTCTTGAAAGCCTGTATGGCAAATCTTATACCTTGCTTTAGAAAAAGCTTGCTTTGAGGGTACATGTCAATGGCTCCATAAGTTCACATTCTATTCCCAAACTTTTTTTAACTAACTTTAAAATCATAGAAAATACTGTCGAAAAAGGAAGTTTTCTTGTTCGTGTAAAACTCAACACAATGGATTTTCTGAAAAGTTTTCGAGTATATTGCATTTTTAATTTGTAAGATAAGATCTTTTCCTTTTTGCATGCCTCACCTAAAAAAGACACATTTTAAACTTTTTTGTTGCAATAAAATAGAAACAAAAGTGCTGTCCCTTGCACTCTTTGGATAATTTAATGATAAAAAATTTGGAGAGAAATTTTATACACTATCGCTGATATTTTTCCTTAAGTTGACGCCATTGCCTGAACGGATACATGACAAATCTATCGTTTATCAAATCGTCGGTAAGCCTAAAGCTATAGCCATTAAGCACGATAAAGAAAATCATTCATAATCGCTATAGCAACTAGTGTAGACACTTGACGTTCCTTGTGATTTGATAAATAGAGGTTTTTATCTGACTTCACAACAAGGGCTTCTGGATGACTTTGAAAGTGAACATTACCATGCTTATCTTCAATAGCCTCTATTACCCCCTCACTGGAAAATGCTGCAACTTTATATCCAAGTGACTCCAATTTTCTTCTATTTTCTGGTGTATTACTTACTGCTCCTGAATGAGCATCTGGAAAATATGTTGAAAACCAGCCATTTTCATTAGGTATTAGGAATTTGGCTACTACTTCTGCTAAACGACTATTTGGAACGATCTTTATCTGCTGGAGAGGTACATCCTCTTTCTGTGGATTAGGTGCTGATTTTAAATGAGATCTTTGCTTCTCTTCATCACTCACAACACTCACTACTTCAATTCCCTTTGCATTCATTATGCCTTCACATATGCCAAGCAAATGAATTGCAGGGTTATCATCGACTATTTTTACAATTGCTTCAGTAACAAGCTGGCGATAAGGAGTGGGTGCTGAATGTAAATTATCCGGAATAAATATCCTATTTATTTTGTGCTCTTTAATGAATTGTGCAACTTCAACTTTTATTCGGTCTAATGTTAGCTTTTTTGCCAATGTTTCATCTTGTTTTGCGAGATTAAGTGACTCTGTCTGAATTTTTTTAAGGCTAATTATCTTATTATAATCAATCAGTACAGTCTTAACCCCAAAGTTATTAAACATCTCATAGATATTTTGAGATAGCCCAAGTTCATGTGCTTCTTCCGTTTTCAACAAACCAACAACTATGTCATTATTTACTGTATTTTCTGCCGTCAAGACAGTTGACGCTGGTTCTTCTTTTCTGGTTACATGTTGAGATGCCGGTTTTTCACTAACGCCAGCATAAGTAATATTGCTAAATAATAGAACTATAATTAATAAGATATTAAATAGTTTATTATAATATTTATATACTATGACTTGCCTCCCTAATATTTATATTACGATATAGAGTATTTTATAACAAAAAGGCAAGTTTGCCAAGAAAGAGAAGGTGGCCTGAGCAGGAATCGAACCAGCGACACAAGGATTTTCAGTCCTTTGCTCTACCAACTGAGCTATCAGGCCAACTGTATACTTTCATTTTTAGATAAAAAATGTTATCATGTCTATCAAAAGTTTTTAAAGTAGTTTATATAAAAATAAAGGATGAACATTAATAACAGAACAGGAATCTACCCTGGCACATTTGACCCTATAACTTTTGGGCATATTGACATAATCAAAAGAGCGTGTAAACTAGTCGATAAATTAATAATAGGGGTTGCAGAAAACGTTAATAAGCATACTGCCTTTGACACAAAGCTACGCACAAGCATGGCTGAAAATGAAATTAAAGGACTAGGAATTGATGCAGATGTTATATCTTTTAATGGGTTGCTAGTGAAGTTTGCCAAAGAGCAGAATGCTTCTGTTATTATTAGAGGATTAAGAGCAGTGTCGGATTTTGATTACGAGTTTCAAATGAGTTGGGTAAATTATAAACTTCTTCCTGAAATCGAAACCATATTTCTTCCCGCTTCTGAAGATACTCAATTTATCTCATCAAGTTTTGTAAAGGAAATAGCAAGATTAGGAGAAGATGTTAGCAAATTTGTATCAAAAGGCGTTCAAAGCGAATTGATTAACCTGAATAGGATAAAAAATGGAGAATAGTGCTTGTTGTTTTTTATTTCTGGATAGGTATATTTAATATATAAAATGTTATAAGCTAAAGGAGTAGCATGTCAAAAGTGAGGGTTAATAATAGAAAAGTTTGTTGTCATGGTGATGAGAATGATGAGGGTTCTGGCCATCCATTAATATATTTAGATATGGGAGAAGAAGAGGAAATAGCCTGCCCTTATTGTGAAAAGACGTTTGTCCATGACTGCACTGTAGAAGCGGTTGGGGAGCTGACTAGGGATGATCTCTAATGGCACTTTATTTCTTCTGCAGACTTAGCTTATGTAAATAGCAATAAGAGGGGCAGTAAAAATGAAACTGTCCATACGGTCGAGCACTCCCCCATGGCCAGGTATCATATTTCCACTATCTTTAACACCGTAAACTCTTTTAACAAGCGACTCAGTGAAATCGCCAAGTTGCGCTAGAATAGCAATTGCAAGGCCAATGATTGGAGAATAAAAAATTGAAAATAGACCAAAAAATATTGATCCAAAAATTGTGCACACTACTCCAGCTAAAATCGCACCAAGAAGTCCTGTCCAAGTTTTTCCAGGGCTAAGAATTGGGCAAATTTTAGCTCCACCAAAATTCTTACCAAATAGGTAGGCAGTAACGTCAATTCCCCAAATGGTTAAGACGAACCATACTAATGCGTATTTTCCCTGTGGTAGATTATATAAATATATTAATGAGGCGCTTGGTAGTGCAATCAATAATAATGCAAAAACGTATAAAATTTTATTTCCTTGGGTTAGATTATACCATTCAAAAGAAGATAAAACTGCTATTGAAAAAATCAATAGGTAAAACGATAAATCACTAAAATATGTAGCAAAGGAAAATATGAATAATATTACTATTGAGGACAACATTCTAATTATAAAATTATTATCTACCATATTTTTTCTCTCTTTTTGTATAATCTTCTAATGCTTTACTCAAATCTTGACAAGAAAAATCAGGCCATAAAGTATCACAAAAATACAATTCAGCATAAGCTGCTTGCCATAATAAAAAGTTGCTTAACCTTTTTTCGCCGCCAGTGCGAATTAATAAATCCAATTTTGGCAAATCTTTAGTATACAGAAATTTTTCAAATTCCTCTTCTGATACATAAGCAATATTTTCTTTTATAATATTGCTTATAGCTTGTGTAATTTCTTGCTTTGCTCCGTAACTGACTGCCACAGTGAGTAATAAACCATCGTTCTTATGTGTCATTTCTTCTGCTTTTTTAATTTGATCCAATATTTTACTGGGTAACAGACTTAAATTGCCAATAAAATTCAACTTAATGTTACAATTGTAAATGAAATTGACTTTATCTTCATTAGTTAAAACGGAGTAAAATAAATCAAATAGACAGTCAGTTTCGTTTTTAGGTCTAAGCCAATTCTCCATAGAGAATGCATACAAAGTTAAGTAGGGTATGGTTAAGTCCGTACAATACTTGGCAATATCGTATGCAACTTCACTGCCCTTTTTATAACCATCAATTTTTACCCTTCCTTGATTGTTCGCCCATCTACCATTACCATCCATAATAATTGCTAAATGTTTCGGTAAAGATTCTTGATTCAACATTTAAATTTAACCTAATTTTGACTTGAGTGAAATTTTTTGGATTTCAATGGACACCTGGAAGGTGTCAGCTACTTGCATGACAGGAAGAGAGTTACTGTAGTGACACCAATAGTTGATACTTGAATGCAAAATTGGTGTCATCCCAGTGCTCCGACACTGGGATCCAGGAAATTTGATTTCAAACAAGTGCATCAGATAGTTGTATAGTAAAGACTGGATTCCAGTGTCAAACACTGGAATGACATCATTTGCTATGTAAGCTTTCTCCATATCATTTAGTGATTCAGTATATCCTTTTCTTTGATGGACAATTCACCATCAATCTTTTTTATATTATCATCAGTAATATTTTGTATTTCCTTCTTAGCACCATGAAAATCATCTTCTGAGATTTCTTTATTTTCCTTCATTTTTTCTATTTCTTCTATAATATCTCTACGTATATTTCTAATGGCAATCCGTGCATTTTCAGCAAACTGATGCAACAATTTCACTAATTTTTCACGGGTTTCTTGTGTTAAGTCTGGAAGAGCTATACGTATGGTATTACCCTCAACAACAGGATTTAAATTCAAGTTGGCATTTAATATAGCATTTTTTACTTCACCTATAACACCGATATCCCAAACTTTAATTGATAGAGTTTTGTTATCTATAACTGAAACGCCTGCAACCTGATTTAACTTTTGATGTCCACCATAGATATTTACAACTATACCATCAAGCAACGATGCGCTAGCTCTACCAGTGCGTACACCTTTAATATCATCATGAAAGGACTGAATAGTTTTTAGCATCCTGTCCTTTGTTTTAGTTTTTATTTCATTTAACATAAATTACCTAATGTTTACAATCTGAAACTATAGTATAAGTACCTTGACCCTTAATAATATTGACTATTTTTTCTCCCTTCAAAGAAAAAACTATAATGGGAATAGAATTCTCACGAGCAAGTGAAATTGCTGATGCATCCATAACTTTTAAATCACGAGTCAACAAATCCGTGTAAGAAAGCTTATCATACATTACAGCATCCTCATTTTTTTTCGGATCAGCGGAGTATACACCACTTACTTGCGTACCCTTTAGAATAACATCACAATTCATTTCAACAGCACGTAAAGCCGCAGCTGTATCTGTAGTAAAAAATGGGTTGCCTGTGCCTGCTGCAAAAATTACCACTCTACCTTTTTCTAAATGACGAATAGCTTTCCTTCTTATGTAAGGCTCACATACAGTGGCCATGGGTATTGCAGATAATACCCTCGAAGCTACTAAATTTTTTTCTAAAAAGTTTTGTAAAATTAAAGCATTGATTATAGTTGCAAGCATTCCAATATAATCACTGCTTGCTCTTTCACAACCACTTAAAGACGCAGATGTGCCACGAAAGATATTACCACCACCAACAACAATACATACCTGAACTCCAAGATTACAAACTTCAACTATGCCTTTAGATAACTCACCTATAGTCTCCATATCGTGACCAAATTGCTTTGATCCCATCAAAGCCTCACCAGAGATTTTAAATAACACTCTGGAATATTTTATTTCGCTTTTTTCATTTGTTGAGGGAAACATTTTTTACCATTTAGTTTGCACCACCCAAAACAAGTAACTTGTAATTAGAGAGTTTAACAGCACTCAACTCGCTTGATTTTATAAAATCAGAAACTTTCATTTTATCATCCTTTATGAACTTTTGTTCTAGTAAAACAACTTCTTCATAGTACTTAGCCATTCGTCCATCTACTATTTTTTTTGCTACTTCTTCAGGTTTATTTAAGCCCCTCACTTGCTCTTCAATTATAGAACGTTCATTTTTCAACTTCATTTGATCTAAATCATCTATAGACAAAGCTTCAGGCTTCATAGCAACTACATGCATAGCTATTTGTTTCCCAATCTCTTGTAGCTTCGCCTTATCACCAGATGATTGCAATGCAATTAAAGCACCAATCTTACCTAAGCCACACACATCACCATGTACGTAGCCAGCAATAACTCCATCCTTAGCTTCTAAGTAACAAAGCTTGCTTAACTCTAGCTTCTCACCAAGAACTGACGTACCATTCATAATAGCTTCCTGCACTGTGCCAATGCTTTCATACTTGGCATTTTTTAACTCATCAACGCTAGTACAGCGTTCTTGATGAGCAATTGATGCTAAATTTGAAACTAACTCTATAAATTTCTCATTCCTTGCAACAAAATCTGTTTCGCAATTGAGTTCAACCAATGCACCATAATTTTCAGTCAAACACATAGCAACGAGTCCATCTGAAGCTACTCTATCAGATTTTTTGTCAGCTTTAGCAAGACCTATTGTACGTAACTTATCAACGGCTTTCTTAATGTCACCATCACATTCTTCTAATGCTTTTTTACAGTCACTTAAGCCAAGCCCTGTTCTATCACGTAATTCTCTTATATCATCTGGATTCATCTTCATTTGTTACTACCTCCCTTTCTTCTTCTTTGTAAACTTTACTACGTCTCTTTTTAGTTTGCACAATACCGTCTTCTTTTTCTTGAATAAACTCATCACCCCTTATATCATCAATCTTAACTCCAGATTTTGCTAGACTAGACTCTATTCCAGCTAATATAGAGTCGGTAGCTAATTTACAATAGAGCTCTATTGATTTTCTTGAGTCATCATTTCCAGGTATTAGATAAGTAATACCATCTGGATCAGAATTAGTATCAAGTATTGCAACTATTGGAATTCCTAACTTCTTAGCCTCCTTAACCGCTATATGCTCTTTATTAGTATCAATGATGAATAAGATATCAGGAATTGCTCCCATTTCTCTAATACCGCCAAGCGCCTTATCAAGCTTTTGCTTTTTCTTTTCAATGTTTCCCAATTCTTTCTTTGTTAAAATGCTATCCTCGTCATTTAATATTTTCTCATATTGCATCAAGGTTTTTATCGAAGAAGAAACAGTGCCCCAATTAGTAAGCATACCACCAAGCCAACGATGATTCACATAATATTGACCACAACGAATCGCTTCACTTGCAATAATATCAAAAGCTTGAAACTTTGTACCAACAAATAGAATGCGACCACCTTGAAATGCAACGTCATATAAAGCCTTCATGGCCACCTGTAGCAATGGTAGTGTTTTTCGCAAATCAATTATATGTATACGATTTTCTTGATGCACTCCATATATGTATGGAGCCATTTTTGCGTTCCAGCGACTAATTTTGTGACCAAAATGTACACCAGATTCAGCTAAATCACGCACAGTGACTTTAGGCAAATTTGTCATATATCATTCCTCCAAATAGTTTATCTTCCATGGCATAACCCTAATGGGACTACTTGTACAAGCCATGTGTGAAATTAAATTATTTACATAGTAATAGAAAAGACAGCAAAGCGCAAACAAAAAATATTGACAAAGGGCAACATGTTTATTAGCTTTAAAGTTGAAGCCCGAAAATGCTAAAAAGAAATTAGGGGGGTGTAGCTCAGTTGGTTAGAGCGCATGCCTGTCACGCATGAGGTCGTGAGTTCAAGTCTCATCACTCCCGCCATATTAGTTTTAGCATAACTTAGAATTCGCAGTATTATTGCCGGTATTGAGAAACGCCTTCACCAAACTTGACATGGCATGGTATTGTAATTAATACTTAAATAGGTTTGTTTTTATCATTAACAATTAGGATTAAATATGCTCATTTCTGAAGTTTTTGCAGCAGATGCAACTAGCAATACATCAAGTATCGGCGCATCTTTTGCTAGTTTTACTCCATTGATTTTAATATTTGTGGTATTTTATTTTCTCATTATTCGCCCGCAACAAAAAAAACTAAAAGAACATAGAAAGATGATAGATCAAATAAAACGTGGTGATACAGTCATTACTTCTGGTGGAATAATAGGTGAAGTTAATAAAGTTGATGAGGCAAATGCACAATTTATAATAGAAATAGCACCAAAAGTTGAGATAAAAGTTCTAAAGTCCGCTATATCTGAGGTTTTAAGCAAAGAAACTCAAAAAGTAGCAGCTAAACCAATTAAAAAGGTAAAATCGAAAGAATGATAAAAAGAATATAAATCAACCAGTAATAAAGGCAAAAATGCTTAACATGTTTAGAAAAAAGTTTGTTTGGTGATCCATTTGTGTGCGGAATATTTGGTGTAGTAAGTAGCGGTGATTCAGTAATACCAACCTTACTAACTGGGTTACAAAAATTGGAATATAGGGGATATGATTCCTCAGGTATAGCAATCATAAATAACGAAGGTAAGATAGAAGTCAAAAAATCAGAAGGTAAAGTCGAAAGGTTATGTGAAGTTGTTGATGACAGCAAGATGTCTCACAGTACAGTTGGTATAGCACATACTCGCTGGGCTACACATGGAGTCCCAGGCCTTAAAAATGCTCACCCCATTCGTACAAATAACGTTGTTGTTGCTCATAACGGCATAATTGAGAATTACAATCTGCTAAAAAAGGGCCTAGAAGAAAGGGGCATGTCATTCCATACTGACACTGACACAGAGATCATACCAAACATGCTAACCTTATATCTCGATGAAGGATTGTCGCCAGTTGATTCTCTATTTAAGTGTTTAAACAACCTACACGGCTCATTTGCCTTGGTCTTATTATTTGCAGAATATCCAGACGCCTTATTTGTTGCAAAGAGAAATTTGCCTTTAGCAATAGGCTATAACTGTAACACAGTGTTTGCTGCATCTGACTCTAATGCTTTAAGTGCATTTGTGGAAAAAATATCGCATTTGGAAGATGATGACATTGCAGTGATAAAATCTAGTGGAGTTAGTATATACAACAATGGTACACAAGTTAAACGCAGTATAGAAAATAGTAGTCCAAGTGATTTTCTAATTAGCAAAAATGGTTACCCTAGCTTCATGCTAAAGGAGATTTTTGAGCAACCGCGTGCATTAAACAAAACAATAAATCAATTTTACAAGCAATATAAAGAGGTAATATTTGCTAACAAAAAATTGTTTTCTGAGCTGAGTTACATTACTATAGTTGGATGCGGGTCATCTTATTTTGCTGGGCTAATAGCAAAGTATTGGCTGGAAAATGTCGCTCAAGTTCGAGTATATCTAGAAATCTCATCAGAATTTAGGTATAGCAACGTCAAGCTGGAAGAAGGCAGCATTGGGTTATTTATCTCTCAATCTGGCGAAACTGCAGATACCATAGAAGCGCTGCGTTATGCGAAATCACAGAAGCAAACAATCATAAGTATAACTAATACATTTAGCAGCAGCATTGAAAAGATCTCAAATATTGTGTTACATACTCTTGCTGGGCCAGAAATTGGTGTTGCTTCAACAAAAACCTTTTCTGCGCAACTTGCAACTTTAGCATGCTTTGCCGTGGAGCTTGGAAAAATAAAAGGTATACTGGGTGGAGAGAGAATAAAACAGCTAAGCAGTGCTATCAATTCTATTCCCGAGTATGTTGAGCACGTTTTGAATGTGATGAAAATACAACATATATCGGGCAGTATATTAGAACACAATAACGTTATTTTAATCGGCAGAGGAAGTTCATACGGAGTTGCAATGGAAGGCGCATTGAAAATAAAAGAGCTTTCATATATCAATACAACTGGTATTGCAGCGGGAGAAATGAAGCATGGTTCTATTGCTTTAATAGACTCTACTGTGCTTGTTATAGCAATTATCCCTTATGATGATTTATTCTTTAAAACGCTATCTAATATACAAGAGATTATTGCAAGAAAAGGCAAAGTAATTGCCTTCAGTGATAAACAAGGAGCGCCATTCCTAAGGGGAGTTTGCGCAGATGTGGTGCAACTTCCAGACACTGATAATTTTATCTCTCCAATCATCTACAGTGTTGCTATGCAATTCCTTGCTTACTTTACTGCAGCAAAAAAAGGGTTAGATGCAGATTGTCCAAGAAATTTAGCTAAGTCTGTCACGGTTGAGTAGTCCATTTAAAGTTAAAGCTAAACTTCTAATAAGGTAACCAGACTGCATTCTGTGATTTTTAGCAAAACACGATACACAATCGTCATTCCGCTACTAGTTAGCGGAATCTATGCCGAGATACCGCGAATGAATCGCGGTATGACGGTTCGCGGTGGTATGACGGTTAAGTAATTCGTCATCCCGCTGCTTGTTAGCGGGATCTAGAGATACCGCGGCGGTATGACGGTTCGCGGCGGCATAGCTATCTTCAAAAATATGGTTGAATAATTGTTAATAATAGTGTATAATTATTAATATTTTTAAGCACTTTGGCTATGGCTTTATCTAAGTTTCTCGACCCTAAGCTGGATTTGACCTTCAAAAAAATATTTGGCACTGAAAAAAATAAGAATATTCTCATACATTTTTTGAATGATATTTTAGGGTTTACCGAGATAAATACTATACAAGAAGTGGAATTCCTCAGTACTATAATGGATCCTGAAATTGCCTCTGATAAGCAAAGTATAGTTGATGTTCTTTGCAGGGACTCTAGTGGGGCTAGGTATGTGATTGAAATGCAGCTCACTCGCGATAAAGGCTTCGAAAAACGAGCTCAACTATATGCTGCTAAGGCTTACTCAAGGCAAGCTGATAAATCTGGTAAGTACATTGATTTAAAGAAGGTTTTCTTTATTGCTATCTCTAATTGTAATTTATTTCCTGATAAGCTTGATTATATATCCAGCCACACTATAAGAGATGAGAAAACCAATGAGCATGACTTAAAAGATTTTCAATTTGTATTTATTGAACTACCTAAATTTCCTAAGAATAAGGAAGAACAGCTAGAAAGCATAGTGGATCGTTGGTTATTTTTCTTCAAATATGCAGATGAAACTACGGAAGAAGACTTAAGGAAAATAGCAGAAAAAGCACCAATAATAAAGTTAGCCTACGATGAATTAGACAGGTTTAGCTGGAATGAAAAAGATTTAGTAGCTTATGAAGAAAGAATAATGGATCTACGGAAAGAAGAAGCCATTCTTGAATACAGACTTGACCTTGCTACTGAAAAAGGCATCCAAATTGGCGAAGAAAGAGGCATCAAAATCGGTAAAGAGGAAGGGAAAATCGAAGGAAAAATCGAAGTCGCAAAAGCAATGCTGGCTAACAATGTTGATGTCAACACTATTGTCAAATTTACTGGCCTTTCTATTAGTGAGATTGAAGAATTAAGTGTGAACGGTTACTAATTAAGAACTTTAATTATCAATCATAAATCACTGAATTTCGCTAGTAAATTTGTTGCCATTGTCCATATTGCACAATTGTATATAAGATATAGTATAACAATAGTGTCCGTTCAGCTAATACCAATTCCCACTGCACAATAAACGGATAGATAACAATGGAAAAAAAGCCATACTATTGCCTTTCTTTCTCACTCCACAATTAAATAACTCTACAATATCGCTTATTTGATTCACTAATAATGAGAATTGGTATAACTTTGCTATTTTTCTCTCTAGATTCTTGCAAAGTTCTACAAGATTAACCACATTACCTCACGGTTTCTCTATGATTATTTTTTTAGATTACTTGTTTACCTTATTTGCCGTTCTCCTGAACGAATATACATAAGCTATAAAAACTATCTAATAGCTACCCAAAACCCTTATTTCCCACTCAAGTTCAACATTAAATTTATCCTTTACTGCATCTTTTACTTTGTTGCCAAGGTTTTCCAAGTCAGATGCAGTTGCATTATCGTAATTGAGCAAGAAGTTACAATGTTTCTTAGAGATTCTAGCTCCACCAATATTTAACCCTAGGCAGCCAGATTTATCAATTAACTCCCATGCTCGGTAGTTTTTTGGATTTTTGAATATGCACCCAGCAGTTTTTCCTCTTATTGGCTGGCTTTTATTTTTCCTCTCAATAACTTCCTTTAACCTTTGCAGTATAAGCTCATACTCTGAGTTTACTCCTTTAAACTCAGCTTCAACAAAAATCCAATTTCCTTTTAGGCTATTTCCACGGTAAAAATACCCCATTTCTTCGCTGGAGAACTCATATAGGTTTCCATCCTCTAGATTCACTGCTTTTATGGATTGTACAACACTTGCGATATCACTACCATATGCACCTGCATTCATTTCTATTCCGCCACCAACTGTTCCTGGAATTCCAACTAGAAACTCCAACCCACTAATCTGCTGATTTCCCGCAAAGTGAGCAAGGTTGCTGAGCAGCACAGCTCCCCCAGCTACAATAGAGTTGTTACCCTTACTTTTAATATATGCAAACTCCTTACCTAATTTTACTGTTATTCCTCGAATGCCACTATCTCGCACTATTATGTTGGATGTTGCACCAATAACGCTAACTGGCAGTTCAGTATTTTTAATCAAGTATGTTAAATCTTCAATATCACATGGTTTAAATAATACATCAGCTCGTCCACCAACATTTAACCACGTCGCTTTAGACATTAAGACATCATAACGATAGATTCCACGTACTTTAGGTAAGCTTATAAGCATTTTGATTTCAACTCTAATCCTGCATCCATACCCATTTTCTCCGCATCTTCTATAAATGAAGTGCGCTCAGTGAAGTATATATTTTTTCCACTTGCTAACATACAACGAAGGTGTAGCATATTTTCGCTCACATATTCAGCCAAAGCTGCAAGTGGTGTAAAACATGAACCATTCACTGTCTTCATAAAACTGCGCTCTGATTTCACTCCTATAAAAGACATATTATTATTAATTTTCTCTAAAAGATCGATAATTTTTACATCATTCCTTCTACATTGAATACAAACCGCTCCCTGTCCCACTGCACTTAACATAACTTTTGGTGGCAATACCTCTGTAATTAAGTGATGTTTTTCTAATCTTATGAGTCCAGCTTCAGCTAAAATTATTCCATCAAAACTTTGATTTTGCAATCTAGTTGTTACATTTCCACGTAGCGGTACTATATTTAAATCTGGTCTAACATTTAACAACTGAACTTTTCTTCTTATTGAAGAAGTGGCAATAGTAGCCTGCTGTGGCAAAGACTCAAGGCTATTGTGTTTATGAGAAATAAACGCATCGCATGAACTTAGCCTTTCTAAAACACAAGGAATTGTTAAACCCCCTGAGAAAAACGCAGGCATATCTTTTAGCGAATGAACTGCCATGTCTATATTATCTTCGAGCAATTCAGTCTCAATTTCTTTAATGAATAATCCTTTGCCTCCTATTTCAGCAAGATTTGCGTTTGCATACTTATCTCCAGAAGTTTTTATTTTAACAATTTCAATAGATAAGTTAGGAAAAGAATCCAGCAACTTTTGTTTTGCTTCCAAAGCCTGGGCAACTGCAAGCTTGCTTCCTCTGGTACCTATTTTGACTAGCATGTGTACGATTGTTTGTCTGATGTCATTCAAGTAGCTAACTACTTGGATCCAGTTTATATAAACCTTTGCATTTATTGTACTTTAACTTAAAACCAAAAGCAACTTTGACTTTACAAAATAATAACCTTTTATATGCATAAATAAGCTTACTGGATTCTAGTGCCCAAACACTGGTTTCCATCCAAGATGGTGTCATTCCAGTCTGGAATCCAGAAAAAAGAATGGTGTCATCCCAGTGCCCAGACACTGGGATCCAGGAATTTTATTAAGTTGGTAAGCATAAAAATAGATGTTTTACGTTAAAATACAATGTTTTCGATGAGATTATATGGAAAACTGGCATGACACCCTTTACGGGCTCTTAAATTGCAACTATAAATATTTAAGAAATTTACCAAACGAAAAAAAAGGCAAAAGAAGCCCTGGGGTTATTATCCGCTTTAAAATATTGGCGTTTTTTATGTTTTAAACGCTTGACAAGCGAAATTCAGCTGCTTTTAATTGCAACTAACTTACGCTGCAAATGTTTAAGAAATTTACTAAGCAGAAAAAAAGACAAAGAATCCCCGAGTTAGCTAGTCTTTTACTATCTCTGTCGAGTATTGGCATTTTTTGATGTCTTGTAACGCTTTATAAGCGCGTTCAGCTTATTTAGATAAAAATCTAGACGTAGATGAAGTTTTGTAAAGACATACAGTATCTATATACTGCAAAAAATTGAACATAAGACGCCGATACATTAAGTAATCCTTACCTTTTAATCTGCAGATTGGCGAAAGCAAATACAATAGCTTCACTATCATGATAAGTGGGCTGGCGGAGTTTGTCAAGGAATTTTTATGGCTGCGCTGGAATGACATTTGGGAGTTGTGGTCCACTTCTAAATGATAAGAGCCTCAATGAATTTATTAGTTTATTACATGTCTCTTTTCATGTATAAATCTATAGAAAGTTTTATACGGAAGTTGTTTTATGAGCAAAATTATAGAAATCAGAGCGCCAAAAACTCTTGGTGGTGAGTCAGTTACGGAAGGTATAGTAAAAATAAAGAAAAATATTGGCGAAGCAGTAAAAGTAGATGACTTGATCTTTGAAATTGAAACTGACAAAACAGCACTCGAATTAACTGCAGAAGCTTCGGGGCAAATAACTGAATTTCTTATAAAAGAAGATGATGTAATAAGTCCTGATCAATTGTTAGCGAAGCTTTCCGTGGGAGAAGTAAAAGAGGAAGCAAAAAAAGAAGATAAAAGCGAAAGTTCTGCCAAAAAAGATGCTCCATCAGCTCGTAAAATTATGGAGGAAAATGCAATTAATGCAGAAAGTGTCAAAGGAACTGGCATGGGAGGCAGAATAACAAAAGCAGATGTAATAGGCCATATAAACAAAACAGAACAGCCTGCAATAAAACAATACGAATTGCCAAAAAGTGTAGTAAATGGAGAGCAAAGAGAGGAACGAGTAAAAATGAGCAAAATAAGGCAAGTAATTGCCGCTCGTTTGAAAGCATCGCAAAATACTGCTGCAATACTGACCACGTTCAATGAAATTGACATGAAGAATGTCATGGATCTAAGAGCAAAATATAAGGACGCCTTTGAAAAAAAATATGGAATAAAACTTGGTTTTATGTCGTTTTTTATAAAGGCAGCGGTGCAAGCATTGAAAGAAATTGCTGAAATTAACGCTGAAATCTCAGGCGATGAAATCATATATAAACATTACTATGACGTAGGTGTTGCTGTTGGCACCGATAAAGGTCTTGTTGTACCAGTTATTCGGGGTGCCGATCAGATGTCATTTGCAGAAATTGAGTTGACTTTAGTTGCTCTTGGCAAAAAAGCTCGTGAGGGTAAATTACAAGTATCAGAAATGGAAGGTGCAACATTTACCATCTCAAACGGTGGAGTATACGGTTCACTTCTTTCCACTCCGATAATAAACCCTCCGCAATCTGGAATACTTGGAATGCATTCAATACAAAACAGGCCAGTTGCTGTTGGTAATGCAGTAGAAATCAGACCTATGATGTACATTGCCCTCTCTTACGACCACAGAATAGTTGATGGCAAAGGAGCAGTAACTTTCCTCATTAAAATAAAAAATTATATAGAAGATCCAAACAGGTTAGTTTTGGAAGTGTAGCTCAAATGAGTTGTTGTTAGTCTAGTATTGCTAAAAACCTAAATATCATCTAGTTCTGCCAATAGTTTCACAACTTCCGGATGATCAGGGCCATAATGTTTCTCAAAAATAGGCAAGGCCTGTTCAAGCAATTCCTCTTGTTTCTTGTGATCGCCCAAAGCGCCATAGGCAATACCAAGATTTGCCAGTAGTTTGGCAACTTGAACATGACCAGAGCCATAATGTTTCTCAAAAATAGGTAAAGCTCGTTCAAACAACTCTTTTGCTTTCTGATGATCGCCAAAAGTGCCATAAACGATACCGAGGGTTGCCAGTAATTTAACAACTTCAAAATGGTCGAGGCCGTAATGTTTCTTTCGAATTGCTAGAGCCTGTTCAAGCAACTCTTTTGCCTTCTGGGGATTACCTAAAACCCTATAAGAATTACCGAGGTTTGCCAGTGTTCTAGCAACTTCAAAATGGTCAGGCCTGTAATGTTTCTTTTTGATTGCTAAAGCCCGTTCAAGTAACTCCTTTTGTTTTTTATAGTCACCTAAATCCACATGAGAGATACCAAGGTTTGTCAGAGTAATAGCGACTTCAAAATAATCGGGGCCATAATGTTTCTCTTGAATTACTAAGGCTCGTTCAAGCAACTCTTTTGCTTTCTGAGGATTACCCAAATCCCTGTAAGCGTTACCTAGATTCACTAGTGTCCTAGCAACTTCGAAATGGTCGGGGCCATAATGTTGTTCATTAATTGCTAAAGCCCGTTCAAGTAACCCCTTCTGTTTCTCGTAGTCATCTAAATCCCCATGAAAGACACCAAGGTTTGTTAGTGTAATAGCAACTTCAAAATAATTGGGGCCATAATGTTTCTCTTGAATTACTAAGGCTCGTTCAAGCAACTCTTTTGCCTTCTGAGGATCACTTAAATTCCTGTAAGCATTACCTAGATTCACTAGTGTCCTAGCAACCTCAAAATGATTAGGTTTATAATATTTCTCTTGAATTACTAAAGCTCGTTCAAGCAACTCTTTTGCCTTTTGAGGATCACCTAAAGTACCATAAACGATACCCAGGTTTGCCAGTGGTTTAACAATTTCAAAATGGTCAGAATCGTAATGTTTCTTAAAGATAACTAAAGCCCGTTCAAACAACTCTTTTGCTTTCTGAGGATCACCTAAAGCATAATGAGCGGTGCCGAGATTTGTTAGTATGGCAGTAACTTCGAAATGGTCAGGGCCATAACGTTTTTCATTAATTGCTAAAGCCCGTTCAAGCAATTCCTTTTGTTTCTTATGATCACCCAAATCCCCATAAGCGATACCGAGGTTTGTTAGTGCTATAGCAATTGTGAAATGATCGGGGCCATAATGTTTCTCAGAAATAGGTAAAGCCCGTTCAAGCAACTCCTTTTTTTTCTTGTGATCACCTAAATCTCCATAAGCATTACCTAGATTTATCAGTGTTTTAACAACTCCAGAATGACCAAAGCTATAATGTTTCTCTTGAATTATTAAAGCTCGTGCAAGCAGCGTTTTTGCTTTCTTGGGATCGCCTAAAACTATGTAAACGCCACCTAAGTTTGTCAGTAGTTTAGCAACTATAAAATGATCAGGGCCATAATGTTTCTCTTGAATTATTAAAGCCCGCACAAGCAACTCCTTTTTTTTTCATGATTACCTGACGCACCATAGGCAATACCAAGATTTGCAAGTGGTATAGCAACTTCAGGATGATCAGGACTGTAGTGTTTCTTAAGGACGGGTAAAGCCCGTTCAAGCAACTCTTTTGCTTTTTGAGGAGTACCTAAAGCCCTATAAGAGTTACCAAGGTTTGCCAGTGTCCTAGCAACTTCGAAATGGTCAGGGCCATAATGTTTCTCTTTAATTGTTAAAGTCCGTTCAAGAAGCTCCTTTTGTTTATCATGATTGCCTAAAGTCCCGTAGGAACTACTTAGGTTTGTCAGTATGGCAGCAACTTCGAAATGGTCAGGGCCATAATGTTTCTCAGAAATAGGTAAAGCCCGTTCAAGCAACGTCTTTTTTTTCTTGTGATCACCTAAATCCCCGCAAGCGATACCGAGGTTTGTCAGTGCCGTGGCGACTATAAAATGATCAGATCCATAATGTTTTCTAAAGATAGGTAAAACCCGTTCAAGCGACTCCTTTTGTCTTCTAGGATTACCCAAGTAATAATATCCATCACTCATTCGTATTAACAAATCCACAAGATAATCCTTCTCTATTGTTTGCTTTTCTAAAGGATTTTTTCCTAGCCAATCATCTATATGTGATAAGAACGTTTCTAAATGTGGTAACAACTGTCGTTTCTTAGCATAATCTTCTAATTTGTCACTGTCGTCAGGGAAGCTTTCTTTTAATAATTGAAAAACGGTTTTTATATCTTTTTTAATTTTTCCACTTTCCTTTGACTTTAGCCTAATTACATCTTGTACTAAACAGTGAATAGAAACACTACTACTCTGCTCATTGGACACTAGCATCGAATATCTCAATAATATACCTAATACTTCTTCAAAAGGTTTTTCTTCAGAATTGTTCTCTACAATCTCAGGAAATATTCTTAACAAATCTTTAGGAATATCATTGTCTAAATATGCACAAGCTACTAACAACTTGCTTGCTAGTTTAGACTCATTACGAATTGCGTCCATTGTAATATCCCAAGTAATAAACACAGGCTCATGGTTAGAATCCTTAGGTAGTGTTTTATGAGATAATAAATAAAGCTTCCTTTCTGCATAAATTTCTAAGTAACGTGAGATAGTCATTTTGTTTTCTTTGATGTAAGCGCAAGCCTGAGCTAATGCCAAAGGTAATCTACCTAACTTTTCTGCCAATATACCTATATTTGGCCTATCGCTTTCTGAAACCTGGCCTAGAATTTTCTTAACATATAATTCTGATTCTGGGGGAGTAAAAACGTCTACACCTATACTCCCTTGTGGCCATTCAGTATTACGAGACGTAACTATTATTTTGCCGCCTTTTGTAGGTCTGAGCTTAGAAATGACTTCATAATTTGATACATTATCATAAATCAACAACCAGCCTTCACGTTTAGAATCTTCTAGCCAGTTTTTCACATAATAAGCTCGCTGTGCAATAGAAATGTTGTCTTCATCGTGAATAATATTTAATTTTCTTCCTAAATTAACATATTCACTGAGTAGTTGATCTTCATCTTTTGCATTAAACCAACATATTGCCTTGTATTCTTTCCCATGTTTTTGAATAAAATCTAGCACTGACTGTGTTTTACCTACTCCACCTAACCCGTACAAAGCAGTTAATATAACTGGCTCATTTTTTGTCTTTAGATGATTTACTATTTCTTCATTGAGATATTCTCGTTCAATGAAATTTCCACTAGCTATTTTAGGTGGAATGTTCCACCGTTCAAATAGATCTTCTCTAGGTTTGAGACTATAAAGATGTTCTATAACTTCCCTAAAATAATCGTCTTTTCTTGTTAGATAAGAAACTTTGCTACCCTGTTGTGCCCACCATTTCCCTACCTTGTCATATACACGGACAAAAACTGTATCAATATCTTCTTCCCCTGATATTTTGTATATATTCCCTATTTCTTTCTTAATAATATCATCTAATTTTGAATGATTAGGTTGATCAACTACAAACCTTATTCTAAGTAAAAAATCTTCTATTTCATCGTCACTACCACAACTGAAGTATTTTTTCAGTTCAGTATGATTTTTTATTTTGTAGCACGTTCCTTTTTGACCTTCATAAATATTTAAAGTGTTATCATTTGTTAACTTTGACTCTTCCAGATACTTCTCTAATGTTTCTACGCTTCCTTGCTTCTCTGTACCTTTTTTTAGGTTCACATTGACATTAGTATGAATGACAAGCGTAATATCACTGTTCTTACACTCAGGGTTTTGCTTAATCTCAGGATGAGATTCAAAATATTTGTTTAACCCGAAATCTTCTTTCTGTTGCTTTCTATCATTTCCATCAATAAACAAATCTTCAAAAGTAATATTCTTCGAAGAGCGATGTGTATTGCAGTGCTTAGCTTGAACCAAGATAATTCTCGATTTGTTCTTCTGATCTTTATACTCAAAAAAAATATCATCAAAGGCTCCAAAACCTTCTATGTTTGATGCTAACCAAAAGTCAATTTTACTACTTAACCCATGAAGTAGATACAGCATTAATAATTTTACTTCATACTTGCGACCATGATCACCTGTTGATGTGCCATCTCTCTTCTTAAATGTACGATTACTAAGTACTTCAGACTGTTTGTTTTCTACATTCATACCCTACTAAACCTACGAATAACTTCTTTCTATAAAAAATTAAAGTCACCAAGTGCCTAAGATAATGCAACAGATTCTTTAACATTGTAATAACAGTGCCGAACAGGGTCAATTTTGTTTGCTGTCTTAAGCATAAAGATTCCCCGAATCTAATATGTCATTGCTGTAGGCTGCATTTAGTAATATAATCTCATATTAAATAAGACTTTACTTAAGTTTATGCTAGATTCTCCGCTAATTTTGACAGCCATTCTTATATTTTTTATTTTTACGTTGTCATTCTTTTTTATAAGAAAGATATTTGGATCAACAAACAAGAAGATAATAAAATCCTTTAGGAAAATTGTTCAGCAAATAAATGCATTAGAAACAGAAATGCAGAGCTTATCTGATGAGGAGCTTGCTGGTAAAACTGAAGAATTCAATCGAGAATTGAAAAATGGGAAAACGTTAAATGATCTTCTCGTACCTGCATTTGCAGTTGTGCGTGAAGCCTCTCGAAGATTTCTTAACATGAGGCACTTTGATGTTCAACTGATTGGTGGAATGGTGCTCCACAATGGCATGATATCAGAAATGAAAACAGGAGAGGGAAAGACACTCGTTGCAACTTTAGCAGCATATCTAAATTCCTTAGAAGGGAAAGGCGTACATGTCGTAACTGTTAACGACTATCTTGCAAAACGAGACACAGAGTGGATGAGCAAATTATATAATTCTCTTGGGGTTTCTGTTGCGTTTATTACGAATAACTTGACAGACGAAGAGAGGAAAGAGGCTTACAGTGCAGATATCGTGTATTCCACAAATAACGAGCTTGCCTTTGATTACCTGCGAGACAATATGAAATTTTCTCAAGAAGACATGGTTCAGAGAGGCTTTCACTACGGAATAGTTGATGAAGTGGACTCAATACTCATTGATGAAGCTCGCACTCCGCTTATTATTTCTGGCCCGGTTGAGGAAAACAATCAGATATATAAGCATATCAATAAAATAGTAACCAAATTAGTTGACTCCGATTATGAAGTAGATGAAAAAGGTAGAACGGTATTCTTGACTGAAGATGGTATTTCACGAGTGGAGGAACTACTAAGGTCATACAATCTCATTCCTGAAAATTCCTCGCTCTATGATACTGACAGCATGATAATGACTCATTATATAGACCAAGCATTACGTGCATATAAGCTGTTTACTGCTGATAAAGATTATATAGTAAAGGATGGCAAGGTAGTGATTATTGATGAATTTACTGGGCGTATGATGGAGGGCAGAAGATATTCCGATGGTCTTCATCAGGCACTTGAAGCGAAGGAGAATCTTGAAATTCAGCATGAAAACCAAACTTTAGCATCGGTCACATTTCAGAATTACTTTCGTATGTACAATAAACTTTCCGGAATGACGGGAACAGCAGCAACAGAGGCAGAAGAGTTTCGTGATATATACAGATTAAATGTAGTAAAAATTCCAACCAATGTACCTGTAAAAAGAGTTGATATTGATGATGAAATTTACGGTACAGAAAAGGAAAAATTTAATGCTGTGTTGAAGTTTATAGAAGAATGCTACAAACGCCTTCAACCGGTCCTTGTTGGCACGGTGAGCATCGAAAACTCTGAGAAGCTTTCTGCGCTTTTGCAAAGCCATTCTCTTAAGCATTCAGTATTAAATGCTCGTTATCATGAACAAGAGGCGTACATAATAGCGCAAGCTGGAGTGCCAGGTAGTATCACTATAGCAACTAACATGGCAGGACGTGGAACTGATATTCAGCTTGGTGGAAATGCTGAAATGATTGCAAAGGTGGAGCTAAAGAAGATAAAAAATGCTGATGAAAGAGAAAAAAAATACCAAGAAATAGTTGAAAGAGTAAAAAAAGATAAGGAAATTGCTATAAAAGCTGGTGGTTTATGTGTGGTTGGAACCGAAAGACATGAAAGCAGGAGAATAGATGATCAATTACGCGGCCGTTCTGGTCGTCAGGGGGATCCTGGACTTTCTAAGTTCTTTTTATCGCTCGAAGATGACCTAATGAGAATATTTGGCTCTGATAGAATGAGAAGCTTTTTACAAAAAGTAGGGTTAAAGAATAACGAAGCTATTCATCATCCATGGATCAATAAGGCACTCGAGAAAGCGCAAAAGAAAGTTGAAGCTAGAAACTATGACGTGCGGAAATCTCTACTTAAGTTTGATGACGTAATCAATAACCAACGTAAAGTTATTTTTAAGCAGAGAAACAATATCTTAGGCAACGAAATTAATGATATATTTGAAGTGTATAGCGAAGTAAATGAGAGCGTAGTAAAAGGTATAATCCAAAGTGGCTATTACGAAGATTATGTTGAAGATATAGCCAAAGAATTCCATACAAGGTATGGAATAACGCTTGATAAAGAAGACTTGGCAAAGTTTTTGAATAAACAAGAAGCTTTGAATTATATAAATGATAAGATACAAGAATTTTTTACTGAGAAAGAAAAATATTTCAACAGTCAGCACACTACAGATTTGTGGAATACGATCGTGAAGCAAATGATGATAATGACACTTGATCATTTATGGAGGGAACACCTTTCAGTTCTAGAGAGCCTAAGACAAAGCATAAGCTTACGTGCTATGGGGCAGAAAGATCCACTGAATGAATTTAAACGCGAAGCTTTCTTGATGTTTGAGTCAATGCTTGAAAAATGGAAGGAACTCACCATTCACCGCTTAGCACACTTTAAGTTGGCAGACAACCAAGAGATAGGCAATAGGTTACATTCTGCTAGAAATAGCAGACTTCCCAAAGTCTCAAGAAATGACAAATGTCCTTGCAACTCCGGAAAGAAATACAAACACTGCCATGGTGCGGTTACTGTAGTGAACTAATAATTATGGTTATACAGTTTGTTTATTTCCATCAACATTACTGCAGCTAACCTCACTTAGCTTACTGTTTAATGAATGCTCTGATGACTTATATGCAACTCCATAGGTAATACCACCAACTATCAGTACAGATGCTACAGTAATTCCAATTATTGCTAGTGCAGGTAATGCAGTGGCATAGGCAAGTACTAGTGGAACTACAACAGCAGATATAACACCCACAGTAATTCCTGCTGTTATAGCTTTAGGTCTATGGATGCATGATGGATTTGCACCATAATTTAGCAGGAGTTTTGCCATCCTTGGACTAGGTTTGTAAGGTTCATAAAAATTACCTAGTAAAGTTGTGTCACAATCTAGTAGCAGTTTTCCTCCTAACCTTATATTACGGTAACTATAATTAAGAGTAGCATAGTATAAAGGTGCCCTTCCATCCTTGTCTTTTATATTAGCATCTGCACCTTTTTTTAATAGCATTTCTATTGTTTGTATAAGTTCATAACCAATAGCATAATGCAAAGGAGTTTTTCCATCCTCGTCTTTTATATTAACATCTACTCCTCTTTGTAATAAAAGTCCCGCTATCTTTGCTGCACTATCATCCTTCATAGGAGTACATATGTTAGCATTACATGTAGCATAGTGCAAAGCAGTTCCTCCAGATTTATCCTGTAGATTAACATTTGCCACTTTCTCCAATAACATTTGCACTATTTCTATATCTCTTTTGCCAGCAGCTACATGTAAAGGAATCTCTTTATCTTCATCTTGTGCATTAACGTCTGCTCCCTCTTCTAGCAAAACTTCTACTACTTGCGTATACCCATACTGAGCAGAATAATGTAAAGAGGTTTTTTTCCATACATCTTGTACATTAACATTAGCCCCGCTTTTTATTAGGTGTTTTACTACTTTTCCACAACCATTTTTAGCTGCTATAAGTAATAAACCACAATTAAGTACTTCAAATGTGTGATTTATATCAAACTGGTTACTTTCCCACTCACTGTAGATATCTGGAAGCTTCTGCTGTAGTTCATCTTTGATTTTCTCAACTACATTTTCTGCACTCAGGTCTGGACTACTGTTGACTTCTTGTAGTATTAACCTTAATGTCATTTCCTTCTCCAAGATATAAAATTTTATTATGGCATATGGAGTGGATTATGTCAATGAAGAACTAAGAAACTGGTTCTTCTTTTTTTCTATAGCTTTAGGTTTACCTACAATTTGAAAAACAACAAATTCGTCATTCCGCTACTCGTTAGCGCCGCGGCGGTATGATGTAGGGAAACCTTTCTTGGGTTAGCTATAAAGTTAAAATTCGACCAGGGCAGCCGCAATAAGGTAGCAAACGCCATCATGTCTTTAGGAGAGTTTGCTAATGAAGGCTCTTAAGTTGACGCCATTGCCTGAACGGATACGCCAATTTTTATGTTCATTTGTAACCGTCTATTATTTTACACCCCAGTCTTTTTCAAATATTGCTAGCCCTTGGTCAGTAAGTGGGTGATTAATTAATTGTCTAAGTACTTTTGCTGGCACAGTAATTGAATCAGCACCAAGCCTTGCAGCTTCTATTACATGCGCTGGGCTTCTCACTGATGCAACAAGAACTTTAGTATCAAAACCGTAATTAGAATATATAGTACATATATCTTCTATTAGCGATAAGCCATCATAGCTTATATCATCAAGGCGACCAACAAAGGGGGAAATAAAACAAGCACCGACCTTAGCGGCAAGCAGTGCTTGTCCAGGAGAAAAACATAATGTGATGTTAACAGGTATTTTATGCTCTGTCCATAACTTTTTACAAGAAATTAATCCTTCATGTGTAAGAGGTAATTTGATCACAACATTATCAGCAATTTTTGCTAAATTCAGACCTTCTGTGATCATCTCTTCATGGCTATCTGCAACAACTTCAACACTAACAGGCCCTTTTATAATAGAGCATATTTCACGCACTAAATCCTCGTATTTATCTTTACGCCCGGACTTTGCTATTAAAGAAGGATTAGTTGTTATGCCGTCAATGAACTCCTTTAGTCCTTTAATTTCATTTAAATCAACGCTATCAAGAAAAATTTCCATATTCATCTCCTATAAAAAAAATACCCTTGCAAAATCTTGTCATCCTACCGCTTGACTTACAACCGTATGAACTTTCTGCGTTGTAAACATCAAACAGCCGATAACACAACTGTACAAATATTGAGACATAAGAGTAATTTGTACCAAGAAAAAAGATGTCATCCCAGTGCCCAGACCCCTTAGACAATGTACCATCTTTTGATTTTGTCCATTCTGGGCGGGGTTTTCAAGTTCTTTGATCTTAAATACTACATCTACTTTATCAAGATCAATGTTGACTTCTTTTACTAATGTTCTAATAAGACTACGTTTGGCTTGCCAATCTAGGTCCGATTTAACACTAGAATAAAAGCCCTTTATGCTATTTGTAATAAGATTCATTTTCTGCCGTATTCCCTTTTACCTTTTTCTTCTCTCCTTCAATCTCTTTTAAACGTTACTTCATTTTTTTTATTGCCTGCTTAAAGTCTTCCTTACTTATAGTTAGTGCATACTTTGTTGCCGTAAAAACTTCTGGTACCCAAACAATTGTAATAAGTATACACAATCTTTGTCAACTATTTTCGGCACTGGTATATTGACCTTACCCAGAAAAAGTGGAGAGAAAGAAAGGAGTTTTTTCGGGTAAAATAAAATTTTGGAGGATTAGAAATGGTAAGAGAATATACGGCAGAATTCAAATTGGAAGCTGTTAAGCTGGCAAATGAACAAAGAAAGGTAGGTCAACCAGTTGCAAAAGTAGCAAGAGATCTAGGAATAAGGGATAGTGTATTAGGAAAATGGATGAAGAAATATAACGAAAAAAAGTCAGCGGCAAATGCATTTCCAGATGTAGCACCTTATGACAAAGAGAGATTTGATTTACAGAAAGAGTTAGCAAAAGTAACAAGGGAAAGAGACATTTAAAAAAAAGCCCTGGCCAGTCAAAAAGAGTAAAATATTTTTTTATATAGTAACTGCTATAAAGTACAGGAATTATGTAGGATTTTCTGCTAGTGGCTACTATAAGTGGACCACAAGAAAAATAAGCAGTAGAGAATCAGCAAATAAAGAGCTACTCGCAGCTATTCAAAAAATATATCAAGTTTCTAAATGTAGATATGGAGCTCCTAAAATTCATGCTGAATTGAAGGCTTTGGGTAAAAGTTGCAACTTAAAAACAGTGCAAAGTATTATGCAGAAAAATGGTATTCAGGCTATATTGAGAAGAAAATTTAAAATTAAGAAACAACAAACGGACAGTAGCTCCCAATATATTAGACCAAAACTTTATTGTCGATCAACCAAATAAAGTATGGGATTACTTATATAAAAACCAAAGAAGGATGGCTATATTTGGCAACAATAATCGATCTATATTCACGCATGGTAGTTGGCTGGTCAATGAGCAGTTCAATAAATAAACAATTGGTTATGGACTCTTTATTAATGGCCGTTAACAAGCGTAAACCTGCCAAAAATCTACTATTACATAGTGATCAAGGTTCACAATATACTTCGCAAGGTTATCAATATCTCTTATCCATAAAAAACATAGATGAGTTATAAAGGTTGTTGTTACGACAATTCTGTTGTGGAAAGCTTCTTCAGTTCTCTAAAAAGGGAGTTACCAATAGACACCTCTCGGCACTCTAAACAGCATATCAAAACTGCTATATTTGAATATATAGAAATTTTTTATAACAAACAACGTCACTATTAACTATTGCATTCCTGAGCATTTTGATTCATCATTCTCTTTGTGAAAAACATTCCAAACTTTCTCTCCACTTTTTCTGGGTAAGGTCAGATACTATAAACTATAAAAAAATTTCTCCGATAGTTCATATAGCAAGTAAATTCACAAAATGAAGACTATTATTTTTATTACAGGTGTATCTACGGTTGGAAAATCAAGTTTGGCTCATATATTAGGTTCAAAGCTTTTTATGCCTAGAAACTTTGCAATTCCACTAACTATAGCTAACCCAAGAAAGGTTTCCCTACGTCATACCGCCGCGGTATCTCAGCATAGATTCCGCTAACGAGTAGCGGAATGACGAATTTGTTGTTTTTCAAATTGTAGGTAAACCTAAGCCACTTTAGCTATACTTGTAGAGAAAAAAGAATAGATGATGATCCTAAATATTTAATAAATTTGACTACTGAGGAATTTCAAAAATCTCAATTTTTTATTAATTGTGATATGGTACATTCTATCTTCATATAGCTTTCCTCTTCATACCTCAACCAATGAAATCAGAAGCATCAACTCCCTTTTGCAAGCAAGCAGCAATAACAGTATTCATCATTAGAAATGCAATGGTCATTGGGCCAACGCCCCCGGGTACTGGGGTCATAGCTTTGGCTTTCCCTTTTATTCCTTCAAAGTCAACATCACCTACAAGCTTTCCTACGTTAACGCTATTTATGCCAACATCGATCACTATTGCACCTTTCTTTATCCAGTCTGCTTGAACAAAATTTGGCTTTCCGACTGCTGCAACTACTATATCCGCTTTAGAGCAATATTCAGCTAAATCCTTGCTTTGTGAATGCAAGATGGTGACAGTGCAGTTTTCTTGCAATAGCAGGTAAAACATTGGCTTGCCCACGATATTTGACCTACCAATTACCACTGCGTTTTTACCGGAAAGGTTCTCTTCAATTGACTTAATTAAATGCAAAGAACCTTTAGGAGTGCAAGGTATAAGGCAGTTTTTTTCACCTTTAACTAATTTGCCAACGTTTTCATCATGAAAGCCATCTACATCTTTTTCAACACTTACTGTGTTAATTACTCTGCTTGCACTAATATGATTTGGTAAAGGCAATTGCACTAAAATGCCATGCACAGATGGATCTTCATTTAATTCATTGATTTTTTCAATTAATTCATCTTCTGAAATATTATCAGGCAAAACAATGGTCTCAGAACTTATGCCTATTGATTCTGCTTTTTTCTGTTTGTTGCGAACATAAACCTGACTTGCTGGATTGCTACCCATGAGAATTACTTTCAGGCAAGGAAAAATGTTATACTCTCTCTTTAAAATATCAATTTTTTGTGATAGCCTCTCACATAGGTCGTTTGCTATTTTTTTACCATCAATAATAATTGTCACTTCCTTGCCACTCCTTAAAGTCGGGTAATTTGATATCAAATAAATCCAATACTTTGCCAACAGAATGATTAATAATATCATCCAACGATTTCGGTTTAATATAAAAAGCAGGCACTGGTGGAGCAATAATTGCTCCCATCTCCGTTAATTTTAACATATTTTGTAAATGCCCAAGATGCAGTGGTGACTCTCGCACCATAAGAACTAACTTTCTTCTTTCTTTTAGCGTTACATCTGCAGCCCTTGTCAATAGATTGGAAGTAACACCTGATGCGATTTCAGACATTGTCTTCATAGAGCATGGTGCTACAATCATCCCTGAGGTTTTAAATGAGCCGCTTGCTATTTTTTCTCCAATCTTTTCTTCAGAATAGTAAAAATCTGCAAGTGATGTAATATCTTCAAGTTTTTCTTTAATCTCGTGAGCTAAAGTTACTTTCCCAGCACGACTTATCACTAAATGAGTTTCATAATCGACGTCTTTCAACGCTTCTAAAATACGCACACCGTAAATAGAACCAGATGCTCCACTTATTCCAATTACAATTCTGCTATTCACTTAACTCTTCTTCGTAGCTCATTCCCAATGCACGTTTATAGGTATCAAGCAATATTTCTTGTTCCTCTCTGTCATCATCATCCATCTTCCTCAGCCTAATAATTTGTTTCATCACTTTTATATCCCAACCTTCATCTGCGGCTTTTGCATATACATCACGAATGTGATCTTGCACATCCCTCTTTTCTTGTTCAAGTTTTTCGATTCTCTCTATGTAACCCTTCAACTCTTCAGCCGTTATTTTTACTGTATCTTCCATGAAACTCCACTAATTAATTGCTGCCACTAATATTACCAGTTTTTACTTGCACTTCAACAACAGTAATAATATTTTTATCTTTTTTTAAAATCTTAAAGCGAAAACCATACATGGAAAACTCCTCGCCTTCGTCAGGAATGCGCTCTATTTCATTCACAATCATACCTGCTAGAGTTGTAGCTTCTTCATCAGGGAGATTCCAGTATAACTGCCTGTTAATGTCCCTAATAGTAGATTTTCCTTCTATGTGATACATATTATCAGATATTTTCTTTATAAAATTCTCCGTAATCAAATCATGTTCATCCGAAATTTCTCCAACTATTTCTTCCAGTATATCCTCAAGAGTTACAATTCCCTGCAGTGCTCCATACTCATCAATAACAAATGCAAGGTGTTTCCTGTTCTTACGGAAGTTGTGAAGTTGCACGCTGAGCGGTGTACTTTCTGGTATGAACCAAGGCCTTGACATAACTTGGGTAATGTCAACTTCTTCCGCTTTATTATTCTTTTCACGCAAAGCATTTATTAGAGCTTTCACGTGAATTACACCTACAATGTTATCTGGTTCCTTCTGCCATAAAGGTACTCTACTGTGACTGCTGGTTAAAATCTCTCTTATTAACTCTTCTTTATTCCGATCTATATCAAGAGAAAATAGGTTTCTTCTATGGGTCATAATTTGTGATATCTCTGTCTCAGCCAAATCAAGTATGCTGCTTAGCATATCTAAATCCTGTTGCAACATAGTTCCTTCACTGCGGTGAAGAGTAATCATATTACGCATTGCATCCGCTGCAGATATCACTTCCTTATCTTTATGCAGCCCACATAATTTTAGGATGAGGTTAACAATAAATTGAATACCTAGTGTCAATGGAGAAAAAATCTTTACAAAAAACAATACAAAATAAGCAGAAAATGATGCAAATTTTTCAGGATTTTGAATAGCATAAGTTTTTGGTAGAACTTCGCAGAACAATAAAATACAAAATGTCATTATAATTGTTGATAGGAGAATGCCCTCATTTCCAAAAAGATTGATAAATATTGCTGTAAATAAAGCAGAGCAAGTAATATTAATAATTGTATTGCCGAGCAATACCGTTCCTATTGTCAATTCTTTCCTATTTAATAAGCGATCTATTACCCTGGCTTTTTTGTTACCGTCTAGCTTTAGCTTATTAACTCGAGAACGGCTAATTGAGGTTAAGCCTATTTCTGCTCCTGAGAACAAAAACGATAAAACTAACAAAACAAAAATTGCTGATGATACTAAGACCAATAACCAATCCATTAAAGTACGATGTTATTGTGATAAAAAATAAAATTAATTTTACATGTTATGAGAGGCATTTGCAAGCCTGAATTTATATTGCCGAATTTTATATACCTTTAATCTTAAAAAACAAATCATAAAGCATATTACACGCTGCGTTCACATGCTCATCCTCAATGATAAGTGGTGGGGTTACCCTTACTACTTTGTTGTTTAAAACCCTAGTTATTATTAAACCTTTATCAAGAGATCGACTAATAATTTTATCAGCTACAAGAGTTGCTAGTTCTATTCCCATTAGTAACCCTTCTCCACGAACTTCTAAAATCATCTCAGGAAATTCTTTAGCTAAAAGCAACAGCTTTTCTTTTAAATATTTACTAATTCTTTTAACATGATCAAAAAAGCCTTCTTTTAGCATTATATCGAGCACTGCATTACCAACAGTCATGGCAAGTGGATTGCCACCATAGGTTGATCCATGAGTTCCTGGAGTAATTGCTTCTGCTATATAATCTTTCACTAAACATGCAGCTACAGGAAAACCGTTACCCATAGCCTTCGCACAGGTTAGCATATCAGGTTCAATGCCGACATTTTGATAATGAAATAAAGAACCGATGCGTCCATATCCGCACTGCACTTCATCAAAGCACAAAATTATTCCTTGAGCTTTTGTTATTTCCCTTACTTTTTGAAGATATTCTACGTCTAGTGGATATACTCCACCTTCGCTTTGTATGGGCTCTAAAAATACAGCAGCTATTTCATTGTTGATTTTTTCTTCTAATGCTTTAATGTCATTTCTTGGCACTTTATCAAAACCAGAAAGGAGCGGAGCAAAACCTTCGCGTGATTTTTCATTGCCTCCAGCAGAAATTGCAGCAATACTGCGGCCATGAAAGCCTCCTTCAATTGTAATAATACGATTACGTTTTGCTTGCCCTTTTGAATAAAAGTAACGACGAATAAACTTAATTGCAGCTTCTGTTGCTTCAAGCCCACTTGAGCAGAAAAAAACTTTATCTGCAAAAGTAAGGGTTGTTAAACGCTCGGCAAGCCTTTCTTGCTCGGGAATAGTGAAAATGTTAGAGCAGTGCCATAATGAGCTCGATTGCTCTTTCAGCTTATCTGTAATGTATGGATGACAATGCCCTAAAGAAGTTGTAGAAATACCTGCAGCAAAATCTAAATATTTTTTACCATCTTTATCAAAAAGATATGCCCCTTCTCCCCTGACTATAGGAGTGTCAAGTCTATTATACGCATTAACAACATGATCCATTTTATAAGTATTGTGGTATTATCTATACTATACCTGAAATGAATCCATTAACACAAAGCTTTTCCTTTAACCTCTTATGCTACTTCAACTAAAAATTTGGCTAATGCAAACCTTTTTTGTCATTCTATAGCTAAAGTGACTTGGTTTTACCAACACTTATTAGCCATTGTAAAAGTTTTTGTTTCTATTGAATGATAGTTGTAGCCTATGCAAGAAGTTTATTGACTTTGAGCGCACTTTAGCCTATACAATTTTAATATCTTAAACTACTGGACATGCCCGATCTAAAGACAATGATGTTAAATTTTGGACCTCAGCACCCAGCTGCACATGGAGTGTTGCGTCTTGTTTTAGAGATGGATGGTGAAGTGATCGAGAGGGCAGATCCCCATATTGGGCTTTTGCACCGCGGTACTGAAAAATTAATAGAACATAAAACGTATCTTCAAGCTTTGCCTTATTTTGATCGCCTTGATTACGTATCACCAATGTCACAAGAGCATGCATATTCACTTTGTGTGGAGAAATTGTTGCAATGTGAAGTGCCAATTAGGGCAAAGTATTTACGTGTCTTGTTTTGTGAACTGACGAGAATACTAAATCATTTACTGAACGTTTCTTCTCAAGCACTTGATGTTGGAGCAATGACCCCTCTTTTATGGCTCTTTGAAGAAAGAGAAAAAATACTGGAATTTTACGAAAGAGCTTCAGGTGCAAGGTTTCACGCAGCTTACATCAGGCCAGGTGGAATTGCAGCAGATGTTCCAGAAGATTTGATTGAGGATATTGCAAAGTTTATAGAGCAATTTCCAAAATATATAGACGATGTTGATGAACTTTTAACAGAAAATAGGATATGGAAGCAACGCACTGTAGGAATTAGTGAAATATCAATTAAACAGGCACTTGATTGGGGCTTTAGTGGCCCAATGTTGCGCGCTGCTGGGCTTGCTTGGGATTTGCGAAAAAGCCAGCCATATGAGATATATGATCAACTAGATTTTGATATACCGATCGGCCAAAATGGCGACTGTTATGACCGTTATCTAGTTAGAATGGCAGAGATTAGGCAATCTATCAGTTTGGTGAAGCAGTGCATAGAGAAAATGCCTGAAGGGCAAATAAAAACTGAAGATAGAAAAATTTCTCCACCGTCAAGAGCAGAGATGAAAAAATCTATGGAAGCTCTGATTCACCATTTTAAGCTCTATTCAGAAGGATATCACGTACCAGAAGGTGAGGCTTACGCAGTTGTTGAGGCACCAAAAGGTGAGTTTGGAGTGTATATAGTTTCAGATGGTACCAATAGACCTTATAGGTGCCGAATAAGAGCACCTGGCTTTGCGCATTTACAAGCCTTAGACTTTATGGCAAAAGGACACATGCTTGCTGACGTTGCAGCAATTATTGGCTCACTCGATATAGTTTTTGGTGAGATTGATAGGTAATCATTGGTACCCGTTCAGGCAATGGCGTCATGCAAGTAGCTGACACATAACTGTACGAACATTTGTTTGCAAAGGCAGTATGTTAAGTGTTATAGCCGATTTTGCCTCAAACACAAAGGCAGTGCCTTGACTACTTGGATCCAGAAAAATTGATTGTGTACTATACAACATTTTTGATCAAAAGCGTAACCGTTCACTGTTAGACTGCATTCTGTGATTTTTAGCAAAACATGATCTTTCATTTGAGCTTCCTTCAATTTAAAATAAATACAGAAAATTGCTGCCTATAGCTAAACTGACTTAGATTTACCAACAATCGTCATCCCGCTACTTGTTAGCGGCTAAGAGATACCGCGGCGGCATAGCTATCTTCAAAAATATGGTTGAATAATTGTGTGTATAATTATTAATATTTTTAAACACTTTGGCTATGGCTTTATCTAAGTTTCTCGACCCTAAGCTGGATTTAACCTTCAAAAAAATATGTAGGGTCAAGAACTGGCGCGCCTACTTTAGGGTTTGGTGGCTGATCCATTGTTTTCACAATAGGCCTCAATCCAAATTCCCATGTTAACGTTTCCAGCTCCCGCCTCGTCAAACGCAGCATCCGCACTACGCTTTCCTAGCAGATTCTTTACCAAAGTTTATAACATATTGTGCTGGTGATGCTTTCGGTTTGTAATACCTTATTCTGTAGTCTGAATATAGACCCAGCGTTTTGTATATCCATTCGCTACTCCACTTCTTCCAACCAAACCCTCTCTTCACTTTCAGCTAATAAGTGATTTTCTATTTCACCTTCCAAACTTGCCTCCAGCAGCTTTTTTATAAATGGTGTAAATGCTCCATCCCTTCCTGTTAATGGTCTGCCTTCCCTTATTGATGACAGTATATTTGCTTCCAGTTCTTTGTAATCTACCAAACCGGTAGTTCTGTTTACTACTTTCTGACTCATTGTCAAACCTCCATTTTTTTTATATCAATTTATTACTTTTTTTTTGGTTTGACACACTTTTTTGAACATTCCCTGTTAAGATGCCTAATCTACTTTCAGCTCCTCATACCAACTCTCATTGTTGGCCAGTCAAATAGGAGACATTGCAGAGTTGTTTAATTGTGGAGCTGGCAAGAGAAGTAATAAATTTGCACAAAGCACCCTCAAGCAGAGCAATTGTATCGTATATTTTATTGCGCAAAATGTTCTGTTTTATATATAACCAAAGCCTCTCAACAGGATTTAGCTCAGGTGAGTACGGAGGTAGGTATATAATATCGATATTTTTAGGTACCTTTAAATTTTTTGACCTATGCCAACTAGCACAATCCATAACAAGAAAAGCCTCTCGTGTTTCTAGATATTGCGACATCTGCTCAAGAAATATGTTCATGCAATCAGTGTTGACATTTGGTGCAAATAAGCTAGAACTCTCTCCATTTCTAGGATTAACCGCACTATAGAGATAGAAATTTTGCCTACCTAATTTTGTTTTAACCTGTGTTCTAATCCCCTTTTTAAACCACCCATGTCCAACCTTTGAATGTGTGCCAAACCGTGATTCATCAAAGAAAAATAGCTCTTTTTCTGGATACTTGCTAATAGCTCCATTGAGATTTTTTTTTGAATTCCTCTTGTTTGCTTTTATCTTGTCCATTATGAACTGGTCTTGGTGTAATATATGAGAATTTCATCTTTTGCATATAGCGGTGTACTGTAGATTTGCTGATATTTAATCTGAACTTTTCCTGGATTCTTATTCTCATTTCTTTAATGGTAATATTAGGATTTTCTTCTATCCACTCTTCAATTTGCTGTAGTTGAACCTGATTTAATTTAGTTTTTCTACGGCGTTGTGGAGGAGCAAACAGTTTTTCTTCTCTGCCAAATTTCAAGAGTTTTACCCACGAAGTTAGTGCGCTTCTTGAAATGCAATATATTTTTGCTACAGCCGTTATACTGTACTTTTTTGCTGCAATTACAGCATTTAGTTTTTTTGAAACATATGCATTATTCCTTACTTTCTTCAGCATTTCTTTTGCTGATTCTACTACTTTTTCATCCAATAATTTTGATCTTAATGCCATTTATACCTCAACTATTTTACTTACTTCATTATGGCTTTTCTTCCATCTTTGTCCATCTGTTTGCCGTGTAATGGGAATTGGTATCAGTATGTAAACTGCGTGGTAAAGATTCTAACTCCTTTGCAGCACTTAAGTTTTTATTTTTTGCATGTATACCAAGCTTATTGAATTCTCGAGCAGCAGGAAACACCCTTGCTTCAAGAGAGCCAGCAGTTTTATTATAATGATCAACAGCACTTTTTAAGCTCCTGCGCAAATTATCAAAGTTTTCACCCATTGTGCAAATGCGCTCATATAAAATATGACCTAGTTCACTGATTTTCTTTGCGTTTTCAGCTATCATCTCTTGCTTCCATCCGTACGCTATTGCTCTCAGCAACGCAATTAGAGTGATCGGTGTTGCAATGATCACTTTTTTTTCCACTCCAATCTCTATCAAAGCAGGCTCATATTCCAGTGCTGCGCTAAAAACCCCCTCCCCTGTTAAGAAAAGCACCACAAGTTCTGGCGTATTTTCAAATTGATTCCAATACTCTTTTTTACCCAGATCATTTATGTGTTTTTTTATTGCCAGGGAATGATTCTTTAATTTCTCCTTTTGTATTTGCAAATCATTTTGTGATATAGCATCCATGTAGGAATCAAGCGGCACTTTAGCATCTATTATTATTTGCTTTCCAGATGGCATTTTGATTATTAAATCAGGACGCAATAAATTATCCTCGTTTTTATCAACCACTGACGGCTGAGTAAAAAAATCGCAATATTCAATCATTCCCGCCATTTCTACCACCCTTTTGAGCTGCATTTCACCCCACTTTCCTCTGATGTGAGGCTTTCTCAAGGCATTAGCAAGGCTGGAAGTTTGGTTCATCAGCGCTCCAATTTGCTCCTTTAAACCTTCATAGGCCCCTACCCTCTCCTTTTCTAGCTCACGTATTTCATTATCGAATTTTTCTAATTTTTCTTTTATTGGCGTTACAACTTCGTTGATCGTTGCTTGTCTTTTTTTGAAATCGCTTTCCGTTTCTTTTAATTTGTTATCAATGACTTCCTTTGCTAAGTTCAGAAAATTATTGTTATTTACCTGCAAAGCATCAAGAGAGAGCGCTTTAAAAGTGTTTGTTAATCTCTCCTCTGCTTTTGTTAGTAATTCTATTTCCTTTTTCTTTTCCTCACGTTCTTTTTGCAGAGTTACTTCAAGTTCTGCTCTTTTGATCCTTAAATCAACTATTTCTTCATTCTTCGTAAGCAAACTTTGCTTTGTTTCTTGAAGTTCTTGCTCTAATTTACATAAATTACCCTCAAGGTTTGCTTTCTTTTCGCTCAGTTTTTTTACGATAATGTAGAAAAATAGTAATAGAGAGACAACCAGAGCTATAGAATTGAAAAGCATCAGAATAAAAAAGCTGTATTTACAATTCTATATGATTTTTGTGTGTATAAGAAAGAAAAAAGGAGCACCTAAAGAGGTGACCTTACCCAGAAAAAGTAGAGAGAAAGTTAAGACGTTTTTATCATGAGAATAAATTGTGCAGGAATGCAATAGTTAATAGTAGAATGCCTACGTTATTTGTTATAAAAGATTTCTATGTATTCAAATATGGCAGTTCTGGTTTGTTGAGCGAGAAGTATCAATAAGCAGCTCCCTTTTAAGTGAACTTTTCTGCAACAGAGTTATCGTAACAACAGCCCTTATGGCTCATGCTGGAAATGATGTTTTTTGTATTCAATAGAAATTGGTAATTTTGAGAGGTATACTGTGACCCTTGATCGCTATGTAACAGCAGATTTTTATCGGGTTTGCGTTTATCAACGGCCATCAATAAAGAATCTATAACTAATTATCATGTTACTCATTAACCACCATGCGTGAATATAGGTCAATTATTGCCGCCAACAACCTTCTTTAGTTTTTATGTAGGTAATCCCAAACTTTATTTGGCTGATCAGTAGTAAAATTTTGATCCAATGTGTTCGGAGCCACAACTCGGTTGCTTATTTGCTGTTTTTTATTTTTGAACCTTCGTCTAAGCTTGGCTTTAATGCCATTTTCTTGCATAACACTTTGTACTGTTTTAATTTTTGCCTAAAGCTTTTAATTCAGCGTGAATTTTAGGGGCTCCATATCTGCATTTAGAATGCTTGATGTATTTTTTGAATATCTGCTAGAAGCCCTTCTTTTGCTAATTCTTTACTGCTTTTTTCCTTAGCAACCCATACCACCAGTACAAAACCCTACATAGTTCCTGTGTTTTATAGCAATTTCTATATAAAAGAATACTTTACTCTTTTTCTTTGCCCAGGGCTTTTTTTAAGATGTCTCTTTCTCTTGTTAGTTCTTTTTTTAGATCAAATCTTTCTTTGTTATAAGGAGCCTTTGCCTGGAAATGCGTATGCTCCAGACATTTTTCCATCATATTTTCTTACTTAACATACTGCCATCTATACCTAGATCTTTTGCTATTTTTGTACTTGCTTGACCTGTTTCTTTAACCAGCTTAACAGCTTCTAATTTGAATTCTGCTGTATATTCTCTTCTATTTGTCATATTTTGAAAAAACGTTTTATTTTACTCCAAAAACGTCTTAACTTTCTCTCTACTTTTTCTGGGTAAGGTCACTACTTGGATGACAGATAGTAGTGCGAAAGTCTCTTACAACTTACTTTTAATTAGTCTAACCCATGCGTGCCAATCCCTCTCACCAAGATTGCTTTCAAAAGATAGGAGATCCTTTACAGCTTTTGAGCAAATTTCTTCACTTGGAATTGATAACTCCTTATTCATTGCTAACGTTAAACATTGAGTTTTGCACGCTTGTTCTAAATGATACGAGTAAAACATTGCTTCTTGTATAGTCCGACCACACGTTATAGATCCATGATTACGCATTAACATGACAAAATTTTCTTTCAGATCAGCTATTAACCTCTTTCCTTCTGTATCGCTAAGTGCTAGGGAATTATAATTATGGTAAGAGATTTTATTGTAAAAGTGCAGTGCCCATTGACTTATAGGAAGCAGCCCATCTTTGAGAGAAGAAACCGCTACAATAGAAGGTGTATGCAAGTGAAAAATTGCTTGAATATCTTTCCTTGCTTGATAAACAAAACCATGAATTATATAGCCAGTTCTATTATATTGATATTCTTTGCCTTCAATTACATCTCCATCAAATGATACTTTCATTAACGAACGTTCATCTACTTCATCAAAACGCATACCAAACGGATAAATATAAAACGACTTTTGATCTTCAGAACGCACTGAAAGGTGAGTATATGTATGATCATCGAACTTAAGGTAGGACAAAATCTGATAGGCATAGACTAGATCCCTTTTTACTCTGCTCTTTGTTAACAACACAATCCTCTGTTAGAATCTTCTGAAGGTTTATACGCGAAAAGAGACTTGTAGTAAACTAATAAGTCTATGCCACTCTGTCTTGCTTTCTGAATACCAAACACTTTTGTGTTGTAGCTTGCTTAAAAATAGTTATCGTTATTATAGAGTTTATATACAGAATTTATGTTTTTAAATTACATAATATCTTAACTACAAAAATAATTTTCTATATAATATTTCATATGTTTTAAAGCTTCATTTTTATGTTATTATAAATGTAAGTTTCAAGATTGAAAATAATATGGTAAATATTAACACAAAAAAACAGCCAGCAGGATTTTTCATATATCTCTCTGGTCTTTCGGGAAGTGGTAAACTTTCCACAGCAATAGAATTATCTAATATGATAAACGCATTAATTGTAAATAGTAAGTTCTATAACAATGTTCAAGCTTGCTCTATATACGATGGTGTCTTTGAACGTGATCAAATACCTAAAGAAGTTCAAGATAGAATATATGGCATTATGCAAATTATGCTTCAGGTAATAGAAAATTATCCGATTCACTCAAAAAATTACATATTTATTGATGAGTTGATGGAAAATAATGACCAGAACATGAGGATGTATGATTCAATAGTAAGGCTTAGTAAAAAAATGAACACAGAAATCCTTCCTGTGGTACTTAGGTGTGATCTACCGACATTACAAAAGCGTATTGCATTAAAAAGGCAAAGAAAAAATAGGAAGGTGATTAATCTAAATAGCATTGTAGAGAAATTTAGGACTGACGATTTATTTATACCACCAAGTGCCATAGAGATAGAAAATTCAGATATGAGTATAAAAGAAGTAGCTCAAGAGATAGTAAACCAGATGCACAAGCTTAGTAACATTGCATGTACGCGAAAGAATAGTCTATAATGATTTCATATACTGAGGCTCATTTAAATATAGAGCTTCAACTTCATTTAATTTTTGCTTGTTCTCTAATCTATAACGGACTAATAGCCCTGCATGGCTAGCATTTAAATTGCAATCCATATGTGTACTGCTTGTAGCGTGACACTGGGATCCAGGTGCAGATAGTGGCAATAAATTGAAATCAAATAACTGCGTATAAAACCCTTGAGCATTTTTGACTATAGCTCTGATATTTTTTTTGTTATTCGTACAAAGCAAAGATATTGCGTAGGCTTGAACTTCCAGCGCACTAACTCCGTATAATGGCTTATTTGTAGCAAGATTTATACCTTGTGCAGCTGATATACCAACTCTAATTCCAGTGAAACTTCCTGGTCCAACTACTACCACTAAATGATCTATTTTATCATAATTATAGTTGTGCTTATCAAACAAAGTATTCAGAATTTGAAAAAATGATTCTGCATGATTGTTGCTGGCGGAATTGTGCTCTACAAAACAGTTACCATCATAATCAACTATTGCTATTGAACTACCAATACCTACAGTATCAATCGCTAAAATAGACATTACTTAAGCTTATCATAGAGTTTTGTAAACATTATAGCAAAGGCACCATTACCCATAACGTTTGCTGAAGTGATTATTGGATCAAACACTATATACAGTGCTATGATTAACGAAAGCATTTCCGGAGAAAATTTGAGGTATTTCTCAAGAATAGGTAGCATTACCATAATTCCTCCTGCCGGAACTGCCACGATAGCAAACTTAAATAACAAAAAATAGAGAAGGAAAGTTACATAGTCTGTTGTGCACAATGAATAACCGGAGGCAATTATCATTGATAATATTATAATAAAAAAGCAATCACCTACTAAATGAAAGCTAGCAGTTATTGGCACAACAGACGATGCTATGTCAGGTTGCTTTACATTTTTTTTGCTTCCTTCAAGAGTAAGCGGCATAGTTGCATTACTAGACATTGTGCTCATTGCAGTAATAAATGCCGGTATCATATTGCCTATACTAGCTATCCAGCTTGTGATCTTGAATGAATTTGCTGCTCCATATAAGAGGAAAACATAAAGGTAGGTTGCAGATGCTATAATAATGAAAATTATTGAGTAATCCTTAAATATTATAGATAAAACTTGATCATGCTGCATTTTTAAAGCAAGCCCAAGCCCAAGTACAAATATTGGAATAATCGGCGTCAAAAACGTCTTCAAAATAAAGAGAGTTAAATCTAACATTTTGTTCGAAAGCTCTCTGCTTTTTTTGGGTAGCAGTGTGGACACTACTATGCTGGACACAAATCCACAAGCAAGGGCATAAAAATTAGAAAGCAATGCAGGCAGTCTAAACGACCATAAGGGAACAATTGTTTCTTCATACGTTATATCTTGTATTGAATAAGTGTTTTGTATGATAAAATGCCCAACAGAATAAGCTATTAAACTTGAAGCCAGATTCGATAAGAAGATCATTATAATAAGTAACAATATGAACTTTATAGCTGACTGCTTAAGATTGTTAACACTGCTAAAGATTAACGCAAAAATAATAAAAGGCATTATAAATAGCAAAACCTCTTTTATACTAAGGCTCGTTGAGTACAAGAAGGTTTTTACTTCCATTGGAACTAAATGACCAAAGAATGCAGCTGAAGTGATGACCGTGAGTAAGATTAATAGTTGTAGCACGTTCTTATATACCAATGTCCTATGGACATATATATGGTAAGTTAGTTGTTAAGTAAAGCAAAACTGTCTAAACTGCACAGCAAATGGTGTAATGAAAGTGGAATGACAAAAAAGAGTGAAATTAGCATTCACTTATTATTCGTGTCATTTTCAGTAAAAGCTTCTTCCCACGTGCCTTGAGTTGCTGCGCGGCTATACTCTGTTACTCTATTTTCAAAGAAATTCGTATGTTCAACGCCATTTAGTATTTCATCAAGCCACGGAATAGGATTATCATTGACATCATATATGGACTCAAGACCTAATTGCATTAACCGTCTGTTTGCTACGTAGCGTATGTAATTGCGCACTTCTTCTGCGGATAGTCCTTCAACATCTCCTAAATCAAAGGCAAGCTTTATGAATTCGTCCTCAAGTTCAACGATGGTGCGACATGCAGAATATAATTCCTCTTTAAACTCGTTGTCCCAAATTTCATTATTCTCTTTAATAAATGTATTAAACAACATGATAATTGAATTGGTGTGCAAAGTTTCATCACGGGCTGACCAGGCAATTATTTGTCCCATGCCTTTCATTTTTCCAAAGCGTTGAAAATTGAGCAAAATTGCAAATGATGCGAATAACTGCAACCCCTCGGTAAATGCACCAAACACCGCTAGAGTTTTAGCTACATGTTTTTTATCGTGTTTTTTGCTTTCCTCGAATTCTAACATGTATTCATACTTCTTTCTCATAGCATCATACTTTAAGAATGCTTGATACTCGCTTTCTGGCATGCCAATTGTGTCTAAAAGATAAGAATAAGCTGCAATGTGTATAGTTTCCATATTGGAAAAGCTTGCAAGCATCATGCATATTTCCGTTGGCTTAAATATATTTGAATAATGCCTCATGTAGCAGTTATTTACTTCAATGTCTGCCTGAGTAAAAAATCTAAAGATCTGGGTTAGTAGATTTTTTTCTACACTTGAAAGTTTAGTTTTCCAATCCTTCACGTCATCAGCGAGCGGAACTTCTTCAGGTATCCAATGTATCCTTTGTTGCTGTAGCCACGCATCATAAGCCCAAGGGTAATTAAAAGGTTTGTATATTGGATCTGCTTCTAACAATGACATAAGACACCTATTATTTTCTAAAGTAAATATTATATTAAGTGATATTGAGAATCAGTCAATTTAACTTTTTTGAAATTTGACGGCAGATAATTTATTAGTGTATTATAGCTTCAAGTAATTTATCAACAGAAATGCGAGTATTAATATCTTTTATTTTATTATTTACAGTGAGCTGCACTCACACTATTCACAATCACGGAGCTCCTGGCATTAGTGTTGAATTGTGGAGCAAGATAAAAGTAGGTGACGATAAAGAAAAAGTGGTTCACACTTTAGGATCACCAACATTAGTATCAAAGTTCGATGACAATGTTTGGTACTATGTCTCATATAAAATTAAACAAGCCAATTTTTTAGGAAAAAGGAAGTATAGTAGTAAGTCTCTGCAAATTTCATTCGACCAGGACGGTAAAGTTGAAGATACAAAAGAAACTGACATCTTAGAGAGATCTTTGGCTGTTTCTGATTGAAAGTTTGCTCAGATCTTCCTACGTCATACCGCGGTTCATTCCATAACTGTACGAACATTGCGATTTGGGCCTACCAGAAGGGTGTCATGAAAGTAGCTGACACTAGTTCCTTTATGACGGCAGTGCCCAGACTACTTGGATCCAGGAAACTTAATTGCAAGTAATGCATTGGGTTTGGTAAGTATGGGTTTTGCGTTATAGAATGAAGCACTTTTGGTGAATTTGTAAAGAAAACTGGATCCCAGTGGGCTTTGTTGCATCGCTACTTATGAAAGGCTAACTATAATTAGGATTATAAGCAACCTATTGAAAATCTTGTTTTTTTGCAATCAATCTGATCAAATTTAAGAATAGTAATTTATTATTTATATTAATAAATTTAATTCTATTGAAAATAGCTAAAGCATTGAAATTCTTGAATTTTAGCCGGATTAGTGAGTGGTAGTGAAATTTCTTTTACTCAAATTTAGGTATTCACTGACCGTTCTTGTTATAAATACCAGAATAATAAGCTACTGATATTCTCCACCTTTTTTATCTTTAATCCATCATAGCTAGCGATGCAACAAAGCCATCCCAGTGTCAAGCACTGGGATCTGATGGGCCAAAATCACAATGTTCGTACAGTTATGGAATGAATCGCGGTATGACGTGTTGCTTGGGTTAGCTATAGATTTCTGAAATGATTTCAAAAAAATGATAACTAAGATTAAAGCGACAACATGAGGTTTCTCAGCTCTGGAAATTTCATGTCTAGCTGCAAAAATAGATACTTATTTAAAAAATATCCTGTAACTTTCAGTCCTAACTGAAATTCTTGGAATGAGTAGCTGTTTTGTAGGTTATTATTGTATACATCATGTAACATTTGTGGAAAAGGTAGGAGTTTATCTGCATAATAATCTCCTGCTTTTTTTGACACTGCTCTACCAGTTTTTGGAGAAATAAATTGTAAATTTTCCTTAACACCTGTTACAGCGCATTTGGATAAGTCTAACTTGAATCCCAATTGCGTAAGAAGCAGAAGCTCTAAGTTAAGATAATGGCTTTGCCAAGACTGATTGTTGTGTTTAATTACATCGATGAAATATCGAAAATTGTCATACAGCACGGCACAGGGTTCACTTTCTGGAAGCACTTTTTCTAAAATAGAGGAGAAAGAAACAATAGTAATGCTTTTTAACCTATCTTGAAAGAAATGATGGAATGGAGATTCGATTAATTCGCACTTAAAAAAACCTAGATTTTCAGGTAACTTAGCACTCCATTCTGCATGTAATAGATTACTTATCTGAAACTTATAATTGCTATTGTTTGTTAGCTTAGTTAATCCCCTGCGCTTTCCATGATTTTTTGTAAACAGAGAGAGAATTAAGTTTTTATCGCCGTATTTTTTAGCAGCTATAATGATGCCTTCATCTTTCCATCTCATTTAGAGTATATTGACCGTATGATATTATAGGATAGTACACCTAGAGCGTGTAATCCATAAAAATCACTTACTCCGTCACTGTCTGCTTCCAAAGTTTCAAGGCTATGAGAGAGTAAGTTATTGGCTGCCACTCTTCTTCCTGAGCCTCCATGCTGAGCTTTTGGTTTGCTAAATAATTGTTTGAATGATTTTAGTAGCATTACTTTTCCTTATCTGAAACTTTCGATAATTCAGCTTCTAATTCTTCTATTGTTGGCAGAGCTGTTTTTATGTTTTCTGGTAGATTCTCAGTGATTTGATATTCTGCAAGACCTATTGGTTTGGTCATGTCTCGGAGTGTATATTTAGCAAGTACATCGTCTTTAGATTTACATAAGATTAACCCTATAGAAGGTTGATCTGTCGAGTGCTTCAGTAAATCATCAACTGCAGAAAGATAAAAATTCATTTTACCAGCATATTCCGGCTTAAAATCCTTATCTTTTAGTTCAATCACTACGAAGCAACGTAACTTTAAATGATAGAATAATAAATCAATATAAAAGTCTTTATTACCAACATCTAAATGAAATTGTCTACCAACAAATGCAAATCCTTCACCGAGTTCTAACAGAAATTTTTCCATATGCCCTACGAGTCCTTTTTCTACTTCTCTGTCATGAGCATCCTTACCTATACTTAAAAAATCAAAAATATACGGATCTTTTAATGTGTAATGTGCTAGATCGGATTGTGGAGATGGTAATTTTTCTTTAAAATTAGTTATTGCTTTTCCTTGACGTTTATGTAGTCTAAGTTCTATCTGCATCACCATAATGTTACGTATGTTCAATAGCTTTTTTTACATAAAATAATCTTATTTCATGACTTTCTATTTTTTCCAAAAGAGTGATATTGTGATACCAAGTTAATTGTGCAAGAGGCTCCTGCACAAATTCAACATCAGGATATTCTTCGGCAAACTTACGCATATACTTCAGATTTCTCGTGCTAAAGCCTTTCATTTCTGGAAATGTACTTCTCAAATCCTTACTTAATTGATCAATTACCTTAGCTCCCCAGATTTTGGCGTTTTAGGATCTCTGTACCAATATGGTGGTAAAGCAAAATAAGCTTACTATTTACTGCAAGTGCTGCTTTATAACGGTTTGTTGCAATATGATCCTTCAACTGCTCTAAAAATTCTGTATATTCTTTTCCTATAATTTTTGTCATACGGTTCCTTTTAATCCATTATACAATTCCTTTGTCTGTCGAGAAGACAATCTTCCGCTTGCCTTCAGCTTTGAAGGGATTCCTTATTGACTTCAAACTTGTCCATCAACTAAAATATATTGACTTTACGTGCAATATTAGCTTTAAACCAGTAAAACAAGCTGCTTAACATATGCGTTTTTTCTATTCTAATTATATTCTTTTTTTGTCTTTATGTTGTTTTTTGCTTTTTTCGTTATCTTCAACAAAAGCCCAAACGAATGATACGTCAGTTGTTCCTATACCACAAAGGAAAAAAGAAACAGTTGGGCACACTGTTGTAGCACAACCGAGGCAAATTATCGAAATGCAAGAAGAAGTCATTATTAACGAGGGTAAAGAATTCATTCCTGTTCCAAAAAGAAAAAAAAGTGTAGAGAAGAAACTAAGAAGGGATGTCAGAGAGGCAAAGAATGAAATAGGAAACGAAAAAAGCGTTGAGAGCAAAAAGGATGAATTAGTTGTAACAGAAATTATTAACTCTATAAGAGACAAACTTACAAAATGCTGGAGCATTCCTGAAAGCATAGCTTACAAAGAAAATTTTAGTATAAAAATCAACTTATTATTATCCAGTCAAGGTGAGATAATTATGGCCGATGTAGCAAACAGTAGTTCCTATCGAGATAATCCACTTTTCAGGTCGATAGCAGATAACGCAATGCGTGCAGTATATAAATGTAGCCCATTAACCGGCTTGCCTATTCAGCACCACCACATTTGGCGTGAAGTAACACTAGATTTTATTCTATAGCTAAAGTAATTCTATAATTTAATAAGCCCACTGTATCCGTTCAGGATAGCAGCAAGGTAGTATAACCATAGAGTAAAAGTGAGTTTACAACAAATGGTGTCATCCCAGTGCTTGACACTGGGATGGCTTTGTTGCATCGCTAGCTATGATGGATTAAAGATAAAAAAGGTGGAGAATATCAGTAGCTTATTATTCTGGTATTTATAACAAGAACGGTCAGTGAATACCTAAATTTGAGTAAAAGAAATTTCACTACCACTCACTAATCCGGCTAAAATTCAAGAATTTCAATGCTTTAGCTATTTTCAATAGAATTAAATTTATTAATATAAATAATAAATTACTATTCTTAAATTTGATCAGATTGATTGCAAAAAAACAAGATTTTCAATAGGTTGCTTATAATCCTAATTATAGTTAGCCTTTCATAAGTAGCGATGCAACAAAGCCCACTGGGATCCAGGAATTTTAATTGTAAGTAAGCATACTGAGTTGATAAGTATAAAAGTAGCTAGAAAATAAACATTTTTGATGAGATTATATGGAAAACTGGATTCCAGTGTCAAGCACTGGAATGACACCCTCCTGGTGGAGACTGCCCTCAAATCACAACATTAGTACAATTGCACTATCTGTAAACATACATTGCTTTAGCTATATGTCTAATTTCAGAGATCTAGCCAGTAACCACTCTATTTCTACCACTGTTTTTTGCTTTATATAAATATTTGTCGGCACGTACTATAAATTCTTTAATATTGTCAAGGTCAGATTCTTGCATTTCTGCAATTCCAATGCTCACAGTTACATCGTGGGTTGTATTTTTATCCGCAAGTACAAAATGTTCTTTAGCAATAATTTTTCGTATTCTCTCCGCAATAGTATACGCATCTGATGTATCGGTATCTGGCATTACAACAACAAATTCCTCACCGCCAAATCTAGCTAGTAAATCTGTCACTCTGATATTTTCAGAAATTCTTCTCTGTATTTGCTTTAAAAGTTCATCTCCAGCACTATGCCCAAAACTGTCATTCACCATCTTAAAATAGTCTATATCAAGTATCATAAGAGATAACCTTCTATCTTTTTCTACAGAGTCCTTAACAATGTTTCTTAAGTGTGCATCAAAATATCTTCTATTATAACAGTTAGTTAATGGGTCCTTTATAGACATTTCCGCATTATTGAATAAATTCATTCTCAAGGCATCTTGATATCTTTTGCGTTTTACTTGCGAGTTAACCCTTGCTATTAACTCACCCTCATCCAAAGGTACTGTTAAATAATCATTAGCACCTACATCAAGTGCTTTTACTAAATTGTTTTTATCATAATCCTCAGAAAGAATTAGAATTGGTGTATAACGTGTTTCCACCTTACTACGAAACCCAGAACACAAACGCAAGCCGTCAGTTTTGGAAAACTGCATATCAGAAATGATCAAGTCGTAATTATCCTTAATACCAACCTTTAATGCCTCTATTGGATCACTCAGTATTTTAATTGACCTAAAGCGTTGCTTTAGTACATTATATATTTGCTCTGCCTGAAAGACGTCCTCATCTACAACAAGTATGTTAGCATCAAAAATCTGATTGGAATAATCCATAATACTGTTTCCTGCTACTCCGCCAATCTCAGCGTTGGTTTCTCCTCTTAAACGCAATTCATCTATAATCATTTTTAAGCGCGTGAGAGACTTAATTCGTGCAGATAAAGCAGTTTCGTTTATTGGTTTAGTCAGAAAATCATCCGCGCCAGCATTAATACCTTGCACTCTATCATGAGTGTCATGCAGTGCAGTTACCATAATTATTGGAATATGGGTTGTCAAGGGATCACTCTTTAGCTCCTTACAAACTTGAAAGCCATTCATCTTTGGCATCATGATATCAAGTAATATAATATCAGGCTGTTGCTTTGCTACTAAATCTATAGCTTCTTCACCATCATGAGCTACGATAACCGTATAGTACTCTGCTTTTAGTCGAGCTTCTAAAAGCTTGACATTAGATAGTACATCATCTACTACCAGAATCTTCGCTGTCATTATCTTTAGATGTATTATCTATATCATAAGTAGGATAAAGCTTACCATTTTTACCAACTATGTAATTTACTTTCTCAGTATTACACTCTTTATATAAGTCTTCAATTCCGGCATCCTTCAATAACCTTTTGGCTTTTAACTTTACAATTGTAAAATACCTATATATAGTCTTAATAAAATCAATAAATACAGGTACCTTATTTTTATCAAGAACAATTATGCTCACTAAAGCTACAACTAAAATTTCTGAAAGACCTATATTGAACATTTTCCTATGAAGCAAGTACTTTAATCCTTCTGATTATAAATATTAATTTGCTTAAATCAAGTTTAGAAGCAACCATCTCATCTAAAAAACTATTATAACGTTCTATGTAGTCCTTATCATTACAAGCCCAGGTTTGAACCTTATCTTCGGGGTTATCAGTAGCTTTTATGACTTTAACAGCTAGCTTGTGATGGTAATTGCTTAAATCGTCCAATAAATCATTAACTAAGCTGCGATCCCAATAAGAAGAGCGGCTTTTCATCTTGATGGCAATTGTTCTAATCAGATCGAATCTTAACAGCGACTTTAACTCAAAGTATATTTTACCAGCATCAAGAATGGACAAAGATGTCTGTTCAGCAACAGATATAATATCCAGTGCATAAGTAAGAACGCACAGGTCAGCAATTTTTTTTGCTAGATCTTTATCTATATTAAGTTCCACTAAAGAAGTGTATCCATGATTATAGACCTTTAACAGGTGTTCATCTAAAACATCATGGCCTAAAGTTTCAATTGCATCTTTAAATTTTGTAACATCATCCAATTCTACAAAGCTAAGATTTTTTACTAACCAAAACGATACTCTGCCAATAAATTTCTGCACATTTCTCACTATTTGCAAGTATGAGTTAATATCAATTTTTCCATCCAATTCATCAATTTTCTGCCACAGGTTATTTAAATCATATAGGTGGTTAACAACGATATATATGTTAACTGCTTCGTGTACCTTAATTCCAGTATTCTCAACTAAATTATTAATAAATATACAGCCCATCCTATTTACAACATCATTTGCAAAGCAAGTGGAGATAATTTCTCTACGAAGTTGGTGTTTTAATATGAAATCCTTAAACTCTGTTAACATCTTTTTAGGAAAATAACCTAGCAAGTAGTCATTAGATATAAGATCTTTTTCAGGCAGATCGGAATGTATAATTTTATTTTTTATTGCTGTTCTAGCATAAGATATTAGAATAGAAAGCTGAGGAGAACTGAAACCTTCTGCACCGGTTAACATCCTTGCTACCTCTTCGTCAGCTGGAAGAAATTCTACGCTTCGGTTTAACAGCCCAGATTTTTCTAAACTGAGCAGTAACCTGTGGTGCTGCTCCAATCTCTCTTTAGCTTGCAAACACTCAAGAAGTAATGCTTTTGTTTCAATTTTGTTGTGGTTCTCAAGCACTTTGGATGCAACTTCATCCACCATACTTGCCAGTATTTCATTCCTTTTTTCTAAAGAAATACCCCCTGCTTTCATAGCTGAAACAAATGCAATCTTAATGTTAACTTCAAGGTCCGAACATATCACTCCGGCTGAATTATCAACAAAGTCTGCATTGATATATCCACCTTTTTCAGCATATTCTATTCTTCCAAACTGTGTACAACCAAGATTTCCACCCTCTATAAACATAGAAGCTCTAATATCTTTACCATTCACTCTTAACTCATCGTTTGCTTTGTCACCGACCATGCTATGATTTTCACTCTTTGCCTTAACAAACGTGCCGATTCCTCCATTCCATATGAAGTCCACTTTTGCTTTCAATAGATATCTAATCAAATCACTTGGAGGTAGCATATCTTCTGTTATATCAAAGCACTTTTTTATTTCTTGAGAAATGTTTACTTGCTTACTGCTACGCTCAAATACTCCTCCACCCTTAGAAATCAAATCTTTATTATAATCCATCCAAGTTGAAAATGGTAACTCAAAGAGACGTTTACGCTCTGTGAAACTCTTTTTTGCATCAGGGTTTGGGTCAACAAAAATATGCATATGGTTAAATGCGCCGATTAAATGTATATTTTTTGAAAGCAGCATACCATTTCCAAATAAGTCGCCAGCCATATCCCCAATTCCAATAACAGTTGCATCCTGGTAAATATCCTTATTCATTTTCCAAAAATGCCTCTGTGCTGCAATCCATGCACCTCTGGCTGTAATACCCATTTTTTTGTGATCATAACCTGCTGATCCACCAGATGCAAATGCATCGCCAAGCCAAAAATTGTATTCAGAGGCTATCTGGTTGGCATAATCAGAAAATGAAGCAGTGCCTTTATCTGCTGCAACTACCAAGTATGGATCGTCTTCATCATACCTAATCACATTCTCTGGTGGAATTATTTCACCATCAACCACGTTATCAGTAATATCAAGCATTCCTCTAATAAAACTCTTATAGCACTCAACACTTTTCTCTCTTAAAATATTCTTATCTTTATAAGCTTGCTTTATTACAAATCCACCCTTTGCACCAACAGGGACAATAACCGCATTTTTTGTCATCTGAGCTTTCATGAGCCCCAAAACTTCAGTGCGAAAATCTTCCGTCCTATCCGACCACCTTAAGCCACCACGGGCTAATTTCCCTCCTCTTAGATGTATTCCCTCAAAAAGGTTTGAATAAATATACAATTCGCGATACGGACGAGGATCAGGCAAACCATTTATTTTACTTGAGTCAAATTTTGTAGATAAATATGGTTTATCGTCTTGATAATAACTGGTCCTTAAAATAGCCATTATCAAGTTAAATATCGAGCGCAAAACGTAATCATGTGAAACATTGCTGATCTCTTTTAGAAGTTCCTCAATTTTTTCTCTGACAATGTCCGTAGTTTCTGCTCTATCAATGTCTATGTTAGGATCAAATCTTGCATGAAATAGTTGTATCAAATACTTTACTACTTTTGGATACTCTGAGACTACCTTTTGGATATATTCTGGGTTGTAGTTAAATGACGTCTGCTTTAGATAGGCACTTAGCGCTCTAATCAGAAGCACTTCCTTCCACTTGAGCCCAGCAATAATGATCAAACTATTGAAATAGTCATTTTTAATTTCCTTGCTAAACACTTTCGCAAGTGTTATTTCAAATTGCTCTTTTAGAGTAATGTTGTCTATTAATTCATCGACTCTTGACAACACAAAATGGTGTATCCATATTCCACCGTTAATTTCTATGTAATAGCCATTATGAGATAGAATTTTAGCTCCCAAATTCTTAGTGATCCTTAATATCTTCGATAATTCAAGGCCTCCATTGTTTGGAGTATAAACCTTTAATTGATAATTAAGATTATCACGAGTAAGTCTTAAATCGACCTCGCTAACTCCTTTCTTCCTCACTATCTCCAATTTTTTCATATCGTAATATGCGTCATGAGGTTCGAAACTCTCTTGATAGCTTATTGGAAATGCCTTGCAATAACGGATGAATATATCCTCAACAGTGCTAAAAGTATTGTATAAATTGTCTATAAAACGATCTTCCCACTTTTCTGTAATGTTTCTTAATTTGTTTTCGATACGCAAAACTTCATCATCAAGAACGCTAGCATTTTTGGTCTTTAGCACTACATGCAATTTCATCAAATCATATTCATTGATAATGTGATTGTTATAAATATCTGAACTTCCTGCACTTGTCTCATCCTTCAATATGTCACGTATCTTGAACATTAGCCTAGCGCTAGCATAACGCATCGGTATCAGCACTATGCAACTAATAAAATCCCCGACTCTTCTTAAAAATAATCTGACCCTTGGCCTAATCGCAAGAGACATGATCGAAATGCAAATTTTAAATAATTCGTCTTCATTTGATTGGAATAATTCATCACAAGAGAACACTTGCAAAATAGAAATCAAAGCTTTATTGTTGTGGCCCCCGGTTACAAATCCTGCATTTTTTTCTATAACTTTAACTTTATCTTTTATTATTGGAATAGTTCGAATATCTTGGACCTCCGCTACAGAAGTAAATAGCCCGAAAAAACGCCGTTCCTTTACTACATTACCCTGGTCATCAAATTCTTTTACTCCTATACAATTCATGTATGTACGCCGATGGACTATTGAGATTAGATCTGATCTCAATATGTATAGGGAATCAAGGTTTGCAGAAGGAATCAACGTACTTTGACCTACTCTCATCAGGCCAAGGTCCTTTTTGCCATCACAGACGAGTTTTTCATCTTTACCAGCAATATATTCTTGATAACCTAGAAATACAAAATTATTATTCTTTAACCAAACTAGAAAATCTTTTTGCTCTTGATTTCGGTCTGGTGTCATTCGAGTAGCGGACACTGGAATCCACGTGTCCTTTTCCTGGATCCCAGCTGGGATGACAGAAAGACTTGCCTCATCAAGTTTCTTGAGCATTAAGTGCCAATCTTTCACAACGCAATTAACCGCTTTCAGCGTTTTCTGTAGAGATTCTTTTAATGTATCAACAAAGCTGTCACTTATACCTTTGATAATTACATATATGACTGACTCTTTGACTCCATTGCTTTCTTCCAAAGGGTAAATCTCGTCTATTAGGCCATCTTTTCTTTTAATGTTAATTATGCTGTTGCTGTAATAGCATATGGTTAAATTGTGCGATTTAATAGTTGCAATAACAGAATCAACCAAAAATGGCATATCATCGTTTGTTATCTTAATCGTGGTAAAATCGCCTTCTATTCCTGGTATATCATCTATATTGCTTACTACTAACTTACTTTCATCTTTCTCTTTTTGAGAAACAAAATTGTAAGCATCGTTTACAATATATAGCAAAAACTTATCATTGGCTTTTAGGTCGCTTTTATAAACAAAACTATAAAAATACTTAATAAATTTTTTAATTTTTTCTTTATCTTGCTGATTTTCTTGATCAGCTAACTTAAATAAAGACTCAGTGTCAACATTATGATCTATACACATTTTTTTTAACAAAAATACACAGTGAACTTAAACCTTTTTAACTAAGATTTCATTATCAAGAGCGTACACTATTAGCTCATCATTTTCTACTACTTCCCCTGATAAAACTAATTTAGCTAAATTATTTTGAATACACTCTTGTATAACCCTTTTTAAGGGCCTTGCTCCATATTCAGGGTCATAGCCAGTTTGTGCTATTAGTTCTTTAGCTTCCTGCGACAAACTTATACTCAGTTTACGCTTAGCAAGTGTTTTTTGTAAATAAGAAAATTGAACATCTATAATTTTATAGATGTCATCTCTGGTTAAACTGTGGAATATAATAATTTCATCCAGCCTGTTTAAAAATTCTGGACGAAATGCTGATTTAACTATTTGCATCACTTCATTTCTTACAGAATCAACATTCCCTTTTAGCATTATCTCAGCGCCAAGGTTAGAAGTTAAAATCAGTATGGTGTTGCGAAAATCAATTAATTTGCCATGACTATCAGTGAGTCTACCCTCATCCAAGATTTGCAGCAATAGATTAAATATATCTGGATTTGCTTTCTCGATTTCATCAAACAGAATAACCTGATATGGCCTTCTTCTTACTGCTTCGGTTAATCTGCCACCTTGCTCATAGCCAACATACCCTGGAGGCGCGCCAATTAGCTTTGAAACAGAATGTTTTTCCATGTATTCTGACATATCAAAACGCAAAAGCGCTGATTGATCGTCAAACAGAAATTCAGCTAAGGCTTTCGCAAGTTCGGTTTTACCAACCCCGGTTGGGCCTAAGAATAAGAATGAACCAAAAGGTCGATTAGTATCTTGCACCCCAGAGCGGGAGCGCCTAACTGCATTACTTATCGCTTCTATTGCATCTTTCTGCCCTATTACTCTTCTTCCTATTCCATTCTCCATGTTGAGAAGTTTTTCCTTTTCGCTGTGCATCATGTTATCAACTGGAATTCCTGTCCACTTTGAAACAATGTTTGCAATATCATCTCCAGTCACTTCTTTCTTTAAGAAACTATCAGTAACCTTTTCCTGATTTTTTAATTCATTCTCAAGCTGAGGGATCACACCATACATCAGCTCTCCTGCTTTTCCTAAATTTCCACTCCGCTGAGCCAATTCCAGCTCTTTTCTAGCGTTATCTAATTTTTCGGCTGTTTCTTGTATTCTAGCTATTTTATTCTTTTCCATCTGCCATTTACTGTTTAAGTCAGCAAATTTGCTATTTAGGTTTTCGATCTCTTCATTTATCTTTTTTAAACGCTGTTTAGAATTTTCATCACTTTCTTTTTTTAGAGCCTCTGCTTCAATCTTTAGCTGTATAACCTTTCTCTCAAGTTCATCAATAACTTCAGGCTTGCTATCCATTTCAATTCTCACCCTGCTTGCTGCTTCATCAATCAAATCAATTGCTTTATCAGGTAAAAACCTATCTGTTATATATCTATTGGACAACGTTGCAGCAGCAATTATTGCACCGTCTGTAATTCTTATACCATGATGCACCTCATATCTTTCCTTCAAACCCCTCAGTATTGAAATGGTATCAGTTTCAGTTGGTTGAGAAATAAACACGGGCTGGAAACGCCTTGCAAGCGCAGGATCTTTTTCTATATGCTGACGATATTCATCTAAAGTTGTGGCTCCTATACAGCGAATTTCTCCACGCGCAAGAGCAGGCTTCAGCAGATTCGAGGCATCCATTGCACCACTTGTTGCTCCTGCTCCAACTAAAGTGTGCAATTCATCGATGAATAATATAATTTTTCCCTCCGCTCTCGAAATCTCATTAATCACTGCTTTTAACCTTTCCTCAAACTCTCCTCTAAACTTAGTGCCAGCAATTAGTGCTCCAAGATCCAAAGCTAAGACCTTTGCATCATGCAAACCAAGTGGCACATCGTTTGCAATAATTCTATTTGCAAGCCCCTCAACTATTGCAGTTTTTCCAACACCAGGTTCACCGATCAGCACTGGATTATTTTTTGTCCGCCTCAGTGATACCTGCATAGTTCTTCTGATCTCTTCATCACGACCAATTACAGGATCAAGCTTTCCTTGCATAGCAAGCTCTGTAACATCTTTTGTATATTTCTTTGCCGCGTTTAATTTTTCCTCACTGTTTGGCGAGTCCGCACTGCTGCCCTTTCTCATTTCTGCAACAACTGAGTTCAGTTTTTGTGGAGTCACACCATTCTCTGCCAGAATTTTGCCTACAGTATCATCTTTTTGTGCAGTGAGGCCCTGTAGTAAACGCTCAACAGCAACAAATGAATCTTTATTTCTTCTTGCAATACCAATTGAATCTTCAAAAACTTTTGCTATTTCTCTTGAAAGTTGAAGGCCACCACTTCCTGGACCTTCAATTACTGGCAACTTTTTTATTGCGCTATCCACAGCATCAGAAATACTTTGCACACTTCCACCACAAGCGTTTATCAAATCCTGAACTAAACCTGATTCATCTTCAAGCATCACTTTTAGTAAATGCTCAGGCATAAAAATCTGATGCCCAGCTCCCAACGCTTTCATTTGAGCACTTTGAATTAGACTTTTTGCTTTTTCGGTAAATTTATTTAAGTCCATAACACCAGTTAAATTCGTATTTGCTGATGTATATAACAACTGATTTCATAAATTTAAACCTAAAGTTGTTTATTGTTAGGTATGAAATTTAAAACTTTCTTAAAAAAGGAACTATCATAGTAATACCAATTCCCATTACACGGCAAACAGATGGACAAAGATGGAAGAAAAGCCATAATGAAGTAAGTAAAATAGTTGAGGTATAAATGGCATTAAGATCAAAATTATTGGATGAAAAAGTAGTAGAATCAGCAAAAGAAATGCTGAAGAAAGTAAGGAATAATGCATATGTTTCAAAAAAACTAAATGCTGTAATTGCAGCAAAAAAGTACAGTATAACGGCTGTAGCAAAAATATATTGCATTTCAAGAAGCGCACTAACTTCGTGGGTAAAACTCTTGAAATTTGGCAGAGAAGAAAAACTGTTTGCTTCTCCACAACGCCGTAGAAAAACTAAATTAAATCAGGTTCAACTACAGCAAATTGAAGAGTGGATAGAAGAAAATCCTAATATTACCATTAAAGAAATGAGAATAAGAATCCAGGAAAAGTTCAGATTAAATATCAGCAAATCTACAGTACACCGCTATATGCAAAAGATGAAATTCTCATATATTACACCAAGACCAGTTCATAATGGACAAGATAAAAGCAAACAAGAGGAATTCAAAAAAAAATCTCAATGGAGCTATTAGCAAGTATCCAGAAAAAGAGCTATTTTTCTTTGATGAATCACGGTTTGGCACACATTCAAAGGTTGGACATGGGTGGTTTAAAAAGGGGATTAGAACACAGATTAAAACAAAATTAGGTAGGCAAAATTTCTATCTCTATAGTGCGGTTAATCCTAGAAATGGAGAGAGTTCTAGCTTATTTGCACCAAATGTCAACACTGATTGCATGAACATATTTCTTGAGCAGATGTCGCAATATCTAGAAACACGAGAGGCTTTTCTTGTTATGGATTGTGCTAGTTGGCATAGGTCAAAAAATTTAAAGGTACCTAAAAATATCGATATTATATACCTACCTCCGTACTCACCTGAGCTAAATCCTGTTGAGAGGCTTTGGTTATATATAAAACAGAACATTTTGCGCAATAAAATATACGATACAATTGCTCTGCTTGAGGGTGCTTTGTGCAAATTTATTACTTCTCTTGCCAGCTCCACAATTAAACAACTCTGCAATGTCTCCTATTTGACTGGCCAACAATGAGAGTTGGTATAACCATACAAATATCTTGTATCTCAAGACCTTTGGTTTTTGTTGCTGAAAATGGTTGTATTCTTTAAGTTATTAACAATATACAATACTAAGTTAATGTAATTTATTTGGAGATGACAGGAAAATTTATTGTAACTTTATATTTTAAATAGAATAAAGTTCTTTTGTTAGTATTGTCCTTTTTGTAAAAAATATTCCTAATTTCTTCATCATTTCTGTGGGTAAGGTCATCTGCTTCTCTACCTCAAGTGGTTAACAAAGTTTCTTGTCACGAGGGACCAAATGGAAATCTGCTCGTTTTCACGCGAATTAATGTTACAAATTCTATACATTTCGTTACAAAATGGCATTCGCTTTCTCCATTATCCTTTACCTGCATTTTCATCAGCGTTCCTTGCGGTTTGCTTGCCATATAGGCGGAAATACAGGCTTACCCTGTTCCTTCTGTCATACAACAGTGGGTTAGGTGACTTCTCTATACCGGTGATTTGCGTACATCCAGAAATGAAAAATGTCACATTACCTTTTGGTCGGAGCTTATCAGCATCTTTAGCTCTTTAATCGTTACGATACTTATGAAGCTTCACTTACGTTCACCATACCACTAAGCCTAGCTCTCCAACCACATGATGCTTGTAGTTTATGCTCCTTTCACGATTGAGCATCTTCTTTTTCAAGAGGAGGTTCATTGTCCGCATCGCTTGGCACCAACCGGTTACCCGATTCGCACTGATGCGTAGACTCAGATGGCAAAACATCTGGTTTAATAAGTTTTAGAACTCTTTTAGTTTCTTTCTGAAGGAATTCCTCTCCTTTTAAACAATATGACCGAAGACTTTCAGGTCGCACCATTTCAATAATTAGCTGGGTTCCAGCAGAATCAGTACAGAAAACATCAACAATACTTTGTTTTTTAGAGGCAATCTCAGCATCCATGATAGTGCTGAGAAATTCTATTTCTTCTATTTCATCTTTGCCAGCGAAGCCCAATATATCATTGAGAAAATGAATGAGAATATCTTTATTTTTCTCAGTGCCAAAGATACGCCTGAACGCGAAATTGTTTTTTGGATCGAGAAATTTTGAAAGAGCCATAATAAGTACAGTTAGGAAACGTTAATAATTATACACTATTCTGCACAAATATTCAACTTCTGATTACTCCTTATTTTTTGCCCTTCCTGCACGTTTGCGTTCATTTGGATCGAGGAATTTCTTGCGTAAACGTATAGATTTTGGGGTTACTTCTACCAATTCATCATCGTCTATATACGCTATCATATCCTCCAGTGTCATTATCTTTGGAGGAGTGAGTTTTATGGCTTCATCACTACCTGAAGCTCTTACATTGGTTAATTGTTTACCTTTTAGCACATTTATCTCCAAATCATTGTCACGGCTATGCTGGCCGACAACCATGCCACAATATACCTTATCCTGTGGTTTGATAAACATAATTCCCCTATCTTGCAAATTGAAAATTGCATATGCCACAGCCTCACCCTTATCTGTAGAAATTAAAACTCCATTGCGCCTTCCAGAAATTGGACCTTTATGTGGAGCATAACTATGAAATAAACGGTTAATTATGCCTGTGCCCCGAGAATCAGTTAAAAACTCTCCTTGATAACCAATTAATCCTCTTGATGGCACTAAAAACGTTAATCTTGTCCTGCCATTACCAGAAGGTCTCATGTCAGTCACTTCACCTTTTCGGAAGCTGAGTTTTTCCATGATGATTCCACTATATTCATCATCTACATCAATTACTACTTCCTCTATAGGTTCAAGTTTTTTACCGCCTTCTTCTTTAAATAACACGCGAGGGCGTGATACCGAAAGCTCAAAACCCTCCCTTCTCATATTTTCAATTAACACTCCAAGCTGCAACTCACCGCGTCCACCTACTTCAAACGCTTCACCGCTTGGTGCCAAAGTCACAGTAATTGCAACATTTGTTTCTGCTTCCGCATATAAACGATCCTTTATAGCAGTTGAAGTAAGCTTTGTACCTTCTTGCCCAGCAAAAGGTGAATCATTAACGCTCAGAGTAATCGCCATTGTCGGCGGATCAACTGGAGTTGAGCTTACTGCAGTTGTAACTTCTGGTGCTGCTATAGTATCTGAAACCGAAGCTTCCTCAAGTCCTGCAATTGCAATTATGTCTCCCGCCACAGCTTGTTCTACTGGAATACGTTTCAAGCCAGAAAATGAGAGCAACTTAGTTAATCTTCCTCGTTCAATTACTTTACCATCGAGGTCAAGCACCTTAAGATCTGAATTGACTTTTGCAACGCCCTGATAAACCTTTCCTGTCAATATTCTGCCAAGAAACTTATCAGACTCAAGTAGAGTGACTAACATAGCAAAAGGGGCATTTTGATCATAAACAGAAGGTTTTATATAATCTATAACCGTTGAAAATAATGGGCTTAAATCTTTTCTTTCATCGGAAAGCTCCTTAGCACACCAACCATTTCTACCTGAAGCATACAACACTGGAAAATCTAGCTGCTCGTTAGTTGCATCAAGGTTAAAAAATAACTCATATATTTCATTTAGTACTTCATCAATTCTGCTGTCTGGTCGATCAACCTTATTGATTATCACAATTGGCTTCAAATTTGCTTTTAGTGCTTTTGAGAGCACAAATTTTGTTTGTGGCATTGGACCTTCTGCAGCATCAACCAGCAGCAACACACCATCTGCCATGCACAATACCCTTTCCACTTCCCCACCAAAGTCCGCGTGCCCTGGCGTATCAATAATATTGATCTTTTCATCGCCCCACATTATTGATGTGCACTTTGCAAGTATTGTAATTCCGCGTTCACGTTCTTGGTCGCCACTATCCATAACTCGCTCTTGAACTTCTTGATTCTCGCGGAACGTACCACTTTGTTTTAACATGTTATCAAGCAAAGTAGTTTTACCGTGGTCAACGTGTGCGATTATTGCTATATTACGGATCGATTTAAATTCGTTCATTTTCTATCATTTCAAAATTAATTTAGTAATAAGTATACATAAAATACACTTAGAGTAAATAACTAAAGCTGTGCTGTGCTTCCAAGATATTATAGGATTACTTTGTTAAATATTCTCTACTCCCAGGTTTTGTTATGGGTAGTTGTTTTAATTCACTTGGAAGTTCTTCCTCGCTGTAGTTTTTGATGTTCAGTTCAATCAAAGATATGACAGGAAAAGGCAGTTTTGTTTCACTATTTCTCTTTATCAAAGAAGCTTCAGCAACAACTTTACCTCCTTTCCCTTCTGCACATTCCACTGCTTCAAGCGAAGATTTACCTGTGGTTATCACATCCTCAATAAGTAATATTTTTTCACCTTTTTTAATTTCAAATCCACGGCGTAATTCAAACTTGCCATTAACGCGCTCGCAAAACATTGTCCTTATTCCAAGCTGCCTGCCAATCTCATAACCCACAATTATTCCACCAATTGCAGGAGATAATATTAAATCTATGGAGCTATTTAATTCTTTTTTTATTTTATCTGCTAATAATGCGCAAACTTTCATGGCTCTGCTTGGATTTTCAAAAATCTTCGCACACTGTATGTATGTGCCACTATGCAGTCCGGATGATAAAACAAAATGCCCATGCAAAATTGCTTCTGCTTCTTTAAATTCTTTTATTATTAGGTTATTTTCGTCTAATATCATTTTTTAAGTTTCACTATTACATTCTTTATTAATTATCTGAGTGATACAAATATCAGACCACACATTTATTGCAGTTTCAAACATATCAATGATCGTGTAAATAGGCAAAATCAGTCCCATAATATGCAAAGGAACATTCATCGATACGAGATAACTGGTTGCCATAAAATAGCACCCCATAGGCACTCCAGCGTTGCCAATTGCAGCCCCTGTAGCTAAAAAAATCCATATCAACATTTCGCTCAAGGAAAATGCGTATCCGTTCATTTCTGCAACAAACATTACAGTGATTAGTATAAATGCAGCACATGCATTCATATTAATTGTTGTGCATATTGGTAAAATAAAAGACGATAATTTCTTTGGCACCTTTAGCTTATTTTGCACACAGTCTATGGTTGTAGGCAGCGTTGCACTAGATGATTTAGAAAAAAACGCAAGTGTGAGTGCTGGCATAACCCCTTTCAGCGTTTGAATTGGTGATATGCCTTTATACCACATAAGTAGCGGTAAAATCAGAAATGCCTGCACAAAATTTGCAGACATTATGCAAACAAAATACCATAAAAGATTGTAGAACTCGCTACCACCTTTTAATTCATGCAAAAAACATGTGATAAAGGACCACACAGCAAGCGGAATGAATTTTAGTAACCCCTGAGCAATTTTAAGTAGCGTATCAAAAAGTGCAGAGAATATTTGATGTAATATATCCTGCTTTTCTTTTGAAAGTGAAATAATAGCTCCGCCCATCAAAAAAGCGATTAATATGCTACCAATAATGTTATTCTCAAGAAAGACTTGCACAAAATTAGAAGGAATGAGTGATTTTAAGTATGAAAAATAACTGTGGTTATTGCTGTTAACACTCTCTATTGTGCTACCTATGAAATTTTTTCTTGCTGGGTCTATTAACAGGTAAAACGATAATGCAACAAACGCAGCTATAATAGTTGTAAGCAGCGTATAAAATAGTGTTTTCTTAACTAAGGTTTTAATTTCAATTGAGTCTTTGAGCCCGGAAATTGTGGAAACTATGGATAAAAAAACCAGAGGTAAGCTTATTAATTTGAGCAAGCTGATAAAGATATCACTAAATAGCTTTGCTATTTCAAATATGATTTCATTGTTTAGGTAGTAAGCAACTATTGCAAGCAGTATAGAAAAAAGTATTGCAAACTTGTGCATTGAAAATAAAACTTCAAAGTAACATTATACAATAATTTTGCTGTTTTGGAATCAGATTGATAGACAAAATAACTTTACAGATTAGGGAAAGATAAGAGGATGTGTTTATTCGGAGACAGTGTAAGATTTCTTAATTTAAATTTAGGTGCACTTAGCCCATTCTGGTGATAACAAATTGGAATAGATAAGATATGATAACTAACTCTTCTGCGAGTATATAGTTTTGCCGGACACAACAGTACGTACTACGTGTCCTTTTACTTTGCGACCATCGAAAGGAGAATTCTTTGATTTACTAGCAAAGTTGTCAGTTTTAATTTCCCATTCATGATTGAGGTCAACTAAAATTAAGTCTGCAGCAAGGTTTTTTTGTATACGACCACGTGGTATGTGTATTATATCTGCAGGCTTATATGTCAATTTTGCAAGCACATCAAGTAGACCCATTTGCCCACTGTGATAGAGTTCAAGTGAAAGGGGCAGCATTGTTTCAAGACCAACAATACCAAATGCAGCATTTTCAAGTGGCAGATCTTTAGAACTACGATCATGCGGAGCGTGATCGGTTGCAATGCAGTCAATCACACCTGTCTTTAAACCTTCAATCATAGCTAAACGATCTTCTTCAGTGCGAAGCGGCGGATTCATTTTTGCAATTGCTCCATGTTGTTTTACTATATCTTCAGTCAAAGTGAAGTGATGAGGGGTTACTTCGCACGTAACATTTAATCCCAAGTCTTTTGCACGTTTAATAGCATCAAGTGAATCTTTTGAAGAGACATGTAAAATATGGTAGTGCACATTCTCCATATCTTTCATGAGCAGTATATCGCGACTTACCATAACCGATTCTGATGCACTCAAGATTCCCTTTACTCCCAATTCTTCAGAAATTTTACCTTCGTTGATTGCACCACCTGCTGATAAATTTAAATCTTCTGCATGTTGAGCAATAGGAACACCCAGCATGCTTGAATAAAGCAGCGCCTGTCTCATAATCATTGGGTTCATAACTGGCATGCCATCATCAGTGAACCCAACCGCACCTGCTTCCTTTAAAAGTGCCATTTCAGTCAGGTGTTCTTCCGAAGTGGTGATTTTAGCGTAAAATTCAACATTCACATGCGAAGTTTCAAATGCTCTATATTTCAAATATTTAGCCAAAACAACGCTATCAATTGCTGGAGCAGTGTTCGGCTGACAAACTACAGTTGTAACACCTCCCGCAGCTGCAGATTTGCTACCTGTATATATAGTTTCTTTATGTTCCTGCCCTGGTTCACGAAAATGTACGTGAATGTCAATAAGGCCTGGCATTAGAACAAGCCCTTTACAGTCTATTGTTTCGTCAACTCCACTTGTTGAAAATAATGATTCGCCAAAATCAACAATTTTATCCCCTTCAGTCAATAGCGAACCTTTTATATCAAGTTTAGTTTCCGGGTCGATAATACGAGCATTAGTATACGCAATTTTATAGCCTTCCTTTTGCCCTGTTTGTAACAAATTCCAAGTCTGTGTCATTATATTTGAGTATCGATTATGCAATAAATCTAAAGTTTTTTTAATAAAACACAACCAAATTAAAACACAGACTAAGAGCTGTCTTGAATTAAAATTATCCCAAAAATCCCGCCCTTATAACCTAATTAGCTTAGTTTTAACGTTAATGTGTGAAACTCTTAGCTCTGTTGGAGGATTTTCCAGTTGAATATCTAGCTCATTCTGCATGTTCGATAAACAAATTAAAGCTGAATCAAAATCTTCATCGAACTGTTTTGCTTCATGTATACCATCGATTATTTCCTCTAATTCTTCCACATCATCCATTTCTTGCGGCGCACTTTTTAATATCGCTTTTATTTGGTTTAAGTTTTGACGAATTTTCTCCTGATATCCAACAATTCTCTCTTGATATATATCAATCATTTTTTGACATGCGTTGCCTCTAAATGGATGTTCTTTTTTCTCTTTTATGTAAGAACTTTGAAAGTCTTTACAGTTAAGGATTGCTTCTCTATGTTTTTTTATGTCATTAATTGCGCTGATTATCGACTTATCTATTTTCTTTAAATTTTCTTCCCGTTCTTCTCTTTTAATTATACTTTTGGATTCATTTTTTATCTGGTTCATTTTGTCATACAGGTTTCTACATTCTTTGTAAGATGCCATTGGTTGTAATATTCCTTCTTCTACACCTTTATTGTAAAAATTCTTCAACTCATCACTTGATAGTATTGTTATAGCATCTTCCCTTTTACTCTGTGATTTAGGATACTTTTTATTCAATGAACTAACATGATTTAACAAGAAATCTTTAACTAGCCCTTCTTTTTTTACTTCGGATAATCTTTCTAGTGTTTCTATATATTTCAGAGTTTCCGCAAAGAGCTGTCCACCAGAGGGAGCAAATCCTTGAAGTGATTTACTCTGTGCTTTATAAAAATCGGTTTGTAAAAAATCTTCAGCTTGTTTTTTTATTACTGAAAGTTCATTAAAGGCTTTTTCTGGATTGATTTTTCTCAAAATACTAATAGCTTCTCTAATCGCTTTTTCTCTCTTTTTATCACCTTGTTTTTCATTTAATATTAGACGTTCAGCTTTGGTAAAAGCATCACCGCGATCACTCTTTGCAATGTTACAAACGATGCTTTTTACAACTTCTTCGGTTGCTGCATAATCTATTTCTTTTGCAAAGCAGTCAACAAATGATTGCCAAACTTTTTTATTAGCAAGTTTACTTGTCTTATTTTCAAAATCTTCTATATCTTTGAATCCTAAAATAGTATAGAGATTTTTTTCGATTATTGGTTCGGCATGTTGTTTTGCCACTTTACCTTTTATATTGAATGGAAATTTACTAATCTTAGTTGTACCCACAATGTTACCTCAATATTAACGCTATCTATAAAAGTATAAAGATTTAATATTTAATTTTTAATTAATGCCAGACAGCTAACTATGGGAGCATTATGCTATAGCTGACCCAAGAAAGATTTCCCTACGTCATACCGCGATTCATTCGCGGTATAGATTCCGCTAACGAGTAGCGGAATGACGAATTTGTTGTTTTTCAAATTGTAGGTAAACCTAAGCCACTTTAGCTATAGCATCAATAGCAAGTGTCAATTAACACTTTAACTTCTTACTTGTCATCAGTAATATTGTTTATATAAAAACTATAATTTTTTATGCCTGAACTTGGGAATATATTGCTACTCATAGCCTGCTTATTGTCTTTGACATATTTGTTTTTACCGCTTAGTTCTTGTTGGTTTATTACCACTGCCATATTTTTTTGTGTATCAACATCAATGGCTATTTTGATCTACTGCCACATTACAAATGATTTTTCACTTGAAAACGTATACTACCACTCACACACAACAAAACCTTTGATCTACAAGATTTGTGGTGTTTGGGGAAATAAAGAAGGGTCTATGTTGCTTTGGACATTAGTGCTTACCTTTTACCTATTTCTGATGGATATTTTTACTGATAACGACAGTAAATTGAAGAAAGTATCCTTGATCACCCAAGGCTTGATTTGCTTTTGTTTTTTACTGTTCACTTTACTTGAATCCAGCCCCTTCACTAAAATGCCAAGCGTTGAAAAAGATGGTCTTGGTTTTAATCCGATATTGCAAGATATAGGCCTTGCTATTCATCCACCGATATTATATTTGGGGTACCTTGGGTTTAGCGTTCCTTTTTCGCTCTCTATAGCTGGATTAATTGCAAAAGTTGAAGGAAATGTTTGGGCTAAAATTGTCAGGCCTTGGGTACTTATTTCTTGGTCGCTGCTCACTTTGGGCATCAGCTTGGGTAGCTGGTGGGCATATCGCGAACTTGGGTGGGGTGGATTTTGGTTTTGGGATCCAGTGGAAAACGTTTCTTTGATGCCGTGGCTAATTGCAGTAGCGCTGACACATTTGTTGCTCGTTGTACGAAATTTCAATACTTTAAGGAATTTTGCTATTTTACTTACGCTCACAACTTTTATATTGAGTGTGACTGGAACATTTCTAGTCCGCTCAGGAATACTCACCTCAGTGCACACGTTTGCAGATGATCCAAGGTATGGACTGTATATATTAGCGCTACTTGGTGTAATTACAGTCAGTAGCTTAGTAATATTTGTAGTGTTTACGAGAAAAAATCACACATCTGCAATGTCATTCCAGTGCGTGACACTGGAATCTGAAAAGAAACCTGCTACTCAAGTGACAGAGGGTAGAAGATTCTTTTCACGCCTTACGATGATGCTGATGAACAATTTATTATTCATCACTGCCTTTTTCATTGTGTTCGTTGGCACTTTATACCCTACAGTGCTCGAATATTTAACTGGTGAATTAATTTCAGTTGGAGCACCATATTACAATTCTTTATTTAATCCTATTGCACTGGCTATTCTAGCCCTCACGATAATTGGGCAATACTGCAGTTGGCAGGGAAATAGTCTATTGCCAATATTCCGTGAATATAGATTTTCATTTTGTAGTGCTGCAGCTATTTTGCCGTTTATTTTTCACATGGAGCTAATAATTGTGCTATCAATTACTATCTCCATAGCATTATTAATCTTTGTTTTAGAAGCATACAGTAAAAGAATTTGTTTATTTAAGGTAGCATTTGGTGAATCAATTTTATTAGCAAGAAAAGTTTCTAAATCCTACTATGCAATGATGGCAGCTCATGCTGGAGTGGCAATTCTAGTGCTTGGTATAGCATATTCGGTTGGTTGGCAGGAGAAAAAAGAAAATTACTTAAAAATAGGGGATAGCATAACAGTCAATAAATTTAAAGTTACTTTACGAAATATTGAGCTAATAAAAGAAAAAAATTTCCATGCAGTGAGAGGTACAATGGATATCAGGAATTTGCTGAATAATAAGATATTAGGTGAGATGACCCCTGAATATAGATTTTACCTTGTGGAAGGTCAGAAAAATGTTGAAAGCAGTATCTACCACAATTTATTTTCTGATATTTATGTTGTAATTGGAGAGATTGATAAGAGTAAGAGCAAAATCGCAGCCAAAGTGCACTATAAACCTGGAATGTCTATAATCTGGCTTGGATCCTTTCTTATCGCTTTTGGTTCGCTCTTTGCTGCTTTTCCTTTTAGTGGACGAGCAAGGATTGTCTAGCTGTCGTGGATTTATTAACAACGCTCCTAGGTCCAGAGTGCAACGTATGAGAAATTACCGAGCTATAGATACTGATTTGCAAAGGTTAGAACCAAAGAAAGTTATATTTTTTTATTGACAGACCTATATATTACGATATTCACTAAGGGATTAGTGAGTAATGGTTATACAATATGAATGGTGGGGTATCAGGCAAGGAAAAAGTTATACGCACTCCTTTCGATTTTAAGGAGCCTTACAGCGATTGGCGTCAAATTTTTAAACGTCCTAATCAACAGTATAACCCTTCCAACTATGATTCGTCGAGCGAAATAAATGAACACGATATAGAAACTCAAAAGATTGAAGAAGGTGATGGCCATGATTCAGGTATTAGTTCCGATGATGAGGATGACCGGACAACTTATACAGCAGTACAATTAACTAATGATTCTCTTGATAGCCAAAGATATACAGGAATATGCATTCCAACACCAACTGATGGTTGGGTAGGTGAAAATAATCATCAGACTGGTTTATCAGGTGATTTGCCAGACGTGAGTAATAATCCACAAATTTTTGAAAGTACTGATTCAGTACAGCTAGATAATATTGTTTTTAGCAATCTAATTCAGCTTTCCTTGATTAGTCAAGAGCATAATTCTACCTGCAATGATCATGTAATTTGTGATTCAGGTCACAATTCTGACGATGAGGATCAGATTCCAGAGGACTTTCCTTCAAGGAAACGAGTACGATCGATTGAAATTGATCAGTTTGAACCGTTGTACAAGAAGAGGAAAATAGAAGCACAAAATAATCAAAAATATACAGAAAATGTATGTAATCCAACAAATGGTGGTTTGTTAGGTGAAAGTGATAATCCACAAACTTTTGAAAGCGATCCTTTACAGCATGGTAGTAATGGTTTAGGTTATAACTTCAATGGTTATAGTCAAGCAACTTATAGTAAATTAAGTGCTTCAGATCAAGAAGAGGGTCAAGGCTATTCTTTAGGTGGTTCTTGTGAAAATAAAGAAAATTTGACAAAGGGCGCTGGTGGTAGTAATCAGACTTTTGAAGGTGAACAGAAAAGCTCAGAATTTCCGAAAGTTGACAATTGGTCAGATAGTGATGGGAACTCAGAAGATAGTTCGGACTCAAAAAAGGGTTCGTACTATAGTTCAGGTAATCTTGATTCAATGGAGTTAACAGATGATTTGGATTCAGAAAATGATCGGGACCTAGAAGATGATAATCCTTTTCTAAAAGACTCACTTTTTATGAAACTAAAAATGTCGTTAACTCAAAGTAAACAGGATCTGATTGATAAATGCTGTGGGGAGGTGAGAGGTATAACAGAACAAAATGAACAAAATGATATAAAAAATACTCCAGAAAGTATTAAGTGCATAGTAGCTAAATACTTAGAAAAAGAAGTAATGTTAAATTTAAAATGTAGTTGTTGTAACAAAACTGTAACAAATACAGTATTTGAAGAAATAAAAGATCTTACTAGTGGTAGTCATATAAGTAACAGAAGTAACACTTTTGTATTTGATAACTTTCCCTATCAAAGTAAAGATAAAAACTGTAACAAAGAAAGTAAAGGTCAAAACTGTAACAAAGAAAGTGAAGATCAAAACTGTAACAAAGAAAGTGAAGATCAAAACTGTAACAAAAAAAATGAAGTGTCCGAAGAGGACATTATCAAAAGCATTGTTAGTAATTTATTGTTAGAAGGTGGGAAAGTAAAACGCCATAATTTTTTCGATGGGAATGAGTTTGAGCAGATAGTTACTTGTAATGGATTTGATGATGGTCTTTCTGAGAAATGTAAGGAAATTGAAAGCAAGCTAAAAGGTTTAGCATATGAAAGTATTGTAAACAAAAGCAAGCAGACTCAAAATGTATTAGGAGTAGACAAGGATAATAGATATTTTTGTATAGAGTACTCGCAAGATAGTATTGTTGAAGTTGCAGAAATCCTAAACAATGAAAAAGCCAAAGACTTAAATTTAAGAGTTGGCATACTCAAAATTGGAGAAAGTATAGTAAGAGTTGAAAATGTAGAAGAAATAGGGGGAAAAAGAAATTACATGGATGTCTCAAAAGGTGGTATTGAAATGTCTTTTACTACTGAGGTAGGAGAGATAAGTATTTATCTAAGTCCTAGTGAGAAAGGCAGCAATAAAATAAAAGTGGAGATTGATGGGGAAAACAGAGCAAGGCTTAATGAGTTAAAAAATAGGGGAAAAAGTTTAGGGGAAAACTGTCTTTTAGGAGGAAAAAGTGTTGAGGAAGCTATAGAGCATGAAAGTTTTGAAAGATATGGCAGTGTACCTAACACTGCTATGAAGGAACCTAGCTTAGGTTGCGTTGCTAACATAGCAAGGGGGGGATAAGCTTGCAGAGATAAAATGATGGGCCAAATTGGCAGTATTTCGCTTTTGTAATGTACTTCAAAATGGTAGTATGCAAGCTAGATAGAACTTAATTGACAGACAAGAATTAACTGATGGAAAAATTGACATAATCAAACAATCACAGAATAAACTAGTGAATTTTTTGAAAAGTATATAAAATTCAAGTTTAAGTAAATAGCATGGCACTTAGACTCATTCCAGACAACCTCGATATCAAGTTTAGTAAATATAGGGATTTGACTGCATTAATTAGCATTATTCTTATCATCTTTTCAATATTCACTGTTGTGCTGCGTGGAGTGAACTTAGGCATAGACTTTGCAGGCGGAATTTTGATAGAGATAAAATCTTCAGATGAGAATCACTCTATTCTCGATGCATTAAAAGAAAATGGTTTTACAGTGCAGAGTTCAAAAGCGGGTGATAATTTAGTCATGCGTTTTAAAGATGAAGGAGATGAAGATAAAATCAAAAAGATAAAAAGCATACTAGAAGAAAAGCTGGGGAGCTCAATAAGCTATCGTAAAATAGACTATGTTGGCCCACAAATAAGCTCAACACAAATATTTGAAGGAATGTTATCCATGTTGATCGCGATTGTTGGAATATTTTTTTACGTTTGGTTTAGATTTAATTGGCAATGTGGATTCAGTGGAATAACAGCACTGATTCATGACGTGATTTTAACTGTTGGTTTTATTAGCCTAACTGGCATTGAGTTTAATATTTCATCAGTTGCAGCTCTCCTTACTGTCATTGGTTATTCAATCAATAACTCAGTAATTATATATGATCGGATTCGAGAGTATCGCAGGAGTGGTAAAAGTGGGCGGATGAGTGAGGTAGTAGATGCAAGTATCAACGCTACATTATTTCGCACTATATTAACTTCTGGTACAACCCTTCTTGCTGCTCTTCCTTTGGTATTAATCTGCACAGATGCAGTGAGAGACTTCAGCTTGATCATTTTTTTTGGTATTTTGATTGGCACTTGTTCTGCAATATTTATTTCTGCTCCTATATTGACCTACAGAGCTTTGATAAGTAGATTGTAGAAGTGTTTAGTCGCGGTATAATATCAACTTATTATCTCTTATAGTGAAATGAAAATACCTTAAAAAGCTCATTCCAAGTAGTGAATGAGACATAGAATGAGTGTTAACGCTTGCCTGTACATCATTAATCAAAAAATTTCCTATTTTAACTTGAGGTATTTGAACCACTCCAGCTTTTATTTGACCTTTCGCAGTTTCATATATTTTAAAATCCTGAACATTTTGTAAGTTAATACCAACATGTAATGCGTCTTTTTGTGATAGAACAATATCGGTTGCTCCAGTATCAAGCAAAAACGTTATATTGCGATCATTGACTTGAGCCTGAATATAAAAGTGTCCATCATATGACTTCGTAAATTCAATACTTCCACTATTCTGACCGCTATTTTGAATTCTTCCTTTATATGGTAAAAAAGTACTGAGAAATCTGTCGCTTAGTTTGTCCCTTTGTGAATCAATAAGCATTGCAGTAGTGGCTATTATTAGCAACCAAATAACTAGATTTTTCACCGCGTTCATATTGTTAAAATTTGAAGCTATTAAAATAAATTTTAAAGATCAGCGTTAAAAGTTATTATTAAAAATAAGTAAATTTCATTGTTTTAGTACAATATTTAGTATACACTTTAAGAAGATATGTTTGATTTAATTTCATGTCAGAAGCAAAAAGTTTAATTTTGGCAGCTATCCTTTCCATGTTAATCATGGTGTCTTGGTGTATTATTTATGATAATTTTTTTAGTACAAACCAAAACCAGCCATTGATTGAAAATATTGAACATATCGAATCTTTTAACGACCTTGCTCCTATAATATACCAAAATCGTTCTGAAATTATTAATTCTACTCGAGAACAGAGGGTTAGTTTAACCAATAACATGATTAAAGGATCAATTTCTCTGAAAGGTGCAAGGTTTGATGACTTAATTTTAACTAATTACCACTTAGAACCGAGTTCTTCTTCTCCACAAGTGGTGTTACTGTCACCTGCAGAATCAAAAGATGTATATTTTGCAGAATTTGGGTGGCTCGATCCGAGTAACAAGATTAAAGTTCCAGATTCTAAAGCAGTCTGGCGAGCAGATAAACTTAATCAAAAAGAGGTCAATTTATCTTGGGACAATGAGAATGGCATTTTATTTAGAATGAAAATTAACCTCGACGATAATTACATGTTTAAAGTTGAGCAAGTTGTTGAAAATAATACAAAGGATAATGTAGTTTTGGTTCCTTATGGTAAAATTAACCGTAAACGTGACAATATCAACGAATCTTATTGGATATCCCATGAAGGAGTACTGGGTGCATTTGATAATAAACTAGAGGAGTGGACATATAAGGATATTTCCAAAAAACATTTAATAAAAGCAAGCACGAGTGAAAAAAATTGGTTTGGTTTTGCTGATAAATACTGGCTCACAGCCATCATACCTGAAAAATCTGATAAAATAAATGTAAGCATTAAACACACAAACGTTAATAATACTGATAAATTCCAAGTAGATTTTGTCAAACCTTACAAGAGCATACTTCCTGGTGCAAGCGTTTCTAATGTGAATTATTTTTTTGCTGGAGCAAAAAAGTTGAATTTACTGGATTCTTATAAGGACACTCTCAATATACCCCTGTTTGATAAAGCTGTAGATTTTGGTGTTCTTTACTTTATAACTAAACCAGTGTTTTTACTGCTTGAATATTTTAACTTCGTTTTAAAAAATTTTGGCTTAGCAATATTATTGCTGACTTTAGTAATCAAACTTTTGATGCTTTCCTTATCTAATAGATCATATATTTCGATGTTTAAGGTAAAAAGCCTGCAGCCTGAATTAACTCGTATAAAAGAGTTGTATAAAAATGACAGCTTAAAGCAGCATAAAGAGACAATTGCATTGTTTAAGAGAAACAACGTAAATCCAATGTCGAGCATTTTTCCCATGCTAATACAAATACCGGTATTTTTTGCTCTATATAAAGTATTATTTGTTACTATAGAGATGAGGCATGCTCCTTTTTTTTTATGGATTAAGGATCTTTCAGCTCCTGACCCAACGAACATCTTTACATTATTTGGGTTGTTTAATTATAACTTTCCTATTTCTATAGGCATTTTACCTATAATTTTCGGTGCCACCATGATAATTCAGCAGAAGCTAAGTGAGAAAGATCAAACCAGTAAAGATGATATTCAAGTAAATGTTATGAAGTTTTTACCTTACATTTCTGTCTTTATTTTTTCTTCTTTTCCTGCCGGCCTGGTAATATATTGGATATTTAGTAATATTATAACTCTAATTCAACAGTCATTAATAAAGTTGTTTTTAACAAAAAAAGTGGTAGTAAATGTCGAGAATACTAATAGTTAATTCGATTTATTATACTGAAATAGCGAACCTTTTGCTTGAAGGTGCAATTGATAAATTAAAAGGCAGTAATGCCAGTTACGATGTAGTTGAGGTTCCTGGTACATTTGAGATACCAGCTACAATTCTTTTTGCAGTCAAGAGTGGGCATACTAATTATGATGGTTATTTAGCTCTTGGGTGCGTAATTCGCGGTGAAACCGATCATTATCAATATGTTTGTAAAGGAGTAATTGAAGGCTTAAATGAGGTTGTTATGCATTATGCAATACCCCTTGGTATGGGTGTAATTACCGCTGACAGCAAAGATAAAGCACTAGTTAGAGCTGATAAAAACAAAAAGAACGTTGGTGGCCATGCAGCCTCAACTGTTTTGCGTATGATAGATTTACACAATAAATTAAAATAATGGAGGAAAAACCAGTAGATAAAAAGTGGCGCATAAAAAGAAGCACGGCAAGATTTCTTGCTGTACAAATTGCTTATTCAAATATTTTCGTAGGTTACAACAAAAGCACTTTTAAACTGGAAAATTGTGAGCTTAAGGACTACATAAATAAGTTGAAAGATATATTTGAATGTGAAGAATTTGAACATCAGTTCTTAGAAAACTTGTTATATAAGGTTATAAAAAGCAGTGAAGAATATGATAAAATAATAGAGTCTTATTTACACCCAAGTTGGTCCCTTTCACGGTTAAATCTTATAAGCTTATCTATTTTGCGTGTTGCAATATGTGAGTTAGCTAATTGTGATACGCCAGTTCCAGTTGTCATTAATGAATATACTAACATTGCATCTGATTTACTTGATAAACCAAGCGAAATTGGTTTTATTAATGGGTTATTGGATAAGGCAAAAGATGCAGTTAAATTAAATAAAAATCCTTAGCAATTATAGCCAGCAAGCACAAGGTGTCATCCGAGTAGCTGCTGTATGAACGTATCCGTTCAGCAGAGTGGTTTAAGAAACAATAGATAGGAGATTTTGGAAAGGGTTTAGCCCCTTTTGTTTCCATGTTAAGTATAATGAAATTATCCGTTCGAGGAATGTGTTTCCTTGCTGTGATTGTGTAAAATATGAGTTTTTACGGTAAACGACATAGTGTCGTATCTGTTGTTCAGCGTGATTATTTGTCAATGGAATATTTTCTGAGTCATCTAAAAAATTCCACATCATTCTTTCAGATTTCAAAATATTTTTCGCAACTCGAGAAGCTCCAATTGCTTCAGGTAAACGGCTTCAAGTAACATCGTGTACGCTTTCGCAATTTTCTTGCGCGTCTGGCAAATCTTAAAACATCTATTTCACTTTTTAGTAAAGCTTTTTTCAGTGCAAATAATTCAGTGGCTACGTTTCTTAAGTAACAGCCCAGAACTTTGACTTTAATATTCCAACTATGCGCTAACCTTTCAAAATCTCTTGATAAATGTGCCCAGCAGATTTGCCTGTTTTTATCGGCAAAGTAGTTGTATGCTGCGTACCTGTCGGTTACTACTAAGCTATTGCGATTGCAGAATTTACTACTTTGTAAAACTTTCATTCCTCTTGACTCTGTAAATTTTACAAAACTTGCCGTATTGCTTGCAAACATCCAACACCAAGCGAGTTTACCTTTGTTATAATGGCTCGTTTCATCAATATGTAGAACTTTACTCCTACTTATCTCTTGTTCGATCTGCTCATACATTTTTTTGCATTTTGAAGCAACTCTATGTTCACTATTTGATATGCTACCGACGCTTATGTTCAAATTGAAGATATCATTTACGACACTCGCTATTTCGCGTTTTGAATTTTTGTAAAACCCGCTGAACGCCGCAATTATTGACTTAACCCTTGGTCCAAATGTATCTGACGTAACACCTTCTGGTAACTTACTACTTCTTCTTTTCCCGCATCTCCGGCAACGGCCATGCTCTAATTGATATTCTACTACATAAGGCTTGATTTCCGGAAGATCAACTTTTTGATGAATGTAAGGTTTCCCACATATTGCAATCTCTCCTCCGCATTCGCAAGTAGATGACAACTTTACTTTTATCACCTCATCTGCATCCATTTTGGCGCGAAAACTTCCTTTATGACCAACCTGACCACCGACGTTTCTGTCGCTCTTTGGCTTGCCCTTTTTTATTTTGTACAACTCTCTAGAGCTTGGTAGAGATGAATTTCTTGAGTTTAAACCAAGCCTCTCCTTTAATTCAGCGTTCTCTATCTTTAAAGCCTTGTTCTCTGCTTTTAAACTTTCATTCTCTCTTTCCAGCCTTTCTATTTTTGCTTCTAACTTTTCTATTTTTTGCTGTAAATTTTTGCAAAGTTCTAAAAGGTTTACCACATTACCTCACTTTTGCTCTATGATTATCTTTTTAGATCACCTTGTCTACCTTATTCTGCCACTCCGCTGAACGGATACCTAGGGGTTATAGTTTTCTTATGCTGCCTTTTTGTTATTAGACAACCACAATATAAAGGAGTGAAACGGATGCAAATAGTAGTGCATTTCTGCACCAAACGTATTACCTTTAACGAATAGTAAAATGTGAGATTTTTTGGAACTACCGTGGAGCAATTGCTCCACGGTTTCATTCTACTTAGAATCCACCCATGCCACTCATTTCTCCTGCACCCATAGGAGATGAAGCATTTTCTTTGCTTGGTACATCAACTATCATAGATTCAGTAGTTATCAGCACACTCGCAACAGATACCGCTGTTTCAAAAGCAATACGCACCACTTTTGCTGGATCAATCACACCAGCTGTAAACGCATTAGCATAATTCATAGCCTCAACGTTGTATATAAGCTCTTTATCATTCTGCTTAATCAAATAGTCAATTATAACAGCAGATTCAAGACCAGCATTTTTGACTAACCTTCTAATTGGAGCACTGAGAACTTTCTTGATAATGTTTATGCCTATTTGTTCCTCGTCACTTGCACCTTTTAATTTGTCGAGAACAGATGAAGCATAAAGAAGCGCAACCCCACCACCTGGAACTATACCTTCTTCAATCGCAGCTCTTGTTGCATGCAGCGCATCTTCGACTCTATCTCTACGTTCTTTAACTTCCACTTCAGTTGCTCCACCAACTTTGAGCACAGCAACGCCACCTGATAATTTCGCTAAACGTTCTCTTAGCTTTTCTTTATCATAATCAGAAGTTGAAGTTTCAATTTGAGATTTAATCTGCTCGATTCTAGCTTTCACACTGTCAGAATCGCTATTTTCGCTGACAACTGTGGTATTATCTTTAGTAATTTTAACATTTTTAGCCGTACCAAGATCATCAAGCGTGAGATCTTCCATCTTGATTCCAAGTTCATCTTTTATGACGTACTTAGCACCAGTTAAAGTTGCTATGTCTTCGAGCATCTCCTTTCTTCTGTCACCAAAACCTGGAGCTTTTACTGCAGCAACTTTTAAACCACCACGCAATTTATTGATAACTAAAGTGCTTAATGCTTCACCTTCGATATCCTCTGCAATAATAACCAAAGGTTTACCAGATTTAACAATAGCTTCAAGAATAGGAAGTAAAGGTTGAATAATATTTAATTTTTTCTCTGTAATTAATAGATAAGGATTATCAAGCTCCACGATCATTTTTTCATTATTTGTAATAAAATACGGAGAGAGATAACCGCGATCAAATTGCATGCCAGTAGTCAGCTCAACTTCTAACTCTTTTGAACCTTTACTCTCTTCAACAGTTATTACACCCTCTTTTCCAACTTTTTTCACGGAATCAGCGATACTGTTACCTATGTCCTTATCACCATTTGCAGAGATTATTGCAACTTGTGCCACTTCGTCTATTTTCTCTAGAGAAATTGTACGAGACATTGACGCAATTTCCTTTAATATTACATCTTTTGCCTTCTGTATTCCGTTTTTAATACCAACACGATCGTTTCCAGCAGCAATTGATTTTGAAGCTTCCATTATCATGTTGCTAGTTAGTATTGAGCACGTTGTTGTACCATCACCAACTTTATCGTTACATTGAGAACAACTTTGTGCAAAGATGCTTGCTATTACAGCGTTTAATGGTTTTTCAGGCTTGATACCCTTCATCACCTTATAACCATCTTTTGTAATTTCTGGTGCTCCATAGGGCTTATTAATCCCTACCGTTTTTCCTCTAGGTCCCGCAGTTATTGCCACCGTTGAATCCACTATTGCTGCAACTTCACGAAAGGCTTCTTGCAACTGCTCACCTGATACTACTACATTAGTCATTTTTATCACCTCTTGTTAATAAAAAATTTAGAAAACTATAATAAAACCATTTACAATGCGCTATGTTGCGCTTTGTTTCAGTTTAGTAAAATAAAGACTGCTACTTAATGACAGCAAGTATATCGGATTCCTTCATCACGATAAGCTTCTCATTATTATGTTCTATTTCTGTACCAGCCCATTGGCGATAGAACACTTTATCACCAGCTTTCACAGTTAAAGTTACGCGTTCGCCACTTGAATTGCGTGAACCTTCACCAATTGCTATAACTTCACCTTTAGTAGGTTTCTTTTCAGCACTTGATGGAAGCACAATTCCACCTTGCTTTTCTTCGCTAATAGGCTTGATCAGCACGCTATCATCTAATACATTTAAACTTATACTTGACATTTGTTTTTCCTCATCAACAAATTAACTTATAAGTTTATATATATATACTCGTAAGTTAGATTTCAAGGGCTGGAGCTTGTAAAATATGCACGCCATTATAAAATATGCACGCCAAAAGCAGTTTCTAAAAGAGCCTAATGTTATATAATAAAATTTAGATTTATTTATAGAGATTTCATGAGTTATATACCATTTTTAAGTCGTGGTGTGATAGTGCTATATGGGCCTGACACTAGAGATTTTCTGCAGGGTATTATAACCAATGATATTAATAAGTTGGATAGCCAAAAAGCCATTTACTCTTTATTGCTTAGCCCTCAGGGAAAATATCTATATGATTTTTTTCTTATTGAATATGGTAAATACACCCTCTTGGAGTGCGAAAACATGCACTTGCAGCAAATAATCGAGAAACTGGATTTGCTTAAAACTTATTTGAGGGTAAAGATTAAAGACGTTAGTGCACTATATAAGGTTGGGGTTTTGTTTAATACTAAGTTGGCGGAGTGTAGTAGTAAGTCACAAGTTATTTTTCAAGATCCAAGGCACAAGCTGCTAGGAATGAGGATCATACATAAAGATGAAATAAAAGAGCCGGTTGGGGATTTTACTCAGTATGAAAAAGTCAGAATTCAAAATCTCGTTCCAGATGGAGCGAAAGATATGGTGCAGAATTCATCGTTTCCGCTGCAATTTTTAATCGATAAGGTAAACGGTATAAGCTTTAATAAGGGGTGTTATATAGGTCAGGAAGTTGTAAATCGAATGAGCAGACAAGAAATATTCAGAAGAAAACTTTACCTTGTTGAGGGGGATAACGCACTTCCAGATATTGGCACTAAAGTGACAAATGAAAACAATGAGGAAATAGGGGAACTGCGCTCTAGTGTAGACAACATTGGATTTGCATTGCTTAATACTGGAAAGAGCCATGCAAATTTATATGCAGATGGAGTTAGGTGCGTTAAGACGTTGAAGTCTTAAGGTAGCACATATAGAAACGAAAAACTTGCTTGACACCCTTCGCCAGCGCCCTTATCATAACAGTGAAGCTATTTCATTTAACTTCCCAATCTGTGCAGATTAAACAGCAAGAAAACAACGTAGTTGGCGTCTTATTTTTAATTTTTTGCACTATGTGCACCTTATGTCTTCACAACATTTCTGGGTTTTTACCTATATAAGCTGAAACGCGCTTATAAGTCGTTTAAGACAGTATAGTACGCCAATTTGCAGGATTAGAGAGTGACAACTAGCTAACACGGGGTTTCTTTTGCCTTTTTTTCTGCTTAGTAAATTTCTTAAACATTTGCAGCGTAGGTTAGTTGCATTCAAAAGCAGCTAAATTGCAGTGTTTAAGACTTAAAAACGCCAATACTGAAAATAGACAATGACTAGGGTTTCTTTTGCCTTTTTTTTCATTTGGTAAATTTTTTAATGTTTATGGCTAAACGACAACCGTCATCCCGCTGCTTGTTAGCGGGATCTCTTGTTAGCGCCGCGGCGGTATGACGGTTCGTGGCGNNNNNNNNNNNNNNNNNNNNNNNNNNNNNNNNNNNNNNNNNNNNNNNNNNGAATCGCGGTATGACGGTTCGCGGCGGTATGACGGTTCGTGGCGGCGTGACGATAAGCTCGTCATCCCGCTGCTTGTTAGCGGGATCTAGAGATACCGCGAATGAATCGCGGTATGACGGTTCGCAGTGGCATGACGATAAGCTCGTCATCCCGCTACTTGTTAGCGGCTAAGAGATACCGCGAATGAATCGCGGTATGACGGTTAAGTAGGGTGTCATCCCAGTGTCACGCACTGGGATGACATTATAGGAGCACTGGGATGACACCCTCTTGGATGGAAATCAGTGTCAGATAATTTCATGACACCAGTTGTTGTAAACTCACTTTTTCTCGATTTTTTGGTTTATCTTGTCTACCTATTTTGCCACTCTGCTGAACAGATACACTCAACTAATGGTCAATACATCTTCTATTAAAAATTGTACAAATTCATTGCCATTCCAGTAATTCATAGAGATTTTACCCAAAATAGCTTTAACATTACCCTGCATGATAGCAGAGCCAAGATGAGTATTTGCAGAACGAAATGCAATAGCTCTTACCATAACATTATCATCAGCAATAAAACATTTTATATGGTCAACTCCTATAACTTCAGGCTTTCTTATCTTTGCTCCTTGGATAATAAACCTTGGTTCAGGATTTCCAACTCCAAATGGTCCCAAGCGTTGCAATTGATTCCATAAAGACAAATTTATTGCTTTAGCAGTTACTATACTATCAGCTTTTAAAGTTTTCTCATTTATAGAATTTGAAAATCTTTCAGTAAAAAAATCATGCAAATCATTTATTTTGTCTTCTTTAATTGAAAATCCTGCCGCCATACTATGGCCACCACCTTCAATAATCAAATTTATAAACTTTGCGGAAAGGACTGCAGCACCGATATCAACTCCCAAAATTGATCTACAGCTTGCTTTTCCTATTCCATTATTTAAAGATATCACTACTGTTGGCAAGTGAAACTGCTCCTTTAGCCTTGATGCAATTATACCAATTATTCCCTGGTGCCAATTGCCACTTATCATTATAAAATTCGCACCTGATTGGGCAGACTTTTCCGCTTGTGCTGTAGCTTCCAAGAGAGCCTCATTTTCTAACACTTTTCTTGCATTATTCAAATCTATTAATTTTAGCGCGATTGAATGTGCCTCTTCATCATCATCGGTGGAAAGCAACCTTGCACCAAGCGATGCTTCTCCAATTCTTCCTCCAGCATTTATGCATGGCCCAATACTAAACCCTAATCGAGAAACACTTGGTTTTTCAAGGATTCCCAAAGCATCAAATAAAACACGCAAGCCAACGTTTTTTCTTGTTGACATAACTTTTAATCCTTGTGAGACAAGTGCTCTATTGAGGCCTGTGATCTGCATAACATCACAGACAGTTCCCAGGGCAACCAAATCCAACAGATCAAATAAATCTGGTTCTTTTTTGTTGGTAAAAAATCCTTGCTCACGTAGGCTTTTATTAAGAGCAACAATTAGCAGAAATGACACTCCAACTGCTGCTAGGTTATTATAAGGAGAGCTCTCATCAAGGCGGTTTGGATTCACAACTGCTACGGCGCTTGGTAATTTTTCCGTACCAAGGTGATGGTCAACAACTATAATATCAAGACCAAAAGCCTTTGCATCTTCTATTGGTTGATATGCAAGCGTACCACAATCAACGGAAATACATAAATCAATTCCATTCTTTTTAAGTTGTAATAAAGCATCTGTGTTTAATCCATAACCCTCATCAACACGATCTGGAATGTAGATTATAGAGTGTATATCGATTGCTCTCAGGTACCTGTTAATCAATGCTGACGACGTTGCACCATCAACATCATAGTCACCAAATATTGCAAGGTTTTCATCATTTTTTATTGCCCGTATTATACGAGAAACAGCTTTATCCATATCAAGAAGGTGAAAGGGATCTGGTAATAGCGATCTGATTAGTGGATATAAGAAGTCGCTTGCATTTTCTATGTTAACACCACGAGTAACCAATATTCTTGCTAATATTTCTGGTAACTCAAATCTCTGTGTAAGAGTTAAGATTTGCCTTTGATCTGCTTCTTGCAACTTCCACAATGCATTTGTTATGCTGCGCTTTTCAATTTCAAGTAGCATATTCTTTCTTTGTAAATAAAACTACTTTACCAGAATTTTTAAGCTTGTTCTATAATTGTATTAGACTTCTGCATAACCTAAACTAAGTAGAAAAAAGGTATCATCTAAGTAGCTGACACTGGTCTCCATCCAAGAGGGCAGTAGCCCCTTCGGTGTCATTCCAGCGCGTGACCAGGTCTTTTTAGCTATCATAGGATGACAGAAGCAGACACTCCACTTTGTCGTTCCAGTGCCTCCTTTTTTTGTCATTCCAGTGCCTTGACTATTTGGATCCAGGAAAAAGAATGGTGTCATCCCAGTGCCCCTATGATGTCATCCAAGTAGCCTCCCTCTCCTGTCATCCCAGTGCTCCTTTTTTTGTCATCCGAGTAGCTGACACTGGGATCCAGGAATTTTATTAAGTTGGTAAGCATAAAAGTGTTATGTAAAATACAACGTTCTTGATGGGATTGCGTGAAATGCTGGATCCCAGTGTCTGGGCACTGGGATGACAAAGGAGGACAGTGTCAGCTACTCGGATGACAAAAAAAGGAGCACTGGGATGACATCATCCTTTTTTTGGGGTTCCAGCGTCACGCGCTACCTTCCGTATAAATATTAAAAAATTTACCAAATGAAAAAAAAGGCAAAAGAAGCCCCGTGGTTGGCTAATTACTTACATTATACTTTCAAGTATGGCGTTTTTTTATTCTAAACGCTTAATAACCGCGATTTAGTTGCTTTTAAGCCGCAACTAATCTAAATTATAAACGTTAAGAAATTTACTAAACAGAAAAAAAGGCAAAAGAAACCCTAGGGTAGCTAGTTATTCACTATCCATTTTTTAAGTTGGCGTTTTTTTATGTTTTAAATGCTTTATAAGCGTATTTCAGCTTGTGTAGGTAAAAACCTAGAAATTTGATAAAGACATAAGGTGCACATAGTGCAAAAAATTAAACATGAGACGCCAAATACGTTGAGTTTTTTTGTCATTTAATCTGTACAGAGAAGATAAATAAATAGCTTCAGTTTCATGATAAGGGCGCTAGCGGAGTTTGTCAAGTAAGTTTTTTCGTTTCTATGGGTCAGTTGGTACGCGCTTTGCCTTTTAACAGATGTAAAAGCACAATTATTACGAACAACATTCCACCAACAACTGATATAGCGCCACCTATAATGAAGCACGTGCGTGCTAACATTGACGAAATGCTTGGCAGATCTGCAACCTTCCTTAAAGCACCATATCCACCAAGCCACACAAGGCCAGTGATATGGAGAAAATGCCCTATACTGTAGGCATAAATCTGTAATCTTACCATGGAACTTTTTATCTCTTTAAAGTTTAATTTAGGTAACATCCAGTAGACAAAATTCATAAAAGCTATAGTGATACCAACTACAGAACCATGGTAATGAGCGGGAATCGTGACATTACCTTCAATAGTCAACACTCCGAGCACATCTCCATAAGTGAACAACAAAAATGAATGTAATAAATAGTTGCTTTTATCATTAATAAAAGTTCTGATGTTGTAGCACACTAATATTATCAAAAAGCACGGCAAAACTGCTCCAGCAATCCTCATATGCCAAGTAAAAAACTGTATTAACTTGGCACTATCAACTGGATAAACAAAATATACAAACGGTGCGCCTACAGCTAAAATCGTGTTTATAAATAGTGGTAAAATAGTAATTTTACTGTTTGAAGCTAAACTAACATCACCAGAACTCAGCATTATTAAATACACTAAAAACATTCCTTGAGTAAAAGCAAACTGCAATAAATGTCCGCCTCCCCAAAAGAGATATTCGTAAAACAAATTCTTATCTGAGTGATATAGACCTGGAGGCATATTATTATATGCTAAAACAAAGCAAAGAAATGACGATACAAGTATAATAACTAGCCCAATTTGCCCAACAGAGAGAAATGAAACCTCTTTTTTTGATGTGTATGCTAGCATTGTATTTACTAATATACTGGCAATAAATAAACTGAGTCCAAGTAAAAATAATTTGTTTTGTAATACGGGAATATAGTTACTTTTGATAACTTCAGTGTTTGGAACGAATGCAGATACAAACATGAGCAGCATCGAAAGGGTTGATAGAACCCATGAAAAGTTAAACCAACTATTGGTATTTTGTAGGTTTATGATAAAGAGCAGAGATATTATAGAGCACATCCACACTAAAATTGACAAGTTCACGTGTATTACCAGCGCATTATCAAAAATATATTGTGCAGAAGGAACAAGAGAGGAGATAAAAGGCAATCGTAGAAAAATAACAATTATTGACAGTAACCCAGAGCAAGCAAGAGCACATACTGCCAAGAACATCCATTTTCTACAGAGCGGAGCGTTGTCTTGTATATTAAGCACAATCTTTTTTCTCAATTTTGTTCAATACAATATATAACACTGCAATAATACCTAAAACATAGCAATAGTATACGTGTGGCACGACTGCCAAAGGTGAAACTCCAGCAATAGTGCTAGCCAAAAGCAATTGAGCGCCATACGGTATTAATCCTTGAAATACACAAGAAAATATGCCTAGCCATGCTGCACTATAGTGAGGCGGTATTTCATATTTCTTAGCAATATCTCTAGCAATTTCACCACTAAAAATTATAGCGATGGTGTTATTTGCAAGTAAAATATCAAATATGCTGACTATTTTTGCAATAAATAACTGCGCTGTTTTTTGTCCACCACGTTGTATCATAACCCAAGATGAAAGTTTATCTGCAAACTCCTTAGAATTTTTACCTACCAGTCCTGAAAGCCCGCCAACCATCAATGACAGTAGCATAATTTCATGCATACTCATAAACCCCTTAGTGATGTTTTGGCTTAAAAACAATAAACCATAATGGTTGTTATTTATAAATCCAATGATTCCAGCAAAAGTTATGCTTAAAACCAATGCCGTAAATACATTTATTCCAAAGTTTGCAAGCAATATAAGTATTATGTAAGGAGTCACAAGCAATAAAGAATACTCCTTAACTGAAATAGTAGCACTATTGCTTGAGCTATAAAATAATATAATTATTGTGAATATAGAAGCAATTAGTGCCACTTTTGCATTCAGTTTTAATTTTTTCTTTATATCAGCCTTTTGAGACATCACAGATGCAATTGTAGTATCAGAGATAATAGATAAATTGTCGCCAAACATTGCTCCTCCTACAACAGTTGCAACTCCTAAGGAAGGAGAAATCCCAGCTTGTGTCAGTTCAACTGCAATAGGAGCAATTGTTGCAATGGTGCCCATTGATGTACCAATAGCAGTGGAGATGAAAGCTGCTACAAAAAATAATCCTATGAGTAAAAATTGTGTTGGTATAAATGAAAGAGCCAAATTAACTGTGGCATCAGCACTACCGATTGCTTTAGTTACTTCACTGAATGCACCTGCAAGTAAAAAAATGATGCACATAGTGATAATATTACGATCTCTTACCCCATCTAGAAAGGCATACATTTTTTCTTCAGTATTGCCCTTGTATAAAACCCAACCCAGAGCTATGGCAGGAACAATGGCTACTAGTGGAGATAACTGATAAAAAGCATTTGACACGCCAAGAACAGTAAAATATATGCCGCTTCCTACAAAAAGAAATAGGAACAGTAAAATAGGCAAAAAATTTGTAAAATAAAACATACCTCAGCTCTGATAAACGCAAATCAACTATGATATAATTTATATTATTATAAACCACAGTTGGCACCTTGACCAATGTTTTTCTAGAAAGCAATCTACCAGAAAAGGTTTCCATGAAAAGGACTATTATAATATATCATCTACTTGAATTAAACTGGGAGATAGAATAAGTAAAAAATATGAATGACATAACAACAAAGCAAGTCATATCCTTATGGGACACACAAGTTGGTGGGTTTTTGCCGGATAAAAAAGAAGTGGAGATTGTATAATACCTTCTTAATCTAATGCTTCAATGTTTCCGACATAGGAAAAGTATCATCTTTATTTTCTATAGAGGAAGGCACACTATTTTGATTATCATCACCATTAATTGGAGTAGTAGGGTGCATTAAAGCAACTTTCATAACTTCATCAATATTCTTAGCAAAAACTACGTTGATCCCTTCTTTGATGCTTGCCGGAATTTCTTGCATATCTTTCTCATTTTCACTTGGTATAATCACAGTTTTGATTGATCCTCTGAGCGCTGCAAGCAATTTTTCTCTCAAGCCCCCGATAGCTAAAACTCTACCACGCAATGTCACTTCGCCTGTCATAGCAACATTTTTGTTAACTGGTATATTTGTCATAAGAGAAACAATAGACGTACATACCGCGCCGCCAGCAGAAGGGCCATCTTTTGGTACAGCACCCTCAGGTACATGCAAATGTATATCATTATTTTGGAATTTTTCGGGCTTTATACCAAAAAACAAACAATTTGATCGAATATAACTATACGCAGCTTTTATAGATTCTTGCATAACCTCTCCAAGCTTTCCTGTGTATTTTATTTCTCCCTTGCCCGGAATTAGGACTGATTCTATCATCAAAATATCACCACCTGTTTCAGTATAGGCGAGCCCAGTTACTATTCCTACTAAACTCTCATTTTCCGCAATGCCAAAGGTATATTTACGTACCCCTAAATAATCTTGTAAATTGTCAACCCCTACGGATATTTTCTTATTTTTATCAGTCAATATTTCTTTAACTGCCTTTCTCATGAGCTTTGCAAGCTCCCTTTCCATACTCCGCACACCACTTTCACGTGTATATAAACGTATCAACTCGTATAACGCCTCATTAGTTATGTCCCATTCCTTCTGATACAAACCATGCTCCTTCTTTAACTTCGGAATAAGGTGGTGTGTAGCAATACTGATTTTTTCATCTTCAGTATACCCGGACAATTGTATAATTTCCATCCTATCACGCAAAGGATGTGGTAAATTTAAGCTGTTTGCCGTAGCTACAAACATTACACTTGAAAGATCAAACTCAACTTCCAAGTAATGATCCGTAAAGTGTTTATTGTGCTCAGTATCTAAAACCTCAAGTAATGCAGACGCAGGATCGCCACGCGAATCAGAACCCATCTTATCTATTTCATCAAGCAGAAAAAGCGGGTTGCATGAATTAGCTTTTTTCATGTGTTGAATGATTTTACCAGGCATTGAGCCAATATAAGTTTTCCTATGCCCTCGTATCTCAGACTCATCACGCACACCACCAAGAGCTATGCGAACAAAATCTCTTCCTACTGCTCTTGCCATAGACTTAGCTAAAGAAGTTTTACCAACACCTGGTGGTCCAACTAAGCAAAGTATAGGACCTTTTATCTCTTTTACTCTTTTTAATACCGCTAAAAATTCTATTATTCTATCTTTTACTTTCTCTATGCCATAATGATTTTCATCTAAGATTTTCTTAGCTGTATTTAAGTTAATTTTTGCATCTTTGTACTTTCCCCATGGCAACTCAAGCAACCAATGCAAGTAACTAGATATAACTGTAGCTTCAGGAGAAATGGGATTCATTTTCTTGTATCTCTTCAAATCAGTTATAGCTTTCTCTCTTGCTTCCTGAGAAAGCTTTGTTTCATTTATCTTTTTTTCAAATTCATTGAGTATATTCCCTTCATCACCATTCTCAAATTCACCTAATTCTTTCTGTATAGCTTTCAATTGCTCGTTAAGGTAGTAAACTTTCTGAGTGCTTTCAACTTGCGATTTAATTGTCTTATATAAACGGTTTTGTGCGTTCAAAATACTCATTTCTCTCTCAATAAAAGCAAAAGCTTTTTTTAAACGCTCTTCTGGGTCATAAGCCTCAAGTATACTTTGTTTATCTGATACTTTTATATTTAAATGTGAAGCTACCGTGTCTACAAGTTGATCAACTTCTTTGATTTGATCAATGGAGTTAATGGCAACCTCGGGCTGATTTTTCTTGTTTAGCTTACACCAGCTATCGAACGCGTCTACAACAGACCGCCTTAAAGCTTCTAAATCAATATTGTCTTCATCTTCTTTATAATGATTGTCTAACTCTACCCTGGCTTGTAATAAAGTATGAGAGCTAATATATTCTACAACTCTTCCCCTTCTTATCCCCCGGATTATAACTTTTACTGCATTGTCAGGTAATTTTATTAACGGTTGTACAATGCTTGCTAACACACCTACTTCATAAAGATCTTCAGGCTCTGGATTATCAACAGAGCCATCTTTCTGTGCTACAAGAAAAATCTCATTTTGGTGATTACTACTACTTATTGCATACTCTAGTGCATTAACAGATTTTTCTCTGCCTATGAATAAAGGCACCATTATATTTGGAAAAATTACTACATCTCTTAAAGGTAATACTGACAATGCAGCAAAACCAGAGCTCACAGTACGTTCAATGTTCATAATATATGCCTCAAATTAATCATTAACCGTTATAACATTGCCATTATTATTATGATTAACCGTTGCTTTTCCTAACTCTACCATTTTCTTAGTGATTACTATAGTGCTACCTTCAAAGCCTCCATTTCCGGCTGTATACATAATGTCAAGCAAAAGTGACTCTAAAATAGCACGTAACATTCTTGCGCCTGTTTTATAGCTTATAGCCTTTTTAGCAATAGCTGATATTGCTTCATCTGAAAACTCAAGGTTTACTTTGCTAAACGCAAGCAATGCTTTGTATTGTTTTATTAGCGCATTTCTTGGTTCTGTCAAAACATGTATTAAATCTTCATGATCCAGCTCATCTAAAACAGCAGTTATTGGAACCCGCCCTACAAATTCGGGTATTAAACCGAATTTGATTAAATCTTCAGGTTGAACATCATGTAAAGCATTTTTTTTCTTTTGCTCTTTAGACTGACTTATATCTGCTCCAAAGCCAACTGATGTTCCCTTTTTTCTCGCTTCAATAATTTTATCGAGGCCTTCAAAAGCTCCTCCACAAATAAACAGTATGTTACTAGTATCCACTTGTATAAACTCTTGTTGTGGATGTTTTCGCCCTCCTTGTGGCGGAACATAAGCAACTGTACCCTCCATAATCTTAAGCAGAGCTTGCTGGACCCCTTCACCTGAAACGTCACGGGTTATTGAAGTGCTTTCAGATTTTCTTGTGATCTTGTCTATTTCATCTATAAACACTATACCACGCTGTGCTTTTGCAACGTCATAATTTGCAGCTTGTAATAAACGCGACAACACGCTTTCTACATCATCACCCACATAACCTGCCTCAGTTAAAGTTGTCGCATCAGCCATAGCAAATGGCACATCTGAAACTTTAGCAAGTGTTTTGGCCAGCAAAGTCTTACCAGAACCAGTGGGACCAATAAGCATTATATTTGACTTCTCGATTTCAATATCACTTATAGCATGAAATTGTACCATGGATTGACAATGGTTATACATAGCTACAGATAAAACATGTTGCGCATGTTCTTGACCTACAACATGCTTGCTAAGAAAATTTTTTATATCCTCAGGTTTCTTTAGTAATAGCTTCATATCAGATATACGATCTGAATTAAAAGATCTATCTTTCTTTTGACTTATTGCTTTATGGGATAATTCTATGCACTCATTACAAATAAACACCTTTAAACCATCCGAAGAGTTAGTAATCAATTTATCTACTTCATCTTGCGCCTTGTTGCAAAAAGAACAGTAGTGTAAATCATTATTATTATCCATTAACCCACCTTTTGTTTAACTTTAGTATTTTCAATTTCAATATCTGTACGCTCAGCTATCACCCTGTCAATTAAGCCAATTTTCCTTGCTTCTTCAGGATCCATGAATTTATCTCTTTCCATCATTCCTTCAATTTTCTTCAGTGAATTTCCAGTATGTTTTTCATAAATTTGATTTAGTTTTTTCTTAACTCGCAAAATTTCATTAGCATGTATTTCTATATCAGTTGCTTGACCATGATAACCACCAGATGGCTGATGTATCATAATTCTTGAATGAGGTAGAGAGTAGCGCTTACCTTTTGTACCAGCTGCAAGCAATAAAGAACCCATAGACGCAGCTTGACCTATACATAAAGTTGAAACGTCTGGGTTTATATACTGCATTGTATCGTAAATCGACAAACCAGCAGTTACAACACCACCTGGTGAGTTAATATACATACAAATGTCTTTATCGGGATTTTCCGATTCTAAAAATAAAAGCTGTGCTACTATTACGCTAGCCATGTTGTCCTCAATAGGACCTGTTACGAAAATTATTCTTTCTTTCACTAGTCTTGAATATATGTCATAAGCGCGCTCACCGCGACTAGTTTGTTCAACTACAATTGGTATAAGAGTCATACCTTTTCCTATTAAATATTACCAAACAATTCCTTTAATTCTTTCACAGAAATAATCTGCTCTTCTTTACTAACTTTTTCTATTATATAATCTGTCACTTTATACTCAAGCGCTTGCCCTCTAACTAATTCTTGAAATTGTTTATTTGATTCAAAATGCTTAAGTACTCTGTCAAACGGTACATCCTTACTGACATATTGATTTACAATAACATTCAAAACATCATTTTGAGTTAATGATATTTTATGTTCTGCACTAAATTTCATAAATAACATAGCAAGCTTTACACGTTTTTCAGCTTCTTTACGAGAATCATTTTGAGCACCCAGTTCTCCTTCCATTCTTTGTTGCTCCTGTTTTACTATGTCTGTGGGTAAATCAAAACTATAATTAGCATCCAAATAATCAAATAGCTCCTTTTTAATTAAGAAATTTATCATTTCAGTGCACTGATCACCAATCATTTGTTTTGCATGACTTATTAGCAAAGAATAATCTTTAAAACCAATACTCTTAGCTATTTCATTATCATTTTCAAAATCTTTGGCAACCTGAATCTCATTAATTCGCACAGAAAAATCAGCTTCCTGTCCTGCAAGGGAAATGGCTTGGTAATTTTCAGGAAATTTCAACTTAAAGTTCTTTGTTTCTCCCTTTTTCATACCAGTTAATTGATCTTCAAAACCATTAATAAATGTGCCAGACCCTAAATTAACGGCAAAATTTTTGCTACTTCCACCCTGAAAGAGCTTATTCCTAATCCGCCCTTCAAAATCAATTATCAATTTATCCCCATTTTTTGCTTGATAAGAAGCATCATCAACAGAGGCGAAATTGGGGAATTTTGTTTTAATAGAATCAATAAATTCTTTTATATCTTCCTCTTCAATCTTTGCTTCAATTTTCTTTAAGTTTATTTTGTCAAGATCTATCACTGGTACTTCAGGCATCGACTCAAAAGATAGCTTGTATACAAAATTGCCCTCCTCATTTTCTTTGTCCAGATCTGGTAATGATATCACATCAACCTTAGGATAAATGTGAGACTTGACTTCAATTTTTTTCATCAAATCACTTGAGCAATAATCAATTGTATTATTTATCACATATTCCAAAGCCTCGTTTTTATAATTTGCAACAACAAGGTCATAGGGCATCTTTCCAGCCCTAAATCCAGGTGATTTTGCATTTTCTGCTATCTCTTGCAACCTGGAATTTACCTTTTGTTTTATATAATCACTACCAACTGTGATTTCATACTCATACTTTAGTTTATCTATACTAAGCTCTTTGTAGGTATATACGCTACTTACTTCGACTGTATTTTGAGGTATATTATTAGACATCATAATTCATTTATTAACATTTTAATTCATATCTTAATAGAGTCATTTTACCAGAATTTAAGTTAAACACAATCCTTAAGAACAGGTTTTTACACAAACAAAAGTGTATTTAGTGATTATAAATTTTCCCTTAAAACCTAAGTTACATGACTTTAAAGTGCGGATAGAGGGACTTGAACCCCCACGAGCAAGCTCACCAGGACCTAAACCTGGCACGTCTACCAATTCCGCCATATCCGCAAGAAATTTTCAGTACCCTATTATAGGTATTCCATTAAAAATATTCAAGGTTTAAAGTCTTACTTAATTTATGGTATTTACACAATCAAAAAAGCTTATTAACATTTCTTAATGAAAGCTCTAAACCCTGAAAATCAATAATGAGATTAATAACAAGCTTCTTACTCGCAATTTTTTTGATTACACAAAGTGGTTGCACAACCCTTATAATAGGTGGTGTGGTGGCTACAGCGACAGCAACAGCAATAACAATGCAGGACAAATCCTTGGGAAATATCATTGATGATACGACTATGGTCATCAGAATTAATAAGGGGCTCTTAAAACATGGGCTATTTTCATCCATAAAGGTTAAAGTAAGTGAAGGAAGAGTATTGCTCATTGGAAGTGTTGACACTCCTGAAAAACAACTTACAGCAGAAAAAATAGCTTGGCAGCAAAAAGAAATTAAAGAAGTGATAAATGAAATAAGAGTAATACCAATTCAAATGGCTTCCATGCTAGACACCACTGTAGATGGCATGATAACAGCGGAAATAAGAACAAGACTCCTGGGAAAAAGAAATATTAAGTCAATTAATTATAGCGTTAATACGGTTGATAGAGTTGTTTATTTGATGGGTATAGCCCAAAATAAAGCGGAATTAAAAGCTGTAATAGCAATTGCAAGAAAAGTAAAGGGAGTAAAACAAGTTGTAAGTTATGTACGATATAGGTACAGTAAGTTACGCCATTAGGCAAAAATCGCTTTCAAATTATAACATTTGTACAATTGTGACAATAGGTAGAGAACATAAATGAAAGTTGCCTTTCAGATGGATGAAAATATAAATTTTGAAACTGACACTACATTCGTGCTAATAAAGGAAGCACAAAGGAGGAAGCACGAAGTTTTTGTCTATGCTCCTAACAATTTAGCACTAAAGCTAAACCATCCAATTGCTCTGGCTCAGAAAGTCAGCGTTGATGATTTTAGTTTTATCTCTAAAGAGGATGTAGCAATCAACTTGAATGAAATGGACATCATATTTATCAGACAGGATCCACCCTTTGATATGCGTTATATTACAACAACATATATCTTAGAAAAAACCAGCGCATTGGTAATTAACAATCCAACAGAAATAAGAAATTGTCCTGAAAAATTGATAACTTCATTATTTCCAGAGCTAATTCCGCCAACTTTGATTACTGAAAATATATCAATGATTAGAGATTTCTACTACAACTATCAAGATATTATTCTGAAGCCATTGTATAGTTATGGAGGAAACGATGTGATAAGAATACAAGATGAGAATAGTATTCAAGTAGTAGTGGATCTCATGATAGCAAAATACGAATGCCCTGTGATTGCACAATCATTTTGTAAAAACATAGATAAAGATAAAAGAATATTGCTACTTTATGGCCAACCAATTGGTGTAATGAAACGAATTCCAAAAATCAGTGGAGAGATCAGAACAAACATGCGACTTGGAGCAAGTTTTGAGCCCGCTCAAATGAACGATAGAAACAATGAAATATGTAACAAAATTAGTCCTGAATTAAAGAAAAGAGGGCTAATATTTGTTGGTATTGATATTATAGATGACTTCCTGCTCGAAATTAACACAACTTCACCCACGGGAGTAGTTTATATCAATAAATTGTATAATATATCGCTAGAAAAGGATCTTTGGGACGTGTTTGAAGAAAAAGCAAGCAGCCATCAACTAAACCTGTGAACAATCACCTTAACAAACTCAGTAGTCCCATTCTTTATCCCTGTTTTTTCTGTACTATTGGTCATATCACGCAATTTTTGAGAATTATTTAATAGATCAAATAGTACCTCTGTTAGATTTTTTTTTGCTTCACTATTCTGCTTAACTATTATAGCTGCTCTCGAGTCTTCAATATATTTTGCGTTATAAAATTGGTGATTATCTTTTGAGTAAGGGTAAGGAATATATATAGCAGAACGCCTAGCAAGAGTGATCTCTGCTATTGAAGTTGCTCCTGCTCTGCTAATTACCAAGTGAGCATTGGCCAGTCTATTCTCCATATCATCAAAAAATTCACTCAATTCACAATCGATCTTTTCACTTTTGTATAGACTTTTGACCTTGTTTACATTTTTCTTCGTACATTGCTGCGTCACTCTAATTTTCTTTTTCATTTTAATAGGTAAATCACAAATTACGCTGCTTACTACATCATCAAAAAAATTTGCACCTTGGCTGCCTGCTATGACCAATATATTTAGGATTTTCTCAGTGCTAGAATGGCTCTGTGCTTTTATATCAACAAAATTTCCTGTAAAAATACATTTATTGCCCTCTGCATATTTAGTCTCCGGAAAGCTGGTTGCAATTAATTTTGCACTCTTGAAAAAGAATCTATTTACTCTCCCTAAAACTGTGTTTTGTTCATGTAAAATTATAGGTATAGAAAGAACTCTTGCTGCAAGAAGAGTTGGAAAAGAAGCATAGCTACCAAAACCAATGACCGATTTTGGTTTTAATTTTCTTACTTGATACAGTGCTAACATAGAGCTGTATATCAAGAAAAGGAAAAACTTAAATTTGTTGCTGCTTGGTCTACGTAATGGTAAGGTGTAGCTTTCTATGTCGGTATTTTTATTTGTTTTTTTATCAGTGAATAATATGCAATTGTATCCTTGTGTCTTTAGTGCTTTTGCTAAAGCTATGGCCGGAAAGATATGCCCACCTGTGCCACCTGTTGCTAAAATAATATCCATCTGTAAATAATAAATCCTAGATTGTTAACTGTTATTTAACAATTTGCACGTAGAATTTTATTAAGCGTTATGATAGTTGAGTTAAAAATGCCTAAAAGTAATAGTAAAAAAGAACCTAATGAGAAAAATAAACCTCAAGAACAAAGAGAAGGCAGAAGCGGAGGTTTTTTAGAACTGCTAAAAAATATAATAAAAATTCTTTTCAATTCGGTCGTTGACCTACCTGAGCACGAGCAGCATAATAAAATGAAAAGCACTAATCTACAACAAGGTTTGGATACTAAAGGAAAAGGCCCAGAAGATCTTCATCCAAAGGCAAAGCTTGAAGTTAAAGAAGCAGCTAAGGGATTGAAAGAAGAGTTACAGAATTCTGATGCTGGTGGTAATCAATCTATTGAAACTAAAGTGCCTAATCAAACTACTACTCAAGACATTGACAACTCTAAAACGATGGAACGTTAGTTCAACTATTTAACATCTGCAGCAAGCACTGATTCATGTATCATCTCTGAAATGGTTGGATGAGGAAAAATCGTAGATTTTATGTCGAAGTCTGTTCCTTCTAGTTGCTTTGCAAGAGCAAAATTGCTAATTAACTCCGTTACTTCTGCACCTATCATGTGGCTACCCAGAATTTCTCCGGTTTTTTTATCTATAATCGTTTTCACTAACCCTTCAGTTTCACTGAGTGCAACAGACTTACCATTAAAGTTAGAGTGAAATTTTCCTATTTTTATATCATACCCACCTTTTATTGCCTGTTCCTCAGTAAGGCCGATGCTCGCTATTTGTGGATGAGAATAAGTGCAATTTGGTATGCATTCTTTTTTTAACGCATGAGCATTTTTACCAGCAATCTTTTCAATGCAGATCACGGCTTCATGGCTCGCTTTATGTGCTAAACATGGTGGGCCAGCTACATCACCTATTGCATACACATTTGATTCACTAGTTTCATACCATTCATTCGTTTCAATAAAGCCAGAAGGGCTTAATTTAATTTTTGTATTTTCTAAACCTATATTTTCAATATTTGCTTGAATTCCAACCGCAACAATCACCCTCTCAAATTCTTTGCTCTCACCACTACTTAGTAGCACTTGAGCAGAGTCTTTACTTTTAGTAAGAGCTTTTACGCTACTGCTTGTATATATTTCTATCCCCTGTTTTGTGAATATTTCTTGTGCTAAATCTGAAATGTCCTTATCCTCCAGCGGCAAAATAGTGCTCTTTATCTCTATGATTGTTACATCAACACCCAAAGTACTATAAAAACTTGCAAATTCTATTCCAATTGCACCAGACCCTATAATTAGTAGCGATTTTGGTAATCTCTCTGGAGTCATAGCGTGCTGCGCATTCCATATTAAATCTCCATCTGCCTCTATTCCAGGCAGATTCCGTGCCCTCACGCCTGTTGCTAAAATGATATGCTTGGAAACAATTTCTTGTTCTTCCTTATCGCTAACGACTTTTATAGTACCATTGCCTGCAAGTTTACCAAAACCTTGATGAACTTTGATATTATTTTTTTTCATCAAATAAGCAACACCGCTTGACAATTTATCAACAACGTTTCTTGAATATTTCACTATTGATTGTATATCAAAATTCGCTCCCTTTACTTCTATACCAAACTCTTTTGATCTTTTTATTAGCCTATAAACCTCAGACGCCCTAAGTAGCGATTTTGTTGGTATACATCCCCAATTTAAGCATATACCGCCTAAATTTTTTTCTTTTTCTACAATTGCAGTTTTAAACCCAAGCTGTGCCGCCCTAATTGCCGCTATATAACCACCAGGACCGCTACCTATAACCGTAATATCATACTCATTCATCAGTTTTCTTCGTATTCAAAAAGATTATATATAACAGATGGAACCCGTATGATCAATATTCAGGTAGCTGACAGCATAGAAACAAAAAAACTTCCTTGACAAACTCCGCCAGCGCCCTTATCATGAAACTGAAGCTATTGTATTTGCTTTCGCCAATCTGCAGATTAAAAGGTAAGGATTACTTAATGTATCGGCGTCTTATGTTCAATTTTTTGCAGTATATAGATACTGTATGTCTTTACAAAACTTCATCTACATCTAGATTTTTATCTAAATAAGCTGAACGCGCTTACAAAGCGTTACAAGACATCAAAAAATGCCAATACTCGACAGAGATAGTAAAAGACTAGCTAACTCGGGGATTCTTTGTCTTTTTTTCTGCTTAGTAAATTTCTTAAACATTTGCAGCGTAAGTTAGTTGCAATTAAAAGCGGCTGAATCTCGCTTGTCAAGCGTTTAAAACATAAAAAACGCCAATATTTTAAAGCGGATAATAACCCCAGGGCTTCTTTTGCCTTTTTTTTCCATTTGGTAAATTTCTTAATGTTTATGGCTAAACAACAACCGTCATCCCGCTGCTTGTTAGCGGCTGAGATACCGCGGCGGTATGACGTAGGACTGCTGTCATTCCAGCGCGTAACGCTGGAATCTAGAAAAAAGAAAATGGATCCCAGTGTCTGGGCACTGGAATAATATCGTTTACTATGTCTATATTACAATATTTGTGCAGTTGTGTATCAACTACTTTTGTGGCACCGTTTGTTATTCAATCTTTATGCTAGTTTTACTAAAAATTATAGTATTTTAGATATAATTACAATATCTAAGTTTAAGGTATAGAGATGAATCCTACAATCAAGAGAATTTTCAATATTTTTCTTATAGTATTATTTATTTCTTTTTCTCATGTTGGGAGTGCTGCTGCTGACACTAATGCTGACACAACTGCTCAAGTAATATGTAATATTATTGGCTACGTTTGGGGGATAGGCGGACCGCTTATGACCGTAGTGATAATAGGTGCAGCTTTGCTTGCGATATTTGGTAGAATGCCATGGCCAGCTCTTTTTGCACTCGGTGTATTTTGTGCTGTATTTTTCGGTGCTAAAACTATTGTGACAAAAGTAATGGGTGGTATAGGCGGCACTGGAAATACTTCTTTGATGGACCAATGTGGAGTGGACAAAAAGAAATAGATCCTTTTGTCAATAAGTTGCTTTCTTTATCGTATTGGAAATTAAAACTTGTTTTTTTCTAAAACAGACCTGATGCACCGCTTCAACTATATCTTCCACTTGTGGTAATGCTTTTTTTTCTAGATTTGTAGCATAAGGTAAGGGGATGTCCTTGCCAGTTACGCGCATAACTGGAGCATCAAGGTAGTCAAATCCTTGTTCCATAACAACGGCTGACAGCTCTGCTCCTATTCCTGCAAATGGCCATCCTTCTTCTACACTAACTAACCTATTAGTCTTCTGAATAGAGTTAATAACAGTTTGAGTGTCAAGTGGTCTTAAGGTTCTGAGGTCAATAACTTCAGCTTCTATACCTTCACCTGAAAGTAAATCTGCTGCATTTAAGGCATCCATTAATTTTAATGAGAAAGCAGTGATAGTTACATCCTTTCCCTCTCGTATAACAGCAGCTTTGCCTATCTCAAGTAGATAATCTTTATTTGATAGCTCAGAGTCAGAAACTTCATGTTCATGTCCGTAAGCTATTTCGTTTTCTAGAAATATTACCGGACTCAGGTCACGAATTGCAGCTTTAAGTAGACCTCTGCAATCGGAGGCAAAGTAAGGTGCTATTACTTTTAACCCCGGTATATGTGAATACCAAGATGCAAAGCATTGAGAGTGTTGTGCAGCAACTCTTGCTGCAGCGCCATTTGGTCCACGAAATACTATAGGGCATCCAAGTTGTCCGCCTGACATATAATTTGTTTTTGCTGCGGAATTCACAATTTGGTCAATAGCTTGCATAGAAAAATTAAAAGTCATAAACTCGACTATTGGCTTTAATCCAGCAAATGCCGCTCCAACAGCAAGGCCAGCAAATCCATGTTCGGTAATAGGCGTATCAACTACTCTGTTTTCTCCAAACTCTTTCAGTAATCCTTTCGTTACTTTATAAGCACCATCATACTCTGCAACTTCTTCACCCATGATAAGCACATCAGAGTCGTTTTGCATTTCTTCTCTAATTGCTGTGCATAAAGCTTCTCTTACACTTAAGGTTGCCATTTATAAACTTTTATAGACTTTAACTAAAGTAACTATATCAGAATTACTGGGGGTAAGTAAAGTGTACAAATTAAGTTTTACAAACATCATGACCAACTCATTCCAAAAAAAAATCTTCTCACGCTTGCTGTTTTTTGTTGCTGGAAATGGCTGGATTATTTAAGCTTTTAGTAATGTATGTTGTTAAATTAATAGCAATTTATTTGGAAATAACAGAAAAATTTATGATAGTTTTATACTCTAAATAGAATAAGATACTTCTGTCTGTGTCTCCACGTTTGAAACTAACCTTATTCTATCTCTTTCTTGTTCTGGACTTAACCTGTGAAGCGCGTAACTGAAATCTTCCTCACTCACTATAAGCCGTCTTTGCGCACCAGCGCTAATTTTTGCTTCATTCACTAATTGCTCTAACTCAGCCCCAGAATAGCCTTCAGTCTTGTCTGCAATGTCTTGGAGGCTTAGCTTTTCATCAGTTTTTGTACCTCGCATATAAAGTGCCAATATCTTTTGTCTCACCTCTATGTTTGGATTAGGGACATAAACCTTCTGACCTAAACGTCCAGGTCTAATAAGTGCTGGATCTATATTATCCCATAAAACCTATCTTTTTTCCTTAACTTAATGGCAGTGAGACTTGGAATATCTTCGTGAACTACATTTTCCTCATAACAGATTAGGTACTTATCCCCAGTTGGTGTCTTCATGCCTGATGAATTTTGCATTTCGGGTGTCACGTTGGATAGCGAGTTTGACTATCGCTATATCTTCCTCATGTTCAATCGCTTCTTGTATAAACCCCTCTGCTAGCTCTTGAACTGATTGGTTTTTCACTTTAGCCAAGCGAGTAAGATTCTTTAAAACTTTTTCGCTAATGTTAATACCTGAATCTGCCATATGTTTTACCAAAATCTACTACTATAACAATTTTACAACATCTTTCTAAATTTTTCAATAAAAAAAGCAGTTTACGTAGGTACTTTCCACCCATTTCCAGCAGTTTTTTCTTCTTCTGTTTCTTCCATTTTAAAGCCTGGTTCTTCATGTGTATCAGTCACAGGTTCTTTTTCTGCTTGCATTATTTTACCTGATATGTACTCCTTAGCTTGCTCAGCAAGCTCGATTACAATAGCTACTCCAATTGCAGTTGCAATCAGAAGTACTGGTATTGTAGCTCCCATAGCTAACAAAGAACTAACTGTAGTTGATAAAGAATCTACTTTAATTATTGGAGTCAAGCCACATGCAACAAGGCCAACTCCGGCTGCAACACTTCCAATAAACAAGCCAGCTAGACACGCAGTTTCTTTTAATGTTAACCCGCTATGACGCTCATATGGAATTGGATACAAAAGAATTGTTATGAAAGCTGCAATTAATGGCACTACATAGATGGCTCCAACAGTTCCGCCTATTATCAGAGGTGAAAGACTAGTGAAACTTAGTAAGAGACCTATTAAAGTGCCTATTATAGCTCCTATTATTGCTGCCACGCCCAGCATCGCTAAATAAATTGTACCCACCATAACTTTGTCCCTATGTTAATAACATTTTAGTTTCACACACCATAATAAAAAAGTCAACTCCATATGTTTAGGTTGTAAAATCCCAAAAAGCAGCCAGAATAGAATAAGCAAACATTTACGAATTGAATTTAGTGCAAACAAGGGTGTTGATATCAACCATACTCTGCAGAATCGCAATATGGTATGACTACATGCTTTTTATTGATTTGATTAACATAATCAGCAGAGAGTTTTGTTTTGCAAAAGATGTCTACAGTAACATACTGCAATTATTTGGAATTGTAGGGCTAGGTGCAATTGTAAGGCCACTTGGTGCATTCATATTTGGTCACGTTGGTGACAGGTATGGAAGGAGGATAGCATTAATAATTACTATCTTGCTAATATCGATACCATCAAGTCTCATTGCATTTATTCCAAGTCACAATCAAGTAGGTATAATTTCTACTATATTGCTTCTTGCAATCCATATAACACAAGGAATTGCACTTGGTGGTGAACAAGGAAGTTCTGTTTATCTTATAGAGCATTTATCCAGTAGGAAAGAGAACTTAGGGATGTATTTTGGAATGATGGGTTTTGGTCGCTCCATTGGCGTCTTGCTTTCTGCGGTGATAGTGATTATCTGCAAAAAAACTACTGATTTTTGTACCTGGGGTTGGAGATTGCCATTTATTTTCTCAGCTATTTTAGGATTAATTAGCGCGTATAGCATATACACATTGGGAGAAACTCCAGCATATGAAAAAAATCGAAAACAAAGAAATTTACCTGATTTGCCAATAATAGAGCTTATAAAACGCCACAAGAGAGCTCTTATACTTGCTATTTTAATATCTGTACCTGTTAATGTTGCTGTTGGATTTACCATATTTCTTCGAACTCTCGCAAAGGAAATAGCATCAGTGGATGTTTATGTAACAACATATATCAACGAAATTGTATTGATTATAACCAGTGTATTAATGCCGATATCTTCAATAGCGTTTGGAATGTTGGCTGATAAAGTTGGAAAAGAGCGCACTGCAATCTTATTTATAGCAATTACAATGGCACTGTGTTGTCCTGCGTTATCTATTGCATATTACTATAAAAATTATCTTGTGATTGCGTTGAGCGTAATGGTTCTCTCTATAATAGAAAGGGGTATAGTTCCCATAGGAATAGTTGCATCTGAACTCTTTCCTACCAATGTTAGATTTAGTGGTGTGAGCTTATCACGCAATATCTCTTATGCGTTACATGGAGGATTTACTCCTATGGTTTGTATTTGGTTGACTGTAACATTTCCTCAAACAAACCTTGCTGCTGGGCTTTATATAGTCTTCTGCTTGTTGATCAGTGTGGTAGCAATATTGCAAATAAAACCGCAAGATAAGAAATTTGATTGGTCTTAGTTTTCTCTTAAGTGTGTATTCTCCTAAGTTGAAAAAAGGTGTGAAAAATGCGCTAATCTCGCTAAATGAGAAAATTTTATTGCGGAAAAATTAGAACGATCAAAAACACATGCCATGATAAACTTTTTTATGCGTAACACTAATTTCTTATTCTATTCGTCTAAAAAAACAGTATTTCCAACTGTAAATTTAAGTCTTTACAAGCGTCACAAATATAGTATGATATAAGTTAGGCTTTATAGAGGGTATATGACAACAAATACAGAAAATAATAATAGAATTAATATAGTACGTGAACAAGCAGGAAATGCTGTTCATTCAGATATTGCTTACTCAGAAAGAATACAAAAATCAGTAGAAAATGAAGCATTGTGTGATGCGTGGTCTAATTTTGAGTACTTTGAAGATGTGTTGAGAATAAAAAACAGCACCGATAGGGAAAACAGAATTAAGCAGCTTATCAAGGAAGATTTAGATATAAATGCTACAAAAAATGGCAAAACTATTCTAGACGTTGCTATAGAAAAAAAATGCTCATCAAAAGTTATGAGTTCATTAATAAGCAATGGCAGTAGGATTGATACTATAGATGCTAGCGATCGTACTGTACTGCATAGATCTGTTAGGAATGAAAATAGAAAAGTTGTTGAGTTGTTTTTAGAAGCTAATGAAAAAGAAGTGTCTCAGTACCTGGTAGCAAGGTTTTTGCCATTGTCTATGTTATATCAAAAAATAGAAGTAAATGCTAAGGATAATGATGGTTGTACTGCTTTGGATTATGCTCAATATGGCAGTGAAATGTATAGCTTGCTGCAAAAATATGGAGCACAACATAGTGAAAAGTTTTTATACTCACGCAACCTTAATATAGGGGAATTAGATTTAAATAAACTTGTTTCTGACCATAACTACTGCTTTGATGTGCTTACAAAAGCATTAGAGATTGAGGACAGATGCGAAAAGGAAGAGGTTATAGATTGGTTGCTAAAAAATGGTGCTAACATTAATGTTAATAAAGGTGATCAAGCCCTACTGAGTGTTGCAGCTGAAAAAGGTGATGTTGAAAATGCTGTGCTATTGCTTGAAAGGGGAGCACATGAAGGAGTAAATTCTCAAGATGCTGAAGGAAGAACGTTATTACTAAATGCAATTATTCAAGATAAGTTGGGCCATGCAAAATATCTCATAAAACAAAGAGTTAACGTTAATATACCAGATAATAATGGAAATAGCTCACTACACTACGCTGTTGTCAATTTTATTAAGCAGCGCTTAATTGAATGTGATGAAACCTATACAGCTAACGCTACTTTTTATGATTTTCTTAAGAATGGTGCAGATCTCTATATCAAAAATCATGATAACCTTACAGCATTTGAATATGCTTTTCACGCAAGAATAGCTCCTAGGGAAGCTGTTTATTTATTCAAGCTATATATAGAAAGAGGTGATCAGAGTGAAAACATGCAGTTAGTAAAAAATTTCAAATTGCCTTCTGGTGAAACACTATTGGAGTATTTTTTCAACAATAAATTATTTGATAGTGCTCAATCTTGTATAGATCTAGGAGCAAATGTTTCGCATAATGGGTCATCTTTACTGATACAAGCTCTTCAGAATCGAGATATAGAAGGTATCGGGTTTCTTTTACGAAACAGAGCAGACATTTCAAATAACGCAAACATTTCAAATAATAAGAAAAACTGTAAGTTGTATTTCCAAGTAGCGGTTGGATGTGTAGCGATGTTTTCGCTTGGTATGGGAGCTGCAGCCACGTTTACTCTAATTAAAATGTCTCCGCTAGTGTTAGTAATAGTAGCTGTGACCTTCTTTTTGACTGCAATAGCATCTATGTTAACATAAGTCTAGAAGAAGCAGCTAATGATTTGTTTAGCGGGTTATCAACTATAGCAGAAAGAGGAGCAGAAGCAGGTGCACTATACCTGGAAGTAAAGGAAAAGACTGAAAGTGTAGCTAAAAAAATGACATCCAAAAAGGAATTAATTGAAGCAAGATTTCAAAATATACAAGAAAATTTCATTAATAAGTTAAGTAATTTTGAAGAACTTCAAGGTGCCAGAGATTCTAGTACTTTAAAGAAATTCTATGCTGCTGTTAAAGATGTTCTAAAGATACGCTCCAGCATTCCTATTTCCAATTTACATCTATTATCGCTTGTTTACCATTTATCATTGGAAGTATCATATGCTATTTTTCAGGCAATAACTGATCCAACTCTTGGAAGTACAATTTTAACTGCCATAAGTGAAAGAAAATTGCCTGAAGATAAGCAGTGGGCTAAGGTATTAAAAAATACAGTACCAAACTTAATAAGAAATCAAGAAGTTGTGCGGAATGTTATAGTACCAACTCTTACTGATATTTTAAAGAGCCTATCAGAATCAAGAGAAGAAAGAAAATTTATAATCTATACTCTGGCCTGCCTGAAAGAAGTGATTGATGAAGTTTATACGACATCGGTACAAGAGTCATTGTATAGGATATTAGGAGTAGAACTTGCAAATAGTCTAAATGGTATGGTACAGGCAATAAGTAACCTATTAGGCTGCTATGGACACGAAGAAGTAGAACGTGCAAGAACCGCAAATGAGTTAGATTACAGAGTAGGTAAACTTACACCTGAAGAAACGCAGCAATTCGTTATAAACTTAGGAGAGAGAGTAGGATCTCTCAGGGAGTTTGAGGGTCGAGTTACAAATAAACAGTCAATTAGTAAATTGATAGATTATTGTTTGGACCCAAAACTGAATGATAGGGAAGCAGCCGCAACACTATTAAATTATATACTCACATGTACTGAAGATGGTCGTTATTTGGCCGCTGAAGCTGGTACTAATAATAATTTATCTAGCAACTCTAATGTTGTACTTATTACGCGCGTGGCAGCAAATCGATCTGCACAGTTAGACTAGAGGCGGCTATATGGAAAAAAGTGAAGATAGTTTCAGAGATAAGCAAGCAAATGACAATTGATAGACTTAAACTATGTTCTCAATTTCTCAAAAAAATCCTTTAACAAAAAAGAGCATTCTGTTTCTAATATCCCACCATAAACTTCAGGTATATGGCTGCAAAATTGAAATATCTTAGCACCATTTTCAATTCCTCCACCTTTTGGATTATAAGCTCCAAAGTACAATCGTTTAATTCTGGCAAAGGAAATGGCTTGAGCACACATCGGACATGGTTCTAATGTTACGTACATATCAGCATCACAAAGCGTGGGAGTTGAAAATGCTTGTCTGATCGCTAACATCTCTGCATGTGCAGTTGGATCGCTGGATATATTGTGTGCAGAAGAAATGATATTGTCTCCACTCACTATTACAGCACCTATGGGCACCTCATCATTTTTTTGAGCGAGTTTGGCTTGCTCTATGGCAAGCTCCATATATTGATACTTAAACACTAGGCACTTATTTCTTATCAATTGCTGCTTTAACGAACGACACGAAAAGAGGATGAGGAGAAAACGGCTTTGATTGAAATTCTGGATGAAACTGCACACCAATAAACCACGGGTGACTCTCTAACTCCACTGCCTCTATGCACGTTCCATCTTCTGATATGCCACTGCATAGCAGCCCATTTTTTTCCAAATCATCTTTATAATCTGAATTGATTATGTATCTATGCCTGTGTCTTTCTGAAATAGTAGTGTTACTATATGCATCCATCATTTTAGAGTTTGCATTTATATTACATTTGTATGCCCCAAGTCTCATGGTTCCACCAAGATCGTCATCTTGATCGCCAGCTAACTTAACGATTGGATGTTTACAGTTACGAAATTCTTCAGAGTGTACATCTTCAAGCTTAACAACATTACGAGCAAATTCAATAATTGCAAGCTGCATACCAAGGCAAATTCCGAAAAATGGGATATTATTTGTACGGGCATAATTTATTGCTAATATTTTACCCTCTACTCCGTCATCACCAAACCCCCCTGGAACAAGGATTGCATGAGAATTCTGTAATTTCTCTCCTATAAGTTTTTCATTTATAGGTTTTTCTTCCTTCTCTCTTGAGTTAACCCAATTTATCCTTACTTTGACTTTATTACTAATCGCACCATGATTTAATGCTTCAACTAGTGATTTATACGCATCAGGGAATTCGGTGTATTTTCCCACTATAGATACAGTAACTTCCTGTGTTGGGTGCCTTATGGAATGCACTATTTGATCCCATTCAGTCAAGCTTGGTTTTGGCTTACTTAAATGAAAGTGCTCCAAAATTTGCGTATCAAGCCCACATTGGCTATACAACACCGGTAACTCATATATATGACTCACATCAGGGGCAGGTATCACATTGAATAAAGAAACATTGCAAAGCTTAGCTATTTTCTCTCTTTGATTATCGAAAATTTCTTTCTCACTGCGGCATAATATAATATCTGGCTGTAACCCCGCGGAATTTAACTCTCGAACTGAATGCTGCGTTGGTTTTGTCTTTAATTCTTGCGCTGCGGTAAGATATGGTATTAAAGTTAAGTGAATAAGGATAACTCTTTGTTTTCCTAATGTGTAGTTAACTTGGCGTATAGCCTCCAAAAATGGTTGGCTTTCAATGTCACCTACAGTTCCGCCTATTTCACATATTACAAAATCTAAACCTTCCGTACCATTAAAAATGAACGATTTGATTAAATCTGTCACATGAGGAATGACTTGCACAGTTTTGCCCAGATAATCACCACGCCTCTCTTTCTTCAATAACTCATGATATATCTTACCAGTTGTTATATTATCATCTTTTGTTGCTTTAATTCCAGTAAAACGCTCATAATGCCCAAGATCCAAATCAGTTTCAGCACCATCCTCGGTCACAAATACCTCTCCGTGCTGAGTTGGGTTCATTGTCCCAGGATCAATGTTTAGATATGGATCAAGTTTTCTGATACGGATTTTAAAACCGTGAGCTTGAAGAAGCGTACCAACGCTTGAAGCAACTAAGCCTTTACCAAGCGATGACACAACTCCACCTGTGACAAAGATAAATTTAGCTTCCTTCATTAATTTTCAAATGGAACAGAAGTAGATTCACTTTCTTGCTTTTTTTCTAATATAATTTTTTCTGCGATCGATTTTTTATGTACGTCTTTTGAACATAATCCTGACAATAGCAATGTGTTTATAATAAACAATCCAGCAACAATAGCCGTTATTCTGCTGAGCGGGTTTTCAGAAGATTTCACCGGAATCATCGAATTGACCCCCTGTTGTGTATTACTAAAACCACTTAACGAACTACTTCCAGGCGGCTGCAAGAGCACTAAAATTACTAACACAACAACCAATATTATTTGAAATATACTTAATACCGCTACTGACATTATAGATAGGGCTGAAAATAAAAATCTTAGCAGTACAAAGCACGTAAGTCAAGAACATCTGTCACCCAAATAACTTGAAATCTAAGTATGTATTTACTGCTTACCTTATTTTGATTAACATATGCATAAGACTTTGGGCTTAATATGTATCACATTTTAAAATACAAAGATTATGAACCAAAAATAGACGAAAGTGCTTTCATCGCAGGTGGTTCGCATATCATAGGTAAGGTTGAAATAGGAAGAAATGCGAGCATCTGGTTTAATTGTGTAATCAGAGGGGACGTTGGATCAATAAAAATAGGTAATGGAACAAATATTCAAGATGGAACGGTAATTCATGTGGATAGAAACCCAGGTGGTGACACAATTATTGGCAGCATGGTAACAGTGGGACATTTTTGTGTGTTGCACGCATGCACGGTGCATGATAAGGCGTTTATTGGTATGGGCTCTACCGTGATGGACCATGCAGTTGTGGAGCCTGAAGCTATGGTAGCTGCTGGCTCACTGGTAACACACGGAAAAGTGATAAAAAGTGGTGAAATATGGGCTGGTAGGCCAGCAAAATTCTTCAAAAAAATGTCGAATGAAGAAATTAAACATATTGCACAATCAGCACAAAATTATATTATGCTAATAAAAGAATACAAAAACTGAAGTTTGCGTCAAGTGTTTTACTTGACACGTACATTTCGGCTTAACCCTTGTTACTTCTTTTTCCCATTCTCATTTACTTCTTGTGCTTTTGCCCCATCTACTTGAGTACTAGGTAATACTGCATATGTAATACCACCGGCTACGAGTGCAGATGCTACTGCTATACCAATCATTACTAACATCTCTAACTTAACTGTACGTTCAAGTGCAGTAAATGCTATCAGTCCAGCAGCAAGACCCATACCAACAGTAGCAGTGTACCGTGCTCCATTGCCTTGTTTTAGTTGTTGAATTTTTTTGTTTTCAGCTTCTAATTCTTTATTTTCCTTCTTTAGCTTGTCAACTTCTTTCTCTTTAGCTGTTAAGTCTGCCTTCAGTTTGTCAACTTCAGCATTTGGCTGTTGTTGTTTTAGTTGTGCTATTTCTTTCTCTTTATCTGCTAATTGTTGCTTTAAGTCTGTAACTTCTTGTGTATTTTGTTGAGCTTTTAATGCTGTTATTTCATCGTCTTTAGCTTGTAACTGTTGCTGTAAGTTCGCAACTTCTTGTGTATTTTGTTGAGCTTTTAATGCTGTTATTTCATCGTCTTTAGCTTGTAACTGTTGCTGTAAGTCCGCAACTTCTTGTGTATTTTGTTGAGCTTTTAATGCTGTTATTTCATTCTCTTTCTCTGTTAACTTTTGCTGTAACGCCACAGCATCTAATGCTTCCAATTCTGTTATTTTAGCATTTTTCTCTTCTAACTGCTGCTGTAACGCTGTAGAATCTATTGCCTTTAGTTTTTCCACTTCAGCTTCTAAGTCTTGTTTTTCCTGCTGAGCTGTGTCCAATTGATCTTGTAATTCTTGTGTTTTAGTTCTCAATTCCTCCTCAGCTTTCTTCTTTGCAGCTTCTAATTCTTGTATTTTAGGTTTCAATTCTTCTAATTGTTTTTGGGGATGTTGAAGCATCTGTACCTCAACTTCTTTTTTTGTATTATCAAGGCCCAACAGGGTTTTTATTTCTGTTGCAGTAGTAAAAGCTTTTCCGTTACCTTGTTTGTTAGCTGAAGATATAGGCATGATTACAATATTATCTCCTTGATTTTTTTTTTCTTTTTCAAACAAACCGGTAATATATAATTGCTTATTACCTAGTGAAAAACCCGCATAAAACTTTTTAGAACTTGAAATGTTTTCATACTCTTGAAATTTTTTAAAATCATCTTGCGCTATAATAAGCATTATTTCATTATTGATAACCTTTATTGTACCATTAATCTCCATAAACATATTAAACCTCAATATATATAATTAACATTACATAATACCCTTAGAACCTAAGGTCAAGTAATATTTTTATCATAGCATAGAAAATTTATGTTCGTAAACAAAAAATTTTGGCGTAAAATTGCCGTATTTACTTAATTGTGCTATAGCTAAAGTAATTTAGGTTTACCGACCATCGTCATTCCGCTGCTTGTTAGCGGGATCTAGAGATACCGCGGCGGTATAACGTTGCTAGCTTAAGGTTTAAAATTGAGAAATATTTATGTTAAAAGAAAAATACGGCTTTAAAGAAGTTGAAGACAAATGCAACATATTATGGGAAGGCAGTAAAGTTTACAGGTGGAATGGTGAAAAGGATAACACTTTCACTATAGACACACCTCCACCGACAATATCGGGTAAATTGCATATTGGCCATATATTTAGCTATTGCCACACGGACTTTATTGCAAGGTTTCAGCGCATGCTGGGAAAAGATGTGTTTTACCCAATTGGGTTTGATGATAATGGGCTTCCCACTGAAAGATTGGTTGAGCAAACCTATAAAACCCGCGCAAAAGAAGTTGGCAGGGAAAAATTTATAGAGATGTGCCATGAGGTTATTGAAAAATCAAAGCAAGAATTCAAGGAACTATTTAAATCGGTCGGCATTAGTTATGACTGGGATTTGGAATATCACACGATCAGCAAGGAAACTGTGACGCTTTCACAGATGTCGTTTATTGATCTATATAATAAGGGATATGCATATAGAAAAATGCAGCCTATCCTTTGGGACCCGGTTGATAAAACCGCAATTGCGCAAGCAGAAATAGAAGATAAAGTTTTTGAGTCATCCTTAAACACGATAGTTTTCTCTACTCAAGAAAATGAGCAGATCAATATTGCAACTACGCGGCCTGAGTTACTTCCCGCATGTGTTGCAGTTTTTTGTCATCCAGAGGATGCGCGCTACACTCATCTGATCGGAAAAACAGCCATAGTGCCAATAACAAAGGAAAAAGTTCCAATCATAGCAGATGATAAGGTTAAAATAGATAAAGGCACCGGGCTTGTTATGTGTTGTACATTCGGTGATGAACTCGACATATATTGGCAGCAAAAGCATAATCTACCGATGAAAATTATCATCGATCAGGATGGAAGGATGGACCTAGATGATGTCATTCCACCACACCCCGGCGTCATGAAAGTAGCTGACACTGGAATCTACGATGAAATAAATGGATTGAAAGTTACAGCAGCAAGAAAGAGGATGATTGAAATCTCGAGTGGAAAAGGACTTTTGATAGAAAGCACTAACATTTCTCATTCTGTTAAGTGCGCAGAAAGATCTGGTGCACCACTTGAGATATTACCTACTTATCAATGGTTTATCAAGACTTTAGAGCAAAAAGCTCAAGTATTAGATAAAGTAAAAGAATGCAATTGGCACCCAAGCAATATGCGTAAACGTATGGAAGTGTGGATAGAAGGGCTAAATTGGGACTGGTGCATCTCAAGGCAGCGCTATTTTGGTGTGCCATTTCCAGCATGGTATTCCAAACGTAAGGGAGAAGAAGGTAAAATTATTCTAGCTGAAGTAAAGGACCTGCCTATAGATCCATTGAAAGATTTGCCAAAAGGGTATAGCAAAGAAGAGGTTATCCCAGATCAAGATGTAATGGATACCTGGGCCACAAGTTCAATTACTCCTCAACTGAGTGCACTGGCAGTAAACAGTGAGTTTAGTTTACCAAATCATCGCTATGATACGATATTTCCTGCAGATCTGCGCAGCCAGGGCCATGAGATAATAAGAACTTGGGCTTTTTATACTATTTTAAAGGCACATTATCATGCAAATTCTTTACCTTGGAAAAACATTATGATCAGCGGTTGGTGTTTAGCCGATGATAAGAAAAAGATGAGTAAATCAAAGGGTAACATCATCACTCCTCATGTAATACTTGAAACTTATGGAGCTGATGTAGTGCGCTATTGGGCAGCGAACTCAAGGCTTGGAGTTGATACAGTCTACTCTGAAAATATATTCAAAATTGGCAAACGCCTAGTTACAAAACTTTGGAACGCTAGCAAGTTTGTTTCCATGTTCATGGAAAAGCATCAAACAGTAAGCATAAATTCCATCAGTGAGACGATGGATAAATGGATACTGTCTAAGCTGTACAAAGTAATAGGTAGAGCAACAAATAACCTATTACAGTTTGAATACTGCGAAGCTTTGGGCGCAATAGAGGAATTTTTTTGGAAAGACTTTTGTGATAACTACTTGGAACTAGCAAAAAAGCGCGCATATGGAGATAAAGTAAACAGCGAAACAAACTTAAGTGCAAAGCAAAGTTTGGCATATGTACTGAATATTATTTTGCGGTTATTTGCACCTTTTCTGCCGTACATTACGGAAGAGATATACCACCTGTTATATAGTTATAATTCTGTACACAATAAAAGTAATTGGCCGAGCAAAGAAGAACTTATCTACGATAAATATTCAGAGGAAATGGGAGACAATTGCGTGCGGATATTAAACATTATCAGAAAGATAAAAGCAGATAATAATGTATCAGTTAAGCATTTGATAAAGAAATTAGTGATAAAAGCAGATCTACGAGAGGACAAATTGAATCAATCCGCACAGGATGATTTGCAGGCAGTTTGCAATGCGGAAACGATAGAGTGGATGCAGTCTGAGCTTGAAACTGAGAACGGAAAATACATAGTGAATATAGATTTATATTGATTTTTATGTGAAATTTGTTTGACTTCCTTTAATGTGAGCGTTACCATAACGATAACTTTAACTTATGAGGGAACGATAGTGGGAAATCTATATAATAAAACTAATGCGCCATATCTTATAGCTGGTGCTCTTGCTACTTTGGTATTGCTTGCGTCTGGGACACTTGCTGTTGCCCCTTATGTTAAGTTCTTGTCTTCAGTTGCAGCCTTTAATGTAGCTCTTCCTATTGCTTTGAGTTTGTCTATACTTTCTATTTTGGTGCTTGCACTTTCATGTAAAATAATTAGTAATAATGTAGAATTGGAAGCAAAAGTAAAAGGTCAGTTAGAACATAAGGAGGAGATGCTTTCTCTTGAACACCAAGAATTATGTAATAAAAATGCAAGATTAAAAGAAAGAATCAATTATTTAATTGAGAAATTATCTCAACCTCAAAAAGAAGTAGATTCCTTAAAAAGGCAGTTAGATGAATTAAAATATGAAGGAATTTTAGCTCTTTTATTAGAAGAAAGAATAACAGAATTGGAAACATGTTTAGAAAAGAAAAGGAAAAAAGTAGGAGAATTAGCAGCGCAGTTAAGAAAAGAAAAAGGCGAAATTTCTTGTTCACAATCTGAATTAAGGGATGTAGTAAAAAGAGAAAGACGATTGAAAAAAGAGTTAAATGAAAAAGCGCAAGAAACGATCCAGCTAGCTGCAGATTTAGAACAAAAAGAAAAACGACGCAAGGAATTAGAAAAGGAAAACAATGAAAATCTTGATAAGATCAGAGAGTTAAAAAAACTTTTGGATCAAGAAAGAAAAGGAAATGAAAAGTTGCGCGATAATAACAGTGAGTTGGAAAGTAGCAAAAAAGATTTGGATGACAAATACAGTAAATTAGAAAGACATAATTCTGATTTGAAAAGAAAAGTTGAACATCTGCGAGCAGTAACTGGGCAGGAAGACGAGCAAAGTCATTCCATTTCTTCAGATATAAGCAGTGAACATTTATCAGAACTTAAAGGAGTAGGTGAAAATGAGTCTGTTAATAAACAGTTCCCGAAACCAAAACCACCTTATATATCCACTCCAATAAGATCGCCATGTAAAAAGCTGAATGATGCTTCATGTGATTCTGGATATACCAGTATATGTTCTACCCTGATCAATAGCTAACTAGACATTATAAGTACAATGGTACACTCGATACACAAGGTCTAAGTCATTTTTTAGCTAGCAGACTGAAGATGGGAAGTTTGTTGTAGGTGCAGCACTATAATTCCTCCACAGATAAGAGAATTTTAATAAATATATACAAGACTGCTGAACGTGGGGGGGAGGGGAGTAATGAGCAATTTGCTTAGTGAGGCTAATGCATTTTATTTTGTAGCTAGTTCCTTAGCTACTCTTACGTTACTTACATCTTTAGCGCTTATTGTAACTTCTAATGTGCCTCTTCCTCTAATTCTTGCTTTAGCTACATTATCTGTTTTGGTGCTTGCACTTTCGTATAAAATAATTCGTAATAATAAGAAAATAGAGGTTGAGAGAAATAAATTCGCTCAGAAAGAGCAAGAGTTAGAAAATAAAATAACTCTGGAAAAAGAAGCTGAAGAAGCTGCAAACAAAGAAGTGAAGAATCAATTACATGAATTAACTAGAGAGAAGCAAAATTTAGACAAGAGAGCAAAAAAATTGAATCAGAAAGTAAATGAGTCAGAAGTTGAGAGAGAATCTCTTCTTGAAGAAAAAAAATCTTTAGAGAAAAAATTAGAAACAGCAAAGAATCGTACGTTTGAAATAGACAATGAATTGGACAAAACAAGAAAGGAAATAGGTAAGCTTAATGAGCAGGAAGAGAAATTAAAACTTGAAATCTCATGTTTAAAGAAACAGTTGGAAGAAAGAAGTAGATTTATTGCAAAGCTGAAGATGGAAGTGGATGATAATAAACATTTAGAGCTAGAGAATAAGGGGTTAAATGATAGAATAGAAACGTCACGTGAAGTACAAAAGGCACTACGTGAGAAAAAACATGAACTTAGTGAAAAAGTAGAGGCATTGAATAAGGAAAAAAATAGATTTTCTAAAGAAGTAGAGGAATTACGTGAAGAACAAGAAAGACTGCATGCAAACTTAGATAAGCTACAATGTAAAATTAAAGAGGTCAACAAAGAAAAGAAAAATTTATCTAAAGAATTAAAAGAGAAATTTGAAGAGTTAGATGAAGCAAATGGTTTAATTAAAAATCAATCTTTTGAGTTAGATGGGATAAGAAAAGATTGTAATAATGAAGTAAAAAGTTTAAGAAATTCACTTTTAGAACGAGACAGTCAAATAGAAGATTTTTTGAAAGAGAAAGAAAAACAAGTGAATTTTGCGCAACTGTTGATAAGATGCGTAACAGACAATATAGAAGAACCAATAAGAAATAATGATGGAAAAGCAATATTAGATACGATTCAAATATTAAAGTCTGCGTTACAAGGAGAAATTGCACGGCTTTTGCCAGACGAAACGCCTTCTTCTTCGCTGGAAGATCTTGGATATGAATCATTATTTGTCAGTCGCTCATCCACCCCGACCAAGTTGCCAAATTCACTATTGACAGAATCTTATGAACGCAGTCAGTTCAATCAGAGTGAAAGTATTTGCAAAACACAACAATGAGTCTTATTATAAGATAAATCATGCAAGATAATGAACCCAATAATATGCGCACTGGATACACAAGACTTAAATAAGGCTATTTCTCTAGCTAATGCTCTGCGTGGTAAAGTTGGCATGGTAAAGCTGGGATTAGAATTTTTTGCTGCTCAAGGTCTTTCTGGAGTGCAAGAAGTTGCAAAATGCAATGTACCAATTTTTTTAGATCTGAAATTGCATGACATTCCAAACACTGTAGCCAAAACAGTTGAAGTAATAAAAGTTCTGAACATTGAAATGTTAACTCTGCACATCAGCGGTGGAACAAAAATGCTTGAAGAAGCGCTAAGTGTAGTGCAAGGCACAAAAATAAAGCTGATTGGGGTGACAGTGCTAACTAGTATGAGCAATGAGGATTTAAACGAGCTTGGAGTAGCAAGAGAGGCAAAATCACAGGTAATTTTGCTTGCAAAGCTTGCAAAAAAGATTGGACTCCATGGAGTAGTCTGTTCTGCACTAGAAGCTCAAGAAGTGCGCCGAGAATGCGGTGAAGACTTTAAAATTATTACTCCAGGAATTCGTATAGATCCAGGTCATGACGACCAAAAAAGAACAGCAACACCAAAAGAAGCAATAAATTCAGGAGCTGATTATATCGTCATTGGCAGACCCATTACAAAAACTACAAGTAGTGCGGAGCTAATATTGAAATCCATGAAAGAATTTTAATATAATAACTTAATTTATAAAAATACTAACATATTAATTAGGAATAAGCATGAGTAATATCAATAGAATAATACGCGAAGTAATCAAGGAATTCCGCTCAAAATTACCAGATAAGGAAATAGAGGAATATTCTGGCAAATTGAATAAGCTACATATCTACCAGTGCAATAAGCATATAATAGAAAATAAGAAGCTATATCATTATACAATAAATGGGAAAACCCATGCTATGGGTCAGCATGGGCATAATTTTGTCAAGAGTTTAGAAGTTATCTTGAGGAATAAGCCACAAATTTCCTTAGAAGAGGTAATTGATTTTATGGAAAAAATAATTAATTTTGGTATTGATAGTTGTTATGGAGCATTTGAGATGATATTTGAATCTCGCTCTGGTGTTACAATAGATGATGCAGTTAATTTTGTAAAAGATAGCTTATCTAGTAAATTTTATGGATTCCATGGCAGTGGGATTTTCAAAGTAATATTAGAACTTAATCCAGAGAGCTCTCTTGAAGAGATAGAGAAACAATTTAGCAAAGTAGTAGATCCTTACTTTCTTAATGCTTGGAGTCGAGAAAGTGAAAGGGCTTTTGCTAAGATATGTAGGTTATGTAGAGAAGGACATGTGGAGAATATGCAGAAATTTGATTTTAGCAATTTTAATTTAGATCAAGATAGTGCTGGAGCATTAAGAGCACTGTTACAGTATTGTGTTGACGTTTCTAATCAAAAAGCTTTAGGTGATTCACATGAATTGCATAGAGAAGAGATGGAGGGGATATATAAATTTGATGATAATTACGATTTAAATTTAGATAGTGATCATAATGATAGTATCTGGCATTGAAATTATACTACAATAATAAAATAACTGGATAAAAATTATCACCAAAAAAATTCAAAAAAGTGCTTGACATAAAAGAACGAACATTATATAGTGTCATTATCTTTTATTTTACCTCGCTTAATTTAATTACTGGATTAAGCTTACAGTACTAAGCGTGGCACAAAGTGCCACGCTATTTTCCGGTTTACATTTTCAACAGATAAAAAATGATGCCATTTCAGTGCCAAGCACATAACTGTACGGATATTCATTTTTAAAGGTAAATTGCACAACAGATGATGTCATTCCAGTGCTTGACACTGGAATCCAGAAATTTTGCTTATAACTGAGCTGATGAGCTAAAGGTAGTTGTCTTACGCTAAAACAAACGTTTTTAATTAAGTTGCATAGAAGCTGGATCCCAGTGTCAAGCACTGGGATGACAAGAAAGGGAGCACTGGAATGACATCGTTTACTATGTACCATATTGCAATATTCGTACAACTGTGGGAAACATCTATGGATGCCATTCCTATTACCTTATTTCCATTTTTATTTCATTTTCAAAGGAGGCTATTATGTCACTTACCGATATCGCTCACCGTATCAATGAACTCGCTTCATCATGGGAGCAATTTAAATTAATAAATGATCGCAAACTAAAAGAAATTGAAAGCAAAGGGCGTGCTGATTCTGCAACAATTGAGCAGCTATGCAAGGTAAATAATGCCATTGATAGTTGCAAAGAGCGTTTAGACTTGATCGAAACTGCAGCTCAACGCCCAGAAGTAAATACAGATTTTAGCACAAGCGATAAATATTTTTCTGATTATATCCGCAAGGGAATGGAAAGCGGTTTATCACACAAAACCCTCAGTGGAGATGACAGTGATATCGGAGGGTATCTAGTTACTCCGCATATTGTAAAACGCATAAACAAGCGCGTAACTGATTCGTCCCCAATGCGACAAATATGCTCCAGTCAAAGAATCTCTACTGAAACATTGGATTACATTATAGAAGATTTTGACCGCGCCGGTGCAGGTTGGAGCAGTGAAACAGTAGATGATGAGGACGGTGGCAATAAGTCTAAGTATGATTTTGCAAAAGATACGGACACGCCCAAAATCCAAAAGATTTCCGTCACAACTTACGAGTTATATGCTCAACCACAAATATCACAAAAGTTACTCGATGATGCGTTTGTCGATGTTGAGAGTTGGCTGGTGGAAAAGATTGCCGAGACTTTTAGTAAGGAAGAAAGCGAAGCCTTCATTAAGGGTGAGGGCACTTTTCAACCAAAAGGAATTTTAGCTTATGAAAATGGAAACAGTTATAATAAAATAGAGCAAGTTAAAACTGAAAAATTAGATAGTGATTCAATAATGATGTTGTATTACTCTCTGGACGAATATTATTCCAAAAATGCGTCATTTTTGATAAACAGGAGTACGTTGAAGGATATCAGGCTGCTAAAATCTCAAACAGGTCAGTATCTCTGGCAGCCAAGTCTGTCGCTTGAAGCTCCAGATACTTTAATGGGAATACCAGTATATCAATCTGCCGATATGCCACCAGCGCCAAACAATCAGCTACCAGTAATTGCGATGGCAGATTTCAAACAAGCTTATAAGATTGTAGATAACAGAGGAATGAGAATATTAAGAGACCCTTATACGAATAAACCTTATGTGAGGTTTTTTGTCACTAAGCGTGTCGGCGGAGAGGTTGTAAACACCAGTGCTATTAAATTGTTGAAAGTTGCGAGCAAGTACTAAAAACTTCCGCAGCATCATCTTTATAGCTGATCAAAGCAACACGTCATACCGCGATTCATTCCATAACTGTACGAACATTGTGATTTTGGCCCATCAGGAGGGTGTCATCCCAGTGCTTGACACATATAGCTAAACTGACTTAGATTTACCGACAGTTTGAAAAACAAAAATTCGTCATTCCGCTACTTGTTAGCGGAATCTATGCTGAGATATCGCGGCGGTATGACGTAGGAAAACCTTTCTTGGGTTAGCTATAGTTTGCTATATTATGTGATTTTATTTTTAGCATTGCTTCTTACATTATGTAATTTTGTTTTCCATAATGTATATTATGTAATTTTCGATGCTAAGATCTGTTATAGCTCTCAGTATGATATGAGTGATTCTCTTTTAATAATTATTTTTTAAATAGTTTGTTGGTTCATCAATTTCTTTAGGATTGATATCTACAATTATTTTTCCGTTTTTTAACAGAATAATCCGATCTGATATTTTTGTTAAAAAATCCAAATTGTGAGAAGCGATAATCATAGTAATACCCATATCTCTAACTGATTGTAGTAGTTCCACAACGTCGACTATTGTTGCTACATCTAAACCAGACGTTGGCTCATCGCATAATAGAATCCTTGGATTCATCATTAAGCTTCTGGCAAGCGCAACCCGCTGTTTTTGCCCACCGGATAGATTACTAGGGTAATCATTTTTTTTAGAGGCAATACCCAAAGACTCAAGTAGTGAATCACTTTGATCCTGAGTTTTGTTTTTAAGTTTGGGAGCATATGTAAGATTTTCCCAGACAGTCATATGTGGGAAAAGTTGAAAATCCTGAAATACAAAACCAGTACTATCATTGCATTCAATGCTACCAGAATCTAAAACTTCGAGTTTTTGTATACAACGTAACAATGTTGATTTACCACTACCAGAAGGACCAGCAAGACCAACTATAGATTGTTCTATAATCAGGTTAATATTATTAAGTACTGGAACATTATTAAATAATTTACAAACATTATGCATTTTTATCATATATACCTTTCTGTTCAATCTTTTTGCCTATATATTCAATTAGTAATACAAGAGCGTAATAATAAGCCCCAGCAAGACAAAGTGGTATAAAATAAGTAAATTGTTCTGCTGCAAGCATTTGCGCAGAGCGCATAATATCAACACCACCAATAGTAGAGATTAATGCCGTTTCTTTAAGGAGTGCAATGATCTCATTTATCATTGCAGGAAGAATATTTTTAATAACTTGTGGTAATATAATATCTCTCCACATATAGAAACTAGGTATTTGTAAAGTTTTAGCTGCTTCAAACTGGTTTTTTGATATAGTTTCAATACCAGCTCGTAAAATCTCAGCAATATAAGCACAGCTATTTAGACCAAATGCTATAATGCCAGCACTAAATATGTTTAATTTAATTCCTGCAATGGTTGGAGTCATAAAATAAACAACACTTAACTGTAATATAAGGGGGGTGCCACGTATTACAGATATAATTCCATTAATTAATGGAATACAGATCTTATTATATCTGAGTACTGAAAATAACCCTCCTAGACTCATACCTAAAAGCAGTCCTCCAATCAATAATTTTAAAGTAAAGGCAAGGCCTGTTCCAACAAACAAGAAATTAGAAATTAATTCTTGCATCAGTTATCTCCTAGCCATTTTTCTGCTATCTTTTGTATTACACCTTTACTTTCTAAACTTTTTAACGCCTCGTTTATTTTATCCTTTAAATCAGATCTTTTATTCACAGCAATAGAATAACCATTATCTGACTTAGCGATGGCTGACCATGATAGACCAGGATTTTTTTTGCTAAATACTTTACCTTGGAATTCATCAATTAGGACGCCATCAACATGACCAGACTTTAATGTTTCTACAGCTTGATTATTATTGTCTATAGCAATAATTTGAGCTGTTGTAGGAACATGCTCTTTTAGCCAAATTTCCATGACAGTTCCTAGTTGAACGGCTATCTTCTTGTGAGTTAAGTTGTTTATACCGGCTATGGGTTTATTTTTGTGATATAGAATACCAAATTCCCCTGTATAATAACTATTTGAAAAATCAAAATTTTTTTCACGCTCTTCTGTGCTACCAATAGTAGATATAGCAGCATCTACAGAATTACTTTGCAATGCTGCAAATATAGTACTAAACTGCATATCTTTAAATATCGCTTCTTTACCTAACTCTTTTGCTACTAATTGAGCAAGCTCAATGTCAAAGCCAGTAAATTTACCATTTTCATAATATTCAAAAGGTGGATAATCTGCAGAAATTGCAAATCTAATGATATTATCGTGTTTATTTTCCTTGCATCCTGTTAATAGAATACTTATCACTATAATAGCATTTAAAATATATTTTTTCATATTACTAATTTATATTCATATTTTATTCATCTTATGAATATAGACATTAAAAATTGAATAGTCAAGAAATAATGAATATAATTTCAAATATACTTATTACATATTCAATATGAGGAAAATGCATAATGCATGACAACACACTAGGTGAACATATTTTAAATATTATTCAAAATCACGAAATTTTAGAGCAGAGCGATTTACAGACCTTGCTTAAAGAAAGAGGGCACAACATTCCTCAGGCTACTTTATCAAGAAAATTAAAAAAACTTAAAATTGCCAAAGTTGCTGGTATGTATAAAGTAATTGACATCAACCAATATCGATTACCATTAATACTTAATATGCAAATTTCGGATTTTGGTTTAATAGTACTACACACTCAACCAGGACAAGCTAGCAGCCTAGCTTACTTTCTAGATCAGAAGTATGTTATTTATTCATTAAATAATAGCAAAAACATAGGAATTATAGGAACTATAGCAGGTGATGATACAGTATTATTGATCATCAAAAGTAAGGCTGAACTTAACAAAGTATTACAATCAATTTATGAAACATTTCCATATTTAAGTCCTGAATAAGAATGTTGTAAGTTAAAAATGTGATATAAAGGAGATAAGAGGGATTCCTTTGTTTAAATCTTTGTCTTCTTTTTTTCAATATACCTACATATCAGAATGGACAATTCATATAGAATCAGCATTGGTATTGCAAGCCCTACTTGGCTTAATACATCAGGTGGAGTTAAGATTGCAGCAATAATAAAAATTACCACTATTGCGATTCTACGTTTATTTGACAAACTTTGTGCAGTCAGTAGCCCAACTCTCACCATTAATGTGAGTATGACTGGAATTTGAAATGCAGTGCCAAATGCAAACATAAATTGGAGAACGAGGTCTAAATATTCGCTAACTGATGGCATAAACTCTATCGGTATATCGAAGGATTTACCACTGTGTTCGAAGTTGATAAAAAACTTCCAGGCTAAAGGAAATATATAGTAATAGACTACAGTAGCTCCCGTTACAAATAAAACCGGTGTTGCAATTAAGTATGGCAACAACACTGCCCTTTCACTTTTATATAACCCAGGTGCTAAGAACATATAGAATTGCCATGCAAACACAGGAAAAGAGAGCAAAAGTGCACTCATCATTGCAACTCTAAGATACACAAAAAATGCCTCTGTTAAGTCTGTGTAAATTAAAGAAAAACCTTCGCTACCTTTTGTTGCTTCTATTAAAGGTGCGAGTAAAAAACGGTATATATTTTCCTTAAAGTAATAACAAAAACCAAAAGCAACGCAAAAAAATAGAAAGCAAAAGATAACTCTTTTTCTGAGTTCCGCAAAGTGCTCATAAAATGAGGCGTATTTGTTTGAGTTCCAGTTCATACTTTACTATAGCTCAATAATGCTATGTCTAACATTCTCAGCGAAAAAGCCCACTCATTGTCATACCACGCTGCAACCCTGCATATATCACCTGTAACATATGTACCAGTTAAATCCACAATTGCACTATAAGGGTTATGCACAAAATCTATTGAGACTAAAGGTTCCTCGCATATAGAAAGTACATTTGACATTGGATAACCCTCTGTCATCCTAGTACCCTCTGATGTCATCCGAGTAGCTGACACTGGGATCCAGAAATTAGATTCCAGCGTCACGCGCTGGAATGACGTAGAGGAGAGAGCTGCATCCTTAAATATTTCATTGATTTCTTCAACGGTCGCTTTCTTATCAGTCGTAAATTTAAAATCAACCATAGAAACATTGCTAACTGGAACTCTGACGGCAGTGCCATCTAGTTTTCCTTTTAATTCAGGGATGACAGAACCAATTGTTTTTGCTGCCCCGGTTGTAGTTGGCACCATAGATAATCCGCAAGCCCTTGCTCTACGCAAATCTTTATGATTACCATCAAGAACATTTTGATCATTCGTGTAGGCATGTATAGTAGTCATAAAACCGCTTTTTATGCCTAAACTAGAATGTAGGACTTTCACAATCGGAGCAAGGCAATTTGTAGTGCAAGAACCTGCTGATATCACTTTATGCTCTTTTTCGAGCATATCGTTATTCACACCATAAACTATAGTGACATCAGCATCCGGAACTGGAGCAGAGACAATTACTTTTTCTGCATTGTGCCTTATTGCTTCTTCACGTTTGTTGAATGCACCAGTACATTCAAGTATTACATCAACATTCCAAGGAATATTTTCAGGGCTCCGTTCTCTATACAAAGAAAACTTTCTGCCATTTATGGATAGCCAATTTTGAGACTCATTAAAATCAATATCACCACTGAATTTGCCATGAACAGAATCATATTTAATCAAATGTGCATGCTGCTTTGCACTGAGCGATCCATTTACAGCTACAACTTCTATTTGCTCACTATACTTTTCTATTTCATAAATAGCACGCAATACGCCTCTGCCTATTCTACCAAGGCCATTAATTCCTACACGAATCATCATCTCTTCATTCAAAAAATTTAATTATAGAGGATATCACTTGATATTTCATTTTATTCTTTTGACTGCTAATTGGCAGTTTTAACCTTAATATATTAATATTCACCTTGACTAAAGAACTATAATACTGTATCATTTTATCAATAGTATTGAAACTTTAATAGGAGGCTAATTATGTTATTACAGAGGATCATTATAGATCAATTAGAAAAAATTTCAGGCCTATCATTTCTACACAAACTTGCTACCGATAAAGAATATTTTAAGGAAGTGTCAAGGTATTTGGAAGAAAATCATAAGATGAGCTTAGAAGAGTTTATAATTAGCGTTTATAGATCAAGTGGAGGAGATGTCAATTTTCGTGATTATAAGGATGAGGCAGCATTATATTCTGCATCAGAAAACGACAATCAAGATATGGTTCGTATTTTAACATCATGTGGTATAAGCATTGATGACTTTAATTGTGAAATTAGTAATAGAATACAGGAAAAATCTGAACAATCTAGGAGAATTTCATTAAGTAATAATGCTAATGTTTCACATATCTACGAAATAATACGCAGAATTACTAATATAAGAGATGCTTTCCAACATTTGGACCTTAGACACAGTGATAAGAGACCTTTTATTGTTGTGTGTATTACTAGCTTTGTGAGTTTGATGGCTATTAATGCTATTAAAGGTAATTACTATAATGGTCCTGGTAGTCTTACTTGCATTCCTGTTTTCCATGCCAACATGTCAAACTTTTCTGATTTTACTACTGATAGAATTAATACCTTTGCTAGCTTTATTATTGGAACAATAGCATATAAGGCCGCACAAAACATTTCTACGTTAGTAAGAGATGTTTCTAGTTTACTCCATAATAGATTGGAAGTGCAAAAAAATGAATCAGAAATCGCTAGATATAAAAAAATACAAGAGAACGTTATCTCTATTCTGTCAGAAGTAAAAGTAGGATCAAATTTGTCTAGAGATATCAATTGTTGATGTTACCTGAGTACAGATTTTTCTCATATCTCAATACTTTCTAGACTGTTATTGAGTGCTTTCACATCTGAGTTTTCCTACTGTCATCCCAGCGCGTGACGCTGGGATCTTTATTGCTTTCATAGTCTCATTTATTATTTTGTAACTAAAAAAAATACTTTCCCTTTTTAGAGAACTGCATATAATAGATTTGACATTGCAGTGCGTTGTGCAAACAGAATTCCCAATACTATAACCTACAGGAGGCCTTATGAATAAGAAATTTCTCTATTCACCATTGTCAATAAAAAGTATAGGAGAAAACGGTGTATTTTCTGGTTATGCGAGCGTTTTTAACATAGTTGATAAACAAAATGATCTGATATTGCCCGGAGCATTTAAGGAAAATTTAAACAGAAATAAAATAAAACTCCTTTGGCAGCATAATCCTGACGAACCTATAGGTAGCATCATAGATATTTATGAAAATGATGTTGGCCTGTATATAACCGCACATTTACTTTTGGGTATTCAGAAAGCAGAAGAAGTGTATTTGATGCTCAAAACTGGGGCAATTAACGGACTTTCCATCGGCTATATACCTATAGAGTATGATGTTGATCATAAAAGTGGAGCTAGAGTGTTAAAACAAGTGGAATTATGGGAAGTCAGTTTGGTCACTTTTCCTGCAAACTTGGCTGCTCAGGTAATCAATGTGAAAAATCAGAACAATGAACAGGAAGTGTTAGCAAGAGCGATAGAAAAAGCAAATGCTGTACTTGCAGACATGTACATTTCTGCTTAAAGTGTATTAGGCGGGCAAAGACTTTACCATAATTTGACACCTGTGTTAGTATTTGTTTAACATTTATACTAATATATATAACTTTATTACTATTAAAATTTTCTGTAAATTAAAGTTAAAAAATAAGGTAATTTTATGCTAAATATTAATAATAAGGTTAATTATGAAATTAATATTAAGCGAAAGGAAAAAAAATACAGCTGGTCTACTGTATTTGCGCATTAAGCATAAGAGATAAATTTTTATCTCCAGATCAGGGAATGTGTAATCAAACTCAAGGAGGAGTAAACGAATATCAATTAACAGAAAAAGCTAAAAAAGAACATATACCTAATTCCTCTATGAGTTCCCCTAATATTGCAAGCATACATTCATTGAACAGTCAGAAAGCAGTTAGAATAGGCTCTTAGCATAAAGCACCAGCTCCTCTTTTGTTAAAGTGTAGGAGCTATCTTCCCAATGTTGTTTTAGCAATTCCAAGTTTCTACCTAAACTTTTTCCTGGCTGGTGACCTATACTTATTAAATCATCGCCAGATAAAGGAAATTTTGGAATATTGAATGTGTTAGCAAATGAAATGTATTCATCAACATTTTCTCCAGACTCAACACCACAAATTTTCACTAAATCACAATATAATTCTCTACCAAATAAAGATATGTATTTTTTTTGCTCTTTTTCTGAGAGTTCTGTTTTGATATCGTTGGATAGTAAAAATAGCAGCTTTTTCTTTTGCTTGTTTGAAAGACGTAAAAATTTGCTTACATATTCTCCAAGACTTAGCCTGTCATTTTTTTTAGTAGTCCTAAGGAGTAACGCTAATTTTACTAGTGCATCAGTGCCCAAAAGAAGTGGCGAAGACAGAATTTCGCATTTTACTTCTTTTGGGATAATCTTTTGCAAAACATCAGATTCTTGCATGCTCTTAAGTGTTGGAAAAGGATCATTGCACTCCAGCAATTTAAGTATTTCATCTCTTATTCTCTCTCCAGAGAGGTTTTGAATCATATGCGAATGCTTTTTGCATACGTTTAGTATTTCATCACTCAAATCTCCGACACATATTTTTGCATGAAAACGAAATGCTCTTAAAATACGTAGATAGTCTTCTTTAATTCTATCTTCAGCGTTGCCTATAAAGTTTAACCTTCGCGCTTTTAAGTCCTCTATACCACCAAAGTAGTCATATATATGGCCATGCTTATCTGCATACAGAGCATTAAATGTAAAGTCGCGCCTTGAAGCATCCGCTTGCCAATTATTGGTAAATTCTACTTTTGCATGCCTACCATCACATTTCACATCATGCCTTAGTGTTGTGATCTCAAAAGATCTTTGATTTAGAACCGCAGTGATAGTTCCATGTTTTAAGCCAGTTGGAATAGTTTTAATATTACGGAGTTTTAGCGCTTTAATCGTTTGATTGGGAAGCAAATTAGTAGCTAAATCGATGTCGTGGACATCACGCTGCAAAATTGAGTCTCTCACACACCCGCCGACAAGCCTAGCCTCACCACCAAATTCCTCTATGGCATCAATAATTAAACTAGTCTCATGGTCAACTTGCATTTAGGTTAGTACGTACTGCAAATTCATATTATATGAAATGCTTGCAAAAGCCCTATATAAAAATATACAGGGCTATGAAGATTTATTTTACACTTCCAATTATGATATTTGTTGTTGATGAAATGTTTTTTCTGTTCTTGATTCCTCCATACTACATCTTGGTAAACTTGAAGGGTTTTGCTCTTCAGAGCACTCTATGCGCTGCTTTATCTCACTAACGCACTGCTCTACAACATCACCAATTTTTCCATCAGCATTTTCTGCCAATAACTTATCAAATCCCTTTTCAACCTCTGCTCTCTCAGAGATATCCTTTGAAAGGTTACAATATTCTAAGATCTCGTCTAGCTGCAGTTTTTTTGCTAATAGGAAATCTTCTTGTTCTTGCTCTTGTTTAAGTTTGGTTTCCTCTTGCAGTTGTTTTGCTAAACTTTTATTTCTATCAAGCAATGGTTCGAAATGCAATCCGCCTTTGTTTATTATATGCACAATACTACTATCATCATAATCAACTTTATTGTATTCACCTGCACTTTTTGAACCTGAATTGTCTATTAATTCATGCAAAGACAGATCTTGGTTATCAACAGTCTGGTTCTCTATAACATGTAGCTTTACCTTATACTTTTCACAAAGTATTCTGCCTTCAACGTCAGGATCACCCCACCTACTGTTACGCATAATGTCTGCTGTATAATCATCTACAGTTTCACTACGGTGCTGGCCATTGTTATCATGACTATTGACAATTGCATTTGTAAACCACTTTGGTGGATTCTTTTGCGCAAATTCCCTACAATCATTTCTTAATTTTTCGGCAGTAACTTGCTCTCCTGTCTGTTGTTCTAGACTTTGTCTGAACGAGTCAAAAAAGCAGCTTCCATTACCAATTGCTTGTCCTACATGGAAATTGTCAGGGTAAGGATTACTATTTAAAAGAGTTATTTCTTGTCCAGGGCTCTTGAACCTTTTCGGACTTCCAGTATCGTAAAAATCATTTGATAGTTTCCGTTTCCTAGGTACATTCATTTGCCCTGAGATCTTGGGCCTTTTTATTCCAACCTCAACATCATGAAAATCACTTGGTAGTTTCCGTTTCTTAGCTGTAGTCATAGTTTTACCTTAATTTAAGCTATATATTACTATACCAACAAAATTGTCAATAAGCGACTAATTAAGTATAGCAGAAATTTTTAAATTATGCAATAGTTATAATTTTACATAGCAAATATGAGTTTTAACTGCGGTATAGTTGGGTTACCAAACATAGGAAAATCAACCTTATTTAATGCGCTTACAGAGTCAAGTGCAGCCGAAGCTGCAAATTATCCTTTTTGCACAATCGAGCCAAATATAGGCAAGATTTCGATAAAAGATCAACGTTTGAAACAAATCGCAGCAATTGCAGGCTCAGAGAAGGTAATCTACAACCAATTAGAAGTTGTAGATATTGCAGGTCTGGTAAAGGGTGCGAGCAAAGGCGAAGGGCTCGGCAATAAATTTTTAAGCCATATCAGAGAAGTTGATGCCATCGTTCATCTGCTCAGGTGCTTTACGGATGACGATATCAGCCATATACACAGTAAAATAGATCCAATATCAGATGCTGAAGTGGTAGAAATGGAATTAATCCTAGCTGATATTGATAGCATAGAAAAAAGGCTTCCTCAATTGGAAAAGAAAGCAAAGCAAGGTGATAAAGAGCTAAAGAGACAACTTGAATTAATGCAAGAGGTATTAGCTACTTTAAAATTAGGTAAACCTGCAAGAAGTTTGGAGAATATCAATGAAGATGAGATGAAGTTGCTTCAATTGCTGACAACAAAGCCCGTTATGTACGTTTGCAATGTTGAAGATACAAATGTTATAACTGGCAATGAATTATCTAAAAAGGTAGAGAGAATGGCAGAGGAAAATAAAAGCAAATTTTATTGCATTTCAGCAAAACTCGAAGCAGATATTGCAAATCTTGATAGTGAAGAGGAAAAACAGAGTTTTTTATCAGAATTTGGCTTACAAGAATCAGGCCTTGATGGAGTAGCGCGTATTATGTATGAAGTGCTGAGTATGATAACTTTCTTTACTGTGGGCCCCAAAGAAGCACGGGCATGGCCAGTAAAAACAGGGTCAACAGCCGATAAAGCAGCAGGTGTAATCCACACTGATTTTGAGAAAGGCTTTATAAAAGCAGAGACAATAAGCTTTGCAGACTACATAAAGTATGGAAGTGAATCAGCTTGCAAAGACGCAGGAAAAATTCGCTTTGAAGGCAGAGATTACATCGTGCAAGATGGTGATATAATGCACTTTAGGTTTAATGTGTAGTTTATTATGCAGCCACTTATTTAAAGTTAAGTTTTCTGGATCCCAGTGTCTGGGCACTGGGATGACATCCTCCCTAGCGGAGATTGCTCTCAAATCACAATGTTCGTACAGTAAGCACTGACCACTTTGCTTCAATATTTGCGATGCCCCTGAACAGATACAAAAAATCTATTGTTTTTTTATAAATTAAATCCTAAGGCATTTTTTACTGTAGATTAATCATTTGATTATAGTATCATTTTAATTAAGCTTATGCTTGGGATATTTATGAAGAATATTTTATATTTTATATTATTAGCTGTCGTATTCGGATCACCCATCCTGTTTGCCGTAGAGCAGCTTGAAGAAAAGAAAATTGGGTCAGTTCATAAAAACGAAAATGTAGGTGCAAGAAAGCAAGATTTACTGAGCAGCACAAATCAAAAAGATGAGTTGAAAAGCAACGTCGATGCTAAACAAACACAAGAAGCTGAGAGCAAAAGATTAGACGGCACTACCGATAAAGAGAAACTGCAACACAACGAGAACAAAGCTTTCGTGGTTGAAAAAACTATAAGTGAAGGTGAAAGGATTGATAAAGATTTGCCAAATGACCAGCTAGAAGGAAGCACAGACAAATTTGCTCAAAATTTACCAAATGTGGCCAATAAAGAAGTGAATAAAGATTTGAAACCAGAGCCTTTGCCTTTAAGTGCTGATTTAAATGAGAATACAGCTAACCCGCAAAAAAATCTACAAGCTGATCAGAAGATCGATATAAAAGATAATGAACTTTCAAAAAGTGATGCGAGTCAATTATTAGAGGGAAAAAAAGAAAAAGTAGAGAATCAGTCTGAAGAAAAAAAAGTGAAAGAAACAAACAGTAATTCCAAGGACCGCAATAGAGTAAAACCTATAACTAAAAAAGATGAAGAAGAGCAAAGTGAAAAGAAAAGTTTACAAAAATGGACAAAGCTAAACAGAGAACCAATAAAAGAATGGGGTCATAAAGACATACAAAGCAAGTCAATATATAAACGACAATATGATAGCCTTAATGAGCATCTTCCTACAACTATATTTATTGACGATTACAGTAAACAATTTTTTTACTGCATTAAGAAGAACAACTTAACTTGCTTAAGAGGAGTAATAAGTAAGCTAGAAAAAATTGGATTAACAATTCAAGAGATACTAAGATTTAGAAATAAATTGGGTGATACTCCTCTCATTTATTCAGTTAAACAAGGTGAGGTAGACATAGTGCGCTTTCTCTTATTACAAGGTGCTGATCTTAGAGTAGTTAATAATAATTTTCAATCCCCAATTGATATAGCAATCGAAAAAAAGCAGGTCAAGATAATAAATGCGATTGCCGAAATGATGCCACACCTTTTGGAGGATAGAAAAATAGACAATAAAGAAAGCTCAGCAATGTACGATTGGGCTGTGAAAACGAAAGAAATACAGTGCGATAAGCAAGATGATTAGATTTTTGATATTAATTTTAGTTGGTCATTTATGTTATGGAAACGAAATAAATGATGAAAAAAATCCGATTAGTGATTTTTTAAACGCTCTGCATGATGTAAAATATGTATCTTACAGCAAAAAAGACTTTGCTGAATTTTTGGTGCAGTGCCACAAAGAGGGCGTGCCAGAAGATTTTAAGAAAGGTTTTGGTTCTAACTTAAATGGAGCTAATTTTAGTCAATTATATCTCAATAAATCTGTTTTTGATGGAGTAAGTCTAATTGGTGCTGATTTTTCTAACACCGATTTATCAGATGTGTCTTTCATTGATGTTGATTTACGTGGTGCTAATTTCTCCAATGCTAATTTACATGGCATTAAAATAAAAGGTACAAATTTGAGTTTTACAAAATTTGTTTCTGCAAATTTAACAGATATCGTATTTGACCAGTCTAATGTTAGTTATGCTGATTTTATCAGTTCCGATCTCAAAAAAGTAAGTATGCACAATGTAATTGGTGTGCATACTAATTTCTCGAATGTGAAAATGAGTTTTTCTAGCTTATCAAACTCGAATGTTAGCTACGTAAATTTTAGTGATAGTGAAATAAACGATACCGTTATGCAGAAAAACAACCTTGATAATGCAAGTTTCTTTGGAGTGGATGCATATAAATTAAAGATACAATTTTCTTCATTAAAAAATGCTAACATATATGGTGCAGAGTTAAAAGAATCAGACTTTACAGGTAGCAATCTTTCCGATGCCTGCCTTAATTCTTCTATCATAATTGACAGTAACTTCGACGAAACTAATTTAAGCAACACACAAATTTCCTATGTGAATGACGATAATTCAAGTTTTGTTCAATCTATACTAAATGGTTCCAAGATAAAACATGCATATGTTTCTGAAGCAAATCTTCATGATGCTGATTTATCCAATATTGATTTTAGTTTTAGTGAACTGCATCAAGTTAATGTCTCTAATGCTGACATTCGTCACGGAAAGTTTCATAATACTAAAGTTGCGAATTCTAACATGAATGGCTCATTTTTTGACCATTCACTATTTACCTCTGCAAAGATAGAAGATTCAGACCTTTCTACAACTTCAATGTATAAGATAAAAATCCAAGACTCTCAAGTTTATAACAGTACGCTTTCTCGCCATAATATTGATTCCAGTGAAATAGAAAATTCAACATTCTTTAATTTATTAGCTGATAATTCGAGTTGGTCCAATTTAAAAGTAACTAATTCAAATTTTATTGAAAGCGATTTCAGATCTTCTTTGCTTCACGCTAATGCCTTTAGGAAAACTAGTTTTTTTCTTAGCAATTTGAGTAATTCAACAATTAGTGATATGTCTTTTCTCTCTTCAAGCATATATAAAAGTTCAGTTGCTAATGCTCATTTAACAGGTTGCAAGTTTGATAATTCAATTTTGATTGACAATAAAGGACAGAAAAAACTTGCAGGTTCAGAAAATGCTATAACTTCGATTAAAGATTTGCAAGAGAAAATATCACAGGGTGAAAAATTTAATGTAAATTATTCTTACTTTGAATTTAAGGATATGAATTTAGAAAATGCCGATTTTTCTAATTCAACATTGAGTAGAGCAAAGTTTGTAAACGTTAATTTGAATAGGGCAAATTTTGAAAAGACCGATTTGCGCTATACTGTCTTTGATAACTCTTCTCTCATTGGCACCAACTTATCAAATTCTAATTTAGAAGGTTCTAGCTTTTTAAACTCTGATCCAAAAAGCACCATGTTAAAAAATGCAAAGAAAAATGACCGTAAAAAGTGAGGGCGTATTATTGGTTCTATCCTCCCCTTCTGGAGCTGGAAAAACTACTATATCAGCAAAATTACTTGAGCAATCAACTAATTTAGTTAGGTCTGTTTCTATGACTACACGCAAGCCTCGCCCCGGCGAAATAAATGGAAAAGACTATTTTTTCGTTACCGAAGAAAAATTTCACGAGTTATGCAAAGCTGGCCAAATGCTTGAATACGCCAAAGTTTTTGAGAATTTTTATGGTATACCAAGAAATTTTATAGAGCAAAACTTAAGCAATGGAATAAGCGTTTTACTAAGCATAGACTGGCAAGGAGCATTTCACTTATTCAAGCTCATGAGAAAAAAAGTTGTGAGTGTTTTTATACTTCCCCCTTCAATGAAAGAACTTAGGTTGCGTTTGCAAAAGCGTAATAGTGATGATGCAAGCGAAATAGAGCGCAGATTAGCCGAAGCTCAAAAAGAGATAAGCAAACGTGATAAATATGATTATGTAATAATCAATGATGATATTGACAAAAGTGTAGAAGAGATAAGCTCCATACTAAATAAAGAAAGACTTAAAAAATCAGAAGAAAAACCAAGCCTGGAAGACTGATAAAAACATCAATTTGGATATTTGCAGCTATAGTTTCTTATCCTATTTTAGCCAGTAGCACGTTTCGCAGTTTAGCTATATTTATTATTTTTTAAGATTAAATGGTTAAAATAGTAGCAACTGTTCAAGTGAGGATTTGACTATGATAACAGATTTTCTAATAGAAACTAGTTTTCTGCCTTTCCACCTATACATATACAACGTTTAGCTCAATTTAAAAGTCAAACTTCTTGGTTGTTAGTTTAGTGCTGACAACTTAAATAGCTTTTAATATTGAGGTTTTAGTATGGGTATAGATATAACTGCACTAACTACTAATGCAGATAAATTAGGTGAATGCATAGATAAAAATAAAAAGCAAGAGCAGGATAGAAAAGACGAGCAATTGCACTGCACTATAGAGAGAAAGGTAAAAAAAGAAGAACACAAGCGTGAAAAACCAAGAGGTCAAGATGGAACCCTCAAGAAGTGTAAAAGGTTATTTGAGAAAGATGCTAGTCCTGAAGTATTAACTAAATTAGAAGAATCACTTAGAGAACAAGAAAAATATTATAGGTATTATGTCCAATGCTTCCTTCCAGTGCTAGATAAAGCAATAGAACGATCGAAAAAAATATCAAATGAAACAAAAGAGCGAGTAAAGCAAGCAATTTCAGAAATTACTTATAATAGTAGATATTGTTTTACCCACAACCGTAGGGACAGCGAAACAGAGAGTGGCTACGGCAGTGATGTTGAAGATGATCATGAAGTAGAAATAAGCAACGAAATAACAAATAACAATGCTCTACTACTAAAAGCGATCAAAAATGGAAATAACAGGAAATTTAGAAAATATCTAAAAGATTGTACGGATATTAGCAGCATAAAAGCTGAAGAAGGGAAAAATATTTTACACCTCATTGCGTCGTTGGAAAAGAAACAGAAATGCAAGTTTCTGGGTACCCTAATAAAAACGGTCACCAAGGAAGATCTAGCACAACTCATTAATAGTGAAAATCAGACCCCTTTTCAGGTAGCACTAATTAACAAGGTAACAAAAGAAAAACATGAGTCTAATACAATTCGAAGTAACGATAACACACTTAAGTTTCTTACAAAATTGTTAGAGCATGGAGCCAGCTCTGATAATTTAGAATTATCTACAGAAGAATTACAAAACTTAAAAGAAGAGCAAAAGACATACTATCGTAATTTCTTAGAAAAATTAGCAGAGTCAGTAAAGAAGTCTAAGTTAGACCAAAAGACAGAAAACTCGGTAGTAATTAAAATCGCGAAAATTACCGACGGTGGTTACCCATTACATAAAGCAGTTTCAGATAAAAATATAGATAGATTTAATGATTTGCTACAGAGAGGTGATGATATTACTACTAAAAATGCAGATGGTGATACGGTCTTACACTGTGCTGTGACATTAAAGAAAGAAGCAAAGTGTAACTTTACTCAGCTTATACTAGAAAAAAACAAAGAACTGGTAAATACTCGAAACAAACAGCAAACACCTCTTCACCGATTACTTCAGTATATAGAAAAAAAGAGCGGGAAACAATCATGTACAGGTAAAAATTTTGAAAAAACTAAAAGGTATGAAACCCTAGAACTATTGCTAAAAAATGGTGCAGATATTACTGTGCAAGATAAAGATGGAAAAAATGCTCTGCACTATATTGCTTTACTAAAAGGAGAACAAAAAGTTACATGTTTAGAGTTGATTTCAAATAAAGATGATGCTGTAAATACTACTAACAAGGAAGGGCAAACACCGCTCCATCAGGTACTCCAGCGCATACAAGAAAAGAGTAAAGAGCCTTCATTGAAAAATAAAATAAAAAATGTAGTAAAAAATGTAGTAAAAAAAGAATTTAAGGATACTGGCAGGTATAAAACCTTAGAGTTATTTCTACAAAATGGTGCAGATATTACTGTGCAAGATAAAGATGGAAAAAATGCTCTGCACTATATTGCTTCATTCAAAGGAGAACAAAAAGTTACATGTTTGGAATTGATTTTAGGTTTAGTGGAAAATGGAACAATATCTAAAGATAAATTAGGTGAAGCTATAAATGCTAAGAATGGAGAAGGGAGCACACCCCTAGAATTGGCATTAAAGAAAAAAGCAAAAAAAGGAAGTATCGAATACCTATCGCAAGAAACAATTTTTGATTTAGCAACTAATTATGATAATACAACAAAGTTTTGTGCAGCATTATTACAAAACGGTGATTCTGGTTCTTTGTGGTTAAAAGATCCAGAATTCCATACTAAAAAGTACTATTTAACTTTACGAGATCTAAAAGATTATTCAGGGACTCCACAGAAAGCACAGGAGAAAGCTAAAGAACTAAAAGAGAAGCTTGAAGAAAAATACCACTGTGGAACTGCTTCGAAAAAATGCAAGTCTGGCATTAAAGAAGCAGGTTCTGGTATAAGAAAAGGAGTATCTGCTGTAGCAGGATTCATAGATCCAGCAAAAAGGACCCGCGAACTGTTAGCAATCACGATAACGATTACTGTTATTGCAATGGTAACATTTGCTTTCTTTCAGGGTCAAATGGCAATTGGAGCAGCCATTCCTATCATAGCTACTGCTGGAGTTATATGCCTTACTTTAACTTTAGGATTTAGTGGTATTAAGAAACCTTTTGAAAAATCAACCAACAAAGCACAGGACACATTTAACGACAAAAACCGCTCTAATTCAACAACAGAGCAGAATCAAGCTTCGAAGAACCTTGTTAATAATGATCAACAGAATTTAAGAAATGAGACTAAAAATCAAGCAGTACAAAAGTCACCAAATCAACCAGAGCATACAGAAAACCCAGCTACTAAAATGAGCGATGTATCAATACTACGTCAATTCATGAATAAGCTAGATGGGCTGACTAATAAACCCTCTTCTCTGGCGCTATGAAATCAATCTCACCGCTCAGAGTTTTTTCAGCCACTTTTTTATAATCAATTTTTACGTTAATTTGCCCTTTCTTTTCTTCAAGCCACGCTATAGTGTGCTTCATCCAGTTTTTGTCATCACGTTCAGGAAAGTCTTCACGAGCATGGGCACCTCTGCTTTCCTCGCGATTAGCTGCGCATTCCATGGTAATAACCGCTTGTGGGATCATGTTAGCAAGCTCCAGTGCTTCAACTAAATCACTATTCCACATCATACTGCGATCCTCAAGTGAAATATCAGGCATCATTTTTGCTACCTTTTTTATAGCTTTTTTGCCTTCTTCTAAAACTTCAGCAACACGGAACACTGATGCGTACTTTTGCATAGTGTTCTGCATTTCGCTGCGTATTTTTGCTACTTTTAGCCCACCGGAGGCAAATCGCATTTTATTAAATCTATCTACTATCCAGTCTGTGCAGTCTGAATGCAATTTTTTATGTGGTGTACCGGATTTTAGTTTCTCTCTTGCTCTGAGCGCTGCAGCTCTACCAAAAACCACAAGATCAAGAAGCGAGTTAGAACCAAGTCGATTTGCACCGTGCACAGAAACACATGCAGCTTCTCCAATTGCAAATAGTCCATCTACCACTTCTTCCTTACCTTGCTTCAGCGTGATCACTTCTCCATAATAATTGGTTGGAATGCCACCCATGTTATAGTGAACAGTCGGAATGACCGGTATTGGATCTTTAGTGACATCAACTCCAGCAAAAGTTCTTGCGGTTTCGCTGATGCCCGGCAATCTGAGTTTTATTACTTCCGGATCAAGATGCGCTATAGTTAAATACATATGATCTTTTTTTGGTCCAACCCCCCTTCCCTCTCTAATTTCAATTGTTATTGCGCGACTTACCACATCACGGGAAGCTAAATCTCTTGCTTTTGGTGCGTAACGTTCCATAAACTTCTCGCCCTGAGAATTAACGAGGTACCCCCCTTCACCACGGCATCCTTCTGTCATCAAGCACCCTGAGCCATATATTCCTGTTGGATGAAATTGTACAAATTCCATATCTTCAAGTGGTAATCCAGCCCTTACTACCATGCCATTACCATCACCTGTGCAGGTATGCGCACTTGTTGCAGAGAAATAAACACGTCCATATCCACCTGTTGCTAACACCACTCTATGCGCACGAAATCTATGTAATGTGCCGTCGCATAGCGACCAAGCAAGAACTCCGCAGCATGCTCCGGTTTCGCTATCCATAATTAAATCAATCACAAAGTATTCAACAAAAAATTCAGCGTTGAATTTAAGACACTGCTGATATAGAGTGTGAAGGATTGCGTGCCCAGTCTTATCTGCTGCCGCACAAGTGCGCTGCGCTGATTTTCCTTTACCAAAGTGAGTTGTCATTCCACCAAAGGAACGCTGGTATATTTTGCCATCTTCTGTACGAGAAAAAGGTACGCCAAAATTTTCAAGTTCAATAACAGCTTTAGCAGCGTTTTTACACATATATTCTATTGCATCTTGATCACCAAGCCAGTCTGAACCTTTTATTGTGTCATATGCATGCCAGCGCCAATCGTCTTCACCGATATTACCTAAAGCTGCACTAATTCCGCCTTGTGCTGCAACTGTATGACTTCGTGTAGGGAAAATTTTAGAAATGCAGGCAACTGAAAAATTAGTTGCAGCCATCCCAAGCGTTGCTCTGAGCCCTGCTCCACCTGCACCTACTACTACCACATCATACTCATGTTCTATGATCTCATACGCTGACTTATCCATATTTACTTATTTTATCATTACAGGCTTATGATATCACAGAAGTAGAAAAAATCTATACAAGTTTTCTATAGTTAAGACGTCATGCCGCCGCGGCGCTAACAAGTAGCGGGATGACGGTTGTCGGGGTGTCATGAAAGTAGCTGACACTTGGGGTCTATGTTTTTTCTGGTCACACGTACAGCTGTACGAACATTGTGCTACTAGTAGGGTGTCATGCCAGTGCTTGACACTGGCATCCAGGAATTTTATTAAGTTGGTGAGTATAAAAGTAGCTGTTTTATGTTAAAATACGACGTTTTCGATGAGATTATATGGAAAACTGGATTCCAGTGTCAAGCACTGGAATGACACCTCTCTTGGGCTCTTTTAGCTATAAACATTAAGAAATTTACCAAACGAAAAAAAAGGCAAAAGAAGCCCCGTGGTTATTATCCGCTTTAAAATATTGGCGTTTTTTATGTTTTAAACGCTTGACAAGCGAAATTCAGCTGCTTTTAATTGCAACTAACCTACGCTGCAAATGTTTAAGAAATTTACTAAGCAGAAAAAAAGACAAAGAATCCCCGAGTTAGCTAGTCTTTTACTATCTCTGTCGAGTATTGGCATTTTTTGATGTCTTGTAACGCTTTATAAGCGCGTTCAGCTTATTTAGATAAAAATCTAGATGTAGATGAAGTTTTGTAAAGACATACAGTATCTATATACTGCAAAAAATTAAACATAAGACGCCGATACATTAAGTAATCCTTACCTTTTAATCTGCAGATTGGCGAAAGCAAATACAATAGCTTCACTGTCATGATAAAGGGGCTGGCAAAGCTTGTCAAGAAATTTTCTTATTTCATTTAAATTGCTTGTAACCTTCTTATACACTCATCTTTACCAAGAATCACCATGATATCAATGATTCCAGGTGCATCCATTACTCCAGTTATAGGGGCGCGTAATGAGTGGTATACATCGCTTATTTTCATATCGTGCAATTTTGCACATTCCTTGATCTGAGAAGATAAAAAACCCTTATTCCAATTTTCATCACCGATCTTTGACAGAAATGACGCAAGTAACTTGATTATATCGAGGTTAGATTTGACAATTTGACGAGCTTCTTCACTTAAATCAAGTGGCGGATCTTGAATATAAAACCTTGCTAAATCCAGCAGTTCAGCCAGGTAATTTGCTCTTTTTTTTAGTTCCGTTAGCCCCTGTAATAAATAGTTCTTTTTTTTGTCAGTTAGAGTATTTTCTCCAAGTATTAGAGCCAGAATATCTTCATTGCTCATATTACTAATATAGTGGTTATTCAAATGCTCCAGCTTTTTGAAATCGAGCCGTGCAGGTGAACGACCAATACTTTCTAAATTAAACCACTCTATTGCTTGCTCATCGCTAATAATCTCATCGTTGCCGTGACTCCAGCCAAGTCTCAGCAAGTAATTACGCATCGCTTTTGGCAATATTCCCATCTTTTCATAATCGCAAACGCTTGTGGCACCATGCCTTTTGGATAGCTTATTCCCATCTTCCCCATGGATAAGCGGCACATGTGCAAAGCGTGGAATGTCAAAATCAAGAGCCTGGTATATTAGCAGATGTTTAAAGGTATTAGTGAGATGGTCAGAACCGCGTATTATATCAGTTATTCCAGCATCATGATCGTCAACTACCACGGCAAAAATATATGTTGGAGTGTTATCAGAGCGTAAGATCACTATATCATCAAGCTGGTCGCTATTTACTTTGATTTGGCCGTATATTTTGTCATCAATGACGATCTCTTGTGAGTCTGGCACTTTGAAACGGATAACTGACCTCACACCCGATGTCATTCCAGCGCGTGACCACATATTTTTCCAGTGTCGGCTACTTGGATGACAAGAAGGAGGTTTTGTAGTACATTTATGCTTGTATATCTTGCCCTCTTCTCTTGCTTTTATTTTCTTTTCTGCAACTTCATCCTCAGGGCAATAACAGTGATACGCCCTACCCTTCTCAACTAAAAGGTTTGCTACTTCTTTATGCCGCTCTATTCTTTTTGACTGATATACTATTTCCCCATCACAGCTCACACCGAGCCATCTTAGCCCTTCTATAATTGCATCAATTGCTTCTTGTGTTGAACGTTTTCTGTCGGTGTCCTCAATTCTTAGCAAAAACCTGCCACCATGATGCTTTGCATAGAGCCAATTGAATAAAGCAGTACGAGCTCCTCCAATGTGCAAAAATCCTGTTGGTGATGGAGCGAATCTCGTGACTATACCTGGCATATTTGTCCGTTACAGTAATATAAATGATGATAGCTAAAATTTATGTTTGTAACAATTTAGAATTTATTTATTCTGAGAGATAAAATTTTATTTATTTTTCATAAATTGTGTTGTATAATTTAGTATTGGTTGAATATAGCGAGGTGAGTTATGGATGGACTTGTAGATATAGCAAAATTGCTTTCAGATAATGAAGCTAATATCAATTGGCGTTACACCGGCCCTTTTGATAAAACAAAACAAAGAGTACAGGCAGATAATCTCCTGCATTTAGCTGCAAGAATACAAAACAAAGATAAATTTGTAGACATTTGCAAGAAGAACATTGCTTCTGTAACTGCGCATAATGAATACGGAAATAATCCATTTCATGAAGCAGCAAGAAGTGGAATTTTGCTGCCTGCAGTACAAGAGATTGTGGGTTGCTTAAAGACGGAAGCTGGTAACAAAATTAAAAAAGCAGAAGAAGCTGAAGATTGGAAAGAAGTAAGCAGATTAAAAGAGGAACTTAAATGTAATAAACAATATATTAAAGATGCACTCTGCAGTAAAGACTATGCTTTTAATAACAAAAAGAGAACTCCTCTTTATTACTTAGATGCTGCACAACAGAAAGAAATTAAGAAAACCGTAGGCATAAAAGACAGCTTTATATGTAACCAGAAGTTTCACCTGTGCTTATATATAATAGGAGCGATAGCATGTATCGCTGCTTTATGTTTGTCTTTATACTTTTTATTTTTAGTTTCTCAATCTTTTGCACTAAGCTCGATGGTTGCAATAGCTTCTGGCGGAGTCACATACCTGTCAGTTAAAGCATGTAACGGGATATACGGCTTGTATGATGAAAGTACTATAATGACAGATCCTGATGTTATGCAACTTTTAAATGGTGGTTTAGCTGCAGCATGAAGCTAGAAATTACTTGCAGGCAATGATATAGAAATTTACTTTCTTAACTTAAGAAAGTATACTAATACGATGACGGAAAAGAAGTACAGTAAGATTTTAATAGCAAACAGAGGAGAGATTGCCTGCAGGATTATCAGAACTGCTCGTAGGATGGGTATATCTTGTGTGTGCATATACTCGGATGCAGATGTAAATTCTGTGCATGTAAGACAAGCAGATGAGTCAAGATATATCGGCCCTTCGCCATCTTGCCTCAGTTATTTAAACATTGAAAAAATATGTGAAGTAGCAGTTGAAACAGGTGCTGAGGCAGTTCATCCTGGCTATGGTTTTTTAGCAGAAAATCCAGATTTTCCACGTGCTTTGCAAAAACACAATATAGATTTCATAGGTCCCAGTGCAGAAACAATAGAAGTTACAGCCAACAAAATAACAGCAAAAGAAGCGGCAAAAAAAGCTGGAGTGAATGTAGTGCCAGGATATATGGGTAAGATCAGCGATGCTGCCCATGCAGCTCAAGTTGCTGAAGAGATCGGTTTTCCCGTTATGCTTAAAGCTGCATCAGGCGGTGGTGGCAAAGGAATGCGAATTGTAAACTCCAAAAAAGAAATTGAACTAGCATTTACATCAGCCACAAATGAAGCAGAGAAAAGTTTTAAGGATGGCAGTATCTTTATAGAGAAATATATAGAACTACCAAGACATATTGAAATACAAATCATAGCAGATAAATATGGCAATATAGTGTGTCTTGGAGAAAGAGAATGCTCGATACAAAGGAATAACCAGAAAATAATAGAAGAAACGCCAAGTCCATTCATTAGTGAAGAAGTAAGACAAAAAATGTATGTTCAATGTGTTTCTCTGGCAAAGCAAGTTGGCTATTTTTCAGCAGGCACTGTTGAGTTTGTTGTAGATAAAGACCAAAACTTCTATTTTCTTGAGGTAAATACGAGATTGCAAGTTGAGCATCCAGTAACAGAATTTATAACTGGAATAGACATAGTAGAAGAAATGATTAGAACTTCCTGTGGAGAGAAATTGAGATTCAATCAGGATGATATTAAACTTACTGGTTCTGCAATAGAAAGTAGAATTTGCGCTGAAGACCCATCGAAGAAATTTTTCCCTTCCAGCGGAAGAATAAAATATTACGATAAACCGGGTGAAAATGATTATGTAAGAATAGATGATGGAGTTGCTGCAGGTTCAGAAATTAGCACGTTCTATGACTCAATGATTGCAAAAGTTATAACATATGGAAAAGATAGAGTAGAAGCGATTAGCAGAATGCAAAAAGCATTGTCTGAATGCTATATAGAAGGAGTAACAAATAATATAGAATTTCTAGAATCCATCTTCCATCACCCAAATTTTATCGCAGCAAAGCTCCATACGAGATTCATTCCAGATCATTACCCTAGTGGGTTTCACGGCGATTTTGTTGCAGAGGAGTATATTAAAATATTTATTTTCACTGCGTTATATGTTCATTTGGAAAATGAAGAAAGGTACCATCATAAAGCAGTGAATGAAATATCTCAGGTGTCATTCCAGTGCGTGACACTGGAATCTAGTAAAAAAGAAGGGGCACCAGTATCAGCTACTCGGATGGCAGGTGACCGTGCAAGAGATTTATTCATAGTGAATATAAATGACAATGAGTACTCCGTAAATGCAAAATACCAAGATAATATATTAATAACAGTATATAATCACAATAAATACTCCGTTATAGGCAAGTGGAAATCAAGTTATAGATTGCTATATATCACAATTAATGACGATACCAATATAGCACTTAAAATAGAAAGACAAGGCAGCAAGTACTTCATAAGACATGCAGGTATGAAAGCTGAGTGTTGTATATTAAAACCTCATGTAGCTGAATTAAGTAAGTTAATGCTAAATAATGAAACAGAAGGGATTTCAGTAGATGCTGTAAAATCCCCAATATCTGGCTTATTAGTTAAATTACACGTAAATGTAGGAGATCAGGTAGAAATAGGACAACCTTTATTTGTTGTGGAAGCGATGAAAATGGAAAATATTATATGTGCTGAAGCAGCAATGGTGATAAAAAATATTCCCGTTCAAGAAGGAAAAAATGTGCAGATTGGTGATGTAGTCTGCTTCCTTAAATAACACAAGAAGTATAAACTTGACCCAAACAAGATAAATGAAAACACTTGATGAGCTATGGCAATGGCTATCGGTATGTGCAATAATAGAGTAATTACACCTAAAATGATCTGAATGACGACGGAGAGCAGCATAATATATACCGGTTTTATGCTAGCATTTTTTACTGTGAGTATTACTACCAAAGTTAGTATTAGCAATGCCAGTGCTCGATGTATAAATTGCACTGTCGCTCTGTTCTCAAAGATATTCAGCCATATAGGCTGTAAGAAAAATAAATCTTCTGGAACGATTTGTCCGCCCATTAGTGGAAAGGTATTGTAAATCAAACCAGCATTTAATCCCGCAACAAACGCACCGAAAATTATTTGTATTACAATTAGGGCCAAAATCATCCCTGTATAGTATATAGTGTCACTACTAATCTTAAGTTTAGTTTGCTTTGGCCTGATTTGGTAATCAAAAAATTGATATGACAATAATGCAAAGATAATTAATGCTAATAATAAGTGAAGTGCAAGCCTATAGTGGCTAACATGAGGTTCAGTTACTAAACCACTTTTAACCATATACCAACCAGCAAAAGCTTGTAAAGCTCCAAATAATAATGCCACACATAGCTTTATTACTACCTTTTTAGATATTTTTCTTCTTAATATGAAATATATAAATGGCAGGACAAAAACTAAACCTGTTAGTCTTGCAACCAATCTGTGTACATATTCTATTAAGTATATAGCGCGAAACTCCTCCATACTAATACCATAGTTAAGTGCTTTATATTCAGGTGTAGCTTCGTATTTTAATTTTTCTTGTAGCCAGTCTTGTTCACTCAGTGGTGGTAATGTTCCAGTAATTGGTTTCCACTCCGTGATTGACAATCCTGCTTTTGAAAGTCTGGTAAATCCACCAATCCCTACCATGAGAATTACCATGACCGAGCAGAGAAAAAGCCAAATAGCTACAGGTTTTGCTTCCATAAACCATGCTGAGTTTTGTTCCATCGCTCAGGGTAAAGAATAAATTCCCATAAGGCAAGAAAAGCTGCAACACTATGTAGCAGACTATAGACCGGAAAAAATATCGATACTATATAAAAATAAAAAGGCATCTTTTGCTGTTTGACAGCTATTACCAAAAGAATCAGGTTAGTAACGTATACCACTACAAAGTAGTACAAAAATAATCCATTTAAAACTTTAGTTAATATCAATGAAAGCAGTAAAAATGGAGTAGTAAAAAATATAAAAGCTGCAGAGCCAACAAAAAGATTCAATAGCAAAATTCCCTTAAATCCAGTGTGTTTATAAAGAGACTTTATATTTTTTAAATGAACAATATAAGTTTGCATATAGCCTTTGATCCAGCGCGCTCTTTGCTTAATCCAAGCAAATACAGCAATTGGTGACTCTTCCAATGTTTCTGAGTCAATCATCCTGGTTTTATATCCCATTTGCGCAAGTCTCAAACCGAGGTCAGCATCTTCGGTAACACTATAAGCATCCCAGAAAAACATTTTTCTTAGAATTTTTACTGAAAAATGATTACTGCTACCACCCAAAGGCATTGGCATGTTCATTTTTTGGAATCCAGGCAATAAGTATTGAAACCAGTTCATATACTCCAGAGAAAAGGATTTTGTGAGAAAATTACAATCACAATTATAGTAATTTAATTTCGCCTGTACACAGGCTAACTTATCGTCGCCCTTATTAAATTCAATCAGTGCTTTTTTTAACTGCAATGGGTCTGGTTTATCGTCCGCATCATATATTACTGCATACTTTCCTCTAGCAAAGCTCATAGCATAATTGCATGACTTGGCTTTTGTTCTAGGCAAAGAATAAGGCACTTTTATTACTTCAAAATACTGCGGTAAAGTGTACTTTTCTATAGCTGCTAGCGTTTCTTGGTCATCACTTTCTACCTGAAGCTTCACATCTAATTTTGATTTTGGATAATCCAAACTTTCAATGCTTTCAACCAATTGCTCTATCACTGCACTTTCTTTAAAAGCAGGCAATAAAATAGTATATATAGGAAAATCTTCTTCACTCAGCTTACTATAATCCACTTTTTGGTTGGAGGTTTCACATAAGTTAAAAATTGTAGCTATAAACTTGAATAAATAGCTAGAACATCCGATTATAAATATCAACATCAAAGCAAAATATGTATATTTCTCTGTTAGTGTTAAAATTGAAGTTACAATAAAGAAAGAAGCAAAAAATATTGAGCTTAGTTTAATGCTTTTGGCTGAAAAATTAGGATTCTTGTAATATAAGTAGTTGCTTGCAAATTCTGAAATACCAAAGTGCGAGTTAAGAAGATTTAAAATCTGTTCGCTATCCACTTTTATTAATACATAGTCAATACCGTAATGAGCTTCGACCCAACGGTTGATATCTCGGCTTGTGTCTTCAACCATAAAAAAAGTAGTATTATTTAATTTTTGCCAAGGAATTATATTAAATTTATAGTAAAAAAGTTTTTCTTGCTCTTTGCATAAACTAGAATCAAACTTAATTTTTTCTACATTATCAGCTTGAAGTATGGGCATTAAACCTAATGCAATTTTTTATTTAAGTCACGTGAAAATGAAGATATGACCTCGCTACTACGCTTATCATCTTTACGTTCATGCATTATTTTTTTTACAGCATCAGCAGCTATATTCGCTGTGTTAGCCTGTAAATCTCCAAGAGCTTTTTCAACTTGGTCAGTGACTTTCTTCAAGTTAGAATGGGCATTGTCATCTAATGTCTGATCTAGCTGCTGTCTATTGTGCTTAATGATACTATTAGCTTTATCAAGTGCTTCATTCATCATTTTATTAACTTCTGCATCTAATTCTTTGTATTTTTTAGAAGATTTTTTGTAATACTCCAACATATCTTTCCTGAATTTTTCAGTTTCTTCACTTGAAAATTTGCTTTTGTTACGCTTATTGTTAAGCGCATTTTTTATCACTTTCTTTAGCAATTTATACGAAAGGACAAAACTTACCAAGAAGGCAAGACCGATAATCAGTGATGTAGACATAAAAACCCCTAAAATTCTTTGGACACCAAGTCAGCAATAAATTCCTCTTCAATTTCAGAATTAGTCAATTTAGTATAATAAATTAAAGCAATACTAGTAGCCATTTGTTTTAACTGATCAGTATATTCAGATTTAAATTCTGCCACTTTTTTTTCAATAAGCTTGCTCTTTTTTTTATCTTCCTCTTCTAATATATTCTTAACATTAGCTCTCATTTCTTCTACCTGAGCAAGTGCATCATCTATGATTTTTTTTGCCTGTATTCTAGCTTGGTTTAAAGCGGCATTATACTTGGCAACCTGATCTTCCGTGAGTCTTAAAAGATGAACAGAACTATTAAAAGAATCCAATACTTCTTTACTTCTAGTGCTTATTATTTCATCTAACTTTGGCAAAAATAAACAACTTACTACGAAAAAAAGTGAAGAGAAAAAAATTAAAAACCAAAAAACTTGAGAAAAGAAGGTTGAAACATCAAGCTGTGGCATCTGTTAAGCAGCAAATATTAATAACATTGCAAGTACAAACGCAAGCAATCCCATGATTTCAACCATGGCAGCACCAATATAAACATAACTTTTCATTTTACCTTCTGATTCAGGGTTTCTCGCAATCCCATTTAACATAGCAGAGAAGATATTAGCTATACCTAAACCAGCGCCGAGCATTCCAAACACAGCTAAACCAATTGCTATAAATTTTAAAGCTACTAAATCCATATATTACCTTTAATTATTTCTTTATAATATAATTGTAAAATATTCTACAAGGAAGTCAATTACTTTACTGCATCTGACAAATATACACATGTTAATATAGTAAATATATAAGCTTGTAAAATTGCAACAAATACTTCAAATCCTATCAATGCAATTATGAACAAAAACGGCGCAGGAGTGAAAAATATGTTCATATTTACAATAAACCCTGCTATCACTTTGATGATTGTATGACCAGCAATCATATTTGCTGCAAGCCTTATTGATAGGCTAACCGGCCTTACTAAATAAGCAAACAACTTAATAATAATTATTATAGGTGCAAGCCACGAAGGAGTTCCTTTTGGTAGCAATATGCGTAAAAATTCTACTCCCCTTTCTTTAAATCCAACAATCGTTATATAAATAAAAACCACCATCGATAAAGCGAAGGTGACTATCACATGACTTGTGACCGTGAAACTATAAGGAAGAACACCAACTAAATTACACGATAAAATGAAAATAAACACTGTAAATATCAATGGAATGTGCTGCAAGCCTTTGCTTCCAGTGTTATTTTCTATTATTGAAATAACAAAATCATATACATACTCAACTGCAGCTTGCAAATATCCTGGTATTACTGCCCCCTTCTTTATTCCAAAAAGCAAAAAGAGTATCACCAATATCACCGAAATCATCGTGAAAAGAGATGAATTGGTAAAGCTTACGTCATACCCAAATAACCTAGGTAACTCTATTACCGTATATACTTTAAACTGTTCCAGCGGATTTAATGCCATTTTAATCTGAATTATAAACAGTAAATAAAGTATGAATTTTATAGGACAAAGTCAAGAATTAAGATAAGGCTCTGTATTATTATAACATTAACATATTAACAAAATATGTAATTAGAATGTTAATTACAGTCAGCTCTGTATTTTAAAATTTACTAATCTTGTTAAATTATTCAATATCTTGACTTAATATCTTATTTTGATTATAATTTAATTTTTAGTGAGGTATATAATGAACGAAATAGATTTTATTAACACTAATCATCCTTTAAATTTGGAGCAGGAATTTGGTAACGGATACATCGAATCAGTAGATTGTTTCCTTGACGAAGATACTCGCGATTATTACATAGGACTCAACAATGCAATAATACACTTCTTTTTTGATGGTAACATTGATGAGGATGCCTGGGATTATGAAAGTCTTAAATTCTTTCTGGAGATAGATTTAAAAGGTGATATAGAAAAAATTCTTTCTCTTCGCAAGAAGATATAAAGTTACAAAAGCTTCTACATCATAAACAATGATGTAGAAGTATTCCACTACAACAAGCTTTAAAAGCACTACATTTTATATTACAATAACTTTTTCACTTCTTTTTAGGTCCATGAAATTCACATTATCTTGGTTATTAGAGTACTTAGAAACCAATGCTAGTTTAGAAGAAATTACCGATAAATTAACTCACATAGGGTTAGAAGTAGAAGATGTGATCGATAATTCCAGATTGACTGGGTTTATCGTTGCAGAGGTATTAGAAGTCGTACCTCATCCAAATGCTGATAAATTAAAATTATGTAAAGTAGATGACGGAAGTAAAATTCTACAAATAGTTTGCGGAGCAAACAATGTTAGAGAAGGTATGAAAACTGTGCTTGCATCTCTTGGTAGCACATTGCCAGAAAGTGATTTCACAATCAAGCCCACAAAAATACGAGGAGTGCTAAGTGAAGGGATGCTTTGCTCTGCTTCTGAACTTGCATTTACTCAAGAAGAAAGTGAAGGAATAATTGAACTTTCTAATGATTATAAAGTAGGGGATAAATTTTTCAATTGTGACCCTGTAATTGATATAAATGTTACTCCAAACCGTGGAGATTGCTTAGGCATTTATGGAATAGCTCGCGACCTTGCTGCAACTGGAATTGGGACATTAAAGACTTTAAGCATTCCACAACTTACCAGCTCCATAAATTCACCAATCGATGTTGAAGTTACTGACGGGAAAAGTTTTATTAGTGGAATATACATCGCCAATGTAAAAAATCAAGAAAGCCCAAAATGGTTAAAAGATAGGCTGGAATCGATAGGAATGCGCTCCATTTCTGCAATAGTTGATATCACGAACTATATTATGATATCTTTCAGCCGCCCAATGCACGCGTATGATGCAAAAAAAATAGAAGGAGAGCTCACAGTACGCAAAGCAAACGACGGAGAAAAATTTGCTGGTTTGAACGGTAAAGAATACTTATTAAACAAAGACATAAGCGTTATTGCAGGTGATAAAAATATTCATGGAATTGCTGGAATTATAGGTGGTAAGTGCAGTGAATGTACTCTTGAAACTACTGATATCTTTTTAGAGTCTGCTTGGTTCGATCCCATCTCTATTACTAAATCTTCAAGGCAGCTCGGCATCTCCACAGACGCTAGTTACAGATTTGCACGTTCAGTTGATCCTGGATTTACTTTTGATGGACTCAACCTTGCAGCTAAAATGATTCTGGACTTATGTGGTGGAGAAACCTCAAGCGTAGTGTCTGCTGGCAGTTTAGATAGTGCTGACACCAAGGTGAGCTTTGATTATCAGGATGTGAACAAGTTTGGAAGTGTATCTGTATCACCTGATGAGACGTTCGATATCTTAACGAAACTAGGGTTTAGTATTGATAAAAAAACCGAAGGCAATTGGAATGCACAAGTACCAAGCTGGAGACCGGACGTGACTATACTTGCTGACCTAATTGAAGAAGTAACAAGAATATACGGCTATGACAAAATAAAAGAAGAACCACTACCAAATAATGTTGAAGAAGTAGATAGTACATACGACAATTTGCGTATTTTGATGACAAACAGAGGGTTTCATGAAGTGCTAACCTGGTCGTTTATGAGTGAATCAACAGCTGAAAAATTTGGTTACTCGAATAAGTTATTTATCATCGATAATCCGTTTAACAATAACTTTAATATAATGAGACCAAGTATTATGCCAAATTTATTGCAAGTTACTGCTGATAATATTGCCCATGGAATATCTGATCTTGCAATCTTCGAAATCGGGCCGATTTACGATGGTGAAGCTCAGTCTAAACATGTCTTAAGTGGAATAAGAACAGGAAATAATTTACCGCGAAACCATTATAATACTGATAGGAAAGTAGATGTTTTTGACGCAAAGGCTGATTGCATAGCAGCTTTGGAGTTTTTTAACGTCAATTGCGATAATTTAACGATAGAGAGAGCAGAAAAAGAATATTATCATCCAGGAAAGTCAGGCACCTTATCTTTTAGAAGTAAAATAGTTGGTTATTTTGGAGAACTGCATCCAAGTATACTGGATTTTTTTGATATCAAACAAAAAGTTGTAGGCTTTGAGGTAATATTAGAAAATATCGGAAATTTACCTGTAAGTAGAAAGAAATTTATCGATTATAAATACCAAAGTGTAAAACGTGATTTCGCATTTATTGTAAATAAGGATGTGGAAGTAGGTAACATAATCAATGTGGTAAAAAAAAGCTCAGAGCTCATCATAGAAGTTTTGATATTCGATGTATACCATGGAAATAATATAGAACCGAATAAGATGTCTATAGCGTTGTCAGTTACTTTTTGCTCTCCAATCCACACTTTAACTGAAAAAGAGATCCAAAAAGAATCAAGTGCTATAGTTAATTTAGTATGTGAAAATACCGGAGGAACTTTGAGAACTTATCGTTGAGTCACAATCATAGTTTCCTGCCGTTGCTGTGTCACACTTACTTCATCCAATTTATTTCCAATATTGAATTCAATATCCTTGAAAAATCTATCCCACATTCCATGCAAATGCTCTTCTATTTTAGGCCACACATCATTTTTAAATGTTACCCCATCATCAGAAAATAAATTACCTAAAAAGGCTCCAATACCTTCATAATTTGACTGAAAACATTGAAGAAATGTCTCTCCTTCTTTATAAGTATTATGTGCCACATTTAACGCTTTTCTCTCTGTAGTCTCTTTATAAGCATTTGATGCTCCAATCTTTATTGCACCAAACATAACTTTACTCCAGTTCTTAACTTTCTGTATACAACCTTCACTATTTCCTGGTATATTATTTATTATATTTTTTGTCAAATTGTCTATCAAAGGAGACAATAAATTTTGACTAAAATGTTTGATATTATCTTTTGTTTTAATTACAGGATATTTGATGCGTTTTTCTGCTAAACAGTACTCCAGTTCTGCTCTTTCTAATAACTTCTTGATTTCTTTTTCATCAAAAGTTTCAAGCTTGAATACCTTCAGTAAATCATCTTCTATTACTGCAAATTTTATTTTTTCACGAGACGTTAGTTCTTCTTTATAATCATTTTTTGTTTCTTCATTTATCAATAATTCTTTTTTGCCTAATTCTAACTGTTTTAATGCTTTCAGAATTTCTTCATTCCTTTTTAAGAGCACTTCTATTGATCTTGTACCCGGATGCCCTTTTTCCCTGTTATTTTGTTCAGCTTGTAAACGCTTATTTTGATCTTTGAGTGTTTGTTCTAATGTAGATTTTTCTAAATGTCCTTCATCTTGCACGCGAAAAGCTTCAATTATTTCTGCTAGACCTGATTCACCATATTTTCTTAATTTCTTGCATAAACATAAAACACCCTTTTTTTGTTCTCGAAGTAACCTTTGCACTTTATATTTTTTTATTTCTAAATACATCTTTTCTATAAAGTCATTTATTTTAGCTGAAGCTTCCTTATCCGATGGAACCTTTACTTTTTTTTCTAAATCTTCAAGCTGCTTCCTTAGGCTTTGCTTCTCCTTATCCGGTATATCTGATTGACTTAACTTACCTTGAACTTTTTTCATTACTGATTTTATCAGCCTGCGCTCAATCTCTTGATCATCATATTCGAATTTAAAAAGGTCTTCTAACCCCCTTTTTAAGGTGTCATTTGTTAAGCTACTGTTTTCATGTATTTCTTTTAATTTCTTATATATATTGTTACACCTTGTTTGACCTATTCCTCTTAAACGTTCAATTTCTTCTTTCGCATTACCTAAGGCTTTCTCTGTTGCTTGGAGATGCTTATTTTTATAAATATCAATTACTGTCCTTTTAACTATTTCGCCTTCCTTTATAAGCTTTTTCCATTCCGCCTCATGTACAGAAAATTCATCATCTTTTGAGTCTTCTACTTCCATTCCTGCGTTTTTCAAATCTTCTATTATAATCTCTTTTCTACTTGGTAATTCCTTACCTTGGCTCTCTAATTCCTGTCTCACTAAAGAATTTTTTATCTCATCTTCCAGCGAAAAATCTTCTCCCCGTCTATCTCGCTGAAACTTAATTGCTTGTATAAAGGCAACTTGATAAGCACTTTGTATTAAGTGACTTGTCAAATTAGGACCTATACTATCTACCACTTTCGACTTGAATTCGTTCAATAATTCCTTCAATTTATCATATGTAATCTCTTTCTTTTCTAGCTTTATCAGTTCTTCCATAGTCTTCGCAAATTCCTGAATAGAAGTTGCAAGCACATCCTTGATTTCATTGCGTAAGGGCTTAAGACCATTTTTTAAATTGATGTTAGTTGACAATTTCAGTACGATGCTATGCTCTGAATCCCGCGTCACATCAAACCACTTGTTATTTTCATTTTCATACAAATCTCTAAGCAATCGTTTAAATTGCGGTGGAAATTCTATTTCCATATCCCACGCAATATTTGGTCCAGTAACTTCCTTTTCATGAAAAGACACCTCAATATTTTGATGCTTATTAGAATACCGCCCCATACTTATTTTAAGAGCAGTAACTAAAGAGTGAGATAAATCTCTATTTAAAAGATAAAAAGTAGCCAAAGCAATTGTTGCAGGAACAACTAAGGCTACAAGTACAGCCATATTAACAAAAATTGCTATTGCAGCAAGAACACCATATGCCAATCTTTTTGGCACGCCAGTTTCACTCTTTTTTGTCTTATCTTCCCCTACACTGTCTTGTGTCTTGCTGTTTGCTTGAAATCTACTGCATACGACTAATCCCAGTGCAGTAAAAGCAATATAAGGAAGCATTAAAACTGACAGAGCTAAATTTAATATTTTCTTTTCTGGGCAAGTTCTATTTATTTCCTTAAATATTTCGCTTGATATATTATACCAGGAAGTAAAAAAATCAGAGTTATAATCTTTATAATGAAATATACTGAGTGGAACGTTAAAATTAGCTAACGGCTCTTGTTCTTCCACAGCATCAAAAAATTCTTCTTCCTCTTCTGAAGTAGCAAGACCTAAATTATTCCCTTCTTCTACATTAGAAACAGCTTCCATAGCATCAAAAGACTCTTCCTCTTCCAAAGTAACATTGGAAATAGATTCTACTTTACCTAAATCATCACTGTTGTTATTCAAATTAACAACTTCCTCACAATCTACAACAGCATACATACCATAACCTTACCCCAATTACCCTAAGTATAGCACAAATGCTAACAATTTGCAACTATCAACAATCTAACTTAATACCAACAATTGAATCTTGGTATTCTTTAGAGTAAAAGTTGATTCCAATTTCTATATTAACCTCTAAAGATAAGGCTAGAGTTTGCTCTTTTATATATTCACTCCACGTATTTATTGCTTCCTTAATTTTCTCATCTTCTGTTTTGATTGTTACTCTAATTCTATCTGATATATGAAAATCAGCTTGTTTTCTAGTTTCTTGAATGAGCCTCACAATATCTCTCGCGAGCCCTTCTAGAATTAATTCATCATTTAGTTCAGTATTTAGAATGACAATCCCTTTATTGTTATCAAATACAGAGGAATATTCACTGTTTGCTTTTAACAATAGTTCATATTCGCCTTTTTCTATAATATAGTTCTCTGATTCGTCTCCTAGAAATATCTGCTCATTCTCAACTTGCTTCCATTTTCCCTCCTTGACATATTGAACTAGCTTCTTGATTTTGTCTGGAATTCTTTTCCCAAGCAGTGGGAAATTTAGCTTTAACTCTAGTGATGCAATATCTTCAAGTCTGTTTACTAACTCCAGTTTTTTTACATTTACCTCATCTTTTATCATCTCCTGGTACTCATTTGAATCTGCAGCACACTGGATCCCAGTGTCAGCTACTTGGATAACAGGAGAGAACTCTGGGATGACAGAAAACGGCTCACCTTCAAGAAAACTACAGGAAGACTGATGATAAATCGTCATACTACTAAGTGGTTGTCTGATACGTATGTTAAAAGTGTTTCTAATAGAGAGTGCAGAGTTACATATCTCTCTCACTAGATCCATTTTGGCAATGAGCTGACTATCAAACTTCTCTAATTGTGGAAAATTAGCCAAATGAACAGATGTTTCTTCATACTTAAGCCCTTGCCATATATTCTCTGTTATAAGTGGCAACAAAGGAGCTGCAGCTCTTAGTATGTAATAAAAAACCGTATATAGAACATTATAAGCATCAGTTTTATCCTGATCCAAATCACTTTTCCAAAAACGCTCGCGACTGCGACGAATATACCAATTATTTAGCACTTCAAAAAAGTTCATTAAAATTTTGCAAGCCTCTTGGGAGTTATAGCTGTTCATAGAAGCTTGGATACTTTCTACAGCTTCAAAACATTTGGAAATCATGTAGCGATCAATAGTACTTTGATAATCCTTACAAACTTCAGCTTTAATTCCATCTGCATTTGCATACATAGTAAAAAAGTGATAACTGTTCCAAATAGGTTTTATTACGTTTTTCAGAACATCTCGTATTGAGTTTCCTTCTTTATCAAGTAGCAAATTACCACCACAAACAATAGATCCAGAAAGCATAAGAAAACGCAGCGCATCAGAACCGTATCTATCAAAAACCTCCATTGGATCTGCATAGTTATTCAAACGTTTGGACAATTTTTGCCCTTTTACATCCAAAACAACACCGTGGCATATGCAGTTCTTAAATGGTTCCCTATCAAACAAAGCAGTAGACAATACAAAGAGCGTATAAAACCACCCCCTGGTTTGTGCTATGTACTCGGTAATAAAATCCGCAGATTCAAACCACTCCTTATTTTCAAACGGATAGTGGATTTGCGCAAATGGCATCGAGCCAGATTCAAACCAGCAGTCAAACACGTCAGGTACACGGCGCATAACTGATTTTCCTATTGGGTCATCAGGATTTGGTCTTGTTAAAGTATCGATAAATGGTCTGTGCAAGTCGTCTATTTTAACATTAAAATCTCTCTCCAGTTCTTCTATTGAACCATATACATCTACTCTTGGATATCTCGCATCGTCTGATTTCCATACAGGGATTGGTGTACCCCAGAATCGATTGCGTGAAATTGACCAGTCGTGTGCCCCTTCAAGCCATTTTCCAAATTGACCATCTCTAATGTGGTTTGGTATCCAATTAACTCTCTTATTTAGCTCTACCATTCTGCTTTTGAATTTTGTAACAGCAACATACCAAGAAGGCATAGTGCGATAGATCAAAGGAGTATCAGTTCTCCAGCAGTGTGGATAATTGTGAATATATTGCTCAGTCTTAAACCAACTCCCCTGCCCTTTCAATTTTTTTATTACTGTATCATTGGCATCAAAAACATGAACCCCTGCCAAATCTGAAACTTCAGCAGTAAATTTTCCACTGTTATCAATTGGACAAATAACTGGAATATCATGGCTTTGGCAAAGGTAAAAATCTTCCTCACCAAATCCAGGAGCAGTATGCACAACGCCAGTACCATCTTCTCCTGTAACATAATCAGCAATGAAAACGCGGAACGCATTTTTTGTATCTTTAAAGTAATCAAACAGCGGCTTATAGGAAAGGCCTGCAAGATCATTCGCTTCAAGTTTTATATTGCAGTTTTCATATGGAATATTGTTTTGTTCAGAGTGGCTGATAAATTTCTCTAGGTAACTTTCAGCAAAGATATATATTTCATTAGGTTGATTTGATGTCACTTCAGCATGCAAACATTTATTACCTTCCTGGATTCCAGCTTCACGCGCTGCCAAAGAGTGGACTGACACTGCACAATACTTGATGTCCTTTCCTATCGCCAAAGCTAAATTGCTCGGCAACGTCCATGGGGTTGTAGTCCAAGCAAGTAATTTGCACTTTTGTTCAATATTTTTAAATTGCTGTGGGTTTTCTAAAAGCTCAAATGCAACAGTTACAGCTTTGCTAGTCTTTTCCCTATACGCGTTATCAAGCCTTGTTTCAAAATTGGATAATGGAGTTTCGCAAGCCCAACTATATGGAACAACGCGTACTGATTCATATACTAAGCCCTTATCATAAAGCTGCTTAAATGCCCACATGACCGACTCCATGAATGATTTATCCATAGTCTTATAGTCATTGTGAAAGTCTACCCACCTTGCTTGCCTATTGACATACTTCTCCCATTCTGATGAAAATTTCATTACAGAAGTACGACAATGATCGTTAAATTTATCTATACCAAACTTCTCTATCTCAGTTCTACCAGATATTCCAAGTTCCTTTTCTGCACCCATCTCAGCCGGCAATCCATGGCAATCCCAGCCAAATCTACGTTCAACCCTTTTTTGAAGCATAGTTTGATATCTTGCAAATGCGTCTTTGATGAAACCAGTGAGTAAATGTCCATAATGCGGAAGTCCATTTGCAAACGGAGGCCCATCGTAAAAGACAAAACAATTATCCTTGGAACGTTCTTCAACTGACTGCTCAAAAACTTTATTTTCCTGCCAAAATTTTATGATTTCTTTTTCTAACGACGAAAAATCAGGACTACTTACTGTATCAGGATAATGCTTTGACTTCATGTTCGCTATGTAAAACTAAAGAATATAGGGCTTTCTGAAAAATTACAAATTCAAAAATATTTCCGTAGCTCACACCCCAACAAACTATTCTGCCGAGCTTCCAATACCTTTTTTTAAGTTTTACTTGCAGTTTTTATTGTTTTACTTAACATTAACCCAAGCTTTAGGGGTATTTTATGGATCAGAAGACAGATAAGTTTCCACAATTTTTAAAAATGTTGTGCTTTGTTGAAATGTGGGAACGTTTCTCTTACTATGGAATGAGGGCACTTTTGGTCCTATTTTTGACTTCTCACTTAGGTTTCACTGATGAGAGGGCCTTTACTATTTACTCATTATTTGCTGCAACAGGTTATGCTATACCAATACTTGGAGGTTTTTTAGCTGATAAGTTGATGGGATTCCGCAACATGGTGTTGCTTGGAGGGATAGTGATGATAGCAGGTCATGCTTGCATGTCATTGGTTAAGTTTGAACCAGGTTTATTATATTTAGGTTTATCTCTAATAGCCATAGGTACTGGTATGTTTAAAGGGAACGTAACTAACTTACTTAGTTCATGCTATGGCAAAGACGATCCTGAACGTAGCAGAGGCTTTACTTTATTTTACGTAGGTGTGAATATTGGAGCAATATTGGCTTCTATTTCATGTGGTTATGTAGCCCACTTGTTTGGCTGGCACTACGGCTTTGGTTTAGCTGGTATTGGGATGTCTATAGGGCTAATCTTTTTTCTCAAATTTCAGAATCTTTTAGGAGATAGCGGCCTTTCTCCTTATCCAGAGCTTATGAATAAGCGCATATTAGGGATTAAAATTTTTGGTATAGTATTGATAGGAAGCTTTCTGTCATCATCAATAATTGCTAAAATGCTTATACATAGTGAATTTTTTACTAATATGCTCATATTTATTGGAATAACAGCTCTGGGCATATTTATTTATATAATATCTAAATTATCAGCAGAACAAAGACGAAAATTAGTGGCATTATCTATTCTTGTGGTATTTTTCTTGTGTTTTTTTGCTTTAGAAATGCAGCTTGGCTCTTTGGTTAACTTATTCACCGAAAGAAACGTTATTAACAATGTATTAGGTATAACAATCCCAGCTTCAGTTTCTCAAGCCATAAATCCTTTGTCAATTATAATATTTGGCTTTCTTTTTGGAACATACATGAAGTTTAAGCAAAAATATGCAACTTCCATGTTTACCCTTGGCCTTCTGACAATGGCTATGTGTTTTTTCACACTGTACATAGGATGTTTAAACTCTAACATTGAAGGTAAAGTAGAATACTTATATTTAATAATTGCTATCTCCTTTATGGGACTGGGAGAATTATGTATTGCTCCATTAGTCCAAGAACAAGCAACTACACTAGCCCCCAAAAACCTTAGAGGAGTAGTGATGGGTATAGTAATGCTGTCATTAGCGTTTTCTAACCTAGCCGGAGTTGCAATATCAAAATTTATGTCAGTTCCTTCAGTAAATGGTAAAATAAATTATTTAGAATCTTTAGAAATATATAAAGAGGGTTTTTTAAAGGTGGGAATATTTAATTTAATGCTCGTTATTGTATTTTTATTCTTCTTCAATTTTATACATAAAGTTGTTACTAACTCATCTTGTACAAAAAATTGATATAGGTAAGCTCAAATTTGTAGGTTTAAGGTACCCGTTCAGCAGAGGTAGCAATTAAACTTTGTAACTTTTGAAAAAGATTATGATTGCATTTTTTCAATACTCTTTGCTTAAGATTTATATTTAACGCTGCTTAAAATCAGTGAAATGCACACCCCAGCAAACTACTCTGCCGAGCTTCCAACACTTTCACATTTACTATTTTGTCCCTGTATTTATCTTCAGAATCATCAATGCACACTGATTGCATATATGGGCTTTTACCAATAATTTGGTTTTGGTGTTTACCTTTTTTATCGCTAAATAGAACAGGTATAGTTTTACCTACCATACTCTGGTTAAACTCAAGTTGTTGCTTACTAATTAATTTCTGTAAACGAAGAAGGCGCTCTGTTTTAACCTCTTCTGGTACTTGATCTTTTCTTTCCGCTCCCGGTGTGCCTGGTCTTGGGCTGTATTTAAAACTATAAGCCTGAGCATATCTAACTTTTTCTACTAATTTCATAGTTTCTTCAAAATCTTTTTCGGTTTCTCCAGGAAAACCAACAATAAAATCAGAAGAAAATTCGATTTCAGGTTTCAATTTGCGAAATCTGTCTATTATTTCCAAATACTCCTCTGCAGTGTGTTTCCTGTTCATCGCGTGCAATATTTTATTCGAACCAGACTGCACAGGCAGGTGAACAAACGGCATGAGCTTTGGCTCTTCCGCATGTGCCAAGTAGAGAGATTCATGCATATCTCTTGGATGAGAAGTTGTATAACGAATCCTCTCTAGCTTTTCAATTTTAGCAATATGACTAATTAATTTTCCTAAATCCCACACTTCCCCTTCGCACTCCCCATGGTAAGCATTGACGTTCTGACCAAGCAAATTGATCTCATTTGCCCCATTTGCAACTAATTTCAATGCTTCACGAAATATTTCATTCACTGGCCGTGAATACTCAGCTCCACGAGTATAGGGCACTACACAAAACGTACAAAATTTATCACAACCCTCTTGTATGGCAAGAAACGCAGAAGACCCCTGGCTATTGCCATAGCATTCATCTGGCAATTTATCAAACTTTGCAACTTCAGGAAAATCAGTGTTTATTACATGACCTTTACTTCTGCTTGCTTTGACTATCAGCTCCGGTAAGGTAGCGATACTCTGCGGACCAACAACAATATCAACAAAAGGAGCCCTTCTGAACACTTCTTCTCCCTCTGCTTGCGCTACACACCCAGCCACCACTATAGTCATTTCTTTTCGTAACGAATGAATCTTCCCAAGCTCTGAGTAAAGTTTTTCTGCTGCCTTCTCTCTAATGTGACAAGTATTCAGTATCACTAAATCGGCTTTCCCTGCATCACTAACAACGTTGAACCCCAAAGGTTTAATTACATTTTCCATTAAAACGGAGTCATAAACGTTCATCTGACAGCCGTAAGTTTTAATATATAGGCCTTTCATATTTGGTATGTCTTTTTCAAAATTTCTTCACCCTACACGTAAATGTCTAACAGACCAGCGCGTGACGCTAGTGAACTTGCTAGCACAATAGATTTTGACAAAATTATACGAAAAACTGGATCCCAGTGTCAAGCACTGGGATGACAAGAAAGGGAGCACTGGAATTTTTATTTCAGTATTGTACATTAGCCATGCATCTGAACAGATACGAGCTTTCTGCTTTTTTTGGGTAAGGTCAGTCAAAAAGGTTTTACAACAACCATAATAACTATAACTATTATCAATACTGTAACTGCTTCATTTAAAACGCGAAAATAAATATGTGACTTCTTATTCGAACCCATTGCAAAATTTTTCCTATATTTTGCAAGTAGCATATGAATAATTAACATCAAAAGTATTGCAAATGCTTTTACATGAAACCATCCTTCACGATATGCTTCCCTAATAACCATTAGTGTAATTCCAAGACCAAGTGAGAAAAGCATTGCAGGGTTTATGATATATCTAAGTAGCCTCTTTTCCATTGTTTGAAGCAAGCTATCATTTTCCGATCCCGGTTTTACAGTTGCATGGTAGACATAAAGCCTGGGTAAATAAAGCATACCTGCCATCCACATGATAACAGAGATAACGTGAAAAGCCTCAAGCCAGTGGTAATAGTTCATTAGCAAAAATTTAAAATTCCTGGTATTGTGTTAGTTTAATGAAAAAGAAATCGATATGAAAGCAGAAAATTTCACTAAAGAACAGATAATTGGATTCTACAGGAAAATGCTACTCATACGCAAATTTGAGGAAAAAGCAGGACAATTATATGGGATGGGATTAATAGGCGGGTTCTGTCACCTATCAATAGGACAAGAAGCAGTTGCAGTTGGAACTCAAGCTGCATCAAAATTAGGTGACGCTTTTATCACAAGTTATAGAGACCATGGCTTAATGCTCGCATGTGATTCTGATCCAAATGTTGTAATGGCAGAGCTTACCGGCAAAGAAACAGGATGCTCGAAAGGTAAAGGTGGTTCGATGCACGTATTTGACGTTGAAAAAAAATTCTTCGGCGGGCATGGAATAGTGGGAGCACAAGTTCCAATTGGCACAGGAATAGCATTTGCTAATAAATATAAGAAAAAAGATAATGTGGTATTTACATATTTTGGCGACGGTGCTGCAAATCAAGGACAAGTATATGAATCGTTTAATATGGCATCTTTGTGGGAGTTGCCTGTGGTTTACATCATAGAAAATAATGAATACGCAATGGGAACCTCCGTGCAAAGGTCAACTTTAGTAACAGAGTTATATAAAAGAGGAGAAAGTTTTGGTATTCCTGGAAAACAAGTTGATGGAATGGATTTTTTCTCTGTTTATGAGGCTACAAGCGAAGCAGCGGAACACACACGCAGCGGAAAAGGGCCTATCCTGCTTGAAATGAAGACATATCGATATCGCGGTCACTCAATGTCAGATCCTGCTACTTATCGCTTAAAAGAAGAAGTTGAAGATATGAAGCAAAATCATGACCCTATAAGCACTTTAAAGAAATACATGACAGATAATAAAATGGCTTCAGAAGAAGAGTGCAAAGTAATTGATAAGGAAATACGTGATTTAGTAAAAAAGTCGGAAGATTTTGCCAAAAATAGTAAAGAACCAAGCGTTGATGAGCTGTATACTGATGTTTATAAATTTGTTAGCTAATTTTTTTATCCAGAACTGTACAAACATTGTATAGTAAACGATGTCATCCAAATAGCTCCTTCTCCCGTCATCCAAGTGCCCTCCTTTTTTTGTCATCCCAGTGCTCTGACTACTTGGATCCAGCTGAGTTGGTGAGTATAAAAGTATAGCTAACGCAAGCTCTACGTCATGCCGCCGCGAACCGTCATACCGCGATTCATTCGCGGTATCTCTAGATCCCGCTAACAAGCAGCGGGATGACGGTTGTCAGGCTAGCTGTCATCTCAGTAGTCTCCTTCTCCTGTCATCCGAGTAGCTGACACTGGTTCCTTTATGACGGCAGTAGCCCCTTCGGTGTCATTCCAGTGCTTGACACTGGAATGACACCAATAATTGACATTTCACTAGATATTCATTATAAATAATGGAATGCTACAAAGTATAAAAACCATATTAATAGAAGACGATAACGTTAGGCTGGATAGGTACATCAGAAGAATCTTTCCTGATCTAAAGCAATCTGTAATTGAAAAATCTTTAAGGAAAGGATTAATCAAAGTTGATGATTGCAAAGCAAAGTCCAGTGATAGAGTAAATTCTGGGCAAACTATAACGCTGAAGCACTTGAATTATATTGAAAACGCTAATTCTGATCGCAAATATAATGAAAAGTTAGTGAATCTACTAAGAGAGAACATATTATATGAAGACGAATATATACTAGCTATAAACAAACCCGCAGGGGTCATCGTTCAAGGTGGCGTAAAAGTAAAGATTAGCATGAGTGATTTGCTTGACCAAATAAGAGAGGGAGAAACATTTAAAATTGTCCATAGGCTAGATAGAGATACGAGTGGAGTGATAATATTCGCACGCAACGCTAATGTTGCCAGATACCTTATGGAAGAATTTAAAGGACGAAGAGTAAAAAAAACTTATTTAGCATTAACTTCTGGCATACCGAGCAAGGATAGTGGAACAATAGACTATCCATTGGTGAAAAAATATGTTTCAGGTCAAGAAAAAGTGGTCGTTGATGAAAATTCACCTCAGAATGCCACTACGCATTTTTCAATTATAGCAAAATCCAAACACAATGTTGCTTATTTAAAATTACAACCAATTACCGGCAGAACCCATCAGTTACGTGCACATTTAGCTCATATAAATTGCCCTATTCTTGGTGACGGTAAATATGGTGGTAAAAAAGCTTTTATTGATGGGATAGCAAATAAAATTCACCTTCATTCGCATTCTTTATCTTTAAAACTGCCAAACAATAAAGAAATCACTATCACCGCTCCTATCACTAAACACATCGAAAAATCCATTGAAGCGCTATTTTTCGACTGAAACGATTTCACCAATCAACTTTTCTGTCTTTGGCTTTAATTTGAAGCACAGATATTAGGCTAATTAATGCGCAGGCAGTAAGATAAATGCCTGCTGCAAGTTTTGTTTCGGTTTTTTCTATAAGCCACATGCATATGTATGGAGAAAGGCCACCAAAAATTCCTGCAGATATATTATTTGCTAAGCTTACGCCAGTGCATCTTACTTTTGTTGGAAACAGTTCACAAATAACAGAACCATATATTCCAAAAGATGCACCTACTGGTATAGTAATCAATAAGTAAGTTATTATTACGACATAGTGGTTAACGGAAGATAATAATGGTAATACACATGTACCAATCAGAGATAGCATAATCAGTACAGGAATCATTGCGCGTTTTCTTCCAACTTTATCAGATAAAATTGCAAAAAGTACCGCAGATGCTGCAAATACAACCTGTATTACTATCCTCATTAAATCTTTAACACTAATAGATAAAATAACTAGCTCTTTTATTGATATATTATAAAACATTATTGCTGCGTAGACAATTGCATTCTGAGCAATTCCCAGATTGATTGAAATAATAAGCGGTCTTTTATAGTTTCTTACTAGTTCTAACAATGGTGAATGTGCTAAATTATTAGCGTACTTATTAGTTTTATATGCTAAGCTTTCTTTTAATATGTACCTAGTTAAAAAACCTATTGTCCCCAAAAAAAAGCAAAAATAAAAAAGCAACTTCCATCCCCATATTTCATAGTTCTCACCTGTAACTCTTTTGCAGATAAATATCATTGTTATGCATAAGAGCGTTCCAAGGGCTCCGCTAAAGGGCTTCATACTTCCTAAGAAACCTAGATTTTTTTTATCTTTTGAATGCTCTATCGTAAATGCTGTATTAATGCTTGTTTCACCTCCTGCAGTTATTCCTTGCACTATTCTACAAAACACAAGCAATACAGGTGAAAGCAACCCTATTTCTTTATACCCAGGTATAATTCCCATAATTGTGGATGATATTGAAATTAATATTACTGAAGTAAGTAAAGTCTTTCTTCTGCCATACTTATCTCCCATATAACCAAAAATTACTGCACCAATTGGTCTAAACGCAAAACCAATTGCAAAAACACCAAGGAATTTGAGTGTACTCAAATAATGATCTTCTGATGGGAAAAAAACGTTGATGATTGTATCTGTTAATACTCCAAAAAGAGTGAGTTCATACCACACAATCATGTTACAGATCATGCCCGATAGTATTGCTTTTTGGATATTATTCATGGTCTTTCAATTTAACATAACCTAATATATCATTAACCGGTGCTCCTTGCTATAAAATTTTTCATTCAATAACCTTCAAGGATAATTCACGTAAATGCTTATCCTCCACCTTGGAAGGAGCACCCATTAGAACATCTTCACCTTGCTGGTTCATAGGAAAACAGATTACTTCACGAATATTTGGCTCATCAGCAAGCAGCATAACTATTCTATCAACTCCTGGTGCTATTCCACCATGAGGAGGAACACCAAATCTGAATGCACGTACAAGTGCACCGAATCTTGTATCAACTTCTCCCCGGCTATAACCTGCAATGGCAAAAGCTTTATACATGATATCCAGTTTGTTATTACGAATCGCCCCACTTGACAGTTCTATTCCATTGCAAACAAGATCATATTGGTAAGCAAGGATATCCAGTGGATTTTTGTCCTCTAAATCTTTCAGACCACCGTGTGGCATGGAGAATGGGTTATGAAAGAAATCGATTTTTTTACTTTTATCGTCATATACAAAATATGGAAAATCAATGATCCAACAAAACTTGAAGATATTATCATCTATAAGACTGAGTTCTGACCCTAAAAGAGTGCGTACTTTTCCTGCAATGTTTGCCGCCTCATTCTCTTTGTCAGAAGCAAAAAATACACTATCTCCTGGCTCTATGTTTGTTGCTTCTCTTATGTGGTTTAGCCTATTTTCATCAAGAAATTTAGCAATTGGGCCTTTCGCAGTTCCATCTTTATCAAACGTTATATATCCGAGACCCTTAGCACCGAATTCTTTTTGCGCATGTTCTATCTTTTTATCAAAGAAGCTGCGTGGTTCCTCTGCTGTTTTAGGTGCAGGGATGGCTCTCACTACCATACCACGCTCAATATTGCTTTTGAAAATATTGAACCCTGAATCACGGAAAATTTCTGTAACATCGCTGATTAATAGTGGATTACGCAAATCTGGCTTGTCAGAACCATACTTAAGCATTGCCTCTTTGTATGTAATGCGTGGAAAATCTTTATCGACAGACTTGCGAGAAAATTTGGCGAACACTTTATATAAAGCAGATTCAATAACGTCAAATATGTCCTCTTGAGTCACAAAAGACATTTCAAGGTCTAGCTGGTAAAATTCCCCAGGAGAGCGGTCAGCCCTTGCATCTTCATCACGAAAACACGGTGCGATTTGGAAATATTTATCAAACCCTGAGACCATGAGCAACTGTTTGAAAATCTGCGGAGCTTGTGGCAATGCATAGAACTTGCCAGGATTTAGCCTGCTTGGCACTAGGTAGTCGCGTGCTCCTTCAGGAGAGGAAGCAGTGAGTATTGGAGTTTGAATCTCTAAAAATCCTCGCTCTATCATGAGCTTGCGGAGCTCTGCAATAATTTGTGAGCGCAAAATAATATTGTTGCGGACTTTTTCACGTCTTAAGTCAAGAAATCGATATTTAAATCTCATGTTTTCTGGGTATTCTTGCTCGCCGGTAATGCTTGCCAATATACTTCTTTCTTCTTTTGCTATTTCTTCATCAAAGTGGAACTCAACTTCCGACTCAACGCGCAAATTGTTGACTATCACCTCGATTTCTCCGGTAGAAATAGAGCTGTTTACCGTATCTTCAGTTCTAGCTTCAACTATTCCTGTAACAGTAATTACACTCTCCAATTTTAAATTTGATATCTCATCAAAAAAGTCTTTGTCATTATTAAATACTAGCTGAGTGATTCCGTAGAAGTCTCTTAAATCAACAAAAATTAGGTTACCATGGTCGCGCTTACGATATAACCATCCAGAAAGGGTAACTTCCTTTTCTACGTCGTTCTTCCTCAGTTCATTGCACGTATGAGTTTTACAGCAGTTCATATTTGTTTTACTTCTAAATTCTTTAAGAAGTATAGAAATAAACCTTATTACATACAAGCCCGTTCGTCAGATATTTGCGCAATTTTCGAAATAGAGCAGTACTGCTTTTATATTGTCTTTACCCGCAAAAAAATTGCACAATTTCTATAATTATGGTATAATAGCAAGGGTATTTTTAATGAATTAGATACAGGAAATGCCACTTACACAGATCATATTATATAGCGTAACATTACTTGCTGTAGCTGCAGTATTTCTCTTTTTGAGAAAAATATACAAAAATCGCATTAGAAAAATCATATTTCCTAGAAAAGTTTTTAAAGAAGAGTGGGAAGAAGACAGAAAATTCAATGAATTATATCAAAAAAATAAGCAAAAAGAGTTGATGAAACAACAAGAAACGCTACGCGAGAAACAAAAAGATGTGCAAGTTTATAAAGAAGATCCAGAAATAGTTGACATAGCAAAACCGGTAGGTAAATGGACAAAGATGGTTATGATGGGTAATGGTTTAATGCAGCGTTTTGCACAATTGATACATAGAGAAGGCGGACAGAAAGGATTTTGGGAGCTGTTTGTAAAAGCTCAGGCTTCAACTCAAGGTAAACATAAGGGGAAGGGCAGATAATCCATGCTTGAATGTGAAAATTTATCCTGCGCTCGTAATAATAAGGTACTATTTAAGAATCTCAGTTTTAAAGCTGAGCTAAAATCAAAGATTCTAATCACTGGTCCAAATGGTAGTGGTAAAACCAGCTTAATTAGAAGTTTATCTGGACTTTTACCGCCGGTATCAGGCAATATAAGGCACTGCGGAAAAGATATATATGATGATCCAAAATCCTATATACCTTCTATGGTCTATATAGGCCATAAGAATGCCTGTAAAGATAGCTTAACTGTTGCTCAAAACGTAGAATTCTGGGCAGGAATACGAAATACTAGAGAATTGATTGTGGCAGCTATTTGTTGCTTGCAGTTGCAACCTGTACTTAATATTAGATATGGCGAACTTTCTGCAGGCTGGAAAAGGAGAGTTGCGCTTGCTCGCCTCTTGATTTCTAATGCAAACGTTTGGCTGATAGATGAACCATTTTGTAATCTTGATAGTGCAACGTGTGAATTAGTGCTGAACTTAATCTCAATACGCTCTGAGCAAAATGGTATAGTAATTATTACAGGGCATAGCTCTACAGAGCAATTGTGTGATTTTACAACGATTGATATACGCGATTTCAATAGACTTCTTGCATAGTTTTTGGCAGCACGTTAACAACCATTAGAAACGAAAAGACTTCCTTGACACCCTTCGCCAGTCCCCTTATCATGAAACTGAAGCTATTTATTTATCTTCAGTCTGTGCAGATAAAACGACAAAAAAACTTAGTATATCTGGTGTGTCATGTTTAATTTTTTGCACTATGTGCACCTTATGTCTTTATAAAACTTCTAGCTATACAAGCTGAAACGCGCTGTTCAAGACATCACCCAACGTCAAATTTTAAAATAGAGAGTGAATAACTAGCACGGGTTTTCTTTGCCTTTTTTTCATTTGGTAAATTTCTTAAATATTTATGGCTAAACGACAACCGTCATCCCGCTACTTGTTAGCGGGATCTAGAGATACCGCGAATGAATCGCGGTATGACGGTTAATTATTCTGCGGCGGTATGACGTAGAGCTCGCGTTAGCTATACTTTTATACTCACCAACTCAGTATCCAATCTGGATCCAAGTAGTCAGCTACTTGGATGACAACCTGTTGAGGCTGCGCTTACACATTCCACTTTCTATGCTCACCAAACAAATTTGCTTACTCGCAGCAAAATTTTCTGGATCCAAGTAGTCAGCTACTCGGATGACATCTTTGTGTTTGAGGCAAAACCAGCTATAACATTTCTTCGCAAACAAATGTTCGTACAGTTGTGCGCGTGATGCTGGAATCTAGACAACAATTAGATCCTATTGTCAAGCAATAAGCTACATGTGCTATTTATTTAGTAGATTAAATATGAAGTTTAAAACTCTGCTATTGACTTCCTGTAGAACTAGTGAAAACCAAACTTGCTTAAAACCACTTAATTAGTTATAGTTATAAGTTTAGGTACAGTAAAATGACAGCTTTTGTCCCCTTGATTATTTTTTTAATCTTGTATCTTGGAAGTGGTGCTTATTTTTCTTTTATCGGAACTGATAATCCACTTCATCAGGTTTCACCAGTAATCTGCTTATTACCAGCACTATTTTTTGCTGTCTCACGTGGTACAAATAAAATTCAGCATAACATCGATACTGTTATCAAGGGCATGGGTGACAAAAACACCCTTACTATGTGTTTAATTTTTTTATTTTCTGGAGCATTTTCTGCGGTGACTCAATCAATCGGTAGCGCAGACACTGTTGCTAATTTAATTCTTAATTTCCTTCCAGCAAGATTACTGCTGCCTGGAGTATTTTTGGCTTCTGCTTTTATTTCAACTGCAATTGGCACATCTATGGGAGTTGTTGCGCTGATGGTACCTATAGCTGTTAATCTGGCAAAAAGTGGAGCTTTTGGTCTCGAAATAGGAACTGCAACTGTAGTAGGTGGTGCCGTGTTTGGCGATAACCTTTCGATGATATCTGATACCACCATTGCATCTGTTTCTTCACAGGAAGCTTCAGCAAAAGATAAACTTAAAATGAACTCTAAAGTTGCACTTATTGCCAGCATTATAACACTCATCTACCTAGCAGTTGCCTCAAATAGTACAAAAATTATTTCTATATCAAATTTAGATTATTATTCTATAATAAAAATTATTCCTTACATTTCTTTAATAATCATGGGGCTGCTTGAAGTCGCCACTTTAGTAACAATAACTATAAACATAATTATTGCTGGTGTGCTAGGAATAACTTTTTTTGACTATGCTATCATTCAATTTCCTCATGACGTGTATGACGGTTTCAAAAAAGTAAACGAAATAGTGATATTTGCTCTATTTATCGGTGGATTGAGCCATATAATGTACAAGCAAGGTCAAAAAGCGTTGCATAAACTCATCGATGAAAGCAATATCACAAAAACTAAAGCTGAATTTGTGATAGCAGGAATTGCGTCTATGTTTACTACCTTAGTTGCCAATAATACCATTGCTATTTTACTAAGTGGTGGCATTGCAAAAAGGCTTGCACAAAAACACAGTATTGCGCCACATCGCAGCGCATACTTATTAGATGTTTTTGCTTGTGCTACAAAAGGTATCTTACCTTATGGTTCCCAACTATTGCTAGCAGGTAGCATCGCCTCTGTATCACCTATTTCTTTATTAACACAGGTATATTATTGCTTTATTCTAGCGGCAGTTACAATAGGCGAAATAATCATCAACAGCAGAAAAGAGAAACATTGTGCGGCTGCAACTTAGAGTTTCTCTTTTTTTACCCATAAGGAACGGAATTACTTGACACCCTTCGCCAACCCCCTTATCATGAAACTGAAGCTATTTATTTATCTTCGCAATCTGTGCAGGTTAATGACAAAAAACTTAGGGTATTTGGCGTCTCATGTTTAATTTTTCGCACTACGTGCATCGCATGTCTTTAAAAATTTTTAGGTTTTTATCTATATAAGCCGAAACGCGCTTACAAAGCGTTTAAGACAGTAAAAAACGTCAAATTGACAAGGGAGAATTTGAATGCTAGCTACTACGGGGTTTCTTTGCCTTTTTTCCTGCTTAGTAAATTTCTTAAACACTTGCGGTGTAGGTTAGTTGCAAGTTAAAAGCAGCTAAATCGCTCTTAATCAAGCGTTTTAGAATAAAAAAAACGCCGATATTTTAGTACATAGTAAATAGCCAACCACCATGGGGCTTCTTTTGCCTTTTTTTTATTTGGTAAATTTCTTAAACATTTATAGTTACAATTTAAGAGCCCGTAAAGGGTGTCATTCCAGTGCCCCTGTGATGTATTCCAGTGCTTGACACTGGAATACAGTTTTCCATATAATCTCATCGAAAATGTTGTAACCACTTTCCATGCTAGTTTGCTTGTGAACAAGCAAACTTTTCTGGATCCCAGTGTCTGGGCACTGGGATGACAAGAGAAGGTACTAGCCTGACACCCTGACAACCGTCATCCCGCTGCTTGTTAGCGGGATCTATGCTAATGCCCTTTTATTCTTTCAATTATGTTATTTCCATTTAAATCTGTCTGTTCCGCAACTTCAGTGAATACAGTTGAATACTCCCTAAAACTGATCGTCATAACTTTACCCTACTTTGAATAATATTTTGATCATTACATATTGTAACAAAAAAAAATCAACTCATTTCTTCTAACGGCTCTATATTAAAGATAGAAAGTCCAGAAGCAATGACGTGTGCTAAGGCTTGGACAAGTTGCAGCGGTGAGATCTTTCTTATATTTTTAATTGTGTAATCTCCTGTGTTTGTAAATGTTTTTTCTATGCCCCACTGCAGTAATAAGTACTCTGCGCTCTGAATGATTTATGCTGTAAATTATACAGTAGTTGCTAACCCTTATCCTATATTGCCCTCTAAAGCTATGACATAAAGGCTTTCCTAGATTAAAAGGATCAACTGTAAGGCGTTTCTTTATGGCCTCCTGAACCATTAATTTAATCTTTGCCGGAAGAGCTGGAATTTCTTTTTCAATAACATTTTTTAAGAATTTTATAGTGTAAGTTTTATTTCCAGATGTTTTCATCATCCTCTACTTCTTCTTCACCTTCAGAGAGGCGATCGTCAGCTATTTTGGATAGCTCTACATCTTCTTCGAACTCTTCTTCCACTAAATCTACTAAAACTTCAGGAATAGTTTTATTTTGAGTCTCTGCCATTTCTGTAAGATACTGAGCCAATTTACTGTCAAAACTTACATTAACATTGAGCTTTTTTTGACTGTGAGCCATATATTAACCAGAAAATACTACTATAAACTATAACATTTTTACTTAATTTTGTCAACTTCTCTATTCGTTGAAAAAACAATCTTGCATAAAAAAATCAACTCATCTCTTCCAAAGGCTCTATATTGAAGATAGAAAGTCCAGAAGCGATGACGTGTGCTAAGGCCTGCACGAGAAACATTCTTGCAGCGGTGAGGTTTAAGTTGTCTTCCAGTATGAAACGCATGTTTAAATCACTCTTGCCATACCCCCATAAAACGTGAAACGCTTCTGCAACTTCAAGTAAGTAGAAAGTAATTCTGTGTGGCTCACAAAGCCTTGCTGCAATTTCTACCACATCTGGCCACTTTGCTAAGGTTTTTATGAGGAAGAGCTCTCCACCTGTCCTTAAAAGTGAAGGATCTGCTGTTGGGAGCTCTTTTGGAGCATTACGCATTAACGAATGAGCACGAGCATGCGCATATTGCACGTAAAAAATAGGGTTGTCTTTTGACTGTTCTTTAACTTTAGCAAAATCAAAGTCCAAGACCATATCATTCTTGCGTGTTAACATTATAAAACGAGTTATGTCCCTGCCAACTTCTTCCACTACATCTCTTGCTGTTAGGAAGTTTCCTGATCTTTTGGACATTTTAACTGGTTTGCCATTCTCGAAAAAATTCACGATATTATGCAGTTTTACCTCTATTTTTGCTTGATCATCACTGAGCGCAGAGACGACTGCTTTGAGCCTTTTGACGTAACCACCGTGGTCACTACCAAGCTCTACGATCATATTGTTAAAACCACGTGATATCTTGTCAAAATGGTAAGCAATATCCGAGGCAAAATAAGTCCAGCTACCCCCATCTTTCTTCAATGCGCGGTCAACGTCGTCACCAAATTTTGTAGAGCGAAATAACATTTCTTTTCTGGAAGTCCAATTTTCACTTTCTTTGCCTTTTGGTTTCTCCAGGTACCCTTCATACACTAGACCCTTGTCAGACAATATCTTTATACTCTCTTCAATTTTGCCACTTTTTTGTAGCTCATACTCTGAAGTAAAAACATCATGATTTACTCCAAGTAAGTTCATGTCTTCCTTTATGATTTCTAAGATAGAACTTAAAGTATAGTCTCTAATCACTTGATTATCTTGCTTTTCTAGAAGCTCTGCGCCATATTTTTTGGCCAGCCCAGTCCCTATTGGTTTTAAATATTCACCTGGGTATAAACCTTTTTCGATGCTGATTTTTTCTCCCAGAGCTTCCTTATACCGCAAATATACTGACCGAATTAGCGTATCTATCTGCGCTCCAGCATCATTAATATAGTATTCCTTAGTAACTTTATAACCAACTTTTTTCAATAAATTTGCCAGAACGTCACCAAATACTGCCCCTCTTGCATGACCAATATGCAGTGGACCAGTTGGATTTGCAGATACAAATTCAACATTAATGGCCTGATTGTTCCCTATATCTAGGGTGCCAAACTCTGTTTTTAGCTCATTTATTTGTTTTAAAATCCCATGCCATACTTTTATTTTTAAGTGTATGTTGATGAAACCAGGGCCCGCTATTTCCACTTTTGCAACTTCATCAAAAAGTTCAAATTCTTTGGCTAAAACCTCTGCAATTTCAATGGGATTCTTCTTTTCATGCTTTGCGAGCACCATAGCAACGTTTGTGTAAATGTCTCCATGTGCTCTGTTACTTGGGGGTTCTACGATAAAGTTTGTTGTATCTGTATTTATAATACCCCTTTGCTTCAACTCGTTTAATTTACTCAAAATTAAGGAAGAAGCCCTTTTGAAAATGTTCATCAACTAGAAAAACTATGAAAACCTCCAACAATATAGCGAATAAGTGGGGCTAGTTGAAGGTTTATCTTAACTATTTTATCTTCCTGGATCAGAGTTTATATTAAGTCGTTGCCGTAACCATGGTAAGAGAAAGCCATACCTTCGCTGTAACCATCATTACCAGCATCAGGCTCTTCAACATCATCAGTTACTACCTGATCTTCAGTTGTGATTTTATCCTTGATCGTCTCGTCTACACCCTCATCACTATAAGAAAATTTGTTAGTATATGAATAGCGATTATTGATTTTATCACTATAGTTATGTTTTAACATAGAGACCTCCTATACAGTCAAAATTGGAATTACATTAAGATAGAACAAGTTATGAATATAACGTGAATGAAAGAAACTACAGATCACGAAATTTCCGGATAACTATGGAACCATTATAAAATAATAAAATTAAAAATTTAATAATTTTAATTATAAATCTAGCATATCAACTAACGGTATGATTTAAATTTTCTTTCAATTCCACTGTATCTTCGCCAGTTTTGCATATAGCCCGTCTTTACTTATTAGAGAGTCATGA
[truncated: 3,369,386 more chars]
