# Supplementary material for: Genome analyses of four Wolbachia strains and associated mitochondria of Rhagoletis cerasi expose cumulative modularity of cytoplasmic incompatibility factors and cytoplasmic hitchhiking across host populations
Source: BMC Genomics. 2021 Aug 13;22:616. doi: 10.1186/s12864-021-07906-6 (PMC8361831; doi:10.1186/s12864-021-07906-6)
Supplement: Supplementary file 9 — Additional file 9. FASTA aligned wCer2 consensus sequences from RcerAS, DsimRC45, DsimRC50 and Ccap88.6. [file 12864_2021_7906_MOESM9_ESM.txt]

>wCer2_RcAS_87mill_097097
TTAATGTTTGTAGCTAAACGACAACCGTCATCCCGCTAGCGGGATCTCTTGTTAGTGGCTGAGAGATACCGCGAATGAATCGCGGTATGACGGTTCGCGGCAGCATAAAGATAAGTCTCGTCATCCCACTGCTTGTTAGCGGGATCTGGAGATACCGCGGCGGTATGACAGTTCGTGGCAGCATGAAGATAAGCTCGTCATCCCGCTAGCGGGATCTCTTGTTAGCGCCGCGGCGGTATGACGTAGGATTGTTGTCATTTCGCTACTTGTTAGCGGCTAAGAGATACCGCGGCGGTATGACGGTTCGTGGCAGCATAAAGATAAGTCTCGTCATCCCGCTACGTGTTAGCGGGATCTATGTTGAGAGATACCGCGAATGAATCGCGGTATGACGGTGTAGATAGTATCCCGCTGCGTGTTAGCGGGATCTCTTGTTAGTGCCGCGGCGGTATAGCTATACCTTTTTCTACTTAGTTTGGGTTATGCAAGAAGTCTAATAACATTTATTGCTATTTTGCCATGTATCCCTTATACTATAAAGTAGAACATTATAGGTTTCAGCAATGATAAAAGAAATTGAAGAACTAATAAAAATTGTTGGTAAGGGTAATTTATTAGAGACGTTATTTATTTTTTTAGGTAGCTTTCAACATGCTGACTTAGGTCGTTTTATGGATCACAGAAATCATTTTGGTTTGTCTGAATTCATTAGAAAAAAAGAGGAACCATTAGATAAATATTTTAACTTAAAATTTAGTCTACAAGGGCTGTTTTTAATTTATGCTCAAGCTTATCAAATTCTAAGTGAAAACAATAACCTGAATACTAAAGATGTCATAGATAAAATATATGAAGTTATTAAAGGATCTGAGTTAAATGAATATATAAATGAAGTAGTAGATGGAAGAAAATTAGATTTACTTAACATCTTAGCAAATCCAAAGAGAGAACCAATATTTAAAACAGAAGAAGATTTTGAAAATAAAGTACTCATTGGTCTTAGAAAGTTACTAAGTGAAGGAAATACATTAAACAAATATGACAGAGAATTTGCATTAAATAAGTGCGTTATCAGCAGCTATTATTCCATTCATGACATAAAAGCAGATAAAGATATAGCATTGTTCTTTTCTTTGGGTGGTCACTATAAAGAACTTTCGTCATCTAACAAAACAGTAAAAAGAGAAGTATTAGAGATATGTGAGAATCAGTTAATAGAGAGCTATATAATGTTCTTAGCTGGCAAACTACACATGATCGGATTATCAAGTAGAGATAAATATACAATCGACCATGAGAATGTGGATCGGCAAGAGAAAGCATTGAAAATGGATGGATTAATATATCCTATAAATACAAAAAACACCCTAGAGCAACTGTTAAAAAACCAAAATAGTGATGAATTTGAACAATTAATAACGAGCCCTGATAATATATACTACTCAGTGCTGCAAGAAGAGAATGAATGTAGGCCAAATCCTATCACCAGCAAGAAAAAAGAAAAAGACCATAAAAACACAGTCTGTAAACTTATTTTAGGTATGTTTGTATTATCTGTTGGGTTATATGTTGCTGATTATTTCTTTATGGAGCAAAAATTATTTAATCCAATAAAAGGTGTCCTACCACAGGATAATTTTGCTAATCTAGTAATTGCTGCAGTGCTTACTATCGTAATAGTATATGCTTTATTTCAATTATCACAGGAACCACCACTTTCAACAGTCAATAAGATGACGAATGAAAATTTAGGACAGCCCGTGCAAAATAAGTTTAGAATTACATAAATGTAGCAACTTAAAAGCATATATTGTATAATGCTTATTCTTAAGTTAAGAGGTAATTTATGGATTTAAGTAAAATAACAGCAGGACCAAATGCGGTGAATGTGGTAATTGAAATAAGTGCGAATGCTGAGCCTGTAAAGTATGAATTTAATAAAGAGTTTAGGTTGTTACAAGTTGACAGATTTTTATCTACCTCAATGACTTATCCTTGCAATTATGGGTTTGTACCAAATACCTGCGCAGGTGATGGTGATCCTGTGGATGTTTTGGTGCTAACTCAATTTCCCTTAGCATCTAGTGTTTTAATATCGGTGCGTCCAATAGGCGCATTACTCACTAAAGATGAAAAAGGAGAAGATGAGAAAATATTAGCAGTGCCTGTTTCCAGTGTTGATAGCTATTATGACAATATAAAGGACTATTCTGACTTATCTAAAAGCCTACTAGATAAAATTACTCATTTCTTTTCTCATTATAAAGATCTGGAAAAGGGAAAAACGGTAGCAGTTGGAGAATGGGTTGGTGTGGAAGAAGCAAAGAAAATCATTGAAAAAAGCAGAAATTAGTTTTTATTGATTTATAGCTAAAGTGGCTTAGGTTTGCCCACAATTTGAAAAACAACAAATTCGTCATTCCGCTACTTGTTAGCGGAATCTATACCGCGCACAACTGTACGAACATTGCAATATGGCACATAGTAAACGATGTCATTCCAGTGCGTGACACTGGGATCCAGACTTTCCGTAAAAACGTTATATTTTAACATAACACTTATATGCTCACCAACTTAGTGCTAATCAAAATCCTGGATCCCAGTGTCTGGGCACTGGGATGACAAGAAAGGGAGCACTGGAATTTTTGTTTCAGCATTAGCCATGCATCTGAACAGATACAAATATTGCAATTAAAAGCATTAGACAGGTGGTAGAGGTCTTGGTATTATATAATCTTTAGGTTCTAAATTTGGAAGGGTGGCCGAGCGGCTGAAGGCGGCGGTTTGCTAAACCGTTATACGACCCAAAAGTCGTATCGAGGGTTCGAATCCCTCTCCTTCCGTATACTGTTTTTAGCACGGTTTAAATTCGCTATATTAGCATGTTTTTAGCCTATTTACCAGCGTACCTGATTTTGTTGCAATGGTTTTTATTTCCATTGTCACTGAGATCACTATTAAAAAGTTGGCTAGCATTGACTCAGTATTTATTATAGAATTGGTTATTAACTTTACTTGTATGTATAAAATACTAATTTTACTGTTGATAGTGTTGCCACTTAGGTTGCTTGCAACCGAGATTGAAATTGTTGCAGATGTAAATGGTGAACCAATTTCAAATTTAGATATCGAAAAACGCATCAACTTTATAAATTCATTGTTTGGCACTCAAAGTGTTAATCAAAAAGAAGCAAAGCCTCAAGTGCTTAGGGAGCTAATAGACGAAATTATCATTATCAATGAAGCACAGAGGCTGAATATAAAATTGAGCAACGAGGAGTTAGATAATGCTATTATGTTATTTTTAACCCAAAGTTTTAAACTTAAGGCTAATGAAGTTGATCAATACATAGAGAAGCATAATATAGATCTTGGTATTTTAAGAAAACAAATAAAATGTCAGTTACTGTGGAGCAAAATTATTGAAGTAAGAATTGTGCCATTTATTAATATAAGCGATAAAGAAGTAGATGATGTAAAAAGGCAAACAGAAAAGCCGGATTATCTTATCACGTTCCAAGAGTTTATAATTCCTGATCAAAAAGACAAGGACGTTTATGGTATAGCTGAAGATTTAGTAAAAAAATTACGCAACAGTGATAACCCAGAATCTCCAATAAAGATGCGTAAAGCAACAGTTAATTTAAGTCAGCTAAAAGGAAAACTCAAGAGCGTTTTAGAAGGATTAGAAACCAGCGACATAGCAGGTCCATTCAGTTTCAGTGAAGGTTACTCCGTTATAAAAGTAATAGATAAAGTACAACTTAATCATGCACTGCTGGAAAGCACTTTAAAATTAAAACAGATTGTGGTTGAAGGTTCAGAAAGTTTATTAGATAATCTCAAGGAGCAAAAGGTCAGTTGTTTAAATTTTGATAAATTGGCAGATAATTTTAAGCTGCCAAACGCAAAAGAATTTGAAATAAAAATGCGAGATTTAAATCCTGATTTACAGATTTTATTTAGTAAAACAAGTGTGAATGAAATAGTAGAATTGAGAGAAAATGGCACTGCAAAGTTGATGATGTTGTGTGATATCAAGAGTAATGTAGCGGGTATAGAAGCAATCAAACAGAAAATGTACCAACAAAAGATTATGATACAAAGCAACTTGTTATTAGATGATATGCGTAAAAATGCAGCTATCAGTTATCGGTATAGTTGAAGTCAGAGAGTGTTCTTGTCTTTGTGTATAGAACTATATAAATTACTTTGTTCTATAAAATTTCAAAAAATTTGAACAAATGCAGTTAAAATAGCACATGAAGAATATAATGCTAATTGGTGGTGGAGTTGGAAATGCAGTGTTATTTTCGATAGGGAAGGCATGTCTTGAAAATAATAACAAGGTTTTGTACTTTGCTGGCTATAAGAAGTTAAGTGATGTATTTAAACGAGCACTGATAGAGCGTGCATCAAATGCAGTAGTTTGGGCATGTGAAGAAGGATTGATAGAAACAAGCAGAGATCAAGATAAATCCTTTCATGGTAATATAGTTGATGCAATAGTCTCTTATCAACAAGGAAGATTAGGTATTAATTTGAACGTTATAGATAAAATTATCACTATTGGTTCTGACAAAATGATGAAAGCTGTGAATGAAGCTAGAAAAACAATTTTAAAGCCATATCTGAAATCAGGCCACATAGCGATATCATCAGTTAATTCTCCTATGCAGTGTATGATGAAAGAAATCTGCGCTCAGTGTGTGCAGCAACATATAAATGCGAAAACAGGAGAAAGGAGTTTTGTTTATAGTTGCAGTAATCAAGACCAGGATATGGGGTGTGTTGACTTTGACTTTTTAAGTGAGCGCTTGAAGCAAAATAGTTTACAAGAAAAACTTACTGCAAAATGGATAGATCATGTTCAAAGATATTAAACAGCACAAAAAGGAAATAAGAGAGCAATATAGAGCTATAAGAAAAGATATTGATGAAAGTTATTCCAGTTATGCGGCAAATTCCCTTATTAATCTCTTTAATCAGAACTTAAGCTACGTTAAAGGCAAAACAATAGCAGCTTACATTCCAATGGATGAGGAAATAGATGTTGTGCCTTTGATGCATAGTTTACTCGATTTAGATTATAAAGTAGCAATTCCTAATAAAAATAAGTTACTAAAATTTGAGGAATGGAACAAAACAAATGAAGACGTAATTCCCGACACAATCATTACTCCTGTTATTGCTTTTGATGATCATTTTAATAGATTGGGTTTTGGCGGTGGTTGGTATGATACAATGATAGAAAAACTGCGGCCACTTGGAAAAATATTTATAGGTGTAGCCTATGAGAAACAATATTGTAAAGATTTACCTGTAGAAAAACATGATCAAAAATTGGATATTATAATCACTGAGATGTGTGTTAGATGTGGAAGTGGATTGCTCAAAAAAGTGGATAAAAAAGAATAGATCTCTACCTTTTCCATTCCCTCCCTCTCCAAGCCATCAGAGGGTTTTGGTTTCTCCTGTACTCGCTTGTTCAGAACTTGGACTATCTAATTGAGGAACTGGTGACTTCATTTGGTTAACTTTATCATTAACCATTTTTTCTACCTCCTCTATTTTACCCTCACCAATGGCCATAATTTTAGATTGAAATTTCTCCATAAGTTCCTCAAGTGCTTCCTTATCACTTTCATAAGTACTAGTACCTTTTTCTCTAAGCTTTTTCATGTCATCTTCTGAAAAATTTTGAATAGTTCCATTCTTTACTAACTCTTGTATAGCAGATCGCTGCCCTTCATTTTGAAGCATGCCTATGACCTTTGCTTTACTCTGGGCGTTTTTTATTTTTTCACCTTCTTCGGACATATTATAGCCTATAATCTCTTGAGCCAAACTGTTGTATAATTTACTAAAGTTATCTTTTTTTGGCCCAACCTCAGGCAATTTATCCCCTAAATTTTTAGATAAACTTTTCACTGCTTTTCCTGCATCAATCGCACCTTCTTTTATTTTTTCCCCTGCCTTTACTATACCTATTCCTGCATAACGTGCTCCAATACCTACAAGTGCTATTAATGTAGCAAGCACAATAAGTGGAGAAAATGCTGCTCCTAATACCATTACGGCAGAAGCTATTCCAATTTTTTTATTTGCAGATGCTGATTTAAAATAATTGACTAGATTGTCCAGTGGACCTTTATTATTATTTATAACATTACTTATTGCTTGCTGATTAACAGATTTTAACGCCTCTTCTATTATTTTTGAGTCAACATTTTCAGAAGTTAAACCTTCAAGCGCTTCTTCAATGAATTTTATAAATAATTCTTTGTTGACCTCCTTTTGCAAGCCTTGGTCATTAATCGCTAAACCTAAATCTTTGAGGTTCATCCCTTTAACTTGTTCTGATAGGGTTGTAAATAACTCTTTTTTCCCCTCTTGTGAGGATTGTGCAATACTTTCTATTATATCTGAAATAGCTTTTCTTAGTTCTGGATAGTCAGTGTCAAAAAACATACTATTGCTAGATTCCATATTCAGCTTCGTTGATTATAAATATGCCTAATTATACATACTAATCATTAATTATATTATAATTGATATAACACACCCCTTTCCAAATATAGAATTTGTATTAAAATATCTAGATTATATGAAATCAAGGTACTTTATGGGTGAAAAAAAATTAAAAGCTGCTGTGGTCTTATCAGGGTGTGGTCACCTTGACGGTGCAGAGGTAAGAGAAGCGGTTTTAAGTTTGCTTGTGCTTGATCAGCAGGAAGTGGATGTTAAATGCTTTGCACCTGATATCAATATCACACAAGTTATGAATCATAGAACAAAAGAGGCAACAAAAGAAAAAAGGAATGTACTTGTGGAAGCAGCAAGAATCGCAAGAGGCGAAATATATGACTTAAAAGAAGCCAAAGCTGAAAATTTTGACATGCTAGTTGTACCTGGTGGATACGGGGTTGCGAAAAATTTATCTGACTTAGCTGAAAGTAAAGACATGGTGACAGTAATGCCTGAATTTGAAAGATTAGTTTCAGAATTTTTTGTTACAAAAAAGCCAATAGGAGCGATATGCATATCTCCAGCCATCATTGTTTCAATTTTAAGTAGCAAGATAGGTAAAGAAGAAAGTAAGGTTAAGGTAACTATAGGAGATGACAGAGAACAGTTGATAGAAAGGCTTGGCGGCGAGCACATAAAATGCGATACAGAGTTATCAATAGAAGACGAAGAACATAATGTATTTTCCTGTTCTGCTTATATGCGTAGCGACGAAAGTACATACTCTGTATATCAAGGGATAAAGCATATGATTGACAGCATGGTAAAAAAGATTAACAAAAAAACTAAACAGCCATTCCTATAAGGTGTACTAAATAAGACTTCTCTATTAATCACACAATTAACTGTTGAATTTTACATTTCTAGCTGTATTATGGCTACGTAGCTAAAGTAACTTAGGTTTATCGACGCTTTACTACTTGTTAGCGGTGTGGTGTAGTGGCCATATATGTTTAGTTCTTTTTTTTAAGGTATTTTGTATGTCAGATCTTTTCTATATTGAAACTACGTGTTGTGTGGACGGTCAGTGTGATGTCTATACAGGGGAAGTGAGTTTTAATGATGTCATGTTAGGCAAGTTCAGTCTAAATTCGTGCAGCGGGAAAGAAGCTATGATAAATCTAGACATTATTACATTCGATATTAATATCGCTATTGATGGTCAAAATGGAAAGACAATAAAAAAAGACCTTAAAGGTCTTGAATTTGTAACTAAAGATGATGGTTCTTGGTATATTAATAAGGATTTTGGTGATGATAAATTTGAAGTTGTAGTAAAGCAATCATAATTTTACATCTCAGGTGTAACATTTAGTATAGGCGCTATTCTATTTATAATGTTCTTTACTATAGGCGCAGCAATTATTCCCCCGGTATGGTGCATCCCTTGAGGCTCATCAATAGCAATTAGCACTATGTACCTTGGGTCAAGCATAGTTAGCACTCCTATAAATGATGCTATGTTTGCATCTTTGCTATATTTACCATCTACAACTTTTTCCGCCGATCCAGTTTTTCCTCCTATTGAATATGCCTTTATTTTTGCTTTTCTGCCAGTGCCATCTGTTACTGCTGCACGTAATAATTTTCTCATTTCCCTGGAAGTTCTTCTTGAGATAATTTGCTCTCCTATACTTCTTTTATTCAACATCAAGGTTGCGTTATGAAATATCCCATTGTTGATTAATGCTGCTGCAGTTTGTGCAAGATGTATAGGAGTTACAGCTATGCCATAACCATAAGATGCTGTTATTAAAGTGGTTTCACTCCATTTATCCGGGATTATCGGTGTGGATTTTTCTGGTATTTCTATTTTCAAAGGAGAAAATAGCTTCATAGCTTTAAAGTATTCTACCTGTTTTTCAATACCTAGTTTGACTGCAATTTTTGCTGCACCAATGTTGGATGATTTTACAAATATATCTTGCACAGTAATTTTTGGAATTTTAGATTTATGAAAATCCTGAATTTTATACTTTCCGATGGTGATTGGTGTTGATACGTCATATAAATCGCTAGTTTTTGTAGCGTTCGCATCAAGCGCTGCGGCTATTGTAAAGTATTTTAATACCGACCCCATCTCATATACCCCAAGACTGGCGCGATTAAACTTTTGTACGTCTTCTGCCTTATTCTGTAAGTTGGGATTAAAATCAGGTAGGCTGACCATCGAGATAACTTCACTATTTCTCACATTTAAAACAATTCCTACTCCGCCAAGTGCCTGATATCTGCTTACAGCTTTAGTTAGCTCTTCATGCACTATGCTTTGCACTCGTGTATCTAAGGATAGTATTATGGGCTTTTCTTGCTCATTGTTTTTACTTATATACGCCTCAACTCCTGCAATACCATTGCCATCTATGTCAGTGTAACCAAGCACGTGTGAAAATAAATTACTGTGAGGATATATACGCTTTATGTCGTCATCAAAATTTACTCCTGGTACACCAGCGTTTTTGATCGCTAGTAATTCTTTTGGAGTCAAGTGCCGCTTTATCCAAGCAAATTTCTTTTCTGAAGTAAGTACTCTATATAAGTTCTTGTATTCGAGGTCATGCAAAGTAGAACACAGTTGTGCTGCTATACTTTCCGGATTCTTTACTTTGGTTGCATCTATATATAGTGATGTTGTGGGCACATTTGTTGCTATTACCACTCCATTTCTATCTAAAATATCAGATTGTTTATGTACTATATTATCTTTTCTAAAATTTTCTGAAGTAGTAAGTTGATCAAATGTTAAAGAGAATATGCGAAAAATAATTATTATATAAAATATAAATAATGGTACTATAAAACACAGTGAGCGGAGCTTATTTTTAAGTAATGCTTGCATATTTACTTGATTTGACAAAAATGGAAATCATCTTAGCTGAACCACGAGGTTTTTGTGCCGGGGTAAAAAGAGCTGTGGACATATTAGCTATTACTTTAGAAAAATACAAAAACGAGCGCCAAGTTTATGTGCTACACGAAATTGTTCACAATAAATATATAGTAGAGGACTTTAAGAAACAAGGAGTGGTTTTTGTAAGCAGTATCGAGGAAATTGAAGATAATGAAGGAATACTGATCTTCAGCGCGCACGGAGTATCAAAAAATATAGAAGATGAGGCAAAAAGAAAGGGTATTCAAGTGATTGATGCAACATGTCCTTTAGTCAACAAAGTGCATAAAGAAGCAAAAAGGTATGAAAACAGTGGTAAAGAATTAATTCTCATTGGGCATGAAAACCATCCAGAAGTTAAGGGAATTAGGGGAAGAGTAAACAATCCTATCACTTTAGTGCAAACTTTGCAGGATGTATATGATTTAAAGGTTAAAGATCCAGATAATTTGTCTTATGTTACACAAACTACGTTAAGCATCGACGATACCCGTGACATTATTGCTGCCTTGAAATTAAGGTTTCCAGGCATAACAGGTCCAGATTTAAAGGACATATGCTATGCAACGCAAAACAGACAAAATGCTGTTAAAAAGCTAGCTGAAATTGTAGACATGGTATTAGTTGTAGGAAGTAAAAATAGCTCAAATTCAAACCGCTTATTAGATCTGTGCACTGCCAGAGGAAAAAGAGCCTACTTGATTGATAATTACAGCTGTGTGAATAAAAGCTGGTTTCAGGGCGTAGAAAAGATAGGAATCACCGCAGGTGCTTCCGCTCCTGACATATTAGTTGATGAATTAATAGACTACCTAAAAGTAAACCTGAGTGTAAAAATTTCAGTTATGCCAGGTGGTATTACTGAAAATGTTCAGTTTAAAATACCGAATCTGGTTTAAAACACAACTTATCTACTAAACTTCTCTTGAAATCACACAAACCAGCATCTATAGCTAAGACGTCATACCGCGATTCATTAGACTTCTTGCATAACCATATAACAAACTTTTATTGGGAATAGAAACGAAAAAACTTGCTTGACAAACTCCGCCAGCCCTCTTATCATGAAACTGAAGCTATTGTATTTGCTTTCGCCAATCTGCAGATTAAAAGGTAAGGATTACTTAATGTATCGGCGTCTTATGTTCAATTTTTTGCAGTATATAGATACTGTATGTCTTTACAAAACTTCATCTACATCTAGATTTTTATCTAAATAAGCTGAACGCGCTTATAAAGCGTTACAAGACATCAAAAAATGCCAATACTCGACAGAGATAGTAAAAGACTAGCTAACTCGGGGATTCTTTGTCTTTTTTTCTGCTTAGTAAATTTCTTAAACATTTGCAGCGTAAGTTAGTTGCAATTAAAAGCGGCTGAATCTCGCTTGTCAAGCGTTTAAAACATAAAAAACGCCAATATTTTAAAGCGGATAATAACCCCAGGGCTTCTTTTGCCTTTTTTTTCGTTTGGTAAATTTCTTAATGTTTGTGGCTGAACGACAACCGTCATCCCGCTACTTGTTAGCGGGATCTCTTGTTAGCGGCTGAGATACCGCGAATGAATCGCGGTATGACGGTTCGCGGCGGCATGACGATAAGGTTTATACCTTGTCATCCCAGTGCCCAAACACTGGGATCCAGTTTTCTTTACAAATTCACCAAAAGTGTTTCATTCTATAACATAAAACCCATACTCACCAAATCCAATGCATTACTTGCAATTAAGTTTCCTGGATCCCAGTGTCTGGGCACTGGGATAACAAAGGAGGACGTTATTCCAGTGCCAAGCACTGACCATTTCTGGTCTCTTAAATTGCAACTAATCTAAGTATTAAAAAATTTACCAAACGAAAAAAAAGGCAAAAAAAGCCCGATGGTTGGCTAGTTACTTACATTATACTTTCAAGTATGGCGTTTTTTTATTCTAAACGCTTAATAACCGTGACTCAGCCGCTTTTAAGCCGCAACTAATCTAAATTATAAACGTTAAGAAATTTACTAAACAGAAAAAAAGGCAAAGAAACCCTAGGGTAGCTAATTATTCACTATCCATTTTTTAAGTTGGCGTTTTTTGATGTTTTAAATAGCGTATTTCAGCTTGTGTAGCTAGAAATTTGATAAAGACATGAGGTGCACATAGTGCAAAAAATTAAGCATGATTTACGCCAAATACATTAAGTTTTTTTGTCATTAATCCACTGCAGAGATTGCGAAGATAAATAAATAGCTTCAGTTTCATGATAAGGGGGCTGGCGAAGGGTGTCAAGGAAGTTTTTCGTTTCATCCAATGCGCTGCCAAAAGTTTGTTATGCAAGAGATCCCATAAATTGGGTGTCATAATAACTACACCCACATTAATTTTGGTATACGTGACCTTGAAAGATCGTGATTCAATACTTAAATTATTAGGGTAGTAGGCAAATAATGGAGCTCAAAATGCATAATGTACAAGAAACTGAAAATTTAAAATTTGACGCTGAGGTAGGGAAAGTACTGAATATAGTGATTCATTCACTTTACACCAATAAAGACATTTTTCTGCGTGAATTAATATCAAATGCATCAGATGCATGTGATAAGTTGCGCTATGAATCTCAACTAAACCCTAATTTGCTAGATTTGAGTGACGAATTAAAAATCACTATCAGCTCCAATAAAGATAAGAACGAGCTATATATCACTGATAATGGCATTGGAATGAATAGACAGGATTTAATAGACAATCTTGGTACAATTGCAAGCTCTGGTACGCAAAAGTTCTTGGATGCGATTAAGAATAGCAAGGATTCAAGCCAAACTGTGGAGCTGATTGGGAAGTTTGGTGTTGGTTTTTACTCAAGCTTTATGGTTGCATCAGAAGTAATAGTAGAATCGAGAAAAGCTGGAGAAGAGGAGTCTTGGATCTGGCAATCCAAAGGAGATGGGGAATATTCAATCAGCAAGTCAGATAATCAAGTCCCTCGCGGAACCAAAATTACGCTCATTATGCATCCTGAAGAAAACGAGTTTTTAGATAAATTTCGTGTTGAAAATATTGTCACTACTTACTCTGATCACATAAATTTTCCTGTTGAATTTATAGACGAAGAAGGAAAAAGTGAAAAGTTAAACAGTAAGGCTGCAATTTGGACTAAGCCAAAAAATGACGTTACTCAAGAGGAGCACAACGATTTTTTCCGCAGTGTTGCCCACGTTGGCGGGGAGCCCTGGATGATATTGCATAATAAAAATGAAGGTGCAATAGAATATACAAATTTGCTTTATGTTCCTTCTATAAAACCTTTTGATTTATTCCATCCAGATAGACGTTGCTCTGTTAAGTTATATGTAAATAAAGTATTTATCACTGAAGATAATGTACAGATCATACCGCAGTATTTACGTTTCTTGAAAGGTATTGTTGATTCACCGGACTTACCTCTTAATATCAGCAGAGAAACGTTGCAGAATAATCGTGTTGTTGAGCAAATCAGGAAATCCCTCACTAAACGCGCGATATCAGAGCTCGGTAAAAAGGCAAAAGAGAATTTAGAGGAGTACACAAAATTCTGGACCAATTTTGGTGCAGTATTAAAAGAGGGTCTTTGTGAAGCTATGCCAACTGATGAGAGAGAAGCGCTGCTCTCGATTTGCAGATTTCATAGCACTGGTGATGAGAAATTAGTCAGCATTGATGACTATATAAGCAGAATGAAGCCTGAGCAGGAGCATATCTATTATCTCACTGGAAATAGCTTGGATTCAGTGAAAAACAGTCCGCAACTTGAGGGATTCGTCAGTAAAGGACTAGAAGTGCTCCTATTTGTTGATCCAGTTGATGACTTTTGGACTAGTGTAATTCATGAATACAAAGATCAGAAAATCAAGTCTGTAACCCGTGCAGATGTTGATTTGGAAAAATTCTCTTCAGAAGAAGATAAGACAGATGAAGAAAATAAATCGAATGAAGAAAAAACTGAGGAAACTATACTGCAATATTTTACCACAGTGCTTGGAGATTCAGTAAAAAGCGTAAAAATTTCCAAAAAATTGACTGATAGTCCCGTATGCCTAGCGGTTGATGAAGGTGCTATGGATCTTCGCATGGAGCGTTTTTTGCGTGAACAAAAGCAGCTAAATTACCGCACGCCAAAGGTGCTTGAAATTAATACTAAGCATCCTGTAATAAAGAGTATAATGAAATCTTATGCTGAAAGTGGTGAAAACCCAACATTGGAAGACATGATTCATTTATTATTTTACCAAGCTTGCATCGTGGAAGGTGAAGAGATGGATGATGTAAGTCTGTTTGCTAAGAGATTGAATAATTTGCTTGGCAAGATTTCTGTTTAATGCTATACTTAGCTTAGCTGCTAGTTAGGAGGTAAAACATGTTTGGTTCCAATTTTAGAGACTTTGTATCACAGGATACAACTTCACAGGGCCAATCAAATTCTGAAAGATTAATCAAAAGTTGGCATGGTTTTGAAAAACCAGATTCTGAAGATTCAGGTATTGAAGAAGAGTTTGAAGTTTTAGATAGCGAAAGTCAAGAGATACCAGCTACTCCATGTAGCACACCCTCTGAAGATCTAAGTTTAGAGAATGCAATACTTGCAAACTTTCCTGATGGTTGTGATAGGTCGTTTACCGTAGAATCAAAAGATGAAGGTTCATTTGATACCATTCCTAAAAGTTTAACTTTCGCTGAAATAACAAATATCCTAAATCAAGCTATACAAGAAGATAATTGTGAAGAACTAGACAAGGTTGTACAAAATATTGAAGATTATGAAGGCAGGTCTATTACGCTGGATAATGTAAATTTAAAGAGTTTTTGTGAGCAACAACTTAACTTAGATTTACAAGATAGAAGCGATCATCAACATATATACTCAAATGTACTATCACAGTATAAATTTGATCAGGAGAATTTTGAGTGTGATTATTCAGTAAAAGAATTGGTATTATTGGCAATTGCAGCTAATGACAAGCTAGTAGAGCAATATCAGGATTTTCTTTTTGCTGAAGAAAATTTAAGTCTTTTACCTGTACTTGTTGGTGGTCAAAAATATATTGAAGCTTTTATAGAAAAATTCCATGGTACTGATGGAGTTTATGGAAGATTAAAAGGTCAAGCTATACAACTTGTCGAACCTAATAAGATTGACTTTTTCTCAGTTATAGCACTAAGAAAAGAGCAAGAATTACTAGAGACAGTTTTTGTCGAATACGTTTTAAGAGATTTTGGACAGGTGTTAAAAACAAGTAAACCTAATCCTTTGTATGGTGCGCTTGAAACAGCATCTCTGATCAAAAATGAAGAATTCATCACGATAGTGCTAGATGCATTTGAAAGATATATTAATGAGCTAACTAAAAAAGCCTCAACAGAAGAGTTATTAAAAAAGAGCTTTGCTACCTTGTTAGAAACTGCGATAAGCCAGGAACACACATCTGTCATTGAATACCTGTGCAAACGATACACTAATAGTGCAGATCGTGCCATTTACGATGTATATGAACAAGCATTTGCAGATGATAAAGTTATTACAATACTAAGGCAACAAATCCTGAAAAACATAGGAGCTCGTGGCAGAAAAGAAATTTATGATTTAATTCTGAAAACTGCATTGGATGCTGGTAATATTGCATTTATCGAGCACTTGTGTGAAAAATGTGCTAAATGCAGCAATGATGTTATTAATTATCTTGATCATAAATCTAAAAACAACGAGTTTGATGAAATATATGAATCAATTCTGATTGCATTGTCTAATACTGAAAGTCAAGACATTATAGTCAGTGTTCTAGCTCATGTTCAAATTTATCAAAGCATACTCAATAATAAACAGCAAGTAGTCAGGCAAACCATACAAAATATACTGAGAAATGCAATAAAAGAAGCTAGTTATGGAGTTGTTGTACCCTTATGTCAGCATGTTGACCTAAAATTCGCAGCTCTTCAGGCAATATGCAAGGAAGAATTTGAGAAAGCTTTACCAGTAATTGCAGAACAGCTTGAAAAAATAAGTATGGAACTTTCTCCAAGTATGACTCGTAATGAGTATCAAAAAAATAGAGATACTTTGAGTCATCTATATCTAATTAGAAATTTGTTAGAAAGTAGTAAATTAATCAATACTTCCAGTAAAGCAAATATACAGACACAAGCGAATACACAAGTTAATAAAAGAAGCAGCAGTGATAATGCAGTATCACCTGTTATAAAAGGCGATACGGCTGTAGTAAATGAAGAGAATAACAATCAACCAAGCAGTCAAAGAAACCCAAAATCCAAAAGTGCTGGCAGTCAACAGACAGAAAAAAATGTTCTTGCAGGGGAGGAAGAAAATGCTATCTTAAATAACACAGGGGTTTCAACGCAGGAGCCTTTAATTAATAATTTTGAGGAGGGTGAAATCAAAAAAGGCAGCGGAAAAAAAGGTGTTAAGCAACTTGCCAGTCCTGTTAAGAAAAAGATTGATGGACTTATAAGCAAAACCAGTACTAACTCAAGAGAAGAACTCGAAAATATTCTAAAAAGTAACTCTCCTACTCTTGTACTACAATATGTAAAAAATAAAGACGGTCCCTTTAAGGGTAAAGTAGAAGAAATTAAAAAAGAAATTAAAAACCATAATACAAAACAAGGTAATGTTAATATTTCACTGAACAACGATTTGCCAAATTCAGGAGACCAATCTACAAGTTCTAATAATACCGGAAGCAATAGTACACTTACCACAACTCCAGAAATTACGGGTTGTGAAAAGAAGTTGGGGGTAAGTGAAGTTTCTTCGAATGCTGACAATGTGTCTACAATTGGAGGTGTTATTAACAGTAAGGAAAAGCCTGCAGCAGTAGAAAAAACTAGTGCTATAAACAATCAATCAACCTCTATTACTGCAACACAAAATACGCAAAAGAGTAAGTGGCCTACCATAGCTACATGGACGTTAGCAGTAGCTGGAGTTGTTTCAGGAGTAGCTATTGCAGTTTATTTGGAAATGCTAGCTGCAGGAATAGCAGTTGGAGCTTGTTGTCTGGTTGCCGCTGCAATTATATACTGCTGTACACCTAAAAGCCAAGTTGAAAACAACAAGGTTGACAAACCTTTCAACACGGGGAAAGTACCTACTGCCGTACATGTATAATAAATATAGTAGTTTACCATTTAATAATTTATTATAATTATGTTAATTATCGGTAAATAAGGACTTGGTAAACTACGAAGAAATATTCTTGAATAAAATAAAAGATATAAAAGATGAGGGGCGCTACCGTGAATTTACGCACTTTGCGTCATTACCAGGTAGGCTCCCCCACATTATGGACTATGAAAGAAATAGGGAAGTAATAGTCTGGTGCAGTAATAACTATTTGGGAATGTCACAAAATGAGAGTGTAATTGCCGCTATCCAAAATTCATCTGTTGGTGCTGGAGGAACAAGAAATATATCTGGTACAACAAAAGAGGTTGTTGAACTTGAAAAATCCTTAGCTTGTTTGCATAAAAAAGAGGCTGCTTTAACTTTTGCTTGTGGCTACCTCGCTAACCAGACAACACTTAGCACTTTATCGTCTGTTATTCCGGGCGTAGTAATTTTTTCAGACGAGAAGAACCATTCTTCGATGATAGAAGGCATAAAATCAGGAAAAAGGCCAAAACATATATTTAAACACAATGATGTTAATCATCTAGAGCAGTTACTCAAGTCTATAGACAAAAAGACACCAAAAATAATAGCACTTGAATCCGTATATTCAATGGATGGTGATGTAGCTCCGCTTAAAGAAATATGCGACCTGGCAGATCAACATAATGCAATTACCTATTTGGATGAGGTGCACGCAGTTGGCATGTATGGTTCACATGGTGGCGGAATTGCAGAAAGAGAAGGTCTGATGGATAGAATAACCGTTATTCAAGGTACACTATCAAAGGCTTTTGGAGTGATGGGTGGGTATATAGCGTCTTCAAAGAGCTTGGTAGATGTAATAAGAAGTTCCGCTCCAGGATTTATTTTTACCACTGCTATGTCGCCTGTTTTAGCAGCGGCAGCAAAGGCAAGCGTTGAGCACCTAAAATCGAGCAACATTGAAAGGGAAAAGCAAAAGCAAGTCGTTGAAAAAGTAAAAAACTCACTGAGAAATGCAGGAATTAACTTCATTCCAACAGAAACTCATATAATTCCAATAATAATTGGCAACTCAGAGTTATCCAAAAAAGCATCAAAATTATTATTTGATGAGTATGGAATATATGTTCAACATATAAATTACCCGACAGTTCCAAGAGGAACTGAGCGTTTCCGTATTACCCCTACACCTTATCATACCGATGAAATGATAGAGCATTTAACAGAATCTCTTGTAAAAGTTTTCGAAAAGTTGTCTATCTCTGTAGCCTGTTTATGCTATAGCTAGTACAGCCCTACGTCATACCGCGATTTATTCGCGGTATCTCAGCATGAATTCCGCTAACAAGTAGCGGAATGACGAGTTTTACGCTTATCAAATTGTAGGTAAACATAAATTACTTTAGCTATAGTTTTATATCTCCAGCAATGATTAGCCCGTTGTCTTCCGTTAGCCTTCCACCGCTTTCTTGCAGAAAAAGTCTACCGAGCAAGGCTTTATATTTGTTAACTCCAGAGTAAATTATTCCACTGTGCCTTCCTGCCGCAAGGTATGCAAAGCCTAAAATTGTTGAACCTATGGAGCGTACATTACTATTGCCAGGCAGCAATTTATTTAACAAATTACCACTTACATCTATTAGACCCCCTTCACGGCTTTTCACTCGCATTTTTACATGACGAGATCTAAAATCCTCAAGAAAAGCACCTTTCTTTTCTTCTGCCCAAAAAGTTTCTCTAAGAGCCGGAGCATCAATTACAGCTGCCACAACTTTATTTTTATGAATGAGACAGACTGATACTGCAAAATAAACCATGCAACTAGAAAAGTTCTCCCTGCCCTCTATAGGCATAATAAACCAGGTATAAGTGTTATCTTTTACTTCTTGATCAGTATCATCTTCAAAAATAAAACCATAGTCTCGTTTGTAGTCGTGCAAGCAATCGTATATGGTTTGCTTGGATTTTGAATAAGTTTTATTAATAAAGTCTGCTGATTTAACATTAGAAATTTGCAATTCATTAAAATCGCGCATAAGCTGCTTGGAAGCATTACGCACAGAATCAAGCATCACATTAATTCGTGGTGATGAGAGGGACATTCTTCCTTTTACTCTTTCACTCTTTCATAATAGCTGTCACCTGGAGTATATACTACAATTTTATCCTCTTCTTTTATAAATTGAGGCACGTTAACGCGCATTCCGTTTTCCAAAATTGCAGGCTTATAAGAAGCAGTAGCAGTTTGTCCTTTAATAACAGACTCTGTTTCTTTCACAGCAAGTGTAACATAATCAGGCACATGCGCAGAAATTATTTTGTCTTGATAAGCTACAACTTTAATTTTCATGTTATCCTGTAAATAAATTTTTTTTTCTCCCAATAAGTCCAAATTTATAGTGATTTGCTCGTAATTACTTGGATGCATAAGATTTACAATGTTTCCTTCAGTGAAAAGGTAAACATATTCCTCTTCATCTAAAATTGCCCTTCTGATTGTTGCATCAGAACGAAATCTTTCATAGTGTTTTGCTCCGGTTTTGATGTTTTTCATTTCGGCTTGTATGTATGCACCACCTTTACCAGGTTGAGTATGCATAATACCTACAACCAAAAATAATCCGCCGTTATGTTCCAACACCTGACCTGGTCTGATATCGTTAGCTCTTTCTGCCATAATTACATTTTCAATTTGATCTTATAATTATAAATAGCTTTATATAAATATCAAAGTCTTTATTAGTCAATAAATTCTGGTATATTTAATACTATATACCTCCCCTTTATATTTATATGTGGAAATATCTCTTTAGTGAAAGACAGCATAATACGTTTTTTTGTGCTGATAACTAAAATTTCTAATATATCCCCTGAGCCGAAATTATACACAGATTTTACATAGCCATATAATTCATTACTTTTCAGCCTTACTTCCATATCTACAAGGTCACTTTGGTAAAATTCATCCTCATCATTTAGCTCTGGTAACTTGCTTCTTTCTATATATAGCTTCTTATTCCTTAAAAGCTCTGCTTCATTACGGGAATTTACTCCGCTTATTGTAGCTATTACTAAATTATCACCTATGACGGATACTGAGTCTATTTTATAATTCTCATCACCACTTATTAGCTTACCATATAAGGAGATATTTTCAGGCTTTTCAGTAAAGGTTTTTACTTTAACAGCTCCTTTAATTCCGTGAGGAGAGGTAATAATTCCTAAGCATACCAGATTGTCGTTCATATTAATGCAAGTATCTAATCAGAAGATTTCTCAGATAAATATTGAGTCAAAATCTCGATGCCTTCATCAATCTCTTTTTCAGTGATAATGAGTGGAGGTAAAATTCTCACAACGTTATCTGATGTTACCCCAACAGTAAGCAAGCCGCGATGACTTAACTCTTCTGCAAACTTTTGATTGTCTGCTTTCACTTTTATTCCAAGCATTAACCCTTTCCCTCTTACTTCCTCTATTATTGGAAATTTACTTGCTAAGTCTTCTAGTTTATTTTTTAAGTATTTACCTCTAATTTCAACATTTTTCAAAAAGCCGGGGCTGAGCAATTCTTCGAGCACAGCATTACCTACTGAGGTTGCAAGCGGATTGCCACCAAAAGTGGAACCGTGCATACCGACCGCCATATATTTAGCAGCATTTTCAGTTGCAAGACAAGCCCCCAGCGGAAACCCCCCGCCTATTCCCTTTGCAAGAGCACATATATCAGGTTCCACTCCTATATGTTCGTATGCGAATAATTTTCCTGTCCTACCAGCACCGCATTGTACGCAATCAAAAAATAACAATATGTCATTTTCATCACACAGCCTTCTTAGTTCTTTCATAAAGACTTCATTCATTACTTTGATACCACCTTGCCCTTGTATTGGTTCTATTAATATAACGCCTATACCACTTGAAATTGCTTTCTTTACGCTCTCAATATTGGGCTCGATGTTATCACACCAATCAATGTAGGGATTTAGTAATTCAGAAAATTTCTGTTTATCGTTTGTAGCACAAGTTAAAAAGGTTCTTCCATGAAATGCACCATGAAATGTTAAAATTCTGTGACGATTTTTATTGCCTTTTCCATTTTGATAGATCCTAGCAATCTTAAGTCCACATTCTACTGCCTCTGATCCAGAATTTGAGAAAAATACAGTGTCAGCGAAACTATTGTTTATTAATTTTTCTGCAAAATTATTGGCAGCAGGTATATTATAGGTATTTGATATATGCCATAATTTTTCTCCTTGCAATTTAAGAGCACTAATTAATCGCGAATTAGTGTGACCTAAGCTACTAACGGCTATTCCGGAGTGAAAATCTACGTAGCGCTCACCATCAACATCATATAGGTAGATACCTTTGCCATGAGAAAAATTTATATTAACAGGAGAATAAACTGGCAAAATAGGAGAAATTGTCATAAAATATTATATGCTAAATTTTATTATTAATAACATAAAAACCGTTGTTTCACAATAAGAAGGATATGTATAAGCTAGGTAAATTGATGTTTTCTGCGTTGAAGAAAAACAAATACACAAAAGTTATTGTATTACTCTCATCGATCTTTATGATTTTATTCAGTGTGATATATTGTAATCATTTACTAAGGAGTAATTTCCTTTCTTCTTACCGTGATTCAAGTGTAAACTTAAAAAGCGTACTGGAAAATGGCATAATAAAAAAATACCATTATTTACTAATAGAAAAGCATCACATTAAATACAAAAATTTTGACTACATAAACCAACTAGTAAAACTACGTGCTGAATTATTACAATCAGTGAGCAAAGTAAAGGATTTCAGCTTAATACTGTATGATCAAAACGGCAGAATAATATTCAGTAATTTTAACACTCAAGATTATGATTATGAACAGTTACTTACAAACGATGAAATTGATAAACTATTAAGTAACCAAGAAATATTTTATACTACAGGAAATACATTAACTTCTATTTTCCCTATATTCCATGAAAATAGCGTTAAACCGTCGTTTTTTTTGAAGATTCTTCGAAACTACAATAATTCTTATGTTATAGCATATGGCCTGTTTTTAACATTTTTGGGCCTATTATTAATAATCTTAATATTAATAATGTTCTATTTGCACTTTTCTAATACCCAAATGCTAGCCAAGCAACATAAAACTAACATTGAATTACAGCAGATAAAAGAGACATTAGAGCAAGAAAATGCAAACAAGCTAAAGTTTTTTGCAAGCGTTACACATGAATTACGCACACCTCTTAATGCTATTATTGGATTTGCAGAGTTGATCAAAAATGAAACTTTAGGTTCAATGGATAACTCTCAATACAAGGAGTATGCAGACGATATATATAATGCAGGGACACACTTACTTGCCTTAATTAATGATGTGTTAGATTTTTCAAAAGCTGAATCAAGTAGTTTAACAGTAGAAAAAGTGAAGTTTAACCTGAACAAAATAATAGATTCATGTGTAAATATGCTATTGCCTAAATTAAAAGAAGCCGGGATTAATTTAAAAAAAGAGATGACTAATAAACAATTATTAGTCATTGCAGATCCCAAGAGAATGAAACAAGTTATAATAAATTTATTATCAAACTCAATCAAGTTTACTCCCAAAGATGGTTTAATAAGAATGGTGATAAAAGAAAATATAGAAAAAAACTTATTAACTATTGAGTTTCATGACAATGGAATAGGAATAATGCAGCAGGACATATATAAAGTTATGTCTGTTTTTGGCCAAGCAGATTCGGGGTATAGAAACGAAGGTACGGGCATCGGATTGCCGCTAAGCAAGAAATTAGTAGAGTTAATGGGTGGAACTTTTGACATTAAAAGTGAAGCAAAACTTGGTACTACGATAACATTGAACTTCTTTTATGAAGAACAAACATGTGAAGATTCGATTGATTTTTAATAGGATCTATTTGATATGGCCTTACATCAGACGAAAACCACACTTTATCAAGAGCGGCAAGCCGAGAAGGTAGGCAGAAATTCATCAATAAGCCCCCATCAAGAATCTTATCTGTTAGCTATATATAAAATTTGATACTCTGACTACAATATACTACTATAGATGAAAGTGTTATTAATGGAGCAAGGTATGGAATTAGCAGTAGGAAATAATGCACCCGATTTTAGCTTGCCAGCAGATTCTGGTGAAAATTTATCACTGAGTGAATTTTTTGATAAAAAAAATGTAGTTCTTTATTTTTATCCTAAAGACGATACTCCGGGTTGTACAATGGAGGCAAAAGGCTTTAGAGATAAAATAGATGATTTTTCTTTCCTTGACACAGTGATAATTGGTGTATCAAAAGATAGTGTTAAGTGTCACACTAACTTCAAAGCAAAATATTCTCTGCCGTTTTCTTTAGTTTCTGATGAGAATGCTGAAATGTTGGGAAAATATGGTGTTTGGGTAGAGAAAAGTATGTTTGGCAAAAAGTATATGGGAATAGAACGCACTACTTTTTTAATAGATAAAAAAGGTAAAATAGTGAAGATCTGGAAAAATGTAAAAGTTAGTGGACATGTTGATGAGGTTCTGGAAGAAGTAAAGAGAATATAAACTAAAGAATAGGTTAATGGCTACCCATTGCTACATAAAAAAGCTGAAATTACATAATTTTCGTAGCCACTCAAACTTTGAACTGGATTCAGATGATAGCTCAGTTGTAATAACTGGCAAAAACGGTATTGGTAAAACTAATATACTTGAAGCAATCTCGTTGCTTGCTAAAAGCAATGGAATGAAAAAAGCAAAAGCCAGTGAGATACAAAATAGATTCAGTAATGAAGATTGGGTAGTGCACTATGATTTTTTTAATGGAATGGATTTTAATTCAATTGGTATCGCAAAGAGTTTTGATAAGAAACTAATACAAATTGATGGAAAAACGCAATCGAGTTATTCATCTTTGTATAAGATATCCAATGTAATATGGCTGATTCCACAAATGGACTATGTTCTTCTTAATTCTCCAAGTGACAGATTAAAATTTTTAGACCGTATAGTCTCACTGTTTGAGGAAAATTACACTTGCTGCTACATGAAACACAGAAAAGCTAAACGTGAGCGAAGTAAACTGTTGAGAGAGAACACCTTGGACGAAAATTGGCTCTCTAGTCTTGAAAACATAATGGCCGTTAATGCAGTTAGTATTTTACGTATGCGATCGTCTGTTTTAAAGACACTACAAGACACAATTGATAACCATTCCAGTGAGTTTTTTCCGAAGGCAAGTTTGAAATTCAGCAGCCAGCTAACTTTGGACGATACTGCAGAATATTTTCAGAATCGTCTAAAGGAAAACAGAGAAAAAGATTCATTGACTGGTAGAGTAACCTTTGGTGTGCATAACGATAATTTTCGGGTTTTTTGTCAAAAAAGAAACGTACCAATAAATCTGTGCTCCACTGGAGAACAAAAGTTATTACTGCTTTCTATTATTTTATCCAGTGTAAAAGCAAGGTGTATTCATTACAATAAGGCACCACTTCTTCTACTTGATGATATAATGTCTCATCTGGATAAACATTACAGAAAGGCGTTAATGGAGGAAGTGTTAAGTATTCAATGTCAAACTTGGATAACTGATGTAAATCAAGATAATTTCAATAGCTATCTTTATTCTTTCAAGTTTTTTGAATTATCAAATGAATTAAATGCAAAACTTCCTTGACAAACCTCGCCAGCCCCCTTATCATGATACTGAAGGTATTCAGTTATCTTCATCTGTGCAGATTAAACAGCAAGAAAACAACGTAGTTGGCGTCTTATTTTTAATTTTTTGCACTATGTGCACCTTATGTCTTCACAACATTTCTGGGTTTTTACCTATATAAGCTGAAACGCGCTTATAAGTCGTTTAAGACAGTATAGTACGCCGATTTTGCAGGATTAGAGAGTGACAACTAGCTAACACGGGGTTTCTTTTGCCTTTTTTTCTGCTTAGTAAATTTCTTAAACATTCAAACTAAGGTGAGTTGCATTCAAAAGCAGCTAAATTGCAGTGTTTAAGACTTAAAAAACGCCAATACTGAAAATAGACAATGACCAGGGCTTCTTTTGCCTTTTTTTTCGTTTGGTAAATTTCTTAAATATTTATGACTAAACGACAACCGTCATCCCGCTACTTGTTAGCGGCTGAGATACCGCGAATGAATCGCGGTATGACGGTTCGCGGTGACATGACGATCAGCCTTGTCATTCTAGCGCGTGGCGCTGGAATCCAGACTTTAACTGATATGATTACAGAAAGAGAATTTATTAGGTAGTTATAGACACTGAAAGTGGTAAAACTTACCACTTTCAAGTAAAGAAAACTACGTTTACGCCTTCTATAATTTCTATGGATTATTCACTACTGCACCGTCTTCACAAATCACACCTCCTGGTGTTATTTTTGAAACGACTACAGGAGCGCCAAAAAACACAGCAGTAAATGCACCGAGTGCAAAAAGCGCTGGCCATGGCATTCTGCCAAATATCGCAAGCAAAGCTGCACCTATTATCACTATTGTGATCATCGGCCCACCTATGCCGTGAGTATAGCCTATTATCTTGCATATCACTGATGATGTTATATCACTTTCATCAACAAAAACGGTGTTGGTGGTGCCACCACTAGTATTAGCATTTGCATCAAACGCAAAGGAGAGAATTAACGCCACAAGTAGAAGAAAATTTTTCATTACGCCTCCTATAATTTCTGTTTCATGTTTGATTATCTATCGCTTTGATTAAATTTAAGTAAATGGTGAGGGTTCTAGTAAATTTGTCATCCTATCAGTTTATAAAAATTCCCGGATCTCAGTGTTATTCACTTGGACAACATTTATACAATTGTGGAATAATGGTGCTCCTTTAAGGAGCACCATTTAGCTAATGTTTTTCTGAAATTTTAGTGCCTAGTTGCATGTATTTGTTGTTGCATTCCATACTTTACCATCAGGGCAAGCAGTTGCACCATTTTTACAAATCACACCGCCTGGTACTATTTTTGAAACAACTACAGGCGCACCAAAAAACACAGCAGTAAATGCACCGAGTGCAAAAAGCGCTGGCCACGGCATTCTGCCAAATATTGCAAGCAATGCTGCACCAATTATTACTATTGTGATCATCGGTCCACCTATGCCGTGAGTATAGCCTACTATTTTGCATATTGTATTTGACGTTGCGTCATCAGTAACACTGCTAGCAAAAGCATTATCAAATGCAAAGAAGAGAATTAACGCCACTAGTAGAAGAAAATTTTTCATTATGCCTCCAATAATTTCTATGGCTTATTCGCTACTGCACCGTTTTGACAAATCACACCTCCTGGTGTTATTTTTGAAACGACTACAGGAGCGCCAAAAAACACAGCAGTAAATGCACCGAGTGCAAAAAGCGCTGGCCACGGCATTCTGCCGAATATTGCAAGCAACGCTGCACCTATTATCACTATTGTGATCATTGGTCCACCTATGCCATGAGTATAGCCTATTATCTTGCATATCACCGATGATGTTGTATCATTTGTATCAACAAAAGTAGTAGGAGGAGCATTTGCATCAAATGCAAAGGAGAGAATTAATGCCACAAGTAGAAGAAAATTTTTCATTATGCCTCCGATAATTTCTATTTAATGCTGGATTATCTACCATTTTGATTAAATTTAAGTAAATGGTGAGGATTTTTTTGCTTAAAAGTATCCTTTATTTCATTTAGAATACTTTTCTTGGTTCGTTTATATTACAGTGCCACAGAAATTTTACAGCATCGTTTATTGTCTTTATCGTGCTTTGATTGACACAATTTATAATGATGGAGTGGAGCATGCAGGGTATTTATCATTTTTAATTCTGTTATCAATATTTCCTTTTCTCATCGTTTTAATGGCTGTGGCGTCAACATTTGCAAATTTTTTAGACCAGTACAACATTGGCTGGGTATTTATCATTGATAACATGCCACAGGATATTTTATCATCTTTGATGCCGCGTATTAGGGAGATAATATCAGGCCCGCCGCAAAGCTTACTAACTTTAGCAATTGTAGGTGCTGTTTGGACCGCTTCATCGACAATTGAAGGGCTTAGAACAATACTCAATAAGGCCTATAAAGTTCCGGTTTCGCCGCCTTATATATTAAGAAGAGTACTAAGTATATTACAATTTTTAGTAATCACGCTTATTATAACTCTAACTATAGTGTTTTCTACACTAGTACCAATGCTAATTGATTTTTCCTATCAGGGACTAAGTTATACTAGGTATTTACTTATTGAATTTGTACTTTTCACAGTAGTCTCTTGGCTATATTTTATGTTGCCAAACATAAAACAAAATTTATCAGACGTATTTCCTGGATCTTGTGTAGCTGTTATTCTTTGGACGATTTCTGCTTCAGCTTTTAAGCAATACTTAAAAGCTTCCTTTGACCAACTGGATTTGATATATGGAAGTTTAGGTGGTGTGGTAGTGTCATTACTATTTTTTTATATGCTAAGTTTGATTTTTATATATGGAGCAAAATTCAATTTTCAGCTAAAATATTTCAATGAATCTCGCTAAGGAGAAAGAAATGGGTAAGTTAGAAGGTAAAGTAGCTTTAATCACCGGAGCTTCAGGTGGAGTAGGCTCTGCTGTTGCAAAAAGGTTTATAAGAGAAGGTGCATGTGTGATTCTGATTTCAAGATCTCTTGATAATCTCAAGCCACTATATAATGAAATTGAAGAGCTTGAAGAATTTAAAGAAGGCTCTGTGAAACTAATTCAGCTTGATCTTTTAGACTTTGAGAATGTAAAGATACTGACAAACATGATAGAAAGCCTGAAATTATCAGAATCTGGAGCACTTGATATATTAGTTGCGTGTGCTGGAATTTTAGGCAAACTGAACCCCATTCATGACTGTGAGATTGAAGAGCTACAGAACGTAATGAATACAAATTTTACTGCCAATTGGTACTTACTAAAAAACTTAGATCCAATGCTAAAAAAGTCTAATGCTGGAAGAGCGATATTCATGACCTCAGAAGTGACACTTTCTCCTTCCTCTTATCCATATTGGATGCCGTATGCTGCAAGTAAAGTTGCACTAGAAATAATGGTGCAGATATATGCATCTGAGACAAAACATACAAAATTATGTGTAAATGCTGTATACACGGAAGGACCTGTGGGTAGTGAGCAGGCATTTCCTGGATCTGAATTGGTGTCACCTGATAAACTAACAGATAAATTTGTGGAATTAGCTTCTGAAGACTGCAGCATATCAGGAAAAATCTTACCGCTCAGCAAATCTCCCGAATAAATTACCATAGTATCTGCAAAGATACCGTTAAGCCCACAATTGTATGAACATTGTGATTTGAGAGTAATCTCCACTAGGAAGGATGTCATCCCAGTGCCTCTATGGTGTCATTCCAGTCTGGAATCTAGTCTTTATTATGCAGCCACTTATTTAAAGTTAAGTTTTCTGGATCCCAGACTGGGATGACACCTCTGGGCACTGCCGTCATAAAGGAACCAGTGTCAGCTACTTGAATGACATCATTTGCTGTGCAATTTACCTTCAAAAATGAATGTTTGTACAGCTGTGTGTCAAGCACTGGAATCTGCCACGCAAATTGCAATGTTCGTACAGTTATGCGTCAAGCCTAAAAGTAATTAGCTAATAGGTTTAATAAAAATTCACATATACAGGAAAGATTGGTAACATTACTTGAATAGAGACCGTTATTGTAATTATGCCGAAACGCACAGATATAGAATCTATATTAGTAATAGGAGCAGGCCCAATAGTTATAGGTCAGGCATGCGAGTTTGATTATTCCGGAACGCAAAGCTGTAAAGTATTAAAAAGCGAAGGTTATAAAGTCATTTTGGTTAACTCCAACCCCGCAACTATAATGACAGATCCTGAGTTTTCTGATGCGACGTATATTGAGCCGGTACTGCCTGAAATCATAGAGAAAATTATAATTAAGGAGAGGCCAGACGCAATATTGCCAACAATGGGCGGGCAAACAGCGCTCAATTGTGCAATAAAACTTGCAGATGATGGAGTGTTAGACAAATACAACGTAGAATTAATAGGGGTAAATAGAGAAGCAATAAAAAAAGCAGAGGATAGAGAGTTATTCCGTCAGTCCATGGATAGAATAGGACTGAAACACCCCAAAAGTATCATTATAAAAAATCAAGAACAAATAAAAAAGGCTTTGGATTACGTTGGATTACCAGCAATCATTCGTTCATCATTCACTCTTGGTGGTGCAGGTAGTGGCATAGCATATAATAAAGAGGAGTTTTTCAATATCGCAGAAAGTGCTCTCAAAATTTCGCCAATAAATGAAGTTCAGATAGATGAATCAATTATCGGCTGGAAAGAGTATGAAATGGAAGTTATCCGCGATTGTAAAGATAACTGCATAATAGTCTGTTCGATAGAAAATGTTGATCCGATGGGAGTGCACACCGGAGATAGTATTACGGTTGCTCCTGCTTTGACTCTGCGTGACGTAGAATACCAACAGATGAGAAATGCATCTATAGCAGTGCTGAGAGAAATTGATGTTAGTGCCGGTGGTGCAAATGTTCAATTTGCAGTGAATCCTAAAGAAGATGGAAGCCTCGTTGTGATTGAGATGAATCCAAGGGTTTCTCGCTCTTCTGCACTTGCTTCGAAAGCAACAGGCTATCCTATTGCAAAAGTTGTAACTAAACTTGCTATTGGCTATTCGCTCGACGAAATACGTAACGACTGTGCTCCAATAATACCAGCAGCATTCGAACCAGTGATTGATTATATCGTCACTAAAATTCCTCGATTTGAGTTTGAGAAATTTAAGGGGACGAATTGTGAATTATCAACCTCCATGAAATCAGTGGGAGAAGTGATGTCTATAGGCCGCACTTTTAATGAGTCACTACAGAAAGCTTTCCGTTCACTTGAAACTGATTTTACAGGACTTGATGAAGTATTTCCTGAGAACATTGATATTGATCACATAAAATCTCAATTAGCAAAATTGCTACCAAACAGATTACTGATTGCTGCTGACGCAATGCGCCACGGAATTAGCATAGAAGAAATAAATTCGATTACAGGATATGACTTATGGTTTCTGCAAAATATACAGCAAATTATATTAACTGAACAAAAAATCAAGGAAAATGGATTTCCTGGAACTGCGTACGAAATGTTAGAGCTGAAAAAAATGGGATTTTCAGATGCAAGATTAGCAAAGTTAAGTAATAGACCTACCTCTGTCATTCCAGTACCCTCTAATGTCATCCCAGTGCGTGACACTGGGATCCAGCCAGCGTTACACGCTGGAGATCGAGTAAAACAAATCGAAGAAATAAGAAAAAAATTTGGCATTAAACAAGTTTATAAACGCGTAGACACCTGTGCAGCTGAATTTGAATCGAGCACTGCTTATATGTATGGCTGCTATGAGGGTGATGTTGAAAATAAAACGGAATGTGAGGCGAATATTTCTGACCGAGAAAAGGTTGTCATTTTAGGAAGTGGTCCAAATCGCATTGGTCAAGGTATTGAGTTTGATTATGCATGCGTACATGCAGCTTCTGCCGCCAAAGAAATGGGGTATGAAACAATAATGATCAACTGTAATCCCGAAACTGTCTCAACTGACTACGATACCGCTGATCGTTTATATTTTGCACCACTCATTGCAGAGGATGTGCTTGAAATACTAAGTAAAGAGCAAGAAAATGGCACACTGGTTGGTGTAATAGTTCAAATAGGCGGTCAAACACCTTTAAAGTTAGCCAAAGTGCTTAACGAGAGAGGTTTCAAAATTCTGGGAACTTCGTTTGATTCTATTGACCTTGCAGAAGATCGCATGAGGTTTAAAAACCTTGCTTTGCAACTTAATTTAAAACAACCTGAAAATTCTATCTGCCATTCAGTAGAAGAAGCGTTAACCAACGCAGAAAAGGTGGGGTTTCCACTAGTAGTCAGGCCATCATATGTCCTCGGCGGTCAGTCTATGTCGATTAGACACGATACTCAGAGCTTTAAAGAGTACGTCTTAGATCAAACTAAAATCTTTGAGCATGGTTCGCTGCTTCTTGATAAATTTTTAGTCAATGCAGTTGAGGTTGACGTTGATGCTGTATGTGATGGGGAAAAAGTTTTCATTGCAGCGGTCATGGAGCATATTGAAGAAGCTGGTATCCACTCTGGTGATTCAACATGCTCAATACCGACAAATACATTGAGTGACGAAGTAATAAAAGAGATCGAGCTCCAAACTGAGAGAATAGCATTAGCATTAAAAGTGAAAGGTCTGATAAACATTCAGTTTGCTGTTCAAGAGAATAGACCTCTTGCAGAACCTGTTTGTGATGAGAAATCTTTAGGAAAAGTGCAGATGAGCACCACAGAATACTCGAATGTATTTGAGGAGCGCAGACAAGCTTTGACGACAAAATTGCCTTCAGAAATCGAGTTATGCAAGAGGTCTAGTGATGTATACATACTTGAAGTGAATTTAAGGGCTAGTCGAACCGTTCCTTTTATTTCCAAGGTAATCAATATTCCTATTGCAAAGCTTGCCACTCAGGTTATTTTGGGTAAAAAATTGAATCAGGAAAACAAGCCTTTCAATCATTTTGCAGTTAAAGCTGCTGTTTTTCCATTTACCCGCTTTGCAGGAGTTGATACTTTACTTGGTCCTGAAATGAAATCAACAGGAGAAGTGATGGGAATTGACTCATCATTTGAAGCTGCACTTGCAAAAACGCACATGGCTGCAGGATACAAGTTACCAACAGAAGGAACAGCTCTGGTTTCAGTAAAAGATGATGATAAAAAGTATATATTGCCAGTTGCACGAATGTTGAAAGAACTGAGTTTTGAAATATATGCCACCAAAGGCACAGCTTCGTATCTGAACAATAACGGCATTGCTGCACAAGCTGTAAATAAAGTAAGAGAAGGCAGACCCCACATAGTTGATATGCTCAAAGATGGAAAAATAAATCTAGTGATTAATACTTCAAAAGGTGTAAAGTCAGTCTCAGACAGCAAAGATATCAGGAGAACTGCTATTTTGCAAAATATAGCTTACAGCACCACAGCTTCCGGAAGTAAAGCGTTAGTGCTTGCAATTCAATATGTAAAGAATAGCAAACTGGAAGTGAAATCATTACAGCAGATACAAAACGTTTAAATATCAAAACTAGAATAATTCACTCTCAAAATGCTAAAGAGAACATAATAAAAAGATGGAAATTTTGAAGGAAATAGTATACCTAAAGAATCAACTAGCGTAATTGAACAGCCAAATGCTGCAACGAATGCTCCACAATCTCACCTAGAGGACACTTCCCTTATATGTTAAGAACAAGTCTTTATAAATATCAAAGTAGTGAGATTAAAGACACACAGAGAAGAGGAATCGTCACGCCCCTTGATTATAAGAATCGTTGTTCAGCAAGGTTCTCTTCTCTGGTTTATTATACTGAAAGTTCCGAACAACTGATTGAGCTTTTAGGCTCGTATATAAGGCTGGAAAATGCAGTATATGTTATTATTACGGAGGAATTATGAATTCATCAAACATTATTGCTGGCATTGATGTTAGCAAAAGTAAATTAGATCTCCACATTCACCCACTTGAGCATTATAAAATATTTGAAAACAATGTACAATCCATTGATGAAATGCTGGACTTTTTACGTTTGCATAATGTAACCAAAATTGGTCTTGAGGCAACTGGTGGATACGAAAAATTATGTGCCTATACTTTACTAAGCAATGGTTTTGAGGTGTACGTCATTCAACCAAGGTGGGAGAGACTATGCTAAAAGCCTTGGTATTACTACAAAAACTGATAAAATAGACTGCAGTATCATCTCACGTTATATTAATAATACAGATATGCGTGTTACTCCTTTAACAGTTAGTAATGGTAATATTGATTGCTTGAAACAAAAATTATCTCGTAGAAACCAACTTGTAGAAATAGCAAAAATACAAAAAACCCAAATCCAACAGGTAACTGATACATCTATAATCAAACAAATAGAGGAACTTCTTGCAATTTTACGTAATCAAATTAAAACTTTAGAAGATGAAATGATTACATTTATCGATCAAAACCAAGAGCTTAAAAGAAAATATATATCAATAACTATATAGTAGCGGGATGACGGTTTTTCAAATTATCGGTAAATCTAAGTCAGTTTAGCTATAGGCAGCAATTTTCTGTATTTATTTTAAATTGAAGAAAGCTCAAATGAAAGATCGTGTTTTGCTAAAAATCACAGAATGCAGTCTGGTTACTATTTAAAAGGATATGTTCAAAAAACTGTGTCAAATCAACTCATACACTTCATTACCAACTTCATGATGAAGTTCCGCAGTTGGATGGAAATAATCAAAAAAGAAATAATCCTTTAGTGTTTCTTTGCTACACCCAGGGTTATAGTGAACGTCAAGTTCCCCTTTAAATATCAACTTTAAGAGTATTTTTATATTTTCTTTAAATCTCCCAACTTGGTCTGCAATGTTCGATGTGCATGCATCTTGACAATTTAAACCTTTGCTCTTGTATTCGCTAAACATACTTCTCATTTTAGAGTTAAGATCAAATGCTTTTATTTCAAGATTTGTACTTTTCTTCATATAATCTAAGCCTTTAGCCAGTTTTGCATTGAAACTCTCCGTGAGCTTTGTAGCTAGTTCCCTTGCTTCTTCATCTCTATTAAAAGCTGGTATTGAGCCAACTTCAGGTGCATTTGCAACAACTACATGCTTAACACCATGTTCATTTAGAACCTTAAGTGCATTACATATTTCACTCACTGCTTGTTCCAACACTTCTTCCGCTTTAGTATCGTCATAAGCAGTGGCAACCATAACATCATTTCCGCCGATTATGATGCAAAATAAATCTTCTTTACCTATATCTGGATGATGTTTAATTACCGCATCTAGCTGGTTAGCTAAACGAAATTTATTGAAGAAATAAGAAAAAATAGGGTCAAAAATTTCAGATGCTGTTGCATATGAAACTGCGTAATTCTGACCTTGCTGTTCGTGGCATCTCCCAAAAAATGAATAACTCCACCCAGGTTTAAATTCATCTAAATCTAAATATTTTGCTATATATTCAACAGCAGTAGGGCCATTGCTAAAAGATCTTCCTTGATAAAAAGGATCATCAAATTTTACGCTTTTTGCAAAGGATAAATTATTTAAAATTCCAATGATTGCGCCATTATCGGATAAGCTATCACCCAGAACATAAAAATTTCTATACTTTGAATTAGAATTGTCATTTTTGTTTGTCATAATATTTACCGTAGATTAGCATGTTGTTTCATTAGATTCATAGAAAAAGAAAAATAGCGGTGAAATTATACAACTTTGGCCTAACTTGCTCTCCACTTTTTCCGGGCAAAATCAGCTTCTTCTTAACTTGACACGTATACTTAAAAGAACCCTCTAAGTTTTCTAGCACGGCTTGGATGTTTCAACTTGCGCAGTGCTTTTGCCTCTATTTGCCTAATTCTCTCACGTGTTACATTAAAAATTTTTCCTACTTCTTCTAAGGTATGTTCCTTCCCATCTTTACCAAGGCCAAAACGCATTCTTAAAATTCTTTCTTCCTTTGGTGTTAAAGTTGCAAGAACATTGGTTGTAATGCCACGCAAGTCAGCAAGTATTGCAGCATCCTCTGGCCTGGAGACTCGCTTGTCTTCTATACAATCACCAAAGGTACTACTATCATCTTTTCCTGTTGGAGCTTCAAGACTTACTGGATCCCTTGCTATTTTCATAACTTTGCGTATTCTTTCCAGTGGCATTGTCAGTTCTACACTCAATTCCTCTAACGTCGGCTCTCTTCCCATCTCATGAGTCATCTTTCTTAATGCTCTGTTGATTTTACTGATAATTTCCACCATATGAACTGGTATTCTAACTACTTTAGACTGCTCAGGTATTGCTCTAGTGATTGATTGTCTTACCCACCAAGTGCCATAAGTTGAAAATTTATATCCACGTTTGTAATCAAACTTATCCACGGCCTTCATAAGACCAATATTGCCTTCTTGTATCAAATCAAGCAGATCAAGGCCTCTTTTTGAATACTTCTTAGCAATGGAAACTACTAGCCTTAAGTTAGCCTTAATCATTTCTTGCTTTGCTTCAGAGACTTCTCGTTCGTGTTTTTGTATTCTCTTGATTAGCTCCTTAAATTCTTGTACGTTATCTTCCTGTATATGCTGCTTAATACCGTTCAAGGTACTAGCTATATGTTCAGAGTTATCGTCTATAAACCTTAAAAATTTGTTTTTTAATTCACCTGTAAAAGAGGACTGATTTTCATTGATCTTTAAAAGACTTATCTTTTTCAATTCGTGCTTTAAAAGCACGTCATCATAAACTTTATAGAAACTTTCTCTATCGATATCGTATTTTCTAGCCTCAGCAATAAGATTAGCCTCTTCAAGCGTAATGGATCTATTTATCTTATAAAGTTCTTGTGTAATTCTGGCAACAGCAGCATCACTTAACTTAATTTGTAATGCTATAGACCATATTTGATTATACAAATTTTCTAGCTCATTAGAGAAATTTTTAGAATTTTTTCTTAATATCAACGCTTCATTTGTTAAAGTAATTATCTCATCCAATGCAACTATGACCTTTGGCAATAAGTCACTTTCCATTTCAAGAATAGAAACATTTAAATTGACTGAACTTATATCTTCATTATTACCGTCTTTCTCATCATCACTTTTTTTACTATCTTTCTCATCATCACTACAGTACTCAGCATCTTCAGAAACATCCTCAGAATCCTCAACATCTTCAGCACTTTCTTCACTCTCTTCACTTTCTTCTTTGGGTACCACATTAAAATCAGAGTTATAAATTGCATCCAGATCTATAATTTCTCTCAGTAAGAGAGCTCCATTACTTAAATCATCACGCCATACTTTTATCACCTTTAATGTTACTGATGTTTCAATTATTGCACGTAACATGTTATGCTTTTCAGATTCAATTTTTTTTGCTATCTCGATTTCATCTGCCCTTGATAAAAGCTTTACGGAGCTCATGTCTTGTAAATAAATCCTCACTGGATCATCATTTTGTACTAAAGTTGCAGTAACATTTGGCGATGTGTCATCATCATCAAGTTTACTATCATCACTGTTGGAAGGAATATCTTCTTCATCTTCGCTACTTTCAAGCACATTAATTCCGGAATCCTGCAATAAAGATATAGCATCATCTATAAAGTCAGACGAAAAATTTTCATCTGATAATTTATCATTTATATCATCAAAGGTGATAAAACCACCCTTTTTTATACTCTTAGTTACCAGATCTTTGATAATTTTTTTCTTATCTTCTGCATCATTAATAGTTGACATCATTACCTTTATAGTTTATAATTTTATTTCTTATTAACAAACAAACTTACAACGAGCAAGTCTATAATTTTACTTTTAACTTGTGGCTATTTGTTACTTCATATAGTTTAAGATACTGTTAATTTATGTACACTTGTCTTAATCAATTGTTCCATACTTTTCTTCCATTTTTACTGCTATGGATAATCCAACTGAAAATGTTGCAATTCCAACCACTATAGCAGTAAGCATTAAAACATGGGGTATAGGATTGCTATATGAATAAAAATTTGAAACCAATATAGGAGGCAAGGAACTTTTTATATATCCTAGAGATATGTAAAATAACAAAACAGATGCTTGGAAGACGCTTACCCCTATCATTTTCTTGATTAAATTTTTATCGTTTATAATAATATATAAACCTAGCACCATTAATACAATAATAATCGTATAATTATATAAAGTCATTGTTTTTTCCTACGAGCAAAATTTATATATATAATTAACATAGAGGAGCAGACAGTAAATGCTACACCTAATTCCACCAAAAAAATACCTAATTTTTGACCGGTTCTATTATTGGTTAACAAGATATCATAAGATAAAAAATTTTGGCCAAGTAAAGTTGTTGCAACGCCCGTTCCTCCATAAATTAAAATACCTAACACGTTAGTCAATCTAATCACAGAATAAGGTATTGCTTTTAGAGTTGTAGATACACCAAATAGCATTGAATATAATATTATCCCGGAGGCAATAATTATTCCTGCTTGAAAACCTCCACCCGGAGTGTAATCACCGTGAAATTGTATGTATAAACCAAATAAAATGATAAAAGGTATCATCAAAAATGTTACTGCATTTAATATCGGATCTTTAATCATTTTCTTTTTCTTCTTTTAATATCAACGTTATACAAAGCGCAGCAGTAAAAACTACTATAGTTTCTCCAAACGTGTCATAACCACGAAAGCTTGCCAAAATAGCTGTCACTATATTAGGAATACCGGTAGCTTTTTCGGTATTTTCCACATAATAAGGAGCAACATGCAAGTGGATCGGAGCATTGTGGCTGCCAAAATCTGGCAATTGAATCATAAAATATGACAAACATACAGCCAGAAATAACATAAAAAAAAGCGTTATAGGGTTATGAGATAGATTTACTTTATGATTCTTTATCAAGGAGAGTGCTGCAAACGTAAAAACTGTACTGAGCCCCGCACCAACAGAAGCTTCAGTAATTGCAACATCAGGTGCATTCATAATTAAGTATATAAGCGCAATCAGTGAACTAAATACACACATTAGAACAGCACTTACGACTAAATGTCGCGAGAAAACTATAAAAACCGTAACTGTTAGTAACAACAAAAGTAACACTACATTTAATATTTCTAACACCTTAGCCTTCTTTAACAGTTTTTTTCTTAACTTTATAATGAGTGCGCGCTAAAATATAGCTATTAGTTGAGTTAGCTACCCATATTATAAAAATTAATAATACTATTTTAACAGTATTGATTGAAAATCCATTCTGCAAAGCAAAACCAATTAACAATAACGTTGCACCGCTAGAATCTGTAATACCTGCTGCATGTAACCTAGTATAGAAATCAGGAAATCTGATCACCCCTATATTTGAAATAATTATCAAACAAATACCTAAAAATATGAAAATGGATCCTATCATAAATTATCAAAACAACATTAATCTCATTAGTGCTATAGTTGATATAAAGCTAACGCTAGCATACAACAATGCTATATCAATTAAAAAAAAATTATTCAGAATGATTGATATTGCTGTTATAAGTACAACTACTTGCGTTGAGAAATTATTGAACGCTAAAACCTTATTGTACACATCATTTGACTTAGACACTATGCAACACAACATTACACTCATACAGAACAACAGTGTATAGATAGCAATGCAAATCATTTAAAGACTATGTGACTTCAGTAGATTTCTAAACGGATACTTCTTCATCGCCATCTTGATCATTTATTTCATCATCTATTTCACCATCCACTTCATAATCTTGGCTTTCTTGACTTGCATCAAGATCTGTGTTATCAGAAAAATTTAATAAATTCGCTAGCTTACTTGTATTACTGCTGTAAACATTATTCATATTTCCTTTCATGTATTCCTTGCATCTACCTACCAAAAGGCTAAACAGCTCATGAGTATCCACCTGTTTTCCTGCTATTTCATGTAAGGAAACTATGGTATTTTTATGACCTTTAAACTTAGCTGCTTGAATTGGATTACTTGCCCCTGTATTTAAATCATGTGTTCTTTGACTTGCCAACAGAACCAATTTGAAACGGTTACTTACCCGTTCTATACACTTTTCTACAATAGACTCAGCCATAAGATACTACCTTAATAAGTTTTATACTATATCACAAAAAACAAGTTGTCAACTTTGTATCTATTGCGATTCAACTTCATGTTTTACTTTTTCTGCCTCAGATTTTATTTCTTGGCTTTCTGTCATCGTGATTGTTATCTCATGATCAAGTTTTTTTAGAAATCCTAACAATCGCTCTAAAGAAAAACCATCTATTTTACCATTTTTAATTTGCGATACCTTTGGCTGATCAATACCAAGTTTCTCAGCTGCAAAAGCCTGAGTCCAAGCATTTTTTTCTATAATTTTATTTATTATATAAAGCAACTTTGTTTTTATTCCTGCACTGTCTAAGTTATTTAACGATATTATTTCCATAATTCTTACACTCACATATCAATTAACTTTATTAAATATTATAACATAATATTTAATATACCAAGATATTAATATCATGTAACTTGTCAATAATTATATGATATCAATATTTAAAACTTTAAGTTGATTATATATTAATATTTTTATCAAATTTCTAGTAATTTTAAATTACCATTTTACCATCAGTCTATCTGAAAAAACCATTTATAGAAAGAACAAGCTAAGATTACAAAGCTTGAAATACAAAAATAATTATTTTATAAATTTATCTTACATAAGAAGTTTATATCTCTATATCTTAATATAAATATTTATTTAAATTTTTAAAATTTCTATTTTAACGAGAATTCTATATATTATATTTATAATATAATTTAAATATTTGTTGCTTTTTAGCTGGAACATTATTTAGTTAGTAAGTAAAATTGTGTTGAATATGACAAAAATAAAAAAAGATGTTGCTGTTATTATGGGAAGTGAGTCAGATTACACCACTATGGTCCATACTGTTGATATGTTAAAAGCATTAGAAGTTTCACATGATATATTCATAATATCTGCACATAGAACACCAGAAAGGCTCTTCAATTTTGCTAAATCTGCACAAGAAGAAGGTTTTAAGGTTATTATAGCTGGTGCAGGAGGTGCAGCTCATTTACCTGGTATGGTTGCGTCACTAACTTGTTTACCAGTTATCGGCGTTCCTGTGCATAGTAAACAATTAAATGGGCTGGACAGCCTACTCTCTATAGTTCAAATGCCAAAGGGTGTTCCAGTTGCAACCATGTCTATAGGGGAAAATGGAGCACATAATGCTGCCATTACCGCCGTATCTATATTGTCAATTTCTAACAGTGAAATTGCAGGTAGGTTAAAAAAGTGGAGAGAGAAGCAGACCAAAGAAGTAAAAGAAAAACCAGTTTCATAATAAATCTATGGCAATAATTCTTTTAGACACAAAAACCATAAACCGTATAGCAGCGGGGGAGGTGATAGAAAGGCCAGCAAGTGTAGTAAAGGAATTAGTGGAAAATGCAATAGATGCTGGAAGTTTAGAAATAGAGATTAAAATAGAAAGTGGTGGGCGTAACCTTATTATTGTGACAGATGATGGTAACGGAGTAGAAAAAAACGATTTAGAACTTGCGTTTATGCGCCATGCTACTTCAAAATTGAGCGACAATGAGTTGATAGAAATCAAGCATCTTGGCTTTAGAGGAGAAGCTCTGCCTTCAATAGCAGCAGTAAGTAGGATAAAATTATCGTCTAAGGCAAGAGAAGCAAATGAAGCATGGTCTATAAGTTATGAGGGTGGAGAGAAAATAGGGGAGCAAACTCCTTACTCTTTATCACAAGGCACACATATTGAAGTACGAGATTTATTTTTTGCCACTCCAAATAGACTAAAATTTCTAAAAACTGAAAGAGCAGAAACTCAAAGCATTGTTGATATTGTAAACAACCTAGCAATGATTAACTATCATATAGGGTTTACTCTCACTTCAGGTAATAAAAAGCTCTTAAAATACGCTAAGCAGACTTCGTTATTTCATAGATTGTGTGAAGTAGAAGAAGAATTTCAGGGCAATTCTTTGGAGATCAATGAAGAAGAAGACGGCATTAAACTTACGGGACACATCTGTAAGCCGACCGTCAATCGTGGTAAGTCCACTCAGATCTATACGTTTGTTAATGGAAGGCCAATTAAAGATAATTTACTTATTGGCGCAGTTAGGTATGCATATCATGATTTTATTCCAAGCGATAGGTATCCTTTTGCAGCGTTACATTTAGAGATACCTTATGATCAAGTAGATGTAAATGTGCATCCAAATAAGTCAGAAGTAAGGTTTCAGAATAAGAAGCTCATATATGAGATAATGACAAGAGGATTAATTAAAGCATTGTCAAGAAGGATAGGCACTTTTCCAGCGCATGACCAGAAAATGGATTCAACATTGCCGGATCCTTTTGATAAACCTAATGTTCAAAAAGAATTTTATGAAAAAAGACCAAGTCCTTTTAAAAATCAACTAATAAAAGAATTTGCTTCTCCAAATGAAAAAGCAAAAGGCTTATCAGAACAGTCAAAATCGTTTGATTATACCGGCATACAGAAATTTCCATCACAAGCGGAGACTATGGTTCTAGAAAAAAAGGTGTTAGAGCAAGTTGATTTGATAGAGAGCCACCCGCTCGGGTTTGCACGCTGTCAGGTCTATAATACTTACATTATTGCCGAGGTAAGAGACAAATTGATTATAGTCGACCAGCATGCAGCCCACGAAAGGCTAGTATATGAATGCTTAAAACAAAAATCAAGTGTAAAAAGACAAAAACTACTTCTTCCTGAAACGGTTGAAATCAAAAATCAAGCCGGAATGGAGATGATTGAAATCTATAAAGATAAGTTATTTGAAATGGGTTTTGATATTGAGATCAAACCAGAAAATAAAGTGATAGTAAAAGAAATCCCTGCAATTTTGGGAGCAATAGATGTGAAAGAGATGCTAATTAATATAGTCGATAGATTAACGGAAATAGAAGATACATTGCCAGTAGAAGATAAAGTGAACAAAATATTGGCCACTATCGCTTGTTATGGATCAATTAGAGCGGGTAGAAAAATGAGATTAGAAGAAATGAATGTGCTGCTTAGACAAATGGAAAAAACCCCATATTCCGGGCAATGCAACCACGGAAGACCAACTTATATAGAAATGAAACTCAGTGATATTGAAAAACTTTTTGAGCGTAGGTAATGAGGTTGCCATAAATATGTAAGTGCTCCTTTCTCGTCATCCAAGTAGCTCATAGAAACGAAAAAACTTCCTTGACAAACTCCTCCAGCGCCCTTATTATAGTATTAAGGGTATTTATGACTCAAAACTTGTTTTTGACCTGCAGGCTCAATGACAAAATTCAGTAAAAAACTCAGGGTATTTTTTGGCGGATTACATAAAATTATAGCGGCTGCATGTCTTTTAAATTTTTTCTACATTCAGCCAAACCGCGCTTAAACTAAGCGTCAGCACATTATTACAGCGCCACTTACAGTAATATAGAGTCAAAACTCGCTACTCGGGGCTTCTTTTGCCTTTTTTTCGTTTGGTAAATTTCTTAAATATTTATGGCTAAAGTAACTTAAGTTCACCGACAATCGTCATCCCGCTACGTGTTAGCGGGATCTATGCTTTGAGATACCGCGAATGAATCGCGGTATGACGGTTCGCGGCGGCGTGACGATAAGCTCGTCATCCCGCTGCTTGTTAGCGGGATCTATGTTAAGGTATAGTAGGGGATCTATGTTAAGAGATACCGCGAATGAATCGCGGTATGACGGTGTAGATGATGGTTAAGTAATTCGTCATCCCGCTGCTTGTTAGCGGCTAAGAGATACCGCGGCATGATGTAGGATTGTTGTCATCCCGCTGCTTGTTAGCGGGATCTAGAGATACCGCGAATGAATCGCGGTATGACGGTTCGTGGCGGCGTGACGATAAGGTTTATACCTTGTCATCCCAGTGCGTGACACTGGGATCTAGCCTTTATTATGCAGCCACTTGGTTGAAATTAAGTCTTCTGGATCCCAGTGTCAGCTACTCGGATGACACCATTCTTTTTTCTGGATCCAAGTAGTCTGGGCACTGGGATGACACCATAGGGGCGCTGCCATTATAGAGTGAACCAGTGTCACGCACTGGGATGACACCCTGACAATCGTCATCCCGCTACGTGTTAGCGGGATCTATGTTAAGAGATACCGCGGCGGTATGACGTATAGAAACTAAAAAAGTTCTTTTTTAAAAAACTTAAGTTATACTTATAAGTATTTGATACTTTTTATAGTGATTATGTCGAGTTTAAGCTGCCTTTATGGTGATAATGCAGAATTTGTGGAAGAAATGTATAGCCGTTATTTGCAGGGTGATAAATCAATCGGGGAGGATTGGTATAGAATTTTTTCAAGCAATTTAGAAGTTAATAAAGCGGAGACCTGCGGTGCACAACATGTAACTAAGGTGGATGATTCAGTTTCTAGTTTAGCAAATTTTTTCAGATCTTACGGTCATTTTTTTGCGGATCTTAATCCGTTATTACCCAATGTGAATAAGGAAGTAGATTATCAGAAATATTCGAATCTATATCCGGCAAGTGACGCTGGAATCTATAGAGATATTTACTGCAAGAACATCGGTTTTGAATTTATGCATATCTCCTCTTATGAGGAGAGGATGTGGCTGCAGGAAAAGATCGAAAATCAAACCTATACGCTGAGTTCACAAGATAAAAAGGAAATACTGAGGCACTTGATCGAATCTGAGATGTTCGAGCAATTTCTCCATATGAAATTTCCTGGATATAAACGCTTTTCTATTGAAGGTGGAGAATCAGCTATCGTTGCAATTGAAAAAATCATTAGTGATTCTACGGTTTTTGGTATTGAAGAAATAGTCCTTGGCATGGCTCACCGCGGACGACTCAATGTTCTAACCAAAGTGATGGGGAAAGAATATGCGGCAATGCTGTCTGAATTTCAAGGCAATCTTGCATACCCAAGTGGTCTTGAGGTGTCCGGTGATGTTAAATATCACCTTGGTTACTCTTCTGATCGAGCACTTTCAGGTGGCAAAAAAATACATTTAAGTTTATGCCCTAATCCATCTCACCTTGAAGCGGTAAATCCGGTTTTGGCTGGAAGAATAAGAGCAAAACAGAATATAAGATCTGTGCTTGGCATATCAATTCATGGTGATGCGGCTTTCATCGGTCAAGGAGTGGTTGCTGAAACTTTAACCTTAAGCAATATTGAAGGCTATAAAGTGGATGGCATTGTGCACATTGTCATTAATAACCAAGTTGGTTTTACTGCTAACCCATGTTGCGCACGATCCTCTTTTTATTGTACTGATATAGCAAAATCAATAGAAGCTCCAGTGTTTCACGTCAATGGAGATAACCCGGAAGCTGTGAGTTTTGCTACAAGTCTGGCGATGGAATATAGGCAGAAATTTAAAAAGGACGTAGTAATTGACATAATGTGCTACCGCAAATATGGCCATAATGAAGGTGATGAACCGAATTTCACTCAGCCACTTATGTATAAGGCGATATCAAAGCATAAAACTCCTGGAACATTGTATGAAGAAAAATTGACTGCAGAGAAAGTATTAGATGGCGATGAAGTAAATAAATTGCGCAGTGAATTCAGGGCAAAATTAGATAAAAGTCTTGCTGAATCAGCGGCTTACACTCCAAAAAAAGCTGACTGGTTCGGTGGAGTGTGGTCAAAATTAAGAAGAGCAAAGCTGAACGATTTGAGCGAATACTACACGGATTCTGGTGTTCCGCCAGATGAGCTGAAAAAATTAGGTGTGCGTATAAATAGCAATATCCCAAGTAACTTTAACATTAACAATAAGGTTAGAAAAATACTCGATGGCAGAATAGACAGCATAAATTTTGGTAGTAATATAGACTGGGCAACTGCCGAAAGTCTTGCGTTTGCATCACTGCTCACAGAAAGAATAGGAGTGCGTTTATCAGGACAAGACTCTGGTCGTGGAACTTTCTCGCACCGTCATTCAAGGCTTGTTGATCAGGTAACAGAAGAAGCATTTATTCCGCTAAACAATATAAATGAAAAGCAAGCTCACTTTGAGGTCATAGATAGCGCACTATCTGAGTATGCTGTAATGGGCTTTGAATATGGATATAGTCTTGATTCTCCGTATTCACTGGTGCTCTGGGAAGGACAATTTGGTGATTTTGCAAACGGTGCGCAAATTATGATCGACCAGTTTATCGCATCTGCAGAAACAAAGTGGTTGCGATCAAGCGGTCTAGTTTTATTGCTGCCTCATGGTTATGAAGGACAGGGACCTGAGCATAGCTCCGCACGTATAGAGAGATTTTTGCAACTCTGCGCAGAGGATAATATGCAGGTAGTTAATTGTTCCACTCCGGCGAATTACTTCCATGTCTTACGCAGACAAATGCATAGAGACTTTCGTAAGCCTCTGGTAGTGTTTACACCTAAATCGCTACTGCGCCACAAAAGAGCAGTATCTAACCTATCTGATTTTGAAGGAAAATTCCTCACAGTAATTCCAGAATGTAGAACAGGTTTAGTTTCGAATGATAAAATACGTAAAGTTGTAATATGCAGTGGTAAAGTTTATTACGACATATGTGAAGCACAAAAAATAAACGATATAGCAGTAATACGTTTGGAGCAATTCTATCCTTTTCCTGCAGATAAACTAAGTAATGAACTTGAAAAGTACAAAAACGCTGAAATTATATGGTGTCAAGAAGAACCAAAAAATATGGGAGGATGGTTTTTTGTCAACCCATTGATAGAAGAAGTGTTATCTAATCTCGATATCCAAGCAAAAAGACCTAAGTGTATCGCAAGACCTGCTGCTGCATCTCCTGCATGTGGTTATGTTAGTGTTCACACTCAGCAGCAGGAGGAGATTTTAAAGCAGGTTATGCAGGGGATCTAGCACAATTGTGCAAATATTGAAGCGAAAGCTGGCAAGCGAACATTGTTCATCAGATCTTGACGCTGGGCACTGCAGCCAGGCGCAATAGAAAACGCATTACACCAATAAAGCCCTTTTGGTACTCAAGCAAATATAAAAGATTTTTATTCTATTAAAAAAAATTTAATTTTTATTAAAATTTTCATTTATTTTTATTTAAAAAGTAAACATTATTAATATTTACTTTAATTAATATAGGATATATATGAATACAAAAATATTTGAGATGTTAATAAGGAGAACTGGTCTACGCAGAGATAGCAAAGCTGAGATCATACAGTTAAATAGAAATGAAAAAGCTTTTGTAGATGAGGATAAAGAATCTATCGAATTAGCTGAGGCCATTTTTGAAGAGAATAATATGTTTCGTTTCCGCAAATCAGGTCCTGCTATGGATTACATTTTGCACAAATTAATAAATGATAGGAAGCTTTTCGAGGAAATGAAAGATAGAGGTACAAGTATAATACGTCTTTTTTCTTTGTTATCAATGTATCATGGTCGTCTCAATTGCTGTGTTATAAGAAAAGGAGGGTGTATTACTGAGTGTGGCATACTTGATTACGCTGGCACCTATCCAGAACTAGTGCCTTTAGAGGACTTTATACTTATTGAGCCTTCCTCGTACCTCGAGTACATTGTGTTTGACAATGAGAATATCAGAAATAGGTTAGCTGAAGACTTAACTGAAGATAAAACAAAATTAGATATCTTTTTGAATGGAATTTTAGCAACAAAGAATTCGGATTTAGTATTATCTTGTATTAACAAGATAGAGGTTCTTAATGAGGAAGATAGATATTTTGTTAATCTCTTACAGAAAAACGGCATGCTAGACTACATCTTAAACAAAGATGATACAACACTTGCAAAATCAACTCTAAAGGAGTTGTTGAAGCTTTCTATTTTGCAGGAAGAAAAAAGCACTGAGTTAGAATCTCCCCAAGCTTCAAGTGTAAATGTTAGCAAAGCTCAGCAACATTGTAGTATATAGCTGGTGATAAAGTTTAAAATAATTGCATATACTGAGGCTCATTTAGGTATAGAGCCTCAGTGGTGCTTAATTTTTCAATTTATGGTAGACTAGTAGCCCTACTATGATGTGGATCTATGCTCGCTTATAACTAAAATTTCACTTCCACCAAGGGGATATTATTCCAGCTATTGCTTCCATAGTCATCAATAGAAGCGTTTAAGTAATCTGTATCAAAGCGCACGGGCACATCAAATTCGAAGCTCGCAGTGATTATTGCATCTTTTACTGGCGGTTTCATGAATGTTATTTCTCCCGTTGAATAATTTACTGAATATTCACTCTCTTCTTTACCATTTAAATAAATCTTTACTGTCCCATGCACTGGCTTTTTGATCATACGTATATGCTTATCTTCCCCACTTACATAAGTTTTGATTAGCTGAAAAGTCGTTTTTTTGTTATCTCCTATACCAATCTCTTGGTTGATGGCTATAAAATCCGACCAATCCTTAAAACGAAACCCTATTGCTTTACCTTTTCGTGCATGAAAAAATGTTATTAGTTCTAGTAGCTGCTCGTTTGATCTGACCCCGTAAGCTATGTTGTATCTAGTGCGTGCATGAGACCAATTGATGTTGCGCTGTTCACAACCATTGTGAGTTGTTACAACGTCAGTGGAAAATTCCGGTCCTCCAGTGGAACCATAAGATATATTTTCTGGAAATCTAATTTCTGTGAATGACATATGTCCTCCTGTGAAAGTAAAATAGTTTGGTTGAAGAAAATGTTGTAATTTGAAAGCGTTTCACATAGTAAATGACGCTATGGAAAGTGGATGAGACTACTGAGTTAAACTGCTGTCACACCCACAATTACTATACTCAGGTTCATTTGAGTTGTCAAGCAAAAAAATAAAATTTTATGGCAAACTGTAACTAGCCTTGCTTGTGACTTAATTCATCTACTTTTTTGCGTAATACATTCAAATCAGTTGCTCCTACAAACAGGCTATCTCCAATTATTAAAAAAGGTGTACCACCTACTCCCAAATCTCTTACTAGAAGCCTACTGTTGTTTATCATTTGCTCAATTTTGTCCGCGTTATCTTTTATGGAATCATTAAAATCGTCCTCATCAATCCCTATGTTTTTCACTATATCCAATATGCTTTCGTCTGAAAATTCTCCTTTGTGACTTAAAGCAGCATGGTGAAAATCGAAATATTTTTCTTTATCGAGAAAATAGACAGCTAAAGCACTTTTTGCTGCCTTTAAAGAAGCGTTACCAAGTATTGGAGCATCCCTAAAGATATACTTAATTTTGCCGTCGTTAATTAACTGCTTTATATCATTCTTTATAGCTTTGCAATGTCCACAAGAATAGTCAAGGAAGCCTACAGCTATAACACTACTATTTTCATTTCCGGAGTAAGGATAAGTAAGGTCAAATATTTGATCCTTGTATTGTGAAATTTTACTTTTGGTTACATTATCTCGAGCAGCGTAACTACTTTTAATCGACTCCTCTTTGAGAGTTTTTACGATCTTATCAAAATTTCTGCTTATATAATTATCTAATTTCTCACCTATATAATCATCGTTTAGCATTTGGCTGCGATTTGAAAGCCAATTGTTTATTATCGGCAAGCTTGCTATTGCTATTATTAAAATTAATAAAAACGATATTCTAGACATACAATTTATTTAAAAACCTACAATATAAAACTTTTAGTACACATTTATCTATATATTAAAAGAAGCATCTAATGTTAATATATAAAAACATTTATATCAAGTGTATTTTATAACCAGTTTTGCCTCAAATGCAAACTTTACACAATAAAACTCAAGCACATTACCACAAAGTTCATCAGAAGACTTGGTAGCAGAGGCGCGCGGAGCGTAGATTTAAGTTGTTTCCGCTGTGTATAATTTTCCGCGGAATAAACATATGAACGAGCCAATAATTGGTAGAGAAAAAGAAATAGCTATTCTACAAGACAAACTTCTTTCTCAATCAGCCGAATTTATTGCTGTTTATGGTCGGCGTCGTGTAAATGTTGTATTATCTGCATTTTATCAGCATAATATAGAAGTAATGTAATGCAGATATTATGCCGATGCCAAATTATACGATTACTTCTAAAATTGCTAGTTGTCTTATAAGGATTGAAGCAGCAAAAGAAAAAGTGTTACATTTGCCGCTCACTGTATCAATGCTTTTGTCTCTTCGTGAAACTGCACGGCTTTATACCACACACTATTCTACTATGATTGAAGGAAATCGACTTGAACCTAAACAGATTGAAGAGGTTTTAAGTGGTAAAAGCCACTTTCCAAAATATAGGAGAGATGAAAATGAGGTTAAAGGATATTATGCAGCTTTAACTCAAGTTGAACAATGGGCAGCAAGGAGAATACCCATTACTGAGAAAGCTGTTCAAACACTACATGCTCTAGTAATAGCAAGTGGAAAATCTAAAATAAAATCAACACCTTATCGTGATGGTCAAAATGTTATCCGCGATAGTCTTACACGTGCAATAATTTATATGCCACCTGAAGCAAAGGATGTACCAAAGCTCATGAGCAGTATGATTGATTGGATTCGTAACAGTGAGCAAGTGCCTTGCCCAATTATTGCAGGTATTGCGCATTATCAATTTGTAACAATTCACCCTTACTATGACGGTAATGGTCGTACTGCAAGATTGTTGACTACATTAATTTTACACCTTGGTGGGTATGACCTAAAAGGACTTTATTCATTGGAAGAATATTATGCTAAGAATCTAGGAGCTTATTATGAGGCAATCAGTGTAGGTCCATCGCACAATTATTATATGGGACGAGCTGAAGCAGATATCACTAAGTGGGTGGAGTATTTCGTAGAAGGTATGGCAAATTCATTTGAGAACGTTTTACAACGTATAAATGAAGAAGAATACCACACTGATCAGACTGATCTTATACGTAAGCTTGATCCTAAACAACGCAAAGCTCTTGAGCTCTTCCAGGAGTTTTCCGCTATTACAGCTAGTCAGGTTGGCGAACTATTTAATTTTAAGCCTCGTACCAGTGCGCAACTTTGTAAAAAGTGGGTGGAAATGGGGTTTATCAAGATTGTAGATTTTTCCAATAGAGGAAGGAAATACAAACTTAGTAAGCAATATGAAGATTTGATCTCAAATTAACTGAAAGCTCGCTAGACAGTGCATAGGTCAAATTTCAATAAAGTGCTTGAAAACTAGATATAAACTTAAAATTTTAAAAACTGGAATATGTACAACAACTTACGCGACTTCATCAAAGCCTTAGAAGAAAAAAAAGATCTGATTAGGATTAAGGAGGAAGTTTCAACAGTTCTTGAAATGACAGAAATTCATCGCAGAGTTTTGTCAAGCAAAGGGCCAGCGATCATTTTTGAAAATGTTATCACAGAAAATGGCAAAAATTCGATTCCAGTTTTGGTGAATTTATTTGGTACTATTAAGAGGATTGCATTGGGGTTGAACATAAATCCTGATGAACTAAGAGATCTTGGTAAACTTTTAGCATTTTTGCAATCACCTGAGCCGCCAAAAAACTTTAAGGATGCTATAAAAATGTTTCCTTTGTTGAAAGTCGTGTTATCGATGCGAAGTAAAGTCGTGAGCAAGGCTCCATGTCAAGAGGTAGTGCTAACCGGAGATGAAGTGGACCTAAGTCTACTGCCCATTCAAACATGCTGGCCAAATGAACCTGCACCACTTATCACCTGGCCGATTGTGGTAACAAAAGGACCCACGAAAGAAAAGCAAGATAATTTTAATCTTGGAATATATCGTATGCAGGTTATAGATAAAAAAACAACACTAATGCGTTGGCTTGCACAAAGAGGTGGCGCAACTCACCATAAGCGTTGGAAGGAAGAAGGCAGAGATATGAAATTTCCTGCTGCTGCTGTGATCGGTAGTGATCCTGCAACGATTATTGCTGCGGTAACTCCAGTGCCAGAAACATTGTCAGAATACCAATTTGCTGGACTACTGCGAAAGAAGCCGCTTGAGCTTGTAAATTGTAAGACTATTCCACTTCAAGTGCCAGCTCACGCAGAAATCGTTCTGGAAGGCTATGTGAGTTTGGATAGCTATCAAGACGAAGGGCCATACGGAGACCACACTGGCTACTATAATTCTGTTGAGCAATTTCCTGAATTTAATATTACTGCAATTACTATGCGCAAAAATCCAATTTATCTCAGCACTTTCACTGGCAAGCCACCTGATGAACCATCGATTCTTGGTGAAGCACTCAACGAAATTTTTGTGCCCATTCTTATCAATCAATTTCCAGAGATAGTGGACTTTTATCTGCCACCGGAAGGTTGCTCATATAGAATAGCGGTAGTGTCGATAAAAAAATCCTATCCAGGGCAGGCAAAAAGAATTGTTATGGGCATACTTTCCTTTCTAAAGCAATTTTTATACACGAAGTTTATTATCGTTGTTGATGATGATATAAATGTACGTGATTGGAAGGAAGTGATGTGGGCAATGTCAACAAGGATGGACCCTGTGCGTGATACAATCATGATAGAAAATGCACCTATTGATTATTTAGACTTTGCTTCCCCTGAAAGTGGACTTGGAGGTAAGATGGGATTTGATGCGACAAATAAAATCCCGCCTGAAACCAAACGAGAGTGGGGAAAGAAAATTGAGATGAGTGAGGAAATAGTAAGGAAAGTCGCGGAGAAGTGGGAGGAATATATGGACTAGACTTCTTGCATAAAAGCAGAAAAAAGTTTGGCGTTTTTTATAATGCCGCATTAACTGATAATTGTGATTTAAGTTCGTCACAGTGCCCTTTTTTTGTCATCCTATAGCTATACCGCCGCGGTATCTCTTAGCCGCTAACAAGTAGTGGGATGACGAGCTTATCGTCATCCTGCCGCGAACCGTCATACCGCGATTCATTCGCGGTATCTCAGCCGCTAACAAGCAGCGGGATACTTAGGGATGACGGTTGTTGTTTAGCTATAAATATTAAGAAATTTACCAAATGAAAAAAAAGGCAAAAGAAGCCCTGGGGTTATTATCCGCTTTAAAATATTGGCGTTTTTTATGTTTTAAACGCTTGACAAGCGAGATTCAGCCGCTTTTAATTGCAACTAACCTACGCTGCAAATGTTTAAGAAATTTACTAAGCAGAAAAAAAGACAAAGAATCCCCGAGTTAGCTAGTCTTTTACTATCTCTGTCGAGTATTGGCATTTTTTGATGTCTTGTAACGCTTTATAAGCGCGTTCAGCTTATTTAGATAAAAATCTAGATGTAGATGAAGTTTTGTAAAGACATACAGTATCTATATACTGCAAAAAATTGAACATAAGACGCCGATACATTAAGTAACCCTTACCTTTTAATCTGCAGATTGGCGAAAGCAAATACAATAGCTTCAGTTTCATGATAAGAGGGCTGGCGGAGTTTGTCAAGCAATTTTCGTTTCTGCGAGTACCTGAGTTTATTGACTTCATTAGAGCCAAAACTCTTGAGACCTAGGTGATAATTCTATCTAAAAGGATGCCAAAAAAGAGAAGCAACCCTACGTAGGAATTATTTTTAAATATGGACATGCATTGACTGGGATCGTCAGGATTGAAATTTTTGTATTGGCGGTGAAATATGAACCCTACAGCAAGTAGAGCAATATAAAAAATGTTATTTAATGATGATAAGATACCAGCATATAGCCACGTCATAAGAGATATTAAATAAAATCTTTTCAACCAAGATTTTGTTGTATCACCAAAATATAATGCGGTAGATTTCATCCCGAGTTTTTCATCATCTTTTTTATCTTGATGGGCGTATATGGTGTCATAGCTAAGTGTCCAAAAGACGCATCCTATATAAAACAGCAAGGATTCTATACTGATCTGGTTTGTTATTGCTGCTGAGCCCATGAGCGATCCCATATTGAAGGTAAACCCTAAGAACAATTGTGGCCACCAAACATACCGCTTTAATAAAGGGTAAGTAGCTATCATACACATTGAGATTATTCCAAGTATGAGTGTAGTTTTATTAGTTAATAATAAGATTACCAGGGCAATAGACAGTAACAGTGAAAGTAAAGCTAAAGCCTGCTTTATGTTTAATGCACCACTTGCAAGTGGCCTATATTTTGTTCGTTCAACGTGCGCATCTATTTTTCTATCGAAGATATCATTGATTATGCACCCTGCGGGTCTCATTAAAAATGCACCTATAGTAAACAAAACAAGGAGAAAAAGAACCTGATACGATAGAGAAGTTGAGGCTAAAAGAATACCGCTCAAACTGGGAAATAGCACAAGCCACAAACCTGTTAAACTGTGCAACCTCATTAATGAAAAGTAATGGTTGAAATACATTAATTAAGTGTGATTATGTAATATTTTGCTTACATTAACAAAATTATCGAACGCTAAATCAGGCTTGAAAACTAACTCAGGTATAAATCGCAAATCAACATAACACAATATAGATTTACGTATTGACCATGCAGACTGGTTCATTTCATTAACAACAGTGTTAATATCACAATTATTCTCAGAAGGATCTCCAGTGCGTCTTTTTTCTGGATCTAAGTAGTCAGCTACTTGAATATTCAATGAAGATAACACAATATATACATCTGCTTTTTTCAAATCTTTACTTAATTTTACGTCAGATACCGCTACATTTTTATTGAACACCTTACCTTCCATTAGAACTCTTGATATTGCTCTATGCAATACCGATGCTATCTTTAGGTTTCTAATTTCCTTTTTCATATCCAGCTACTATAACACCCTTTCTTCTTGCACTAATTGATAAGCTTCCAAAATATCTCCAACTTTAATATCGACATTACCCTCTAGTGATACTCCGCATTCAAAGTTTACACCTACTTCTTTAACATCATCTTTAAATCTACGTAGTGCTTTTAACTTTCCTTCATGCACCAATTTGCCACCACGCATTACCTTAATTAAAGAATCTTTTCTTATGACTCCATCACTTACGTAACATCCAATGATATTACCAGCTTTAGATACGTTAAATATTTGCCTCACAGATGCAAAGCCAACACGAACCTCTCGTGTAACAGGCTTTAACATTTTAGTTAAATACATTCTCATGTCGTCAATGAGCTCGTATATTATGTTATAAGTATGTATTTCTATACCTTTTTGTTTTGCCAAGTCCCTTATTTTTGAGTCCACTTTTACATTAAAAGCTAAAATTACTGCACTTGATGCTTCTGCAAGCAGCACATCTGAATCTGTTATCCCTCCTACTGCTTTGTGTAGGATATTTAATTTCACTTGGTCTTTACCGAGTTTATCAATTGAACTTGATATTGCTTCAATAGAACCAGTTACATCGCACTTTAAAACTACAGATAGTTCTTCTGTTTCGCTGTTATTACGACTGAATATATCTAAATTATTGTCGCCCAAATCTTCTTTCTTTTTCTTGATTAACTCTAGCCTGTATTCAACAATTTCACGCGCCTGCTTTTCAGAATTTACAACAACAAATTTATCTCCAGCATTTGGTACACCATTTAGACCAGTAATTTCAATTGGAGCGGAGGGTAGTGCTGCTTTTTCTCTTTGACCGAGGTGATTAACCATACTACGTACTTTGCTGTATGTTGTACCAACTACCAATATATCACCAACCTTTAACGTTCCTTCTTCAACTATCAATGTGGCTGATATTCCTTTCGCTTTATCTATTTTGGATTCTATTACCCATCCAAGTGCTCGACAATCTTCTATTGCTTCTAGCTTCATTAATTCAGCGATTAACAAAATCGCCTCTTCTAGTTTATCTAAATTAGTTTTCTTTTTTGCTGATACTGGCATAATCATAACATCACCACCAAGCCCTTCAGGGATGAGATCATATTGAGGCAAACTATTAATTATTTTTTCTACATCACCAGGCTCAGATTTATCAATTTTATTAATAGCAACTATAATGGAAACATTTGCTGCTTTTGCATGATTTATTGCTTCAACTGTTTGTTTCATGATTCCATCGTCAGCTGCAACTACTATTACAACTATATTAGTAATATTGGCACCACGTGCACGCATCGCAGTGAACGCTTCATGTCCTGGTGTATCAATAAAGGTAATTTTTTGCTTATCTTTTGTCGTTATTTGATAAGCACCTATGTGTTGAGTTATGCCACCTGACTCTCTTTCTGCAACATTAGATTCACGAAATGCATCGAGCAATGAGGTTTTACCATGATCGACGTGTCCCATAAAAGTGACGATTGGTGGTTTAGGTTTTTTAGGCAGGCTTTCTCTGCCTTCTATAAAAAATAAATCTTTTTCTCTGTTGGTATCGCTCACTCGTTTAGCCGTATGATTAAATTTTTCCACTATTTCACATGCTATATCTGGATCCACCAGATCATCTACTCTATAACTCTCACCGACTTCTTCTTTGAACATTTTTAGCACACTCTTGCTATCTTCTGCCATGCGAATAGATAACTCCCTGATAGTTATTTTGTCTGGTATAATAACTTCTCTTGATATATTTTTACCCTTAGTAAACTTTGACTTTCTACCTCTTATACCAAACCTTTGCTTAAATACAGGGGGTTGTTCAGTTTTTTCATCTATTGCCTGTGCAATTACCAGTTTAGAATGCTTAGAATATATATCTTTGTTGACTTTAAAAGACTTTTTATCGTTGTCCTCATGGTCAATACTATCTTCTTTTGGTTCAACTAAGTGGGTATTACTTAAAACTTGCTTATTTATTTCCTTAGATAAAGCGTCCGCTTCATTTTTCTCGTCAATCTCTTTATTGCTGTCTTCTTTTGCTGTTTTCTCTTTTTCTTCTCTCTGATTTCTTTCTTTCAGCAAAGCAGCATTCTGCACAGCATTAATGCGAAAAATTTGTTCTTTCTCTGTTAAAGAACATAATTTACTCTCGTCAAATAAATTATGTTCTTCTGCATCATGAGATTTTTTTCTTCTTTTTTTTACTACTGTAGCTCCAGTACTTGGGCTAGCTGAAGAGTTTAAATTGAGGTCTAATTTAAGCTTGCTTAAACCTTGGAGCGTTAATTTTTTATCACTGATATCTTCATTATTCATATTATTTTATTATATTAATCCAAGCTTTTTACGTGCTTCTATGATTATTGAATCTACTGTATCTTTTAGATCTTCTTTGCTATCGGATGAGGAAGAGAGTATGCTGCAAAACTCATAACTTGATAAATCTGCTATGTCCTCTAAAGTCTTAATATCATGCTTACTAAGAGCAATTTTATTGTCTATTGATAAAGTTAAATTGATTACATCATCCTCCATACCTAAACTTTTTAGCTCTTCTATTTTTCTATCATTTTCTGCTTTCAGGTACTTATTTGCTCTATTGTGAAGTTCGTTTGCAATATCTTCATTAAAGCCCTCTATTGAAGCAAGCTCTTTAATTGAAGCGCTAGATATGTCTTCTACACTTGAAAAACCTTCTGTTACCAATAGCTGACCCATAATCTCTTCTAAGTTTAAAGCTTCAGCAAATAAAGCTGAACATTGACTAAGTTCTTTACTTCGCCTTTCTGATTCTTGCTGAGTGCTTAATATCTCAATTTTCCATCCAACAAGCTCTGAAGCTAATCTTACATTCTGGCCCTTTTTTCCTATCGCTAAACTCAATTGATCTTCAGCAACTATTAACTCTATGCAATTTTCATTTTCATCAATAATAACCTTCGATACTTCTGCAGGAGTAATGGCTTTAATAACGAATTGACCCAAATCTGAGGAGTAATTTATAACGTCAATTTTTTCACCATTTAATTCGTGTATAATAGTTTTTATTCTATCTCCCTTAACTCCAACACAAGCACCTACTGGATCAATGTTCTTGTCGGGAGAGAAAACGGCAACCTTAGACCTTGAACCAGCATCTCTAGCTATACCTTTAATTGTCACTAATCCGTCAGCAATTTCTGGTATTTCTTGATTTAATAATGCCTCCAAAAAGCCTTCATGAGTCCTAGAAAGAATAATTTGACGTCCATCATCAGAGCGCTTAACAGTCTGTATGTAAGCTTTAACCTTATCACCTTCACGAAATGATTCACCACCAGTTAAATTTCGCAATGGAAGATATGCCCTAGTGCCATTTATGTCTATAATAAGATCTGAATATTCTACTTGTTTAACAATACCATACCTTATTTCTCCCACTTTATCTTTAAACTCCTCATATTGCTTTTTTGACTCTTCATCTTTAATTACTTGAGCAATCTTTTGCTGGGCAATTCTTGCTGAAGCAAGATCAGTGTTAAGAGAGAGCAATTCACTAACAGTATCTCCAACTTTTGCATCTCCTTTTATTAATTTAGCTTGTGTAAGCGTAATTGATTCACACTCAGTATTCTCTTTTTCATTTGATTCATCATCAATAACTTTTAGTTTTCTATATGAAGTAACTTTGCCTGTGTTTCTATCTATATCAACTACAATTTTACTTTTGCTACCATATTTTTGATGAGCCACTGCTTCTATAGCACTTTCTAGTGCCTTTATTACAACATCAAAATCTAAACCTTTTTGAAGTGAAAGCTCTCCTGCTGTTTTTATTACATCAAGGCTTCCAACTATGTTATTCTTGTTACTTTTCTGCTTAACACTGCTTTTACGATTAGCAATCATAATAAATAAATCCAATGTAATTAGTTATAATTATAGCTCCAATGGGCAAAGAACACTATCTTAAATGTTAAATGATTGCTAATTTAAGTCAAGTTTTTTCATGTTTTTGTATAACAAGCAACGCAGGAGTAAAGAATAAAGTTAAAACCGTTGCAGCCAATATTCCACTTGCTATGGTTGTTGAAATGTCAACCCACCACTGGCTTGATGGAGCATCATATGTGATTTGTAGCGTAAAAAAATTGATATTTAACCTGGTAATCATCGGTATTAAACCAAGAACTGTGGTTGCAACGGTAAGCAATATTGGCCTAACGCGAGAAATTGCAGCGTTTATTACACATCGCTTGATGTCATTTTTGTGTACCTTAATTTGATGATGAAAGGCATCAAGCAATAGTATGTTATTATTCACTATAATTCCTGCCAAAGCAATTATCCCCACTCCACACATAACAACTACGAAAACTTGTTGGATAAGAAAGAAAACAAAAAACACACATGTTGTGGATAAAAACACTGCTGTCATTACGATAAATGTATGGTATACATTATTAAACTGTGTCACTAATACCAATATCATTAGTGTAATCGCTAATATAAAAGCCTTTAACAAAAATGCTCCTGATTTTTGTTGATCTTCTTTGTCGCCTTTAAAATCAATTTTTACTCCCTTGTCCCAATCCTGGGCAATAGAATTCTGAATGAACTTTACTCTTTCATCAACAAGATAGCCAGTATCAACGTCAGCAGAGATTGTCACTGTGCGTAATCCATCAATCCTGTTTAGTTTGTTTACCTTTTTTTCGGGAGCATATTTTACTATGTTGCTCATAGGATACGGGCCATTAACTGTATTGATAAAAAGATTGTCTATAGTCTTCATATTGCGGTCCTTTCTGGGGAAACGGAGTACAATATCGATTTCTTCATCCGTGTTATTTGGTCTATATTTTCCAATCAATACTCCATTTGTAACCATCTTTATAAAATCGCCAATGGTTGCAACACTTACTTCAGAGCTTGTAGCCTTACTCTTATCAACACTCATATTCCACTCTATTTCAGGTGCTGATCTGCTATCTTGAATATTTATAAACCCGGATGAAGGTTGGTTCATAATTTCTAGAATTTTCTCTGCTGCTAAATTCAAACTGGATACACTCCCGCTGAGGTTAATTTGTATTGGCTTGTCAGCCGACGGTCCTGGCTTTTCCTCTTGAACATTAATTATTATTCCTTTCATGTCTTGCACACTGCTCCTTATATCATTTAGTATGTGCTTAGCTTTGCGCCTGAAGCGCCAATCCATAAGTTCTAGTTGTATTCTGGCGATAACGTTGTCTGAAAATGCTCCTGATCTAGCATAAGAAACATGAATTTCTTTTTCAATGCTCAAAATGCGTTCTTCCACTTCTTTGAGTATCAGATCTCGTTCTTTGGCTGATAAGCTTTCTTTTGCTTTAACACTGATTAAAATATTATCTGAATCCACTTTCGGAAAAAACTTTACTCCAGGACCAAAAGTAAAGTACAGCACACTAAATGAAAACAAAACGAATACAGTAGCACATACGAATTTTTTAGGATGATCCAAAACCTTCTCTAGCATGCGTACGTAAGCTCTTATTATAGGCCCAGCATTTTTTATTTCACCACTTTCTATAGCACTCATTTTTTTTATTTCTTTTTTTGAAGTTATCGAAGGCTTACCAAATATTGCACCAAGTGTTGGTATAAAAACCAAAGCCATAATGAGCGATCCAGTCAAAGTTAGGATTATTGTAATTGGTATGTACTGCATGAATTTACCAACAGTATCAGGCCAGAATAATAGAGGAAAAAACACTGCTAATTTAGTTAACGTTGATGATAGAACCGGATAAAACATATCACGAACTGAAGTGTAAAAAGCTTCTACTTTGTCCATTCCGCAGATCATCTTTCTATCGGCATATTCGCTGATCACAATTGCATCATCAACCAGCATGCCAACAGCCATAATTAAACTGAAGAGCACAACGATATTTAAGGTTATACCCATAAAGTAAAGAGCTATTATCCCAATGAGAAAGGAACCGGGTATCGAGAGTGCCACAAGAATAGCAATCCTTGTTCCCATAGAAAGCATCATTATGATCAATATTAACAACACAGCAAATATTATGCCGTTTTCCAAGTCATCAAGCACATCGCGGACGTTTTTTGACTGGTCGTTTAAGTACACCACTTTTAAATTTTCAGGTAATTGATCTTTTGCCTTATCCATTAAGTATTTTACTTGATTTACTGTGTCTATTATGTTTTTTCCGTTACGTTTTGAAATTCCTAGCACGACACTAGGTAATCCATTAATGCGAGCAAATCCTTGGTGATCCTCAAACCTAGGGTATACTTTTGCTATATCTTTGATTCTCAAAACTGCATCGCCTTGAGATCTAATAGGAATATTCATAATATCTTCTATATCTTTTAATAACCCTGATATTTTAATCGAATATTTACCGGTATCATTTTCCAGTGACCCAGCTCCCACTAGTCTGTTATTGCTTGATATAGCTTGGAATATTTCGTTTGATTGAATGTTATATTTTGTTAGAACTGTGGGCTCAACTATCACTTCCACTGTTTCTTTACGCATACCTGCCACTTCAACTTTGAGAACATTTGGCAGAGATTCTATTTCTTTCTTTAGCTTGCGTGCTATTTCAGTTAAGGCTCTTTCTGGCAAATTACCAATTAAGCCGACATTGAGTATCGGAAATAAGCTCAAGTTTATTTCATTGATTATCGGAGATTCCGCTTCAACAGGTAACTTCGATTTTATGTTTGAAAGCTTTGAACGGACATTATCGAGCACTTCTTTATTATCATACTCTGTTCCAAATTCGAGTATCATGTGAGCACCATCATTAGTTGCAAAAGCTCTCAATTCTCTTACACCTTCGATGGATCTTAGTTCATTTTCTATAGGAAGCACTAATAGCTTTTCACTATCTTGAGCAGAAATCCCAGGAAGTCCAACAAACACGCTGATTATAGGAATCTGTATACCAGGATTGCTTTCCCTTGGCATTTTTACATAAACGTATGAACCGAAGATAAAAATTACTATAAGTAATAATACCACCGCCCTGTTTCGCTCTATGAGTAAGCTCTGCATGTTGAATGTTAGCTGAATATGTGCGTTTGTACAATATTATAGTCGAGATACATTGCATATTAATTAATCCTTGTGTAGCTTTAAAACTTTACGCAAATAATTAAAATTTTTGCAAAATTGCAAGTATAAGAAAATTTCTGTATAATAATTCTAGAGCAGTATTTGAGAGGTTATTATGGTGGCAATTCTAAATATAACAAAAGGCAAAAATAAAGTTATTGTGTCTGGATTAGCTGGAGCTTTATCAGCTTTAATATTTTTAACAGCAATCCACATTGCCGCAAAGATAGCCATTATCGTTTCTGCTGCTGCAGTTACTTACTTATTACTTTCGCTGATTCATAAAATAAGAACTAAAAAAGAACAGCCTGCTGAAATTACTGGTGTTTCAGGAGATGAAGGTGAAGAAAAAGGTACCGTAAAAGAACCAAAAAGAACTGAAACTGAGCTAGCAGAAGAAATAATAAGGAAAAGAGCAGAAGAGCGCATGGAGAAAGGATCACTTGGTGGCCCTATAAATGCGTTTGGCGAACCAATTCTTGATGAATTTAAGAACACTGAAGGCAGTCATTCTGCTGATTATACAAAAACTATGGTAGTACCTGAGAAAATTATTCTTGACATGTCAGATGATAGAAATCCTGCACAAAATAACTCTAGCTCTATAAAGAATCAGATGAAATCTCTCCCTGAACACATGGATGTATCTGGTAATCCACTTCCTGAGCAGCCACCGAGCAACCTTACCAATATAGGGCTTGGATCATCTAAAAGTACGCAGAAACTATCTGCTGCAGACTTGCTATTACAGTATGGGAATGTAAATAATGATGTGAGGAAAGTGCTAGAATGGCCAATTACCTCAAAGGAGTTTAATGGGTTAGGGTTTAACAGGTAGTTGCTATATCAAACTCTCCATCTTATATTGAGGATCAGATGCAATGCCATACACTCTATTTGGCGGAGCAATTTTGTTCTCTATACCAAAAACTATACCTTCAATTATTGCTGTGAGTACTTTTTCAAGGTTACAATCTGTTCCAGGAACACGGTGCTCTAGGCGGCATCTTTTGGAATCGTTGCCAAAATAGGGAATTCTTATCGCAGCAGTTCTGTTATTTACTCCCCAACTAATCGTAGTTGGAGTGTGAATATCCGGATACTGAAATCTTAAATATGAATCATCATTTGGAGCAAAAAACAACATATGTTTTTTCATCATTGCACATAATCCACCAATACTATGAATCAGATAGTCACTGTACTTTTGCTCATTGATATAAAATAAGTTACCGTTATTTGAATTCACGAGATTAACATGCACATTTAATGCACTGCCTGCTCTATCCAAATAAGGCTTTGCTTTAAAAGAAACATTCCCACCTAGTTTTTGTGCTGTTTCAGTAAGTGATTGTTTTGCTAACTCAAAATGCTTAATTAAATTGTAGGAGTTCGTATAACAACCACTTTTTATCTCATACTGATGTGTAGAATTCTCCTTCTCGCAAGAAAATTCAAGAGATGCTATTTTATTTTTGATGCTATTCAGAAATAAGTATTCTTTTTCTATTCCTTCAATGTAAAACTCTAGTTCAATACCGAATACAGCATAACAACTCAAATTACTTAATATAATCATAAATTTGCTTCAGTAAATCTATATTAGGTTAGCTATATTTATATGAATACTTTACTTATTTGCCAGTAAATTTAACATCTTATTTATACATAATGTATTACTGTTTTTAATAGCATGCTTCTAATCCTCGATACAAGCGACATTTACAAATTTTTCATTTTTTTGAAATAAAAATGATCAATTTTAATGTTTTTATACCCTTTACAACCCATCAAAAAATCACCATAATTTTTAGTATGTATTAAGTAGTATTAGCTTTTCATTTTGCAGTAAGCTATTGATTATCTTATATTTTTCTAATTATTGCTTTTTTCTTGGTGTGGTATATGAACTTAACTAGCCCTAAGGTTTCTACTATGTTTTTTGATCAGATTATTACAGTAACGGATCACAATGTTACTTGGGAAAAAATCCAAAATTGTCTTTATAATCTTTATGGAGAAGCAACATATAATAGCTGGCTGAGTTCACTAAAATTTGTCAGTAGCAGAAATGGGGAAGTTCTTTTATCCGTGTCAACAAGGTTTATAAAAGAGTGGATTACAGTTCATTACATGAAAAAAATATTATCATTATGGCAAAGCGAAGATAAAAGTATACGTTCTATTGATATTCAAGTAATTGAGGAGAGGAATTCAAATTTTAATGTTATACTAAAAAACAGAGAGGAAAGTAATCATAATCTTGGTTCGCCGCTGGATCCAAGGTTCACCTTTGATAATTTTGTAGTGGGAAAGCCAAATGAATTAGCATTTACGGCGGCAAAGCGTGTGGCAGAATCTATAGATCCAATATTAGGCAGCAATCCTTTGTTTCTATATGGTGGAGTGGGACTTGGTAAAACACATCTAATGCATGCTATAGCTTGGCACATAGTCAATTCCCCATCAGCAAAAAGAAAAGTGGTGTATTTATCAGCAGAGAAATTCATGTACCAATATATTACAGCGCTGCGAAGCAAAGATATTATGTTATTTAAAGAGCAATTTAGATCAGTAGATGTATTGATGGTAGATGATGTGCAATTTATCAGTGGTAAAGATAGTACACAAGAAGAATTTTTTCACACTTTCAATGCATTGATAGACCAAAATAAACAATTGGTTATATCAGCTGATAGGTCTCCTAGTGATCTTGATGGAGTGGAAGAAAGAATAAAATCACGACTCGGTTGGGGGTTGGTGGCAGATATTAATGAAACAACTTTTGAATTAAGGCTTGGTATATTGCAGGCAAAAGTGGAGCAGATGAATATGTATGTTCCGAAAGATGTCCTAGAGTTTTTAGCAAGGAACATAAAATCTAATATAAGAGAATTAGAAGGAGCATTAAATAAGGTTACCCATACCTCATTAATTGGAAGAAGTATGACGGTAGAATCAGCTAGTGAAACCCTAATCGATCTTCTTAGGTCAAATCATAGGTCAGTCACAATAGAAGAAATACAAAAGAAAGTAGCTGAATTTTTCAATATAAAGGTTGCAGATATGCAATCCAATAGAAGGCTTCGCAGTCTTGCAAGGCCAAGACAAATAGCTATGTATTTTGCCAAAAAATTTACGCAAAAAAGCCTACCAGATATTGGGAGAAACTTTGGTGGCAGAGACCATGCTACTGTTATACATGCAGTAAAACAAGTAGAAAATTTTATAAAGACCGACTCAAAATTTGCTGATGAAATCAATCGATTAAAAAAAATGTTTAAGTAGCGTTTTTAAAATAGCTAATAACAAATCCTAAAATGAATCGACTATAGTTTTAATCCGTTTAAGTTTAAAATCTTCTGTTAGCTTCGCAGAATACATTTCCTTATTGTGTTGATTGTAGAAGGTAAATTCGTGATCATCTAAATTTAGTATTGCAAAGCCAAAGCCAAAAAAGTTTCTAACCTCGTGTGCTAAGTAGTTTTTACCATTTGAATAGTCAAATTCTACATTTTGATAAACAGATTCTTGATCTTGAGCGTGTAATGATGCACCACCGTTTCCAACTATAATTTGGTCTGGAACATTATCCATTAATAAAATCTGGGCTATATGAATGTGGCCAGAAACTATGGTAGTAACATTGCTTGGAAATTTATCTCCAAAAGCTTCGATTTGTGTAAGATTACCATGGCTTTTTAATGTCAAAAATTCTTTTTTTGGAGATCTCCAAAGCGGTTTATGAGTTAAAAACCACATGGGCTTGTCAGAACTATTTTGTATCAATTTATCAAATTGCCTCTCAAAAGCATCAATTGTGCTTTGGGTTGTAAAAATATCCTCACCGGATGAAGAGTCGAAGATAAAAAATTTCATCGGTCCAGCATCTAAGGACCAACTAGAAACGAAGTTTCCACATTTTTCAGACGAAAAGGGGTATGAATCTAGATACCTGAACCATCCTTCATAAGCTCTATCACAACTCTCATGGTTTCCACGAACAAAAAGGAAAGGGGATTGTGATAAAATATCCTTTGCAGGCTCAAACCAATCAGCGTACCAAACTTCTTTATTATATCCATAAATATCGCCACACTTTTTTGTATTTCTACATTTTGTTTGTCTATAATGATAATCACCAACATGGATAATTAAATCTGGTTTATGAAGGGCGATTGAATCTAAATTTTTTTTTAAAGGCCAGCTATCTACCGAATTACATTCCTGCTGAAATAACATATTTATTCTACAGCCCGTGTCACCAATGAAAGCAATTTTATTAACCTTTTTTGGTAATATAGGAACCCGTAGATCCTCAATACTAATGTTTTTGGCACTTGTTTGTACTGTCAGTTCACAAACTGTTTCGTTATGACCACCATTGTTAATTGAGCTGCGATTCAGCATTTCTGTTTCCTCGCCATCAACATAAACAATGGGACACATGTCATTGTCCGTAATTGCGCGTATGCTTAGTTTATTTTCTGGGATAACTTGAGACCATGTGTATAATATTTGTGCATGGACGAAATGAAAGCTAGTTATAAGAGAGAGAGCTAAAAAAATAAAGATATTAGCTATATTCATTTGTATAAAAACCTAAGTTAAAAATTAGTAGTAAGGTTATCTTAAATGATTAAAATTTATAATCACAAAATTCATAATCAAATTATACAAACAATTTCTAAATTATTCTAGTATCAGATTGACACTCTAGATGAAAAATTCTAAAATGATTAAGTAATTTAAAATAATTATATAAAAACTAGAATATAGTGCGGCCGTGGTGGAATTGGTAGACACGCAGCGTTGAGGTCGCTGTGGCTCATAAGGCCTTGGAAGTTCAAGTCTTCTCGGCCGCACCAGTTTTTATCGCTGTTTAATATGGGTAAAAATGTTTATAGGAAATCAGAGTAGCAATAAGGTAGAAAGAGCTATCAGCGAAATCAGGCGCGGTCGGCCAATTGTAATATATGATGAAAGTAATTACCTATTGTTTGCTGCTGCTGAGGCTTTAGAAAGAGATTTATTTAATCAATACAAGCTTACATCAAGTAATGTATATGTTACTTTAACTTCAAGTAAGGTAAAATACATATCTCAGAATAAAGAACATAACAGCAAACGTCTGTTGGTGAATAATTTTGATGAACTGCTCTATTTAATAAACTGTTCAAAGGAAGATTGCATAAAAGAGTTGCAATGCTCAAAGACAATAGATGAATGTGCTATTGCCTTGCTTAAGTTCTCAGAATTATTGCCATACGCGTTAGTGGCTGATATGACTTTTGAGAATAACCATGAAATGCGAAATTGGTGCGAGAAAAATGACGTTATTGCACTGGACACGTCATTCATAAATAATTTTCAAGAAAATCAGGATGTATATGAAGTGTGCAAAACATCATTATTTTTAAAACAGACTCAAGAAGTAAATATCATATCTTATAGAACCGAAAGTGGTGGAAGAGAACATCATGCAATTATCATTGGCAATCCAGATAAAGATGACGAACCATTAGTGAGAATTCATTCTTCGTGCTATACGGGTGACTTGTTAGATAGCTTGTCATGCGATTGCAGAAGTCAGTTACATCAAGCAATTCAAATGATAGCTGACTCTGGAAGTGGTATTATATTGTATTTGATGCAAGATGGAAGAGGCATTGGTTTAACTAATAAGTTAAGAGCGTACAGTATGCAAAGAGGACATAATCTTGATACTGTTGATGCAAATAGAATATTGGGTTTTGAAGATGATGAAAGGAGTTTTGCTGTTGCAGCTAAAATGCTTAAGAAATTGAACATTAACAAAATCCAATTACTTACAAACAATGATAGGAAATTGTCAGAATTGGAAAGTAGTGGTATAGGAGTTACAAAGTGTCTACCACTTATTGTGGAACGTAATAAATATAACGATTCATATATGGAGACAAAGTTTGGTAAATTAGGCCATAGATTAAGAGTTTTTTAGCTTTTTTGCTGTAACTACTTTGTTAATTTGCTATGTTTATTAACATAAGTTAAGATTTTTAGGAATACTAAAATGCTAAGATTTTTTAAGCGAGAAAAAAATACTGAATCCTTAGATAAGGATATAAATTGGAATTCAAACCGCTACAGCACAGTTATTGCTCAAAGGAATATTCTACTTTTATTTGCATTAATATTATTAGCAACGATCTCTATCAGCATATTAGTCATATTTAAAATTAGCACAAGTAGCACTATTGAGCCATTTGTTATAGAAATTGACAAGAAATCAGGAATAGTGCAATTGGTTGATCCTGTCACAGTAAAACAGTATTCTGCAGATGAAGCGCTAAACGATTATTTTATTTCAGAGTATATAAAAGCAAGGGAGGTTTTTGATCCATATCATTATAATTATAACTATTATACAAAGGTGAGGTTGTTTTCCTCACCTGATGTGTATAATGAATTTAGAAATTATGTAGGATCGCAGAATATGGATGATCTTTTTAATTTATATTCAGATACCAAAAGTGAATTTAAAATTCGCTCAATTCAAAAGTTGGGTAACGATGCTCTTCAGGTGAGATTTTTTGTGGAATTTACACGGAAAGATGGAAGTTCTACGAGAAAAAATAAGATAGTTATTATGTCATATAGATATGCATCGCTTGAAATGGATGATCAGCAAAGATATATTAACCCATTAGGATTTCAAGTTATTTCATATAGAGTAGATGATGAATATGTATAGGATATTATTAGTTTTAGCTTTACTTGTAAGTGGCAATTTAAACGCATCCATTAATTATAATGAGCCTATTTCTATAGATAGTAGAATAAAGACTTTTGTGTATAGCCCTAATGAAGTATTTACGGTGGTTTTTAGTCAGGGTTACTATTCTTATATTGAATTTGCGGAAGGAGAAAAAGTTAAAAATATCGCTGTTGGTGATGCATCAAGTTGGAAAATTAATCCTTATGACAATAAATTGCTTATCATGCCATTTGAAGTTAGTAGTCGCACTAACATGATTATTACGACAACTAAAAAAAGAAATTACATTTTTGATTTAATCTCAAGGCCAAACTACGATAAATACCCGGATACTGATGCTAAGAAAGTAGATCACGATTATTCTGCTGAAAAGGATATATCTTACGTAGTACGTTTTTATTATCCTCAAGAAGAAGGTGAATTTGATGTTGATTTAGATGAGGTTTCTTTACCTACTCAAATGCAATATACTACAGACAAGCTAGAAAAAATAATACAAGAAAATGATACGAAGTACAATTATACATATATTGATGAAGGTGGTAATGCGGATATAGTTCCGATCGAGTTATTTGATGATGGTTATTTAACCTATTTAAAATTTAGAAATAATAATAAAATACCTCAGGTTTTTGTAGAAGGGGAGGATAAACCTTGTAAAAGGCTGTTATTTGATGATTATGTTATAATAAAAGGAGTACATAAAAAGCTATTTATGCGTTATGAAGATGGTGAAGTTGAAATTATAAATAGGTCACTTTAGCTGTGGTACATGCAATATGAATAAAGAAAGGCGTAACAATTCAGAAGATGAATCAGAAATAGAGAATAAGGTAGTAACAGTTGGCTCTAATCAAGGTCATAGGGCATTGATGGTCATTATTTTAGTGCTTCTGGCTGGTGGAGTGTATTATCTCTATTTTAGTCCTTCTCCTAAAGAGGGTTCAGAAGTTATTAAAAAAGAGGAAACAAAGCAAAACGTTCAAGAATTGAAAGGAAAGTTGGAACAAGTTCCAGATAATGTAATGGTTCCTGAAAGAATAATAACTGATCCCTTACCACCCTTACCTCCTCTTCCTACACCACTAATCATACCAGAAATAAAACAAATTAGAAAAGAAGAAGTGATGAAAAAAGAAGAAGAGAAACCAAAAGAAACTCCTGTGTCAAATATACCTATTTTGCCAAAGCAAAATTTTCCTTCTAGTAATGTTATGGGCAATTTACCTACCTCGTTTCCTACAATAGGGGGTGGCGGTTATCCTAGAGACAGACGTAGTGCACAGATGTTGACAATTTCAGGTGGTAGTGGAGAGAACAAGGCTGCTGATGCTATTTTATCCGACACTTCAGCACAATCGAGCAAAGCTACCAGAGTAGGAAAGCTTGGTTTAATGATTACTCAAGGTAAAATTATTGATGCTGTTCTTGAAACTGCAATAAACTCTGATCTGCAAGGAATGCTGCGTGCTATGGTGAGTAGAGATGTTTATGCAGAAACTGGTGATACAGTTTTAATACCTAAAGGCTCAAGATTGATAGGCAGTTATTCATTTGACTCGAATGTTGCTAAATCTCGTGTAAATATAAACTGGAATAGAGTGATTCTGCCACATGGAATAGATATTGCAATCTCATCACTTAGTACTGACGAGCTTGGTAGAGCAGGAATAGCAGGAATAGTTGATAACAAAATAGTAAGTGCGTTATTCTCTTCGGTGACACTTGCTGGTGTTTCGATTGGTTCTGCTGTTATAGGGCAAAAGGCTTCTAATCTTGTTGATACGCTAACTGTCAGAGATGCAGTAAAGTCTATCACTGCAACCGAAATAGATTTTTCTTCTCTCCAACTCATTATTGACCCAGAAAAGAAGATATCTAGTGACAAATGGAAATTAGGCCTTGGGGCTATCGGAAGAATTCGGAGTGCCAAAAGCAGACAAGATTTACTAAAAATAATGAAAGAGGAAATAGCAAAAGCACTAGGAATTGAAGAAGACGAGGTAAATATAAGCCTGGAAATTGTAAATCAACTGTTAGAACAAATTCAAAGAAAAAGCAAGTCTGTTTATGATGAAGCAATCGGGAAATCAATCGAGGATTTTTCTAAAGATATGCGGGATGTAGTGGGCAGATATACAGATAAAAAACCAACTATTTATGTTGATCAAGGCACTGCATTGAAAGTATTTGTTAACCAAGATATAGTATTTCCTCCACAGGCAATATTAAATCAATGAAATGAACTATGCTGCACTTGATACATATTTGGAGCCATTACAAGGCATATTTCAAGAAGAAGGCGTAAATGAAATATCAATAAATAAGCCAAAGGAAGTATGGATTGAAAATCGCGGTGAAATAAGGTGTGAAAAATTAGAAGTATTCGATCTTAACCATTTGAAATCTCTTGGCAGACTGATTGCTCAAGCTACAGAACAAAAACTTAGCGAAGAAGCGCCGTTACTTTCGGCAACATTACCAAATGGTTATCGTATACAGATAGTATTTCCGCCAGCATGTGAACCTGATAAAGTAGTCATGTCGATTCGTAAGCCTTCTAGCATGCAGTTAGCACTCGATGATTACGAAAAAATGGGGGCTTTTTCTGAAACTGTTACAGAAGCAACTGATAATCCAGTTGACCGTCATTTGGATTTATTGTTAAGGCAAAAAAAAATAAAAGAGTTTTTAGAATACGCTGTAATAAGTAAGAAAAATATTATAATTAGTGGTGGAACTTCCACTGGTAAGACTACTTTTACTAATGCTACTTTGCGTGCTATTCCAGATGAGGAAAGAATTATTACTGTTGAGGATGCAAGGGAAATCGTTTTGAACGATCATCCCAATAAAGTCCATCTAATTGCCTCTAAAGGAGGGCAGGGCAGAGCAAAAGTAACCACTCAAGATTTGATAGAAGCGTGCTTACGTTTAAGGCCAGACAGAATAATAGTTGGTGAGCTCCGTGGAGCGGAAGCTTTTAGTTTTCTTAGGGCGATAAATACTGGTCACCCTGGATCAATATCAACCCTTCATGCGGATAGTCCAACAATGGCCCTTGAGCAAATAAAACTGATGGTTATGCAAGCAAACCTTGGCATTCCTCCAGACCAAATTATACCATACATTAGAAATGTGATTGATATTGTTATTCAGCTAAAAAGAACCGGTGGGGGCAAAAGAAGCATTTCTGAGATATTATTTACTAGATCTGCGAGCGAAAATGCTTAAATTTATACATAAGTTAAGGAAGAGTAGTTTATGAGTAATAGAAATCACCTACGTAATATTCTCATAGGAGGTGTAGTAGCTTTTAGCGTACTTGAGTTTTGCTTCTATCTATCTGGTATATTGTTTGTTCTGTTTGCTGATGGTCCGGATGCTGTGGATTTTAAGGCAATTAATCCTAGTTTGACGCCTTTCCCTCAAGCTCTTTGGCCAACGATTTTTGATCATATACAATATTGTTGGCATCATCCAGAGTTATATAGCCTTGAGCTCAAAATCACATTAATTATATCTTCTGCACTGCCTATCATTGTTTTAATGATTATCTTATGGAATTTAAGAGAAAGGATAATTGAGTGGCGACCATTTAAAAAGAAGGAATCACTTCATGGAGATTCGCAGTGGGCATCAGAGAAAGACATACGAAAAGCAGGATTAAGAAGCAAAAAGGGATTATTGCTTGGTAAAGATAAAAGAGGATACTTCATTTCTGATAGGTTTCAGCATGCATTGTTATTTGCACCTACAGGTTCTGGTAAGGGTGTTGGCTTTGTAATTCCTAATTTATTATTTTGGACTGACTCGGTAATTGTACACGACATAAAATTAGAAAACTATGAAATAACAAGTGGTTGGCGAGAACGACAAGGACAAAAAGTATACGTATGGAATCCAGCGCAGCCAGATGGAATAAGTCACTGTTACAATCCATTACAATGGATTAGTGAAAAACCTGGGCAGATGGTTGACGATGTGCAGAAAATAGCTAACCTAATCATGCCTGAACAAGACTTTTGGCAGAATGAAGCAAGAAGCTTATTTGTTGGAGTGGTATTATACTTACTTGCTGCACCAGAGAAAGTTAAATCTTTTGGTGAAGTTGTGCGTACGATGCGTAGTGATGACGTGGTTTATAATCTTGCTGTTGCTCTTGATACAATGGGTAAAATACTACACCCTGTAGCATATATGAATATTGCAGCTTTTTTACAAAAAGCTGATAAAGAAAGGTCAGGTGTTGTATCAACCATGAACTCATCACTTGAATTGTGGGTAAACCCATTGATTGATACTGCAACTGCGTCAAGTGATTTTAATATTCTAGATTTTAAAAAGAAGAAAATTACAGTTTATGTTGGTTTAACTCCTGACAACTTGACTAGGCTCAGGCCTTTAATGCAGGTTTTTTACCAACAGGCAACTGAGTTTTTATGTAGAAAATTGCCATCGGATGACGAGCCTTATGGCGTATTGTTTTTAATGGATGAGTTTCCTACACTTGGAAAAATGGAGCAATTTCAAACAGGTATTGCATATTTTCGTGGTTATCGAGTTAGGTTATTCTTAATTGTTCAAGATACTGAGCAGCTCAAAGGAATATACGAAGAAGCAGGGATGAACTCCTTTTTGTCAAACTCGACTTACAGAATAACTTTTGCAGCCAATAATATTGAAACAGCTAATTTAATATCGCAACTTATAGGAAACAAAACTGTACAACAAGAATCGTTGAATAAGCCTAAATTTTTAGATTTAAATCCTGCTTCAAGGTCATTACATATCTCTGAAATACAGAGAGCATTGCTATTGCCTCAAGAAGTTATTATGTTGCCACGTGACGATCAGATAATTTTAATAGAGTCGACTTACCCAATTAAATCAAAGAAAATTTTGTACTACAGTGATACCACCTTCACAAGAAGGCTGCTCAAACAAACTCGTGTGCCTACACAAGAACCATATGACCCAAACAAAGTTCTTTCTGCCGCTGCGAGCAAAGATAAGGTTAATAACGAGGGGAATAATGTTCTTGAGGGACCTAATTCAGTTGATTATCCTGCTGAAACTAAAACCGAAGATGCAGTATATGATGAATCAGATGAATTTGCAGACGAAGATATTGATGATGAAGATATCGACGATAAGTTTGAAGATGATGACGAGGAAGATGAGGATAGGAGCGATGATGGGTTTGATGACGAAGAAGAGGAGGATGAATTTGAAGATGAGGATAAATTAAAAAATGACGAGAAGTAAGGTTAACTTTGCCTATTTTTAGCTCAGAAAAGTGCAAGTTATGCAAATAATTAGGTTTTTCATATTAAGCCATTTTTAATTAATTAGTATTAGATTAGCTATTTTAACTAGGGGAGTAGTAATGATTAGTAAAAAAACATTAGCGGTTACAGCATTTGCTTTATTGTTGTCACAACAATCTTTTGCAAGTGAAACAGAAGGGTTTTACTTTGGTAGTGGGTATTACGGTCAATATTTAAATAACACAAGCGTACTAAAAACAAGCACTACAGGTATCAAAAATTTGTCTATAAATGACAGGGGTGCTCAGAACACAGAAGGTCAGTCACTAAGTGAGTATAAAGGAGATTATAATCCACCTTTTGCTGCAAATGTGGCATTTGGTTACACAGGGGAATTGGGTAACAACAGCTATAGGGCTGAATTGGAAGGGATGTATTCTTCTGTAAAAGTGGATAATATTGGTTTAACAAGTAGCCAAATAACTGTTTCATACCTAAAGGAGACTGGTGAGGATCCTGATAAAGAAACTTATCTCTATAGTGCTGCAGTTAGTCATGACCAAATTGAGAACATATCTGTAATGGCAAATGTTTATCATCATTGGAAAAGTGACCGTTTCTCTTTTTCTCCTTACGTTGGTATTGGGATCGGTGCAACAAGAATGACGATGTTTGAAAAACCGTCAATAAGACCCGCAGGTCAATTAAAAGCTGGCTTTGACTATCGCATAAACGAAGATGTAAATATGCATATCGGATATAGAGGTTTTGGTGCTATTGGTAGCGATATTAAGCTTACAGCAAAAAGGTTAGGACAAGTGGTAGACGACCCTAATAATGATAAAAAAAAGAAGCTTAATCCTAGCTCAGGTAGCAAAGTAACTGAGGAAATAAATATAGGTAATCAACTATTTCACACACACGGTATAGAGGCTGGTCTTACTTTCCATTTTGCCAGCAAAGCTTAAACATGTTGCCCTTTAAAAAATGCATAAAACCGTTCCTGTCGTCCTATGGCTTGACCATAGGATCTAGTTAAATATAGATCCAAGTAGTCACGCTACTTGGATGACTAGGTAGAGGGTACTGGGATGATATAGGATAATATGGGATGAAGGCAAAAAAACATTAGCTATGTTCTTTTCACAACAATGCATCTCTTCATTCCCGCTAAGTCATATACATATTCCTGAAAAGCTAATTCGTATGAGGGGATTATTTTGTCAATATTGCTTTGATCTTCACCTATCTCCAATATCGCAAACCCATTTTTTTTAAGGCACTTTCTCAATATTGGAAAAATGCTCAAGTAACAGCTCAAACCATCAATACCACCATCAAGGGCAATTCTTGGTTCCTTTTGCACTTCAGCTTGCAAGTCTTTCAATTTGCTTCTTTTAATATATGGAGGATTACTGATTATAAGATCGAATGAACCTCTGCACTCTGTCCACGAACTTGGAAATATTTTGGCTCTGCTGAGAAGATCATGTTTTTTTGTGTTCTGATAGGCAACTTTATATGCTTCCAAGCTTTTTTCAAAACCGACGCCAACAGCATATTCATACTCACTAAGTACGGATATCAATAAACAACCTGTGCCTGTACCAAAATCTGCAATTTTTAGTTTCTGTTTTTTGTTTGGGTAATATTTTAACACTGCTAGGATTATTGTTTCACTATCTGGCCTTGGATCTAAAACATGCTGGTTAACTATAAAATTTTTACTCCAGAATTCACGATTACCTATTATTTGCGATATTGGATATCTTTCCGCTCTTTTTTTTGTTAATTTCCAAAATAAAAGTTCTTTCTCCATCGGCACTTGATCAGCATGGTTCACAATTATAAATGATCTTTCCACTCCAAGTACGTGCTGCATGATGATTTCACAATCTAAATGTGGTGATTCAACTTTATGTGACGATAATAACTCCGATCCTTCTTGAATTAAAGTGCTGATTGTTTTCATTATTCTAAAAATATGTTTCTTTCAGCCAAAAATAGCAAGATGAGCTTCCAGTTTAGGGTAGCTGCACTAAATCCCAGTGTCAAGCACGCAGCTGTACGAACATTGCAATTTGCAGATCCAAGTAGCTTGACTACTTGGATCCAGCTAAGTTGGTGAGCATAAAAGTATAGCTAATGCGAGCTTTACGTCATACCGTCACGGTATCTCTAGATTCCGCTAACACGTAGCGGGACGACGAGGTCAGGGTGTCATCCTAGTACCTTCTCCTGTCATCCCAGTGCCCTGACTACTTGGATCCAGGAAAAAGAATGGTGTCATCCAAGTAGCCTCCCTCCCCTGTCATCCCAGTGCCCAGACACTGAGATCCAGAAAAGTTTGCTTGTAAGCAAGCAAACTAGCACAGAAAGTGGTTACAACATTTTCGATGAGATTATATGGAAAACTGGATTCCAGTGTCAAGCACTGGAATGACACCTTCCTGCCCAGTTCATGTTGCCATAAATATTAAGAAATTTACCAAGCAAAAAAAAGGCAAAAGAAGCCCTAGTCATTGTCTATTTTCAGTATTGGCGTTTTTTAAGTCTTAAACACTGCAATTTAGCTGCTTTTAAATGCAACTCACCTTAGTTTAAATGTTTAAGAAATTTACTAAGCAAAAAAAAGGCAAAAGATATCCCGTATTAGCTAGTTGTCACTCTCTAATCCTGCAAATTGGCGTACTATACTGTCTTAAACGCTTTATAAGCGCGTTTCAGCTTATATAGGTAAAAACCCAGAAATGTTGTGAAGAAGTAAAGTGTGCATAGTGCAAAAAATTAAAAATAAGACGCCAATTACGTAATACTGTTGTCATTTAATCTGCACAGATTGAAGATAAATGAATACCTTCAGTACCATGATAATGGGGCTGGCGAAGGGTGTCAAGTAAGTTTTTTCGTTTCTACTGAATGACAGTTGTGGCTTGGGAGGTAGTGCAAGAAGTCTACTGATGGCTTTCAAGGCAGTTGAGCTTAATTATTAGAGTAGTAATGTTTATTTTTATATTGACTATTGAGGTTTATTATTTTATAACTAAAAACTTAGTTATTTTAATGAGCTTGAGTTTATAACATATGCCTACGATAAATCAATTAATACGTAAGGGTAGATTAGGATTGACCCATAAGAAAAAGGTACCAGCTTTGGGAGAAAGCAACCCTCAAAGGAGAGGTGTTTGCACTAAGGTGTATACTACAACTCCTAGAAAGCCTAACTCAGCACTCCGTAAAGTAGCCAGAGTAAAAATTAGTGGGTATGGTGAAGTGACGGCTTATATACCTGGTGAAGGTCATAATTTACAAGAACACTCTGTTGTTTTGATACGTGGTGGGCGGGTTAAAGATTTGCCAGGTGTGCGTTATCACATAATAAGAGGTGCCCTTGATCTGCGTGGTGTGCAAAATCGAAAGAAAGCTCGTTCAAAATATGGTGTAAAGAAATCTGGTTAAAGTTTATGGCTCGTCGGAATAAAGCAAAAAAAAGAGAAATAAGTCCTGATTCGCGTTACGGCAGTGTTTTGCTGATGCGTTTCATTAATACAATCATGAAATGTGGTAAAAAATCTACTGCAGAAAAGATTATCTATGACGCTTTGTCCTTAGCTGAAAAGAAAATAGGCGAAGGTGGGTTATCAATTTTTGAGACAGCAGTAGGAAATGTTACTCCTTCTATAGAAGTGCGTTCTCGACGCATTGGTGGTGCAACTTATCAAGTACCTGTTGAAGTTCGACAAGATAGAGCGGTTTCTTTAGCGTTAAGGTGGATTGCTAAAGCAACTTCTGCTGCTCGAAAAAAGAGTGGAAAAACCACTGTTGATTGTTTGCAATCTGAAATACTGGATGCTTATAATAAACGCGGTGGTGCGTTTAAGATGTGCGAAGAAAAATATAAAATGGCTGAAGCTAATAAGGCATTTTCTCATCTTCGTTTTTAATGTTAGCTAATTAATTGTGATATGGAAATTGGAATATCTAAATACAGAAATATAGGGATAATGGCTCACATAGATGCTGGTAAGACTACCACAACAGAGCGTATTTTATTTTATACTGGTAAGCAAAATAGAATTGGTGAAGTGCACGATGGTGCAGCTTCTATGGATTGGATGGAGCAGGAAAAAGAGCGTGGTATTACAATCACATCTGCTGCAACAACATGTTTTTGGAATGATCATAGGGTCAATATAATAGACACTCCTGGTCACGTTGATTTCACTATTGAAGTTGAGAGATCTTTAAGGGTTTTGGATGGTGCAGTTGCTGTATTTGATGGAGTTGCTGGAGTTGAACCTCAATCTGAGACAGTGTGGCGTCAAGCTGATAAATATAGCGTTCCTCGTATCTGCTTTGTTAATAAGATGGATAGAATAGGGGCAAATTTTTATCGATGTGTTGATATGATAAAGACGAAGCTTGGTGCAGCACCTTTAGTTATTCATTTACCAATAGGGAGTGAGAAAGATTTCAAAGGTATAATTGACCTTATTTCTATGAAAGCCATTATATGGCAAGAAGAAACGTTGGGCGCTAAATTTTCTTATGAAGATATTCCTTCTGATTTGCTTGATAAGGCTCAAGAATATCGAAATCTTTTATTAGATGCTGCAGCTGAGATGGATGATGAAGCGATGAATACTTACTTTGAGTCTAATGATCTGCCAGTGGATTTACTGAAAAAATGCGTGAGAAATGGGACCATTAAAGGAAAATTTGTTCCTGTGTTATGTGGATCAGCTTTTAAAAATAAAGGCGTACAACCACTTTTAGATGGTGTGGTTGACTTTTTACCTTCTCCTATTGATGTTGATGTAATTGTTGGAATTGATCCTAAAGATTCAGAAAAGAAAATTGAGGTCAAACCTTCAGAAAAAGAGAAATTTGTTGCTCTTGCATTTAAAGTGATGACGGATAAATTTGTAGGCAGCTTGACGTTTATCCGTATTTATTCTGGTAAATTAAAGTCTAAATCTACCGTTTCAAATGCGTTAAAAAACGAAACTGAAGGGATTGGCAGAATGTTACTTATGCATGCAAATAACCGAGAAGATATAACTGAGGCTAGGGCTGGAGATATAGTTGCTTTAGTTGGGCTAAAGAAAACAACCACCGGAGATACTTTATGTTCTGTTGATTTTCCTATATTATTGGAGCGTATGGAATTTCCTGAGCCTGTTATTGAAATTGCTGTAGAACCTAAAACCACTTCAGATCAGGAAAAATTAGGTATTGCTCTAAATAGGTTGGTTGCAGAAGATCCTTCTTTGAGAATGTCAGTAAATGCGGAAAGTGGCCAGACTATATTGAAAGGCATGGGTGAGCTCCATCTTGAGATTATTGTTGATAGAATGAAGCGCGAATTTAACGTTGAGGCTAACGTCGGTGCTCCTCAGGTTGCATATCGTGAAACTATCACTAAATCTGTTGAAATTGATTACACTCATAAAAAACAATCTGGTGGAGCTGGTCAGTTTGCTAAGGTTAAAATAAAATTTGAACCTCTTGAGCCTGGTTCTGGGTTTCAATTTGAAAGTAAAATTGTAGGTGGTGCTATTCCAAAAGAGTATATTCCTGGGGTAGAAAATGGCTTGGAGTTGATAAAAGAAGGTGGTATAATTTCGGGATTTCCGTTGATTGATTTTAAGGCTACCCTTCTTGATGGTGCTTTTCATGAGGTTGATTCTAGTCCTTTAGCTTTTGAACTTGCTGCTAAAGGTGCTTTTAAAGAGATGGCAAATAAAGCTGGTCCAAAAATGCTGGAGCCTATAATGAAAGTTGAAATCATTACTCCTGAAGAATATATGGGTGATGTTATGGGTGATATAAATAGTAGAAGAGGAAATGTTGCTGATATGCTCGATTTAGGTAATAATAGTAAAATAATTACTGCTTCGGTACCTCTTGCAAATATGTTTGGTTATATCAACGTTTTGCGTTCTATGTCTCAGGGAAGGGCGCAGTATAGTATGCATTTTTCTTGTTATGAGCAAGTGCCACAATATGTGGTTGATGAGTTAAAGTTAGAGTATAATTAAGGGTAATAATTATGACAGCAGTAGTGGAAGCATTTGGAAAGCCGCATGTAAATGTGGGAACAATAGGACATGTGGATCATGGGAAGACGACGTTAACAGCGGCGATAACGAAGCATTATGGAAATTTTGTAGCGTACGATCAGATAGATAAAGCGCCAGAAGAAAGGAAGAGGGGGGTAACGATAGCAACAGCGCATGTTGAGTATCAGACGGAAAAAAGGCATTATGCACACGTTGATTGTCCTGGACACGCTGACTATGTAAAGAACATGATAGTAGGTGCAGCACAGATGGATGCGGCGATATTGGTAGTGTCGGGGGTTGATGGGCCAATGCCACAAACGAGAGAGCATATATTGCTGGCGAAGCAGGTAGGTGTTGGATATATCGTGGTGTATATAAATAAAGCTGATGTTGCTGATGCTGATATGATAGATTTAGTAGAAATGGAAGTGAGGGAATTACTGAGTAAATACGGATTTCCAGGGGATGAAGTGCCTGTGGTGGTTGGTTCAGCGCTCAAGGCGCTGGAGGATGACAGCAGCGAATATGGAAAGAAATCAATAGATAAATTGATGGAAAAGTTAGATGAATATGTAGCGGTTCCACCAAGGCCTGTGGATTTACCATTTTTATTGCCAATCGAAGATGTATTTTCGATATCGGGGCGAGGAACAGTGGTAACAGGAAGAATAGAGAAGGGAGAGATAAAGACGGGAGAAGAGATAGAGATAATAGGTCTGAAAGCGACGCAAAAGACGATATGCACAGGTGTTGAGATGTTTAAGAAGTTGCTGGATAAGGGAAGTGCAGGACTCAATGTAGGAATATTGTTAAGAGGAACAAAAAGAGAAGAAGTGGAGAGAGGGCAAGTATTAGCGAAACCGGGGACGATAACACCGCATAGAAAGTTTAAGGCGGAGGTTTATATATTAAAGAAAGAGGAAGGAGGAAGGCATACACCATTTTTTGCGAATTACCAGCCACAGTTTTATTTAAGGACAACGGATGTAACTGGGAGCATAAAATTGCTAGATGGGAAGGAGATGGTAATGCCAGGAGATAATGTGAGTGTAGAAGTAGAATTGCAAGTACCGATAGCAATGGATAAGGGATTGCGTTTTGCGATAAGAGAAGGCGGTAGAACTGTTGGTTCTGGTGTTGTTTCTGAAATTTTGGAGTGAGAGTTTGAGTTATAGGAGTGTAGCTCAATTGGTAGAGCGCTGGTCTCCAAAACCAGAGGTTGTAGGTTCAATTCCTATCGCTCCTGCATTAATGTTGTGGTGGAAATGTTAAAAAGTTTGTGTGGTTTTTTCTGTGATATAAAGCAAGAAATACGAAGAATTGCTTGGGTAAAGAAACAGGAGGTGTTGTCATCTCTATTTGTTGTAATGATTGTTATATTATGCTTTTCGATTTTCTTCTGTTTTGTGGATTTTATGTCTCTTTACGTAATTAAGGCTTTATTTGGAATTATTTATGGAATGTGAATATAAATGGTATATCATTAAAGTTGATTATGGATATGAGCAAAACATACGCGAATTGGTAAGTAATGCTGTTTATTTTAAGGAAGTGTTTATTCCTTATCAAACGGTATGTAATTCAAAGTCTGATATAAAAGAATTATGTGAAGTGTATGTATATATGCATCTGTGTGATGAAAGCAAAAATATTTTGAATCAAACGCCTGGATTCTGCAGTGGCGAATCTGGTGATTTTGAGATGATTTCAGATGATGAGATAAGTTTAAAGTGTAAAGAATTTAATAGATATAAATGGTATATCTTGAGAGTTGCTTCCAATTGTGAAGAGAAAGTGCGCCAACATATATTGGAAAATTCTATGAGATTGGGTGTTAATGATTACTTTAAGGAAGTTTTTATTCCATATGAAGAGCTAAGTGAAGTAGAGTTGAAATCTAAGAAAATTGCTACACGAAGGAAATGCTTTCCTGGTTATGTCTTTTTATACGTGAATTTATGCGATGAAGTATTGAATTTTATCAATAATATACCAAAATCTCTTAAGGTTTATGGATTTTTGAAAAACGGTAATATTCCAAAGGTGATTTTGGATGATGAGATTCACTCAATGTGTAATGCACTTTATAATGCTCAAGAGACAAAGAAGTTAGGTTATGGTTATGAAAAAGGTGAAAAAGTGAAAATTAATGATGGTCTTTTTCAAAATTTTACTGGTAAGGTAAATATGGTAAACGATGAGAAAAAAATTATTAATGTGGAAGTATCGATTTTAGGTAAGCCGACAATAATAGAGCTTGATCTGGCTCAAGTAGAGAAAATAGAGGATTAATTATGAGTGTTATAGTTGCTAAGATTAACTTACTTATGGAAGCTGGGAAAGCAGTTCCAGGACCGAAAATTGCTTCAGTACTTGGTCCACGTGGTATACCTGTTCCTAAGTTTTGTGAAGCTTTTAATAAAGTTACTAGTGCTGCTAACGCTAATTATAAAGTAGGCGATTTAGTAACAGTGCGAATTTCCATAAAGGATGATCGCTCTCATGATTTTACTGTCAGCGGTCCGCCTGTGGCTTATTTACTTAAGCAGGAGGCTAAATTAAGTAAAAGTTCTGGTAATCCTGGTAAAGAATTAGTGGCTAAATTACCTATGTCTGCTATAATTAAAGTAGCAAAGTGCAAGATGGTTGATATGAAAGTGGATAATGAAGATTCAGCAGTGAAAATGGTTGTAGGCACTGCAAAATCTATGGGTATAGAAGTTGTGGAAGGTTAGGTAAATGAATACATATAATGATAATCCTAAGCAGTGTTTGAAGAAGATTGTTGAGTCTGCTTCAGCAAAATTTAATGAATCAGTTGATATTGCGGTCAATTTAGGCGTAGATTCACGTAAATCTGAAGAGCAGGTGCGTGGTACAGTAGTTTTGCCTAAAGGTATCGGGAAGAATATTAAAGTAGCTGTTTTCGCTCAAGATAAACATTTATTAGAAGCTGAAAAAGCTGGTGCTGATATTGCAGGAGGAGAGGATTTAGTTGAAGAAATAAAAAAAGGTAGAAAGTTAGATGTTGATTGGTGCATTACTACTCCTGATTTTATGGCAAAAATCACTCCTATTGCAAAAGTATTGGGTGCTAAAGGGCTGATGCCTAACCCTAAATTTGGTACTGTGACTTCTAACATTGCAGAAGCTATTAAAACCATTAAGTCTGGTCAGGTAAAATTTAGAACAGATAAAAATGGTGTTATTCATGGTAAATTAGGAAATATTAAATTTGATATTGATGACTTGCTAGAAAATTTAAAAGCCTTTCTTAAAGTAATTAAAGATAATAAACCTATTTCTGCGAAAGGAATTTACTTTAAGGGTGTTTTTTTAAATTCAACTATGGGTAAAGCTTATAAGATAGGCAAAGTGGAAGATATAATTTAAGGGAGTGATACCGTGAAGCGTAAAGATAAGGATGAATTTATACAGAGCACAATAAACGTATTTGTAAATAATGATTTCTTGATATTAGTAAATTTTAAATCTATAAATGCTAATGATTCATTAACTCTGAGGAATAGTCTGAAGTCTATAGCAGGTGGGGTATTAGTAGTTAAAAACACTCTAGCGCGCTTGGCTTTGGAAAGGACTGGTAAATTCTCTTATTTATCAGGCAAATTTTCCGGTCCTGTTGCTATTATATACTCTAGTGGCATAGTAGAAGCTGCAAAATTAATAGTTGATTTTACTAATGCTAACAAAGAAAAAATGTCTGTGATTTGCGCAGCTCATTTAAATGAATTGTTAACAGTGGAAGATGTTAATAAACTGGCTAAGTTGCCTTCTCTGGATGAATTGCGTGTTAAAATTATGCGTTTAATATCTTATGATATTCCTGCTCGGTTAGCGTTGTCTATTAATTCATCTTCTATGAGGCTTATGAGAGTTTTGGATTATTATAGTTCTAAAAAATAAATTTGTTGTTAAGTAAGGTGGTAATTATGAGTAATGTAACAAGTGATTTGGTTGATAAAATATTATCTTTAAACCTATTAGAGGCTTCTGAACTTGTAAAAGTTTTAGAAGAGAAAATAGGGTTGCCTGCTGGTTCTTTTCTTGGTGGAGCTGTTGGTGCTGGGGCGCCTATTGGTGATAATGCTGCTGCTCCTGCTGCTCAAGAAAAAGCTGAGTATAAAGTTGTGATTAAAGAAATTGATGCGAGTAAAAAAATAGGAGTTATTAAAGCTGTGAGAGAGGTTAATTCTACATTGGGTTTAAAAGAAGCAAAAGAGTTGGTTGAATCTTTACCTAAAGATTTGACTGCTAATGTTCCTAAAGACGAAGCAGAAAAAATCAAGCAAAAACTTATTGAAGCAGGAGCAACTAAAGTGGAGCTTGAATAATATTTAATGTATTAATTTTATATTGATATAGCTCTTTTAATTAGTTTGGGGTATTTTAATGGTTGATTCTTCTTATATGTACGCTTCTGGTGCTTTTGTTCCTAGAGTTTCTTATTCTAGGTCGATTGATTTAAAAGATTCTTTATTGGATTTGGTTAAGGTTCAAAAAGAATCATATGATTCTTTTACTCCTAAGAATAAGGGTAATAAAAGACTTGAAGTTATCTTTCATACAATCTTTCCAATAAATGATCCTTTGCGTAGGGCTACTATTGAGTTTATAAGTTGTAGGGTAGATGATCCTAAGTATGATGAATCTGAGTGTATAAAGCGTGGTGTAACTTTTTCTGCTCAGGTTATTGCTTCTATACGTCTTGTTGTTATGCAGGATGGTATTTCTCTTGATGAATATAAATCGATTAAAGAGAGTGGAGATCATTCTAAACTTGCAACCGTTGTAAAATCTATAGAAGAGCAGAAAGTCCACTTTTGTGGGTTGCCTATGATGACTGATAAGGGCACTTTCATCATTAATGGTGTGGAAAAAGTTATCGTCTCACAAATGCATAGGTCTCCTGGTGTATTTTTTGATAGCGATAAGGGAAAAACTTACAATTCTGGTAAATTGATCTATTCTGCTAGAATTATTCCTTATAGGGGTTCTTGGCTTGATATTGAATTTGATGTTAAAGACCATTTGTATTTTCGTGTTGATAGAAAAAGAAAATTGCCAATTTCAGTTTTATTAAAGGCGTTGGGTCTATCAAATAATGATATACTCGATAGATTTTATGAGAAAATAAAGTATGTAAAACATAAAGATGGTTGGAAAGTGCCTTTTGTTCCTGATAAATTTAAAGGAGTGAGGCTGCCTTTCGACTTAATGGATATTGAAGGTAATGTGCTGCTTAAAGCTAACGTTCGTATTACCTCAAGACTAGCTAAAAAGCTATATGATAATGAATTGAAAGAGTATCTGGTTCCGTTTAATTCTATATGTGGTTTATTCCTCGCAGAAGATTTAATGGATAGTGCTAGCTCTACGAAAATTTTATCTGCTGGTAAATCTATAAAGCTGGAAGACATAAAGAAGCTTGAGTTATTATCTGTAGATGAAATATCAGTGTTGAACATAGATAATTTGTTTGTTGGACCTTATATATTAAATACGCTTTTCTTAGATGAAAACATGTCTTATCAGGATGCACTATATGAAATATATAGAGTTTTGCGTCCTGGTGAAGTTCCTGTTTTAGAGATAGTAGAAGAGTTTTTCCGTAATCTTTTCTTCAGTCCGGAATATTATGATTTGTCTAACATTGGTAGGTTGAAGCTTAACTCTTACCTTGGATTAAATTATGATGAGGATTTAACTGTTTTAACGCATGAAGATATTATTGAAATTGTGAAAAAAATAGTATTGTTACGTGACGGTCAAGGATCTGTAGATGATATTGATCATTTAGGAAACAGAAGAGTAAGATCAGTTGGAGAGTTTATAGAAAATCAATTTAGAACTGGGTTGTTGAAATTGGAACGCGCAATAGTTGATTCTATGTCCACTTCTAGTTTAGATAAAGTTTCTCCATCTGATTTTATTAATCCAAAAGTGTTAACTAATGTCTTAAGAGATTTCTTCAATTCTTCTCAATTATCTCAATTTATGGATCAGACTAATCCGTTATCTGAAATAACACATAAAAGAAGGTTATCCGCGTTAGGTCCTGGCGGTTTAACAAGAGAACGGGCAGGATTTGAGGTGCGTGATGTTCATCCAACTCATTATGGAAGAATTTGCCCTATTGAGACTCCTGAAGGGCAAAATATAGGGTTAATCAACAGCTTAGCTATATACGCGCGTATTAATAAATATGGTTTCATTGAAAGCCCTTATAGAAAAGTAGTCAATAGGGTTGTTACTGATCAAATTGAGTATCTTTCTGCTATAGACGAAGGCTCACATCATATAGCTGACACTAGCGTAAAGCTTGATGAAAATAATTGCTTTGTTGATGACATGCTATACTGTAGATATGCTGGTAGCTTCGTCATGGTAAGTAGCGACCAAGTTAGTTACATTGACGTATCTCCTAAGCAGGTAATATCAGTTGCAGCTTCCTTGATTCCATTTTTAGAAAATGATGATGCTAATAGAGCATTAATGGGCTCAAATATGCAACGTCAGGCCGTACCTTTATTGAAGCCTACCGCTCCTCTGGTTGCTACTGGTATGGAGTCTTTTGTAGCTTCTGGCTCTGGTGCTGTAGTTTTAGCAAAACGCGATGGCATAGTTGATAGTTCTGATAGTAACTCTATAGTTATACGTGCTTTTGATAAAGAAAGGGTTAACTACTTGGACGTAGATATTTATCATCTAAGGAAATTTCAGCGTTCTAACCATAATACTTGTATTAATCAAAGACCGCTAGTGTGCGTAGGTGATTATGTTAAAAAGGGTGATGTAATAGCTGATGGTCCTGCAATTAACAGTGGTGAGTTGGCGCTTGGTAAAAATTTGCTAGTCGCTTTTATGTCTTGGCAAGGTTATAATTTTGAAGACTCTATTATTATTTCTAGTGAAGTTGTTAAAAAAGATCTCTTTACTTCTATTCATATAGAAGAATTTGACTGTGTTGTACATGATACCCCTTTAGGATCAGAAAAAATAACTCGTGCTATACCTGGTGTTAATGAAGAAAATCTATATCACTTGGATGATAGTGGTATAGTGAAAATTGGTACAAGAGTTGGTCCAGGCTATATTCTGGTAGGTAAAGTTACACCTAAACCTTCTCTTTCATTGCCTCCTGAAACGAAGTTATTAATGACAATTTTTGGTGAAAAGTCATTCGATTGTGCGGATTCCTCTTTATATACATCTCCAGATGTTGAAGGGACAGTAATTGATGTACAAGTCTTTACACGCAGGGGGGTTGAAGAAAATGAAAGGGCATTACTCATCAAACAAAAAGAGATAAATGACTTTGAGGAAGAGCGAGATTATATAATCAATGTTACTAGTGAATATTTCTATGATGAACTGAAGAAACTTCTTATTAATTCTGGTTCTCAAGATCGAGAAAAATTTGACTCTATTGAACGTGAGCAATGGTGGGGTATAGGATTAAAAAACCAATCCATTTCTGAGCAAGTTAAGAGCTTAAAAAAAGATTTTGATGAAAAAGTATCACATGCAATAGCACAGTTTAAGCGAAAAGTAGAAAAATTACATGAAGGTTATGACCTGCCTCAAGGTGTGTCGATGTCAGTAAAAGTTTTCATTGCTGTGAAACATAGTCTGCAACCAGGGGATAAAATGGCTGGTAGACATGGAAATAAAGGTGTGATTTCTCGAGTTGTGCCAGTGGAAGATATGCCTTATTTGGAAGATGGTACTCCTGTTGATATTATTCTTAACCCTCTTGGTGTTCCTTCACGAATGAATGTAGGGCAAATACTGGAAACGCATGTAGGTTGGGCTTGTAGAAAATTAGGGGAAAAGGTAAGTAATATTCTCGATGAGATCAATAAGATCAAAAGTGCTTTTTGCAAGGGAATTAGGTCCCTTAACGATGATAATTTTACACAATTTGCAGTAGCATACCTTGATAATAAAAAAATTGAAAATATTGATGATGATGAAATAACGGCTTCTGTTTTAAATACACCTAATAAGAATGCACTAAATGACGAGTTGAATGAGTTAGTAGAGAACTATTTGAACTCTTGTAAAAGTTCATACAGCAATTTACGTAACTTCCTGATTGAGGTTTATAGCTATGGCAGTAACGTATCTATCTGTAATGATATTCGTAATATTAGTGATAATAATCTCATTGAATTTGCACGCAAATTACGTGATGGCGTTCCTGTTGCTGCACCTGTATTTGAGGGTCCAAAAGATGAACAAATAGCAAAATTATTTGAACTTGCTGGTTTAGATAACTCTGGACAAGCTGTATTATATGACGGTTGCAGTGGTGAAAAATTCGACCGCAAGGTTACAGTTGGTTACATGTACATGCTTAAGTTGCACCACTTGGTTGATGGTAAAATTCATGCGCGTTCAGTAGGGCCTTATAGTTTGGTTACTCAACAACCTCTTGGAGGAAAATCTCATTTTGGTGGTCAGCGTTTTGGTGAAATGGAATGTTGGGCATTACAAGCCTATGGTGCTGCTTATACTTTGCAGGAAATGTTAACTGTGAAGTCTGATGATATTAATGGTAGAGTTAAGATTTATGAATCGATAATAAAAGGTGACAGTAATTTTGAATGTGGAATTCCTGAATCCTTTAATGTGATGATAAAAGAACTACGTTCTTTATGTTTAAATGTAGATTTAAAGCAAAATGATGTAGTGATTGAAGATATATCTCACACTAACATTGCACAACCTTTTAATGAGGTTAGCATATCGATTGCTAGCCCTGAAAGTATTAAGCGTATATCTTGTGGTGAGATAGAAGATGTTTCAACTGCAAATTATCGTACGTTCAAAGTTGAGAAAGGTGGATTATTTTGCCCTAAGGTTTTTGGCCCTGTCAATGACGATGAATGTTTATGTGGAAAATACAAAAAAAGAAGACACAGAGGTCGCATATGCGAAAAATGCGGAGTAGAAGTTACATCTTCTAAAGTAAGAAGAGAAAGGATGGGTCATATAGAGCTTGCATCTCCTGTTGCTCATATATGGTTTTTGAAATCGCTTCCTTCAAGAATTGGAGCATTATTGGATATGTCTCTCAGAGATATTGAGAATATTTTATATAGCGATAATTATATCGTAATAGATCCTCTTGTTTCGCCTTTTGAAAAAGGTGAGATTATTAGTGAAAAAGCTTATAATGAAGCTAAAGATAGCTATGGGATCGATAGTTTTGTAGCTATGCAAGGTGTTGAAGCTATAAGAGAGTTGCTAACGCGCCTTGATTTACATGAAATTAGGAAGGATTTAAGACTAGAATTAGAATCTGTTGCTTCTGAGATAAGAAGAAAGAAAATTATAAAGAGATTGCGTATTGTTGAAAACTTCATTAAATCTGGAAATAGGCCTGAGTGGATGATACTTACAACTATACCTATTTTACCACCTGATTTGCGTCCTTTGGTATCGCTTGAGAGTGGTCGTCCTGCAGTTTCTGATCTGAATCATCATTATAGGACTATTATTAATAGAAATAACAGGTTGAGAAAATTGTTGAGCTTAAATCCTCCTGAGATTATGATTCGTAATGAAAAAAGGATGTTACAAGAAGCAGTTGATTCTCTTTTTGATAATAGTCGTCGTAATACTTTGGTAAATAAAGCTGGTGCTGTTGGATATAAAAAGTCCATTAGTGATATGTTAAAAGGAAAACAGGGTCGTTTTCGCCAGAACCTCTTAGGAAAAAGGGTAGACTACTCTGGACGTTCTGTAATAGTTGTTGGTCCAACTTTGAAACTAAATCAGTGTGGATTACCAAAAAGAATGGCTCTTGAACTATTCAAACCTTTTGTTTACTCAAAGCTTAAGATGTATGGTATGGCTCCAACTATTAAGTTTGCTAGTAAGTTGATAAGAGCAGAAAAACCAGAAGTTTGGGATATGCTTGAAGAGGTAATAAAAGAGCATCCTGTTTTGTTGAATAGAGCGCCTACGCTACATAGACTTGGTATTCAGGCTTTTGAGCCAATCCTTATTGAAGGCAAAGCAATACAGCTTCATCCGCTTGTCTGTACGGCGTTTAATGCTGATTTTGATGGTGATCAAATGGCAGTGCATGTGCCAATTTCATTGGAAGCTCAGCTTGAAGCTAGGGTGTTGATGATGTCCACTAATAACGTTTTAAGTCCTTCTAATGGCAGACCGATTATAGTTCCTAGTAAAGATATAGTACTTGGTATATATTATCTGACTTTACAAGAACCTAAGGAAGATAATTTACCATCTTTTGGTGCTTTTTGTGAAGTTGAGCATTCCTTGAGTGATGGTACTTTACATATTCATTCTAGTATAAAGTATAGGATGGAGTATATTAATAGCAGCGGTGAAACTCACTATAAAACTGTTTGTACAACTCCTGGCCGTTTAATATTATGGCAAATTTTTCCTAAGCATGAGAATCTAGGCTTCGATCTAATAAATCAGATATTAACAGTCAAGGAAATAACTGGTATAGTTGATTTGGTATATCGTAACTGTGGTCAAAGTGCTACAGTGGCATTTTCTGATAAATTAATGGTACTTGGCTTTGAGTATGCCACATTTTCTGGTGTCTCTTTTGGTCGTTGTGATATGGTTATACCTGAAACTAAAGCTACACATGTTGATCACGCGAGGGGTGAAATTAAGAAATTCTCTATGCAATATCAAGATGGGCTAATAACTAGAAGTGAGAGGTATAACAAGGTTATAGATGAATGGTCTAAGTGTACGGATATGATAGCTAATGATATGTTAAAAGCAATATCTATATATGATGGAAATAGTAAGTACAACTCAGTGTATATGATGGTTAACTCTGGTGCAAGGGGTTCTACTTCACAGATGAAACAGCTAGCAGGAATGCGAGGGCTCATGACCAAACCTTCTGGTGAGATTATAGAAACACCTATAATTTCTAATTTCCGTGAAGGATTGAACGTATTTGAATACTTTAATTCTACTCACGGTGCGCGTAAAGGTTTAGCTGACACTGCACTTAAAACTGCAAACTCTGGATACTTAACTCGTCGTTTAGTTGATGTATCTCAAAATTGCATAGTTACAAAGCATGACTGTAAAACAAAAAATGGTCTTGTTGTGAGAGCTACAGTTGAAGGAAGTACTATAGTTGCATCTCTAGAGAGTGTTGTGCTGGGTAGAACAGCTGCAAATGATATATATAACCCAGTGACAAAAGAATTATTAGTAAAAGCAGGGGAATTAATTGATGAGGATAAAGTAAAGCAAATCAGCATTGCAGGTCTTGATGTTGTAAAAATTAGATCGCCTTTAACTTGTGAAATAAGTCCTGGTGTATGTTCTTTATGTTATGGAAGAGACCTTGCAACTGGTAAAATTGTTTCAATAGGTGAAGCAGTTGGTGTTATAGCTGCTCAATCTGTTGGAGAGCCAGGTACTCAGTTAACGATGCGTACTTTTCATATAGGTGGAGTAATGACTAGAGGCGTTGAATCCTCGAATATTATAGCTTCTATTAATGCTAAAATAAAGTTAAACAATAGTAATATAATTATAGATAGAAACGGAAATAAAATTGTGATAAGCCGTTCCTGTGAAGTCGTGTTGATTGATAGCCTTGGTAGTGAGAAGTTGAAGCACAGTGTACCTTACGGCGCTAAGCTTTATGTAGATGAGAGTGGGTCAGTAAAAATTGGCGATAAAGTTGCGGAATGGGATCCTTATACATTGCCTATTATCACGGAGAAGACTGGTACAGTGTCTTATCAGGACTTAAAAGATGGAATTTCGATCACTGAAGTGATGGATGAATCTACAGGAATATCAAGCAAAGTAGTAAAAGACTGGAAATTGCATTCTGGTGGAGCTAATTTACGTCCTCGTATTGTGCTGCTTGACGATAATGGTAAAGTAATGACACTCGCAAGTGGCGTTGAAGCATGTTATTTTATACCAATCGGTGCAGTGCTCAATGTACAAGATGGCCAGAAGGTTCATGCAGGTGATGTTATTACAAGAACACCAAGAGAGTCAGTTAAAACTCGTGATATTACTGGTGGTTTACCGAGGGTTATAGAGTTATTTGAAGCACGTCGTCCTAAAGAGCATGCTATTGTTAGTGAGATAGATGGCTATGTAGCGTTTTCTGAAAAAGACCGTAGAGGAAAACGCAGTATATTAATTAAACCTGTAGATGAACAAATTTCTCCAGTTGAATATTTGGTATCAAGAAGTAAGCATGTAATAGTCAATGAAGGTGATTTTGTACGTAAAGGTGATCTATTGATGGATGGTGACCCTGATCTCCATGATATTTTACGTGTGCTTGGGTTAGAAGCTTTAGCGCACTATATGATTTCTGAAATACAGCAAGTTTATAGATTGCAGGGTGTTCGTATAGACAATAAGCATTTAGAGGTGATCTTAAAACAAATGCTACAAAAAGTGGAAATTACTGATCCTGGTGATACTATGTACTTGGTTGGCGAAAGCATTGACAAGCTGGAAGTTGATAGGGAAAATGATGCTATGAGTAACTCTGGCAAACGGCCTACTCATTATCTTCCTATTCTGCAGGGGATTACTAGGGCAAGTCTTGAAACTAGCTCCTTTATTTCTGCTGCCTCTTTCCAAGAGACAACAAAAGTACTTACAGAAGCAGCATTCTGCGGGAAGAGTGATCCTTTAAGTGGATTAAAAGAAAATGTTATAGTAGGAAGATTAATTCCTGCTGGTACAGGTTTGATTATGAATAAGATCAGAGCACTTTCACTTTGTGATAATGTGGATAAATATGAAAAATATTTTGATATTGAAACTTATGACGAGGAATGGTTGATGGATAATGGTTGTCATTTACACTCTGGTGAGGAAGAGAGCGTAGTGGCATACGATCAGTCGAATTGAGTACAGCTAGTGTGTCTCTTGACCAAAAAAGCCAATAATATTTTCTTTCACTTCTGTGCTATCTGTCATGTTATTTACTCTCACACGAAATTCAGATGAGCCTTGAAGCCCGCTACTGTACCAACCTATGTGTTTGCGGGCCATCTTTATTCCTGTGTCATTTCCATAGTACTCAAGAATATTGTCGTAATGCTCGAGTATGATGCTTAATCTCTCTGAAGCTGTTGGCTCAGAAGTTTCACTTCCACTGAGAAAGTTCATTGCTTGATTAATCAGCCAAGGTTTACCGTAGGCACCACGACCTATCATCACTCCGTCTGCTCCAGATTCTTTGAGAGCATTCTGAATATCATTTAAATTTTTAATATCGCCATTTACTATAACTGGAATTTTCACTTGCTCTTTAACATTTCTAACGAATTTCCAATCTGCTTGACCATTATAAAGCTGCGCTCTTGTTCTTCCATGCACAGTGATCATTTTTGCTCCTAAGTCTTCGGCAATTTTCGCAAGTCTCGGGGCATTGCGATTTTCATCGTTCCATCCAGTGCGCATTTTCACCGTAACTGGCATATTCACTGCTTTGACCACAGCTTCAATTATCTCAGCGGCTTTTTTCTCATCACGCATTAGCGCTGATCCTGCATAACCGTTTACAACTTTTTTAACAGGGCAACCAAAGTTTATGTCTATAATTTTTGCTCCCATGTCCTCGTTTAATTTTGCAGCCTCCGCCATAACATCTGGCTCACACCCAGCAAGCTGCACAGCAGTTAATGCATCGACTTTTGCTTTTTGCAAACTCTGGCGAGTTTGCATAATCATAGCTCTGCTTGCGATCATCTCTGAAACTAACAAACTTGCACCAAGTTTCTTCACAATACTTCTAAACGGATAATCAGTCACTCCAGACATTGGAGCTAAAATAACTGGAGAATCAATTGTCAAATTTCCTATTTGGAGGGGCATAAGGTCAATGGTAATTTTTCATTGATTACATAATGCAACACAAACTTGCATTCTCCCTTGAAATAGAAGACTGAGATGTTTTCGTCCTTGGCGGACGCTTACGATTTCTTAGATCTTCCTTACATTTCTCATCTTCCATAAGCGCTCTTGTAAATTCTTCTCTTTTCTCATTCAAATCAAATTTATATTCTGATAACTTTTTGTCAATTTCGTCAAATGATTTGTCTTCGTTAAGCATTTGTGTAATTTTATGAGCATTTTCTAACGCAAATATTCCACAGTTATACCCGTCACTTTGCTGCTTAGTTGGGGAAATTCTTATGTCTAATACCCATTCCTCTTTTTGCAGTTCTCTTTTAACAATATTTAGCACATTATCTGGCAATTGATTACCAAATGAGTCACAGTAATAAGCTCTAAATTTTTTATCACCTGCATCAGGTTTAATAACCAAAGTTACCCAATGATTGTTGTTAATATGAAGAACCGAAGTAAATATCAATTTAGAATTTTGTTTTAATTCACCTCTATAATTCTGAAGAAATTCTTTTGTGAGTTCGTCCCAACCATTAGAATAGCTAGGAGCAAGAAAATAGACATTATTATTACTATGTTCACTTTGTGAGTACCCATACACAACTCTTGCAATATGTGTAATGTCATCATCACATAACCAGTAAGCATAATTTCCTCTGTTTGTCTGATGCACAAGAGTGTCCAAATTTTCATGAAACTCTTTACCACCCAAACCACTATCTTTTGAAGCAATAGAACTTCTGCGACTACTGTTCTCTGAAACAGTTGACCCATCTTCATTATCTGGTCCAGGAAAAATACCACTATCCTCATCTGGAGTTTTTTGCTCACCTTGACTTGCTCTTTTTCCATTAATATAACCCTTCGCTAAGTAAAATAAAGGTTCAACAACCATTTTGTATGCTACTGTAAGAATTGTTCCCATTAAAACCCAAACTACGGGGTTAGAGATGAGCATAGCAAGTGGAAAGGTCAATAGAGGGGATCCTATTACCGCCCCTAAACAGCCAGCAGCGAATGTGGCTGCTAGGCATACACAAGTAGCGTAGATAACGAATTCCTCACCAGCAAAGTAAGTGCTCTCTTTCTGATTATTTTTTGTAATGCCCAACATACTACACCCTATGAACGCTAAGTTAATTAAATTTAAACAAATTCTAACAAAAAAATCAACCATAATAATTTTAGTAGTATGAGAATATATTGAATATTAAGAGCTTTTGGAGTACAGTAACAATGTTAGTAATAGCACAATATATGCACGATATAGAATATATACGCAAAAACCCTGAAGGATTTGAAAAGGCAATGAAAAGCAGGGGAATTAGAGAATCTACTGCGGAAGAGATATTAGAAATCGATCACGAGAAAAGATCATTAACCACTAAACTGCAGGATTTGAATAGGCAGCGCAATGAAATCACAGAGGAAATAAAAAAGCTTAAAATGAGCAAGAGCCCCTGTGAAGAGCAAATAGAGTTGTCAAAAAGCATCACAAATGAGATAGAGGCAATCAGCTTAAAAGAACAAGCAGAAAAGGATAAGTTAGTGAATGTTTTATCTAACTTGCCGAATATTCCTGCGCAAGATGTGCCAATAGGCGCAGATGAGAACTCTAATTTAGAGGTGAGAAGATATGGAGGAAAAAGACAGTTTGATTTTGTACCAGAATCTCATTATGAACTCGGAGAAAAATTAGGTTTAATGGACTTCGAACAAGCGGCGAGAATTTCCGGATCAAGATTTACGATATTAAAAGGACAGTTAGCTAAGCTTGGACGAGCGCTAATAAATTGTATGCTTGAAATGCATGTTAATGAATTTGGCTATACTGAGGTGTACCACCCGGCTTTGGTGAAAAACGAAGCTATGTATAATGTTGGTCAGCTACCGAAATTTTCTGACGATTCGTATTTAACTACCGACGAATTGAGGTTGATTCCCACAAGTGAAGTGTTTTTAACAAATTTAGTTGCTGACAAAATAATGGAAGAAAAAGAACTGCCTATTCGCTTTACTGCATATTCGGAGTGCTTTCGTAAAGAAGCAGGTAGTGCAGGTCGCGATACCAGGGGCATGATAAGGCAACACCAATTTGGTAAAGTGGAGTTGGTAAGCATCACAACTGAAGACCAATCAAATGATGAGCTTGAGCGTATGACGAGTGTTGCTGAAGAGATATTAAAAAAATTAGAATTGCCATACAGAGTAATGCTGCTTTGCAGTGGCGATATGGGTTTTGCTGCACAAAGGACTTATGACATAGAGGTATGGTTACCTGGGCAAAATAAATATAGAGAAATATCAAGCTGCTCAAATTGTGGTGCATTTCAAGCAAGAAGGATGAACGCTAAATACTCTTCAGAAACTGATAAAAAGATGAAAAAATATATTCACACTTTAAACGGCTCAGCTTTAGCTATAGGAAGAACGATTATTGCCATAATGGAGAATTATCAAAATTCTGACGGGTCGATTGCAATACCAAACGTGTTGCAAAAATACATGAGTAATGATACTGTTATAAGCAAATAATAATTTTGACATATAGAAAAGCGAGGAAATAAAGATGAAGGTTCTGGTTATAGGTTCTGGTGGGCGTGAGCACGCTCTACTTTGGGCTCTAAAAAAATCTCCTATCTTGACTGAGTTATATGTAACTCCTGGTCGCCAAGCTATGAAAGATCTTGGGGCTCTTGTGGATGTAAATATTCAAAATTCAGTGGATGTTACACAATTTTGCAAGAGAGAAAATATAGAGTTGGTTGTTATTGGTCCAGAACAACCAATAATTGATGGGCTTGCTGATGATTTAGTTGCAGAGGGAATAAATGTTTTTGCTCCAAGTCAAGCAACTGCAAAACTTGAGGGATCGAAGTCTTTCACCAAGGGACTATGTAAGCGATATGGTATACCAACTGCCAAGTACGAGTGTTTTGTTGATGAAGGGTTAGCTAAAGATTTTGTACGTAGCAATAAAATAAAGTTTCCACTTGTAGTGAAAGCAAATGGAATTGCAGCAGGAAAAGGGGTGGTTATATGTAATACAGAAAGCGAAGCTTTTTCAGCAATAAATTCAATGCTAGTGGAGAAAAAATTTGGTGAATCAGGTGAAGAAATAATCATAGAAGAGTTTTTAGTTGGAGAAGAAGTAAGTTTTTTTGCTCTTATTGATGGGTTGAAAGTAGTAACTCTTGGGTGTGCAAAAGATTATAAGAGAGTTGATGAAAGTAATGAAAGCCAAAATACTGGAGGTATGGGGTCGTACTCATCACCTTCAATTATAAGTAAGGACATGGAGCAAAAAATTATCCAAAAAATAATATACCCTACAGCTCAAGCATTGGTTAACATGGGTACGTCTTATAAAGGAGTACTCTTTGCTGGTTTAATGATTTGCAAAGATAGCCCAAAACTTCTCGAGTATAACGTTAGATTCGGTGATCCAGAAACGCAATCTATATTACCTAGATTTGATTCAAATTGCGATTTGTTAAAATTGATGTTGTCAGTTGCAGAAGGAAAGTTAAATGTCAAAATGGTGGAACTTAACAACAAATCTACAGTTTGTGTAGTTGTTGCAAGTAAAGGCTATCCGGGTGATTATCAAAAGGGAGAAGTAATTAAAGGATTAGATAAGATTGAAAGCATTCCTGGTGTGTTGGTGTTTCATGCTGGTACTAAATTCGATGAAAGTGGTAACTTAGTTTCCGATGGCGGAAGAGTGCTAAATATAGTAGCAGAAGGGAGCACTATAGAGGAAGCCAAAAGTAAGGTGTACTCAGCATTAAATTTTTTAGAATGGCCAGGGGGCTTCTTCAGATACGATATCGGTAGTTAATGTTAGCTGTCGGTTAGCAGGTGGTTCACAGAAACGAAAAACTTCCTTGACAAACTCCGCCAGCCCCCTTATCATGAAACTGAAGCTATTGTATTTGCTTTCGCCAATCTGCAGATTAAAAGGTAAGGATTACTTAATGTATCGGCGTCTTATGTTCAATTTTTTGCAGTATATAGATACTGTATGTCTTTACAAAACTTCATCTACATCTAGATTTTTATCTAAATAAGCTGAACGCGCTTATAAAGCGTTACAAGACATCAAAAAATGCCAATACTCGACAGAGATAGTAAAAGACTAGCTAATTCGGGGATTCTTTGTCTTTTTTTCTGCTTGGTAAATTTCTTAAACATTTGCAGCATAGGTTAGTTGCAATTAAAAGCAGCTAAATCTTGCTTGTCAAGCGTTTAAAACATAAAAAACGCCAATATTTTAAAGCAGATAATAACCCCAGGGCTTCTTTTGCCTTTTTTTTCATTTGGTAAATTTCTTAAATATTTATGGCTAAACGACAATCGTCATCCCGCAGCGGGATCTAGAGATACCGCGGCGGTATGACGTAGGGAAACCTTTCTTGGGTTAGCTATAAAACTAATCAGCATCTTGTTTAGCACATATAAATTAAGTTTCACAAATATAGTGCTAAACCTTGAAAATATGTTATAGCTACTTCTTCCAATTTAGTGGTGGGTTTTGACAGTACACATGTTATTTTACTAGCTACCAACTCAAGTGTCACAGAAGTTGCAATCATTTTAAATGTCACAGAAGTTGCAATCACTGCATTTATATTCTGTACTTTAACATTTACTCTACTTTCTATTAGAGGCTTTACCCCCCTTACATCATTACGTACAGCAGTATGATTTATTTCATTTTCAATTCCACTACTATGCTGCAACAAGATATCCCCATTAACTTTTATTTCAACATTTTTGTCACTACTACCATTGTTAAAATTTAATCCCTCATCTCTTCTACTTTGTCTTTTTTCTTTTAATTTTAATTCAGTTTCTCTTTTATCAAGGGTAGGAAATGGGATGTGAGTTTTTTCCTGACCATCTTGATTTATAGCTCTTGTTGTATTAAAAGCTTCGTTGCTTTTACATGATATTGTATAAGTAAGTGGTGTGTAGATTTTTTCTTCACTATCTGGATATTTTATAGTTATTGTTGCATTAAGAATGTCTTTCAGAATATCATTTTCTCTAGCTATGTCTAAAATTTTTTGAATAACTTTGCGATCATGTAATGCGGCAAGTAACTTATCAGTTACTTTTTGATTATTTTTATGTTTTATGGTTATTGTTGTGTTAAGAATGTCTTTCAGAATACCGTTTTCTTTAGCTACTCTTAACATTTTCTCAACAGCTATACTATCTTTACGTAGTATAGCATAAGCAAGTGGTGTGCAAGTTTCTTCCTGACCATCTGGATATTTTATAGTTGTTGTTGCGTCAAGAATGTCTTTCAGAATACCGTTTTCTTTAGCTACTCTTAACATTTTCTCAACAGCCATACTATCTTTACGTAGTATAGCATAAGCAAGTGGTGTAACAGTTACTCTCCGACCATCTAGACATTTTATAGTTATTGTTGCGTTAAGAATATCTTTCAGAATACTGTTCTCCTTAGAGATTTTTAAAATTTCTTCAATAGCTATACTATTTTCACGCAGTATAGCATAAGCAAGTAGTGTGTAAGTTACTTCCCGGCTATCTGAATGTTTTATAGTTGTTGTTGCGTCAAGAATGTCTTTCAGAATATCGTTTTCTTTAGCTACTCTTAACATTTTCTCAACAGCTATACTATCTTTACGTAGTATAGCATAAGTAAGCGGTGCGCAAGTTTCTTCATGACCATCTGGACATTTTATAGTTGTTGTTGCATCAAGAATATCTTTCAGAATACCGTTTTCTTTAGAGATTTTTAAAATTTCTTCAATAGTTTTGCTATTTTTACATGATATAGCGTAAGTAAGCGGTGTGTAAATTTCTTTCTGACCATCTAGATATTTTATAGTTGTTGTTGCGTCAAGAATGTCTTTCAGAATATCGTTTTCTTTAGAGACTTTTAAAATTTCTTCAATAGTTTTGCTATTTTTACATGATATGGCGTAAGTAAGCGGTGTGTAAATTTCTTCTTGACCATCTAGATATTTTATAGTTGTTGTTGCGTCAAGAATATCTTTCAGAATACTGTTCTCTTCAGCTGCTACTAGAATTTCTTTAATAATTTTGCCATCCTCCCAGAACATAGCATGAGCAAGTGGTGTGTAAGTCACTTCCCGGCTATCTAAATGTTTTATAGTTATTGTTGTGTCAAGAATATCTCTCAGAATACCGTTTTCTTTAGCTACTCTTAACACTTTCTCAACAGCTATACTATCTCTACGTAGTATAACATAAGCAAGTGGTGTGTAAGTCACTTCCCGGTCTAGATATTTCATGGTTGTTGTTGTGTTAAGAATATCTTTCAGAATACTGTTCTCTTCAGCTGCTACTAGAATTTCTTTAATAGCTTTGCTATCCTTCCAGAACATAGCATAAGCAAGTGGCGCGTAAGTCACTTCCTTGTTATCTGGATATCTTATAGTTGCTGTTGTGTTAAGAATATCTTTCAGAATACCGTTCTCCTTAGAGACTTTTAAAATTTCTTCAATAGCTATACTATCTTCATATAGTATAGCATAAGCAAGTGGTGTAACAGTTGCTCTCCGACCATCTGGATATTTTATAGTTGTTGTTGCGTTAAGAATATCTTTCAGAATACCGTTTTCTTTAGAGACTTTTAAAGTTTCTTCAATAGTTTTGCTATTTTTACATAATATGGCATAAGTAAGTGGTGTGCAAGTTTCTTCCTGACCACCTGGATATTTTATAGTTGTTGTTGCGTCAAGAATGTCTTTCAGAATACCGTTTTCTTTAGCTACTCTTAACATTTTCTCAACAGCTATACTATCTTTACGTAGTATAGCATAAGCAAGTGATATAATAGTTGATTCTTTACCCCGATGTTTACTTACTTCCGTAGTAAGAATCCTTTGTTTTTCCTTTTCAGATATTTTTTCTAGTTCTTCAGCAATGCTACTTTTTTTGCCTTCTATTTTTGATGCTAATTTTAAAATACTTTTTTCATCTTTCTCTTTCAATTTCGAATCGTTTACCTGATGAGTCATTTTTTTTCTCAAGGTCTTTCTTATTAAACTAAGCATAACATTTTCTCTCTTCGTGGTTATAATATTTGCTTTTATGAATCAGTTGTGTTGATAATGTATTAATTGCATAGTTCAGACATTGTTTTATAAAGCAAAATTTTAGTAGACCACCTTACAAGAACGTTTCTTGCTAATTCTGAATCCGAAAAAAGGACGCAGTAAAGTTATTTGTAAGGGAAGAATGAAACTTGTAGCTATAGCTAAACTGACTTACGATAATTTGAAAAACCGTCATCCCGCTGCTTGTTAGCGGGATCTAGAGATACCGCGGCGGTATGACGGTTCGCAGTGGTATGACGGTTCGCGGCGGGATGACGATAAGCTCGTCATCCCGCTACATTAATATTGTATTAATAAAAACTTAATAATAATCCTTAATAATATATGAACTAACATGTTTGCAATTTCGTATGACAGAGGAAACAAAAGATGGATATGCTTCCTTATACGTTGCAATTCAGGAAGGTAATATTGAAGCTGCAGAACTACTAATAAAATGTGGCACAAACGTCAATGATCATTATGAACGCAATCGTACGCCACTGCATATTGCCATCGGACGCAAACAATTAGAAATAGCAAAATTGCTGATAAAAAATGGAGCAAACGTTAATGCAAAAACTCAAAATCATGGTAAAGATGATCTAACACCAATGCACTTTGCAGTTTTTGCAAATACGCCAGAATTTATAGAATTACTAGCTAGCCATGGTGCATTGATTAATGAAAGAGAAAGTACCGAAGGGTATACTCCTCTTCACTTTGCTGCTTTATATGGGAACAAAAATATAATACAAGCCTTAATTGATAAGGGACAAGATATTGAAGATGTGGACAATAATGGGCGAACAGCTCTGTTTTTAGCTGCTAGGCAGTGCACTGAAGCAGAAGATGATAGCAGAATAGAAATTATCAAGTATTTGATAGACAAGCTCAAAGCAGATGTAACAAAGAAAGACAATAATAACAATGCAGTACTCTTTCCTGCCGCTAATAATTGCCCTGGAAAAGTGGTAGAATTCATCATTGAGCAATATATAAAAATCTTTGAGTTAGAGAATTTTATCAACCACAAAAATAATGATGGAATGGATGCTTTGGATATTGCGCTGAATAGTGGAAACGAGAAAGCTATTGAAGTATTAAGATCATATGGAGCAGATATCAAGAATAAGGTAGATGGTAGCATTCAAAAAATTACTGCAGAAAAACCAAGTAGTACCCTAGACAGAGCAGAAAGTGCAGAGGTAGCGCCTCCAATTAAGCAAAGAGTATAAAGCTTTTTATAAAGCGATTATAAATTTCAGTAAGTTGCAGAGGCTCTACAATGGGAAGTGTAGTATGTTAGCAGATACAAATGACTAGATAAATTATATTTCATTAAAGTCATTTATCTTGAAACATAAGCAGGATTTTGTATAGTTGTTTCAATTTGGGTCTATATATTGAAACAACGCGTGAAAATGACAGGTCATTGTACAAGAGGTATCTAATTCACCGACAAGAATGCTAGATAAAGACACTTACATTTCAATTATTTCACAATTTCTGTATAATCTTAAAAACTCAATTAGTGCGTTATGAAGATAATAATAGGTAATGCTAGTAAGGAATTAGGGGAATCAGTAGTTAACCGGCTAGATGTTCAACCATCCTCTGCTTGGATATCAAAGTTTACCGATGGTGAGGTAAATGTAGAAGTAGCAAATGATCTATATAATCAAGAAGTATATATAATACAATCTCTTTCTCCCCCTGTGAATGATAATCTTATGGAGCTTCTGCTTATAATTGATGCAGTAAATAGATTAGGAGCCAAAAGGATAGTAGTAATTATCCCTTATTATGGATATAGCAGGCAAGATAGAATTATCAAGAACAATAATGTGCAGTCTGCTTTAAGTGCCAAATTAGTTGCAAATCTTATTCAAACTGCAGGTGCAAGTAGCGTTGCAGTTATTGATTTGCACTCAAGTCAAATTGAAGGATTCTTTGATGTACCGATAACTAATTTGAACTGCTTTGAAGCATTTGTTGACTCTATACACACAGAAAATTTGGCAATTGTTGCACCTGATGTTGGAGCAATTGGCAGAGCACGTGCTTTTGCAAAGACTTTAGAGGAAAAGTACAAGATAGGGTTAAATGATAAGATTATTGTAGTAGATAAATATAGGGAGAAAGCAGGCACATCTCAAGTAATGAACATAATAGGAGAAGTTGCAAATAAAAATTGTGTCATTGTTGATGATATAGTTGACTCTGGTGGAACATTGTGTAATGCAGCTCTTGCTTTAAAAGGCCACGGAGCAAAGTCCGTAATTTCATGCATCACACATGGCGTGCTTTCAGGAAGTGCAGTTGAGAAAATTTCTTCCTCTTCTTTAGATAAATTAGTGATTACGGATACCATACTTCACAAATTTGAAAAAACTGGTAAAATAGAAGTTGTTTCGGTCGTAGATATTTTAACTCACTTTATCCAAGGAGGTAAAGATGCCAGCTAAGTCAACAGAAGACGTTATTACTTCACTAATAGAATTTGCAAATAAGAGAAAAATAACAATTACCAAAGAAGAAATGCTTAAAATTGCACAGCTTGTAAGGATTAAGTTATCAAATGACGAGATTGATCACTACTCCAAAGAACTGACAATGCTGGATTGGATACATGATACTTTATTGCAAGTTAATACTGAAGGTGTTTCTCCTATGCGTTATGGCAGCATAGACAAGGACATTCATGTACGCGATGATGTTATAAATTCTCAAAACATTAAAAAAGAGATATTGTCCAATACAAAACCTGAGCATGGGTATTTCGTAGTGCCAAAGGTTATAAGCAATTAAAGTAAAATAAGGCTCATATCAAATCTATAATAGATCTACTTTCAAAAATAAGACCAATCCGGTAAAGAAGCATTTGTGGGAGTGGAAACCATTTTTTGATTTTTCTTTACTAAGTCTACTAAATATAGTTTAGAGTTGCTTGGTGATTCTGTTCTTGTAAAAATGATTTCTCTACCATTTGGTAACCATGCCGGGGATTCAATTTTATGCCCCTCTGAAAGCAGACGTTCTTCTTTGCCATCTGGCTTCATAACTCCTATGTAAAATTTTCCTGACTGAATCTTTGTAAAAGCTATCAGATCTCCTTTTGGCGACCAAACAGGCGTAGCATATCTTCCACTTCCAAAACTAATTCTTTTAGGTTTTTTACTTTTGTTAGTAAAATCGATAACGTACAGTTGCTGACTCCCACTTATATCAGAACTAAAAGCCATATACTTTTGATCTGGAGAAAAAGAGGGAGAAGTGCTTATAGCTGAACCTTTAGTAATTTTTTTTGTTCGTTTACTACTTAAATCCAAAGATAATATATTCGTTTCACCACCCAATGAGTGGGAAATTAAAAGAGATTTACCATCGGGAGAAAATCTTGGTGCAGAAACAACTCCTTCAAATGCGCTGATTATTGATTCAGTGTTATCTTTTAAATTTTTTAATATTATATAACTTTTACCATTTGCGTACGAGATATAAACAATACCCTTTCCATTTGGTGAGAATCTCGGTGTTGACACAAATCTATCGCCATTTGTTAAGTATTTTATATTACTTCCATCTTGATTCATCACAGCAATTTTACGCACAGATTTGTAGTTGCTATCTTTTTCTTCAGCGATATACGTGATTTTTGTGTTGAAGTGCCCTTTCTCACCAATTAATCTATCATGTATCACATCCGAAACGAGGTGACCAATTTTTCTCCAGTCTTTTGCTGGAAAAACAACTGACTGAGTAAGTAATTCTCTTTTTGTAAAAGCGTCAAATAAACGAAATGATAGCTCTAATGCACTACCAGATATTTCGCTTAAACTTACTGTGACTACAGTATCGCTTTTCCAAGATTTAGATTCAGCTTCCGCGCCACGTTTTACATTAAATAAGCCACAATTAGATAAATTTGTTCCTATTACCTTTGCAATATTTTCGCTTAATTCGCTTTCCAACGCTGTTTTACATGTACATTTAGATACAACAAGACCAATGTTACCAACACTGCTTTTTTTTATATCAACATATAAAGCAGCTTTTGTAAAATAAGGAATAAATAACGAAATAAATAACACCAGATGAACGAATAGCTTCATTCATTTCATACCTGTTCTATCTGAACCTCAATTATAGGCCTTTTTAGTAAATATTCCTTTAAGATACTCAATATTGAACTTTCAATCTTATTTTTAATTTTTTTTGTTGGCTGCAAACTAAACAACGACTCAACTTTCTTGACAATTTTCTGTATGGTAGCTGCATCTTCTAGCACTTCAAAAACACCAGGTACAAATACTTTTGGTTTAGCAAGCAATTTATTTTTCTTGTTTACAACTGCTGTTACCACAATAACTCCGGCATCTCTCATTCTTTTACGCATTTTTATAACACTGCTCTCCGGATGACGTAGCAACATACCATCAATACCAAAGTAGTCAACATCAATTGAATCAACCTTTCCTCCGTTCTCCAAATTAACAATATCACCTGGTGCAATCATTATTGCTTTTGCCACACCGCACTCTTTAGCAAATTTTACATGTGCATGCGTGTGAATATATTCGCCGTGAACTGGAATAGACATCTTCGGTTTTATTAAAGAATACATTTCCTTTAGCTCTTCTCTTGTTGGATGCCCAGAAGCATGAACATGCTCTGTTTTTTCAGTAATAACTTCTACCCCCATCTCAATAAAGGCATTGAGCATGTTGTGCGCACGAGTTTCATTTCCAGGAATGATTTTTGACGAAAAGATCATGGTATCACCTTGCTGCATTTTAAATGCTTGATGACTCTTAGCAGCAAGTCTTGCGGTAGCTGCCAGTGGCTCACCTTGACAACCTGTGCAAAGTAGCACCAGTTCTTCCCTTGGAAAATTTACTGCTTCCTTTGCTTCAAGAAACTGAGGAGAATCAGTTAAATAACCACTATCTTGCGCAACTTTCACTATTCTCCATAAAGATCTACCAAGTAAAACTACTTTTCTATTTAGTGCTTTTGCAGCTTGGCTTATCGTTTCAATTCGTGCCACATTTGAAGCGAATAGCGAAACAGCAACTAATTTTTTAGACCGCTTTATTATGTTATAAATATTATTATAAATTTCACCTTCTGACTCAGGGTGATGCTTGCTTAATATATTGGTTGAATCGCAAATTGCTGCAAGCAGGTCACCTTTATCGCCAATTTCTTTTAGACGCTCCATATTAGAAGTTAATCCAACAACAGGTTTTGGATCAAATTTCCAGTCTCCGGTATGGAGTGCACTACCCATTTCAGTGCTAATTAATATTGAATTTGCCTCAGGAATTGAATGAGTTACATTTATAAACTCGACGGTAAAAGGACCCAAATTTATGCTGCCATTTATGTCTACCTCTTTCACAGGCACTATACCTTCCAATCGAAATTCTTTTAGTTTCTCTTTAAGAAAATTAACCGTAAACTTTGTTGTATATATGGAGCACTGCAACTCTTCCCACAAGTGGGGCACTGCACCGCAGTGGTCCTCATGTGCATGTGTAATTATTATTCCAAGTAAATCTTTTTTTCTTTGAGCAATAAAATCTATATCAGCAATGAGCAGCTCAACACCTGGCATAGTTTCATCTGCAAAACCAACACCAAGGTCGATCATAATCCACTTACCTTGGTAATGATATAGGCTAACATTCATCCCGATTCTTCCTACTCCCCCAAGCGGAAGAAATAAAAACTCATTTTTGTTTATATTCATTAAATTTAAATTATTAAAACCTGAGAATAGCAAAACTTCGACCTTAAATAAAGAAATTTATTGCTTTTACATAGTTTTAAGGAACTAAGAAGTTTCTGTTGGCTAATAATAACACTATTGTTAAGTTTTCCATTAATAAGGTCAAAGAATTGCAGGATTAAATGAAAACCCGTAAACAGTTACCCCTTTAATGTCATTTAGCAGATTTCTTATTTTTTTTTTACTTTACTAAAAAACCCTTCAGATTGCTGTTGTACACTTGCATTTTCCTCTTCTTCAAGCGCTTTTAATAGTTCAATTTGCTTTTTAGTTAAATTTTTTGGATTTAAAGTCTCAACTATTACCTGTACGTATAAATCACCACGAGCATGTGAGTTCATATATGGCATACCCTTTTCCCTACAACATAGTTTGGTACCAGTTTGAGTGCCTTCAGGGACCTTTACTTTTATTTTAGCTCCATCAATTGATTGAATATCGATTTCACCACCAAGCACTGCTAGTGTCATTCTTATAGGCACTTTACAGTGTAAATCTGCTTTATTTCTAGCAAAGATTTTATGGAAAATTATTTTCACGTATACGTATAAATCTCCACTTTTTCCACCTTTTGTTCCAGCTTCTCCTTTACCACTTATCCTTACCTTAGCTCCTTCTTCTATGCCTTTTGGAATTGAAACGGATATATTTACTTCATCTCTTCTACGTCCACTTCCACCACATTTCTTACATTTGTTTTGTATTATTTCTCCTTCCCCATAGCATGTAGTACATGTTCTTTCGATGGTAAAAAAGCCTTGTTGAGTTCTAATCCTACCGCTTCCCTGGCATGTGTGGCACTGAACTGGTTTAATTGCTCCTTCGCCACCTGTGCCTTGGCATGTATCACATTTTACATTTGTCACATAATGTATAGGCGCTTGTATTCCTTTAAATGCATCTTCTAAGGTAATTTCAAGATCATAACGTAGGTCTGCTCCAGATACTCCTGTTGTACTTCTTTTTGCTCTCGATCTACTTGCACCACCACCGAATCCTCCACCAAAGAAGTCATTGAATATGTCGCTAAAATCTCCTGCAGAGCTAAAGCCTTGAAATCCACCAGAAGCACCTTCGTGGCCATAACGGTCATAGCCTGCCCTTTTCTCAGAGTCAGACAGAACTTCATATGCAGCTGTTACTTCTTTAAATTTTTCCTCTGCTTCTTGATTGCCAGGATTTCTATCAGGATGATATTTTAATGCTAATTTTTTATACGCTTTTTTTATCTCATCAATACTGGCATTTCTGCCTACTTCCAGCAGATCATAGTAGTCTTTTTTGCTCATATATAATAGTTTAGTGCTTAACCTTTAAAGATAGGTATTACATATATTAATTTCAAGTGTGACTTCTGTTTCCTATAAAATGTGGTGCACCCTGAGCGACTTGAACGCCCGACCTTTTGATCCGTAGTCAAATGCTCTAATCCAACTGAGCTAAGGGTGCTTTCACAAAGTTAACTTTAGCAGGTTTTGTAGCTTGATTCAATTAATTTGGCTAAAAATAAAACTATTGATTTCTATCATACGTGAACCCCTCACAATTCTCAAACTGCCGTTTCGCATTAGAATTATCAAATTCACTACAAGGAGGAGCAGTTGGAGTAGTATTAGGATCTTGAGAAAAGTAAGGAGGTGGTGCATCATAACGAGAAGAATCTCCATAACCATGCCCTTGTCTAAGACAGCTATCTACCGCTCCTTTAGCTTTCTCGATATTTTCTAATTCTTCCTCATGCTTCATATGAAAAGCTAAACCACCAGCAAAACATACGAGAGAATTAACGCCAAGGATAGCTAAACCCCACACTGGTAAGACTGGGTAAACAGCACAAGCTACCAAAGCTGCCAAAGAAACAACGCCAACCGCAAATTCTATATTTCTGAACGTTTTAAATTTACTATCCAGGTAATCTATTTTTTCTTCTTTTCTAGCCACTTTTCTGCTGCTGTTATACCAAAAACACATACCAGCATGGAAAGCAACACACACAACTGCAGCTACTATACCCAAAGCTAATAGCTTTCTACTGTCTTCTGATTCTTTTTTATTCTCTTTTCTCCCTTGATGAGTGGTATTACCATTGTTAATATTCGTTATATTATTAACCGTAGTGTGACCACGTCCACCGAATAAAGAATCCATCCAGCATTGTAATAGCAAATAATCCCAAAAGTCTAAACCTCTATTGTGTACATGTATATGTGTAATCTGAGAGCCTGTAGGTTGTGCGTTATTCCCTGCGTTATATTGATCATTTCTGCTTCCTGTATCGTGCCTATTGCTTGAATTTGGATGTGTAAATTCTTCATACACATTTTTAAAATTCTCCTTGCTCCAAGTTAAATTCGGTGTATTATTACAATACTGTAGAAACCCTTCAATATTATTATTATTACCTAATTTCTTTATATAGGCTAACGCATACCTTTTTAAAACACTATCACTTGCTACCATAAATACCCTCTTAAGTTAAGATTAAATTAATAAATATTTATTATAACAAGATAACATCTACTTGTCAACTTGAGCCTGATTCAAGTATCCGTTCAGAGTGTGGCAGAAGAACTTATTCAAATAAAGTAGGTGGTAAAATATAAACATTTTATAAAGTGAAAAATGGACTTTTCAGACCACTGCCGAGCTAAAAAAGCCCTGAAAAACGTGATACTTAGGCCACTTCTTGCTTAAGCTGTACAATTTCAGCTTGAGAAAGGCCAGTGGATTCAGCTATTAAATTAACAGATACACCAGCTTTAAGTAAATTTTTTGCAACTTCGATTTTTCCTTTCTCTATACCTTCCTCAAGTTTGTATTCAAGAATGGCTTCTTCTTTCCGCAGATCCATTATTCTTTCTTCATATGCTACTAAATCTTTTTCATTCCAGCTAAACCTGTCTAATTCATCGTAGGCTAACTTTATTATTGGTGATTTTTCTGCTATATTCCTTAGGTCTTCATCTGTAGTTTCATCTGCATACTGTTGTCTAAGTGAAGAAGGTCGCCCCTCCTCACTCGACTTCAAAACCGTACGTGAGACTTTGCGCCTCATACGGCTTCTCTCTAATTTGGTGCTTGTCATGCACACCTCCTGTGTAATTCATCGTGACAATGCCCATGTAACAAAGATAAATTTTTGATCATATTGTTTCGTCTATTCCGGTCTTTATGATGTATTTCTATTATATCATCACTTTCAAACCATAGTCTACAATTACTGCATTTACTTTGTTGTAACTTCAATAGTTTTATTACTCTCGATGGCTTATCTGGTATTTCTCTAAGACGATTACCCCAATATACCCAATCACCATCATATGGAGATCTGGTTTTTTGCACTTTGATATGTCGTTTAATAACATGATCGCTGTGTATAATAAGATGTATCTTGTTACTTGTCATAAAACGCCAGTTATCGTTATTATACTTTTTAAAGTATTTTCTTTTTATCCAGCATTTCCCTTTGTTTGGGTGCCTAAAGACTGCCCACTTCCAGAGCTTTCTATGTATAGTATTATCCAATGAGCTAAAGATTTTACATGAAACTACCGAAGAGTAATATTGACTCCATCCTCTGTTTATTGGATTGAGATTCCTTATTATTACTTCCTGTGGCGCCCCACGCATTTCTCTAAGTTTATGTTTAATAGCAAATGTATGCTGCTTTATAGAATTACGACTTGGTTTTATTAATAATGTGTAACCTTTTTTACTTTCTTTTGTTGGATATTGTCTTATTGAAAATCCAAGAAAATCAAATCCTGGTTTTGTTTCGTCAATGGTTCTTAATGTATGAGAAATTCTTGTTTTAGAGGGCTTTAATTTTAGTCCAATGGTTTCTAACCATTCTTCAACTAAAATTTTTGCTTTAAGAATAATCTCTTCGTTTTCATGTATGATGACAAAATCATCACAGTAGAAAATTACACTAATAGACTTTTGCGCGTTTTTATGCGATATCCTACCATATTTTCTTTTCATGCATTGAAAGAGTTCGTTTGTTAATGCTTTTTTGACATGTTGCTCTAATCCGTGTAATGCAACACAAGCTAGCAACGGTGCCTCCTTGAATTGTACCACGTTTTGTGGATTGAAGCTTTCCATCTTCCATAACACCCGCTTCTAACCATCCTCTTATGATTTTCTTTAACGCTGGTGTGGTTTTCAAGCAGTTTATTATGGTTAATATTGTCAAAGCATCCAGAAATATCAGCATCTAATACATATGCTGTTTTCTGTTTTAGCACATTAAATATGGCTTCAATTGCATCATGACATGATCTACCAGGTCTAAAACCATAAGTGTTTGGCTCAAGTTTTGCCTCCCATTCTGGTTCCAACACCATTTTTACAAGTGTTTGTTTTGCTCGACACGATATAGTTGGTATACCAAGCGGGCGATATTCCGATGGCTTACCAGGTTTTGGGATCCAGACACGTCTTGATGGCTTTGCTTTCTCTCTTATATCTAAGGAGTTTGCCAATTGCAATCTTTCTTTTTGACTAAGGTTAGCTTTTCCATCAATACCTGCAGTTTTTTTCCCTCTGTTGTCCTGAGTTACCCTTCTAACTGCGATCGTTCTTGCACTTGTTGATTTGAGTAATAATCTCTGAAGGTTGTGCATCTTTTTGATATCATTACATTTAGAGGCTTGGTAAATTCGTTTTTGTAGCTTAAATGAAGATTTCTTCAGCTTTCGCCAAGGAATTCCATTCCATTCATACCTAGCTTTTTGCTGGTCCATAACATATTCACTACTATTCACCACTTTACCTTCCAAATTAAAGTGTTTACGTCTGCATATCCCAGATATTACTTTGGGCATTAGCTTCTTAAACAATCCTTCCACATAGCGGCTTGTGGTTGGCTACCTACTTATATTTAATGAATATAAGAGCTTTTATGTGGTTACTCCGTTCCATAGCTTCGTTTCACGTTAAACTTAGATTCCTACTATTTGCCGGAAGCTGGGAACATCAATAACTAAAGTCTTCAATCTTTAGTTCCCCTTTTGCTTCGTACCATTTTGGTCTATGCGTAGTTCAACCTCTTTTCGCATACTATGCTTTGACGACAATTCAAACATAGGTTCCTCTCGTAATCATATCTAACTCTGTTTGCAGGGATTCACCATGAGGTTTAGTGTTACCTGCTTTTATCTCATGCTTGCATCCCAAAGGTTGCCATCCTTTGAAATGTGAGACATACATTATCCCCGATGTCTAGGGAAGATGGAATTTAACCATCACAAAACCACGGCTTTCCGGGTCGCACTGAAGAAAAATAACCAACGATCCACTATGCTTTCTAGCTGTTCTTCCTTATTCTTAGGAAATTTAGGTAGTTCAATAAATACAAATTGAAAATCTTTTAAGTCATGCTCATAGGTTTTCTCATCTCTTATAGTGTGGCTGGATATATAATCAAGCTTATCAGGAAATAAATTACAATTAGAGATAGCAATAAAGAAAACCTTCTTTAAATCAATGTACTTACCAGATTTATCAGCTTGCCTTGAGTAAGCCTTAGCAGCATATAGTTGAGCTCGTTTCTCAAAACCTTTATCACGAGCAAACTGGTCAGGTAAGGAAGCAGTATTACTACTACTCCCTCCCTTAGAAACCTTACTATTACCCACAAATATGAGGTTCATGAGCAAGTCTCCATCCTTCTGCTAGATCAAAGAGACGTCTCCACCCTTTCCAAAGAGTAATTGGTCCTGGTTTTGGGTCGCTTTTTCTTGCTAAATGACCTCCAAGTTCACGAAACGGCTTCTTTTATAGTAGGGGCTATATTTGGACATGGTTTCCTGTGTATTTTAACATATAAAACTTTCCATTCTTCCTCAGCTAATAAGGCAGTACATAGTAATGTTGGGTTAGTTCTTGCAATTGATGTAATAAAGAAAATTCTCCAAGCAATAATGCTCATGACTGTTAAATACCTCATTAATCTTTCTGCTGTTCCAAGTCTACATTCCTCAACTTTGAGACCAGATTTTAAAATCTTATGCAATATCTCTATTTTCCATCTCAAACAATACCAACTAACTTTTTCAACAGCTTCTTCAAAAGTACTGACCGGAAAAAAGCATCCACTCTAGAGGACTTGCTTCGGGAGGAGAGTTTTTTTCAACAACATGAATTGCGTGAAGTTGTAGACTCTGTCGGTTTATATTTTATGTGACCTTCTTTACATTTTATATGGCCTTCATGTGATAAATTTTCCGAATCTAATTTCTAAAAACGCTGTCCTTTTTTGCTTGTTATCTCTAGCAGGGATTTCAACTTCTACTTTTCCAGCGCAAGGGAGGCCTTGGATAAATGACCATAATTTTTGCTTGTTCCTGGTATGCATGAATTTTTTATTTACATTTCTGTTGTGGCGAGCTCTTACTAAAATTGCTGAGTTAAGATTATGTGCAAGTTCAAAAAAATCATGCATATCTGCTTCTCTGTCACATACAGTTATAGCTTCGGTTTGGGCCAGATCTATAATATTATTTGTTTTCTTTAAACTTTCTAGCCATTTCATACTTTCTTTATCCTCAATATGAACGTTGTTACGATGGCTCTTTAGTCTTTTTTCTTCTTCAGAAATGAGTTGCCTCGAGTAAATCTTTTGATCCAGTATTCCCAGCTTCCGTACTAACAGCAAGGGCTGTATGCATTACTGCTCCTTTTCCAGCAATAGTTCCCAATCCGCTTATGGCTTGAGTATGAAATATAAGTTGTATCTTGAATCACAAGAATTCTTTTATGAGCTTTTGTTCTTTCAACTGTTTTATCAATGTGTGAAGCTAGAATATCGACTTCTTTTACGTTCTCATTTTGAAAAAAACGTTATGCTGCTTTTGCTTCTGACCAACTTCCGCATGCCTCATTAATTGAGCTTTCAGGTAAACTTATCAAACTATCAGCAATCTTTACTAATCGGTCAGTTAATCTTTTATCTCCAAGTACAGCATCTCCAAATTCATTTTTAGCCCATTCATTACTCTCGTTTGCCATTTTTATACCCTCAATATTTGCAAACTTTAATATTGTAATACTTTATTTATAAGTACATTTATATTTGTGGGTAATAGTAAGATTTGATATGCTGCCAACACTTATGTTCAAATTAAAAATGTCATTTATGATACTAGCCACTTCACGCTTTGAGTTTTTGTAAAATCCGCTGAGTGCTGCAATTATAGACTTAACCCTTGGACCAAATGTATCTGGCGTAACACCTTCTGGTAACTTGCTACTTTTTCTTTTTCTGCATCTCCAACAACGACCATGTTCCAATTACTACATAAGGCCTAATTTCCGGAAGATCAACTTTTTGGTGAACATAAGGTTTTTCGCATATTACAAGCTCTCCTCCGCATTCGCAAATATTAGGCAACTCTATTTTTACTACTTTATCCGCTTCCATTGTGGCATGAAAATTTCCTTTATGCCCAACCTGATCGCCAACATTCCTTTCGCTTTTTGGCTTGTCCTTTTTTGTTTTGTACAATTCTTTAGAGCTCGGTAGAGATGAATTTTTCGAGTTTAAACCAAGCCTTTCCTTTAATTCAGCGTTCTCTATCTTTAAAGCTTTATTTTCTGCTTTTAAGTTTTCTATCTCTGCTTTCAGTTTTTCTATTTTTTGCTGTAAATTTTTGCAAAGTTCTAAAAGGTTTACCACATTACCTCACTTTTGCTCTATGATTATCTTTATTATCTTGCTTTGTCTACCTTATTCTACCACTCCGCTGAACGGATACAATTTACTAAACAGAAAAAAAGGCAAAAGAAACCCTAGGGTAGCTAGTTATTCACTATCCATTTTTTAAGTTGGCGTTTTTTAATGTTTTAAATAGCGCGTTTCAGCTTGTGTAGGTAAAAACCTAGAAATATTGTGAAGACATAAGGTGCACATAGTGCAAAAAATTAAAAATAAGACGCCAACTACGTTGTTTTCTTGCTGTTTAATCTGCACAGATGAAGATAACTGAATACCTTCAGTTTCATGATAAGGGGGCTGGCGAAGGGTGTCAAGCAAGTTTTTTCGTTTCTATTTCCAATAAAAGTTTGTTATATGGTTATGCAAGAAGTCTATTATAAATGAAATGAATGTGAAAAATATCTTGTTAGCACTTTTAGTACAAATGATATTCAGTTTGCCGCTATTTGCAGCTGATCCTGTTTTGCTCAACTGCATTAAAACTCCGGAAATATATGACCTTGATGCAAGGCCAAAAAATTTTAGCTCTTCAAACAATTTAAGAAGGAAACCTGGTTCTCCAAATAGTGCAATAGGGGAATTAATACACATAGTGGGTAGAATTACTGATATAAACTGCTTACCAATACAAAATGCTGTAGTTTCTATATGGCACGCGAATTCACGCGGCGTGAACCATTACGATAAGAATATAGAGGATGATCTGAATTTTGCTGGATCAGGAAGGTTTGTAGTGAATAATCTTGGCTATTATAATTTTATTACGATAGCACCTGGTAAAATTGGTGATAGAGCTCCACATATCAACTTTCTAGTTCAACATCCGGATTTTCCAGAATTCACAACGCAAATGTTTTTTGCTGACCATAATTGCGATAATTGCGCTGATCCTGTTCTTGAAGATTTTGTTAGTAATGGGCTTGCAAGCCTTCTCATAACACCATTTACTTACAGTGATCAGGTCATAAAAACCTATACGTTTAACATTACCTTGGGCGGATATAATAAGTTCTCTAATAAAAGATAAAAAACCTTGCATGTAAGGGAGTCCATAGTAAACTTAAGTGTTATTGTACTTAGGATGTATATGAAAAATATCTTACTGATGTTTTTGCTATGTTTTATGTACAGTTTACAATTATTTGCAACGGAGATACCAGCAATGAAAATAACAATTTCTAAAATTTCGCCCGATTTTAAAACAATAGTAATGGGTTTATTTGAAGACAACGAAACCGTAAATGATGGCGGAGTTTTGCAAGGAAAACAGGTCATAGATAATATAAAGCAATTTAGCGATTTCAATGGAAGTTTTGGTGAATTTTTCTCTACTGCTTTGCCAGAAGAAAAAAATGTTATAGTTGTTGGACTGGGTAAGAAGGATGAATGGAATGAAAATAAAGAATTAAATATTGGTGGTAAAATATATTGTGAGCTAAGCAGATTAAAAATTAAAAAAGCAGCGGTTTTAATCGAAGGTAGTGCAGCAAATGTTGCATATGGTGCGTTTCTGCGTAGTTTTAAGTTTGATAAGTATAAAACTAAAAAGGATGAGAAAATTACAGAGGTAGAGGAGATTACCGTATTAGTAAAAGATGAACAATTAAGTAATGCTGAAAGATCATTTGAGCACTTAAGGCAAGAAGGTGAGAGTATATTCCTTGCGCGCTCTTTTATAACAGAGCCTCCTAACATTCTATATCCAGAATCCTATGCTGATCATATAAAAAAAGAACTTACTAAGCTTGGCCTTGAAATCGAGGTGCTTGATAAAAAGCAGATGGAAGAGAAAAAAATGGGAGCCTTGCTTGGAGTTGCACAAGGAAGTAGTAAAGAACCAAAATTAGTAGTGATAAAATGGAATGGAGCTTCTAAAGAACAAAAGCCTATAGCTTTTGTTGGTAAAGGTATAACGTTTGACACTGGTGGAGTATCACTCAAACCTTCACGTGGTATGGAGTCAATGAAATATGACATGGCAGGCTCTGCTACTGTGGTTGGGGTGATGCATGCTTTAGCAGGACGAAAAGCAAAAGTAAATGCGATCGGTGTGGTCGCACTTGCAGAAAATGCAGTGGGTGGTAATGCTCAAAGACCAAGTGATGTAGTAACTTCAATGTCTGGACAAACAATAGAAGTGTTGAACACCGATGCAGAAGGAAGGCTCATACTTGCAGATGCTTTATGGTATACGCAAGATAGATTCTCACCAAAATTTATGATTGATCTTGCAACTTTAACTGGTGCTATAGTGGTTGCACTTGGAAATAACGAATATGCTGGTCTTTTTTCAAATAATGATGAATTAGCAAACCGTCTGATTGATGCAGGAAATGAAGTAAATGAGAAGTTATGGCGTTTTCCTATGAATGAAACTTATGACAAAATTATTGATTCACCGATTGCTGATGTTCAAAACATCGCTCCTGCAGGCTCTGGTGGAGATAGCATAATGGCTGCACAGTTTTTACAGCGTTTTGTGAATGAAACTTGCTGGGCACATTTAGATATCGCAGGCACTGCTTGGCACGAGAAAGGTACTGACATTTGTCCAAGAGGAGCAGTAGGTTTTGGTGTAAGGTTACTTAATAAGTTGGTTGAGAAGTACTACGAAGCCAATGATTAAAGGTCTTTATACTGGATTTATGGCTTAGCTACATGAACGTTTATTTTCGAGGCGCAGCAAATGAAAGTAGCTGATACATATTTCTTTTTTTCTGGATTCCAGTGTCAGCTACTTTCATGACACCCTGACAACCGTCATCCCGCTACTTGTTAGCGGCTGAGATACCGCGAATGAATCGCGGTATGACGGTTCGTGGCGGCGTGACGATAAGCTCGTCATCCCGCTGCTTGTTAGCGGGATCTAGAGATACCGCGGCGGTATGACGTAGGACTGCTGTCATCCCAGTGCTCCTTTTTTTGTCATCCAAGTAGCCTCCTATGGTGTCATCCCAGTGCCCAGACACTGGGATCCAGTTGAGCTATTTCAACAAAAATACTGCATTTTGAGATGAACGTTTATTTTCACCAGATTATTTACAAGTATAACAATTAAAGTCTGGATTCCAGTGTCAAGCACTGGAATGACACCGTCTTGGATGGAAACCAGTGTTGGCTACTCGGATGACATCATAGGGGCGCTGGGATGACACCCTGACAATCGTCATCCCGCTGCTTGTTAGCGGCTAAGAGATACCGCGGCGGCATGACGTAGGGAAACCGTTTTTTGGGTTAGCTATAACAGTAGTCAGGAAACAATAGCTTAAAAAGAGACTTAGTGTTAAATTTCTAATAGATTACTTATAAAAATAAATCTTATGGAAAGCAGAGCTAAGGCTTGGTTCATTTGGCTGATTAGTAACTTGGTTGTTATATTCAGCAACATGCAGATAATTTATACCTTTATAAGTGTAAATCTCGAAAAGGAACTTGGACTTACAATCGCGCAAGTTGCACTGGCTAATTCAGCATATACTTGGACTTTCGCCATCTTACAATTTTTTAGTGGAGCAACGTTTAATGTTTTTTCCAGTAAAAAAATTTATTTTTTCTCGTTATCAACTATGATCTTGGGGTTTTTTGTCCTTATTAATAGTGACAATTTCTCCCATTTGATTTTGTCTCAAGTGTTGATTGCAACTGGAGCATCATTTGGTTTTATTGGTGCTGCTCACACAAGTAGCATATGTTTTTCCGCTGCCCAATTTGGACTAATGTTTTCACTAGTGCAGACAATTTCAAGCCTTTCTGCTTTGGTAATTCAAATACTGTTCTCTAACTTGCTTGCCGAAGATGCATATTGGAAAAATCTGATTGTATGCATAATACTATTTGGTGTGTTGATATTTGTACTTACGCTTTTTTGTCCAAACACACTTCCAGAAAGCAGCTCAGAAAAGCGCACAATAAAAAGCTCTATGAAGACAGTAATGTGCTCTATATTAACAGTGCTAAAATTAAGAGATATCTGGATAACTTCAGTGGTGGGTGCTATTACTTTTGGAACATTTTTAGCACTTAATACCTTGTGGGCTCCAAGGTTACTGGGCAACTCAGAACTCAATGCAATGGAGTCAGGTATAGCAACTGCAATACTATGGCTTGGTCTTGCAGTTGGTGCTCCAATTGCAGATCGAATCTCAAACTTATTTAAAAATAGGAAACATGTAATTTCTGCTTTTGCTTTATTGCAAGGCGTCTCAATTATTATTTTACTATACAGCCATTTAACAGTCCACGTTGTGTACTTTTGTATGTTAATGTTCGGGTTTTTTGCGGGAGGACATATGCTTAATTTTACTGTCGGCAGCGAGATTGTGAAACGAAAATACATCAGCACATCATCATCCATTATCAATGGATTTATGTTTATTGGCAGTGGAGTTATAGTGTCAATGTTAGCACTTTTTACAGATCATAAAATGGAACTTTTTGCAATATTTGCGATATTGATAGTTGCCGGTATTTTAAATTATGCAACAAAAGAGACATACTCTAAAAAATAAAGTAGCTGAATCTCGAGTCGATTGCTATATTATATTTACGTATTGTAATATTTATCAATAATGGATCACGTTACAACAAAAGACACAACAGTAACTAAGGCAACGATAGCTGGAGATATAAACCAAGAAATAGGATTATCAAAGGAAGACTCTGTTTCGATAATAGATGATATATTGGACGAAATAAAGACAAGCTTGGTAAAGGATGGAATAGTAAAAATATCGTCATTTGGAACATTCTTGGTTAAGAAAAAGAAGGAAAGACCAGGAAATATACCAAATACATCGGAGAAAGTGATGATTCAGGCAAGAAATTCAGTTTCTTTTAGGCCTTCAAAAATTATAAAAAAATCAATCAATAATTAATGAACAAGGAAAAATTATTTTATACGATTGGGGAAGTAGCTGAAGAGCTACATTTGGAACAGCATGTTTTGAGATTTTGGGAAGGTCAATTTCATCAAATTAAGCCTACAAAGCGTAAAGGAAGAAGGCTATATGATCGCAAGTGTATAGAGGCCATAAAGAAAGTAAAATACATGCTATATGATAAAGGATATACAATAAAAGGAGTGCAAAAAGAATTTGGTAATGATATAAAAGTCACAAAGAATTTGTTGCAAGAACTCACCGATTTGAGGGACTATTTAACTAGTAAAATAAATAACGAGGAAAGTAACAAGCAGGCGTGAAACACTACGTCTCGCTAAAATTTTGGAGTTTTGTGAGAGTTTAAAATGTGGCATATAGCCTCATTTCTTATGTTATTAGCAATATTAATAGGCTGTGGCCTGCAAAAACCTGCACCTGTGCTGCTTAAAGGCGAAGAATTTTACGGAAAAAGAGATCTGGAATATACAAGAGAGTACCATTTAATTAGGGAGCCTTCAGTGCAAAAAGAAAGTAGAAAAGCCATCATAAATAGGATATACAAAGATAACAATAATACACAAAATGTGGGGGTAAATTGTAAATTTGTAATGCCAGTTAAAGGTTCAGCTACCTCTTCTGATGAAATGTGTAAGGATGGCATAAAAATTGCTGCTCAAAATGGAACGAACGTAGTTTCCTCTGCACCAGGCAAAGTGATATATGTAGGCAAAGGGCTGAGATGGTATGGGAATTTAATTATAGTGGAACACAAAGATAATTACATGACTGTGTACTCCTATTTAAAAAACATACATGTTGAAATTGGCGATAAAGTAAAGCAAGGTCAAGTAATTGGATCTGCAGGTAAATCAAGCACACAAGATAAAGATCCACAGATGTGTTTCACAATACGACATAATGGCCAAGCGGTTGATCCTTTGATGCATATGAACTGTAATTGAATTTGGATTTATATGAAATATGATTTTAAAAGTGTTGAAAAATTTTATCAAGATAAATGGGATTTTTCTGTAAGCAAGAGTGGTAAACAAGAAAAGTGTTACGTGTTGGAAATGTTTCCATATCCATCTGGTAAAATTCATATGGGACACTTACGTAACTATGCAATAGGGGATGTGATAGCGCGTTACAAGAGAGCTAATGGATTTGAGGTTTTGCATCCAATTGGCTGGGATGCGTTTGGATTACCAGCTGAGAATGCAGCAAGGGATAACAATATTAGCCCCGAAACATGGACAAAAGAGAATATAGATAATATGCGTACACAGTTGAAATCTATAGGTCTTTCTTATAATTGGGAGCGTGAACTCTCCACATGTGAACCTGACTATTATAAACACGAACAAAAATTTTTCCTGGATTTTTTAAAGCATGGGCTTGCCTATCGAAAAGAGTCATGGGTTAACTGGGATCCAGTGGACCAAACAGTGCTTGCAAATGAACAGGTGGTTGATGGAAAAGGATGGCGATCAGGTGCAGTTGTTGAAAAACGTAAGTTGTCCCAATGGTTTTTAAAGATTACTGATTTCGCTGAAGATTTACTCAAGTGCCTGCAAAGTTTGAAAAATTGGCCAGAAAAAGTCAAAACAATGCAGGAGCGTTGGATAGGAAAATCTGAAGGAGCAACTATAGAGTTTGAAGTAGTTGGCCTGAATAAGAAATTAAAAGTTTTTACAACTTATCCTCATACTTTGTTTGGGGCTTCTTTTTGTGCAGTGGCAGCAGAGCATCCTATTGTGCAGGATTTAAAGAATGGTTCTTCTGTTGTCATCCCAGTGCTTGACACTGGGATCCAGGAAATAAAATCAAAAAGAGAGAACGATGAAAAAATAGGAGTTTACACCGGATTAAACGTCAAACATCCATTTCTTGATAAGGAATTGCCGCTTTACATAGCGAATTTTGTGTTGATGGAATATGGGGAAGGCGCGATTTTTGGTTGCCCTGCACATGATCAGCGTGACTTTGAATTTGCACAGAAATATAATTTGCCGATAATTCCCGTTATTTCTTCAGCCCACTTAGGTGTCATTCCAGCGCGTGACCAGAATTCTTACAATGGATCCCAGTGTCAAGCTACTCAGATGACAAAGGAGGCGTATACTGGAGACGGGACAATGTTTAACTCCGAATTCTTAAACGGATTAATGGTTAGTGAAGCAAAGGAAGCCATAGTTAAAAAATTTGAAGAAAAAAAAATAGGCAAAAAAACAATAAACTATCGTTTGCACGATTGGGGAGTTTCAAGGCAGCGTTATTGGGGATGCCCTATACCTATCATATATTGCAAAGATTGCGGAACTGTTCCAGTGCCAGAAAAAGACCTTCCTGTAGTTCTACCAATAGATGTAGAATTTACAAGTGGTGGCAATCCGCTGGATAAGCACCCAACTTGGAAATTTGTTGATTGTCCAAAGTGCGGAAAGCAAGCAGAGCGTGAAACTGATACATTCGACACCTTTTTTGAATCTTCCTGGTATTTTGCTGCATTCTGTAGTGAAGATAAATCAATAGACAAAGATGCATGTAATCGTTTTATGCCTGTTGATTATTATATAGGTGGGATAGAACATGCAATTCTGCATTTGCTTTATTCAAGATTTTTCTGCCGTGCTTTAACCAAATGTGGCTATTTTGATATTAAAGAGCCTTTCTCTACTTTAATCACTCAAGGAATGGTCTGCCATGCAACTTATAAAGACGAAAATGGTAAGTGGCTATTTCCCGCAGAAGCAAAAGAATTAATAGCGCGAGGTGCAAAAGTTCAAGTGGGCAAAGTTGAAAAAATGAGCAAATCGAAAAAGAATACAGTTGACCCAAACTTTATCATAGAAAAGTATGGTGCTGATACTGCTCGCTTGTTTGTGTTGTCCGACACTCCTCCGGAGAAAGATATGGAATGGTCCGATGATGGCGTGGAAGGTTGTTCTCGTTATGTAAATAAATTGTGGCGTATGGTCATGCAGCTAAGACCTGTAAATATACACTATGATAATGAAAATGTTACGGGTGGACTTCTAGAGTACAGAAAAAAAATTCATAAACTCTTACACGGACTTACAGATGACTTGGAAAACTGCAGATTAAACTGTGTAGTGGCAAAATTTCGTGAGATGACGAATTTAATAGCTGAAATAGACGTAAAAACTGGAAAATCTCTTATTGATGAAGGTATATGTATATTAATCAGAGTAATCGAACCATTCATACCACATCTAGCTGAAAGCCTATGGCAAGAAATAGGAGGTCAACCTTGGCCAAAAGCTGATGAATCATTATTAGTTGACGATACGGTAACTATAGCAGTGCAAATCAATGGAAAATTACGTACAACAATCAAGGTGGCAATTAACTTACCTCAAGAAGAATTGAAGAAAATAGCGATAGACTCTGTGTCCAGTAAGATCGATCAAAGCAAAGTTCGCACTGTATATGCTGTACCAAATAAGATAGTAAATATAGTTATATAAAAGACCTGAGTAGTACGTTTTATATAATCTGATTTTATGGCTATACTTTTTTTGACATGTAGTTATATCTTTTTTAATATAAAGGATATATACTTATGCATTATATATTTTTTTGTATGAGGAGTTATATGAAAATAAAGAGATTGTGCGTTTTGGCTGTGTTGCTTACTTCATCTCTAGCAGGTGCAGCTAGTAATAGTGCAAGTAAGTCAGAAGATAAGTACTATGCAGGTTTAAACTTTGGTGCTGGTTGGGGTGGTGGCTTTAAAATGAAACCTGGTGTTGTTCTTGGTTACCATTATGACCAAAACTCTAAATTTGAACTTGAGGTTCTCAGTAATATTAAGTCATTAAAGAGCATAGGAGCTAGCTTATTGGCAAACTACCGCTTCTATCCTGACCTTGATATTGATCCCGTTAAACTATATGTCAGCGGAGGTTTAGGAGGATATCTCCAAATAACACCTTTTGGCTTTGGTGTTAGTGATACAGTTGATGGTGATGGCAATAGTTCACAAGAAGAAAAAGAAAAGGAAGAAGAAACACAAGGTGCTCCAGAATCAGGTGGTGAAGCTGCTGGTTCATCTGTAGTAGATAAAATACTGAGTTCTATTTCCTATAAACTAAAGTTAGGTGTTGATTATGAAATTACTCCGCAGATAATTGGTGCAGTTGGTATGACCATGGGTGGGCAACTAAGTGGTATAAAAGCAAAACAAATACCAGATGCAACTCTAGAGATAGGGGTACGTTATAATTTTTAATGCTGCTACTTAGTTCATAAAGGTAGAGACGATGTTGAGGATGAAATAAACAGCATTAAAAAAAATCCGAAAACGTATTTTCGAATATGGTTTTGAACGCTAGCTATAGATTAGAAAAATAACAAGAAAAAGGGTAAACATACTGTAATTGCTGTTGAATGATGGAGTCCATTATTTTAGCACGAAGTAACGAATTCAGTAGAATAAGTTCTTCAAAAATAATTTAAACTTTTATTAGTAGGAGCAGTCTCATGGAATATTATAGCGATCTCACTAAAAGAAACTTTTATAAGTATCGTTGATGAGAAAGGAAAAATTGTTAAGGAAGAAGTTGTTGCAAGAGAAAGTAAGGCAATAGCTGAATTTTTTCTTGGTCAAGGCAAAAATGACCTTACCCAGAAAAAGTGGAGAGAAAGTGTGGAATGTTTTTTACAAAAAGAATGATGCATCAAATTGTTCTGGAATGCAATAGTTAATAGTGACGTTGTTTGTTATAAAAAATTTCTATGTATTCAAATATTGCAGTTCTAGTTTGTTGAGCAGAGTGTTGTGAAGTATCAATAAGTATTTCTCTTTTCAATGAGCTAAAGAAGCTTTCTGCAACAGAATTGTCGTAACAACAGCCTTTATTACTCATCTATATTCTTTACAGCTAAGAGATATTGATACCCTTGCGCAGTATATTGTGAACCTTGGTCACTGTGCAGCAGTAGATTTTTAACAGGTTTACGCCTATTAATGGCCATTAATAAAGAGTTCATAACCAATTGTTTATTTATTGCACTACTCATTAACTACCATACGTGAGAATTATTGCTGCCAAATATAGCCATCCCTCCTTGGTTTTGATGTAAGTAATCCCATACTTTATTTGGTTGATCAACAATAAAGTTTTGATCTAGTATATTGGGAGCTACAGCTCTATTATCTGTTTGTTGTTTTTTAATTTTAAACTTTCTTCTCAGTATAGCCCTGATGTCATTTTTCTGCATAATACTTTGCACCGTTTTCAAATTGCAACTTTTACCCAAAGCCTTCAATTCAGCATGAATTTTAGGAGCTCCATATCTACATTTAGAAACTTGATATATTTTTTGAATAGCTGCGAGTAGCTCTTTATTTGCTGATTCTCTACTGCTTATTTTTCTTGTGGTCCACTTATAGTAGCCACTAGCAGAAAATCCTACATAATTCCTGTACTTTATAGCAGTTACTATGCTCTTTTATAAAAAAATATTTTACTCTTTTTGACTGGCCAGGGCTTTTTTTTAAATGTCTCTTTCCCTTGTTACTCTTGCTTTGTAAATCAAACCTCTCTTTGTCATAAGGTGCTACATCTGGAAATGCATTTGCCGCCGACTTTTTTTCGTTGTGTTTCTTTATCCATTTTCCTAATAAACCACCCTTTATTCCTAAATCTCTTGCTATTTTTGTAATTGTTTGACCTGCCTTTCTTTGTTCATTTGCCAGTTTAACAGCTTCCAATTTGAATTCTGCCGTATATTCTCTTACCATTTCTAATCCTCCAAAATTTTATTTTACCCAAAAAAACTCTTTTCTTTCTCTCCACTTTTTCTGGGTAAGGTCAGTCTTTAGGCACCCAAACAAAGGGAAATGCTGGATAAAAAGAAAATACTTTAAAAAGTATAATAACGATAACTGGCGTTTTATGACAAGTAACAAGATACATTTTATTATACACAGCGATCATGTTATTAAACGACATATCAAAGTGCAAAAAACCAGATCTCCATATGATGGTGATTGGGTTTATTGGGGTAAACGTCTGAGAAAAATACCAGATAAGCCATTAAGAGTAATAAAACTATTGAAGTTACAACAAAGTAAATGTGATAATTGTAGACTATGGTTTAAAAGTGATGATACAATAGAAATACATCACAAAGACCGGAATAGACGAAACAACATGATCAAAAACTTATCTTTGTTACATGGACATTGTCACGATGAATTACACAGGAGGTGTGCATGAAAAGCTCCAAATTGAAGAGAAGCCGTATGAGGCGCAAAGTCTCACGTACGGTTTTGAAGTCGAGTGAGGAGGGGCAACCTTCTTCACTTAGACAACAATATGCAGATGAAACTACGGAAGAAGACTTAAGGAAAATAGCAGAAAAAGCACCAATAATAAAGTTAGCCTACGATGAATTAGACAGGTTTAGCTGGAATGAAAAAGATTTAGTAGCATATGAAGAAAGAATAATGGATCTGCGGAAAGAAGAAGGCATCCTCGCTAAAAAACTTGATGAGGGAAAGATTGAAGGAAAGATTGAAGTAGCAAAAAACCTACTTAAGGCTGACATCTCTATTGATATTATCTCTCAGACAACCGGCCTTCCTCAAGCTGAGATTAAACGACTTCAGGAAGAAATCACCTAAAAGGCTAATGATCAACGAAAAAATTGTAAGAGAGAACTTAAAAAAAGTCATAGAGCAAAAAAGCGGTAAAGATGTGATCGCTCTTGGCATAATATCCTCAATTATTATTAAAGGTCAAGATGTTGGTTTTGTGCTTGAAGTTGCCGGTAACACGCAAGCAAATGAAGAATTAAGAAGAAATTGTGAGCAAGCTGTTAAAGCTATACCGGGGGTGACAAAAGTGACCGTGGTTGCTACTTGTCAAAAACAAACTGGGCAACAAAAAGCTAAATTACATATCGAAGGAGTGAAAAATATAATCGTTGTGGCCTCTGGTAAAGGCGGTGTGGGCAAGTCCACAGTTGCGCTAAATCTTGCTCTCTCATTAGCAAAGTTAAAACACAAAGTTGCGCTGGTTGATGCAGATATATATGGTCCTTCAATTCCTAAAATGCTTGGCGCTGAAAAATTAAAGCCAGAAATACAGGATAGTAAAGCAATGCCTATAGAAAAGTATGGACTGCATACTATTTCAATTGGCTATTTTATCGATAAAGATCGTGCAGCAATATGGCGCGGACCTATGATTACAAAAGCACTTTATAATCTGCTAATGGGAACAAAATGGTCCGATATAGAGTATTTGATAGTTGATACACCACCTGGAACTGGCGATGTGCATTTAAGTCTTATGGAAAATTTTAACTTAACTGGGGCGATAATAGTTTCAACTCCACAGGAGCTCTCTTTAATCGATGCTCGCAAAATTTATGATATGTTTACAAAGCTCAGCGTACCGGTTATTGGCATTGTAGAAAATATGAGTTATTTCATTCAAAGCGGCTCAAAAATATACATATTTGGAAAAGACGGTGCAAAAAAAATGTCTGAGGAGCTGGGCATCAAACTTCTAGGCAGAGTTCCTCTAGATCCACAAATATGCCATGCTTCTGATTGCGGAAATCCTTTAATGTTAAGTGAGGATTTGGCAAAAATTTATAAAGATATTGCTTTGGAAACAGTAAAACATTGCATAGCTGTAAAATTCTAAAAAAAACACAGCTTTACGCAAAGAGACTTTAAGAATTCGTCTGTCCTCTTTACTATAAAATAGATATTCGTCTATCAAATATTATCTTCAACTTGAATATATTTAAAGATGTTTTGTGTATCATCTAAAAAGTTATTCTTTATATTAGTTAATTCCGATTGTTTTTGGGATAGATTATCCTTTATTGTTCTATCAAAACAATCAAGATCTCTGCACTTTAATTGAGAATCCATGTCTCCATTTTCATACAAACCTCGTATAATGTCATAATATGCTCGAGTTTCATCAGTTTCTGGTTGTTGCTTTTCTCTGAATATTGCCTTTAATTTCGAATCTATGTCTAATTCTCTTTTTATAGCTTCAACAGCATTTTCATGATACTTTTCATAATCTTCAAAACTCTTTAATATTTTGTCTTTTGCTTTATCTTGTAGCATTTTTAGCAAATCTTTAGCATGAGATTTTTCAATTTTTTGCTTCCAGTCATCATACGTATATTCTGAGTTACCATGTTTTGTATCTTGACACTCGCCTCCTACATTAAATATTTCTTCGTTGCAGATTTTATCACCCTGGTAAAAGTGATCGCTTATATTGATTTTATCATTAGTTAAAGTTTGTTTGATTGCTGCTTTGTTTTCTCCAAGTTCTTCTCTGTACTTACTAATGCAATTTAACATTTTTGCTTTGCAATCTGTAGTCATAAACTAATACCTTTAATAAAATAAGATCTATCTTAGCATGAAGTAATTAACATTTTATTACAGAAGTTTACTTTTAGGTGTTCTCAAGATGATATAGCTAAAGTGGCTTAGGTTTACCGACAATTTGAAAAACCGTCATTCCGCTACTAGTTAGCGGAATCTATACCGCGCACAACTGTACGAACGTTGTAGTTTGGGCCACCAGTGGGCAGTGCCCAGACACTGGGATCCAGGAATTTTATTAAGTTGGTAAGCATAAAAGTAGCTGTTTTATGTTAAAATACAACATTTTGATGATTATGAAAAAGCTGGATCCCAGTGTCAAGCACTGGGATGACATCATAGAGGCACTGGAATAACATCATCCTTTTTTCTGAATTCCAGTGTCAGCTACTTTCATGACATCGTTTACTATGTGCCACATTGCAATGTTCGTACAGCTATGGAATGAATCGCGGTATGACGTAGGGAAACCTTTCTTGGGTTAGCTATAGGTCTTTGTCTATAAAGTTTGTTTAAACTATTTTCAAAACAGATAAAATATAATTTTACAATTAGCGTAAATAAAATGAATTATGATGTAATCATTTCAGGTGGTGGGTTACTTGGTCTTATTACTGCCATTGGCCTCAGTTGTGACTCTGTGTCTGTAGCTGTGATTGAAAAAAATAGTCTACCACGTGTAGTAGATGATAATCGAGCATTTGCTATTTCTCAAGGCTCGAAAAAAATATTGGAAAAGTTAGGGATTTGGCAGTTTGTGGAAAGTGAAGCTGAGCCAATACTTGATATATGCATATTAGATGCGGTTACTGTGCATTACAATCATAAAATGGTTAGCGAAGAGCCAATGGGTTATGTTATCAACAATGCTACTATATGGAATGCAATCAACAATAATTTTCTAAATAAACTGAATATATACTCTCCACATTCCTATAAAACAATTGCTTGTGATTCAGGATATGTGGAAGTGATTCTTGATAATAACCAGGAATTAATATCATCGCTACTTATCTGTGCTGAAGGCAAAAACTCTAAATTACCAGAGTTATTTTCTATACCGACAGTGAAATTTGACTATAAACAAAGTAGCATAGTATTTAATGTAAAGCATGAACTGCATCACCAAAACTTAGCTGTGGAGCGTTTTTTCCCTGGCGGTCCATTTGCAATTCTACCGATGAAGGGTGGCTATACTTCTTCGATAGTTTGGACAGAAAAATCTGAAATTTCAAAAATGCTAATGGATCTGTCTGAAGAAGAATTTATTATAGAGCTTAAAAAAAGATTTGGTTCTTATTTAGGAGAGATAAAATTAGAGGGTGAAAGAAAACTTTATCCTTTAAGTTTTGTTTTCGCAAAAAAGTTATATAAGGGTAGAGTTTTGCTTATCGGCGATGCAGCACATTCAATTCATCCAGTTGCAGGTCAAGGGCTTAATCTTGGAATTAGAGATGTAGAAAGTATTATAAAGCACGTAGTTGCCGCAAAAGCATCTGGTATTGATGTTGGCAGTAGTTATTTATTAAAGAAAATTTCACGTAACAGATACTTTGATAATTTTACAATGGCGCTTGCAACTGATGGATTAAATAGGATGTTTTCCAACAGAATATTCTGCGCTAAAGCACTAAGAAATCTTGGCTTGATTGCAGTTGAAAATTCAAATTTCCTCAAAAAACGCTTCATTCGGCATGCTATGGGATTTATATAAATCACTATTTTATAGCTAATGCAAGTCAGGTTTCCCACGGCATACCGCCGCGGTATCTTGGCCGCTAACACGTAGCGGGATGACGAATGTATCTGTTCAGCAGTTGTGTTAAAAGTCAATAGAAAAATTGATGTAGCTGTGGATAAGTACTTTTATCTGTATAAACGTGCTTATCCACAGCTATACTGGCTCTTAGATAGAAACAGACAGAGAGTTATATTCCTCAGTAAAAACCCTGTCATCTCTGACTAAAGAGTTAGCAAGAATAAGCAATTTCCTCATGGCAGCAGTGGAAGCAATTTTATATGGCTTTTTATATTGACTATATAATCTAGTAAAGAAAGGTTTGATATAGGAATTAGGGGGGGAGGGGGGGGATGTATGGTCCCAGAGTGTGATGGTATGATAAAATATGAGAAAACAATACCATCAAAGGAGGAATTATGGGACAAATATTACATGGGTGCGCCAAAACAACAGAGACAATTCGTAGAGCAATACAAAATAGTAAAGAGAGCATAGCAAAACTCTCCAGGTACTATAACCTTAATCCAAAAACTATCATTAAATGGAGAAAACGGTCTTTTGCCAAAGACGCTGATATGGGTCCGAAGCATGCAAGATCAACTGTTTTAACTTTAGAAGAGGAGGCTGTAATTGTTGCATTTCGTAAGCATACTCTATTGCCATTAGATGATTGTCTCTACGCTTTGCAAACCTCAATCCCACACTTGACTCGCTCTAGTCTACATCGTTGCTTACAGAGGCACAGCATTAGCAGACTACCAGATGTTGATGGCGAAGTTAAACCAAAAAAGAAATTCAAACAATATCCTATAGGCTATTTCCATATTGATATTGCAGAAGTCAGAACAGAAGAAGGAAAGTTATATTTGTTTGTTGCAATAGATAGAACATCCAAATTTACGTATGTTGAGTTGCATAAAAGTGCTACAAAACCTATAGCTGCTGAGTTTCTACGTAATTTGATTAAAATTTTACCATATAAAATCCACACTATTTTGACAGATAACAGTGTACAATTTACCAACCAAAAACGCCATAAATACGCTTTTCAACATATATTTGATAGAGCTTGTGAAGAAAATGACATTGAACACCGTCTAACAAAAGTTAGCCATCCTTGGACAAATGGGCAAGTTGAGCGTATGAACAAAACTTTAAAGAATGCCACTGTTAAGAAGTATTACTATCAGTCTCACCAGCAACTCAAAGAGCATCTTTATGACTTTGTTATGGCCTACAATTATGCTAAAAGACTCAAAACTCTTAAGGGTCTTACACCTTTTGAGTTTATATCTTTACAGTGGACAAAATCTCCTGAATTGTTCATACTAAATCCACACCATCACACTCTGGGACCATACACTTCCTGTGTTTCGTAATATTATACAATCAAATTGATAAAAGCTGTATTATCTCCTTGCAGCATTAAGTGTATATTTTTTGCTATTTTTTCCACTAAGGGAGTAACATTATCAAAATTTGAAAATTTTGATAACACATAATCTGCTAAGCTTCTTTGATCTTCAGGTCTACCCACTCCAAATCTCAAGCGCCAATAATCGTTGCCAATAAAACTATCTATGGATTTAAGTCCATTATGTCCAGCAGAACTACCACCTTTCTTTACTTTTATTCTTCCAAGTTCCAAATCAGCGTCATCGTGTATGACAACGATATTATCTAGCGATAATTTGTAAAAGTTTCGTATTTTTGCAACAGGGATGCCTGAATTATTCATAAATGAATAAGGCTTTATTAACATAATTTTATTATCATTAATTATGCCAGAGGTTATCAGATAATCGGCTTTTTTAGAGAACGAATGGAAATTCCAATATTTGCAAATTGTATCAACTACGATGAAGCCGATATTATGATGAGTTAACTCATATTGACTACCAGGGTTACCAAGCCCAACTATCAGGTGCACTATTCCTCTGTTTCTGCTTGAGGTTCTTCAACGTCACTATCGGCAGCAGAAATTGTAACAATGGTAAAATTTTCTTCTTCATGAGCTACAAACTTAACACCTTCTGGTAATTTTACATCATTGATATGTATAGATTGGCCAATCATTTTACCGGATAAATCAACTTCAATAACCTGAGGTATTTTATCAGGAGAGCATTTAACAGCAATAGAACGACACAAAACATTAAGCACTCCACCTAATTTGATTCCTGGAGCTTTACTTTCATTCACAAATGATAGAGGTATGTCTATTTTAATTTCACTGCCTTTATCAACAAACTGAAAATCAACATGTTGCACAGTATCCTTTACTACATGCAATTGGATATCGCGAACAAGAGCATATTCCTTTTTGCCCGAAATATTCAGCTCTATCAAATGTGCAGAAAGAGAGCCTGACTTATATTGCTTTGTGAATTCCTTTGCAGACAATGTCAAATTTACATTATCATGGCCCTTTCCATATATGATTCCAGGGATGTTTCCTTTCTTCCTTAGAGAATGCATCGCTTTTGTTTTTGTTATATCACGTAACTCTGCATTAATTGTTACTATTTCCTGTTGCGTCATCGGTTACTCCTATTCAGCTAATCCTTTTAATATAATTTAACAATAATATAACATAAAAATATTTATTTCAAACTTCATTCTTTCATACTAATTGTTTGTGAAAGGATTTATTTAGATATATATTTAAGCTTATTTAACAAGAACTATGGGCATTGACGATAAAGTAGTTTTTAGGATTTATAAACCAACAAGAACTGCAACACAATCTGGTTTAGGTAATACAAATTTCTGGCACCTAAAAATTGAATCTGGCTCTTACTACATTGAACCTTTGATGGGGTGGGTTGGCTCAAAAGATCCAAAAAAACAGATTGTATTAAAGTTTGATTCTCTTGAAAAAGCAGTATTCTACGCAAAAAAACGCAACGTTAAATACATAATTGAAATGCCAAAAAATGTTAAGAGGCTGCCAAAATCTTACGCAAGCAATTTCATACTAAAGTAAGTTGCACAACAAATGGTGTTATGCAAGTAGCTGACACTGCTCTCCTTTGTCATCCCAGTGCCCAGACACTGGGATCCAGGAATTTTATTAAGTTGGTAAGCATAAAAATAGCTGTTTTACGTTAAAATACAATGTTTTTGATGATTATGGAAAGGCTGGATCCCAGTGTCAAGCACTGGGATGACACCATTTGTTGTAAACTCACTTTTACTCTATGGTTATACTACCTTGCCGCTATCCTGAACGGATACAAAGTAAGTTTTATTGTGATGTGCTCATCTGTAAAAAATAAGACTTAATCTCACTGTTGATCATGGATTTTAAGTTGTGCTAGCACACTGCGGCCATTTAGAGAGTCAAGATTTTTAACCTGGCTAGCCAGTATTAAAGAGTTATTTTTCAGGTATTTCTTTACAAGGCTTGCAAGTCTTTTTGGATTATTCAAATAGCTCCATTCTGCTTGTAAAACTTTCATATCACTTTGTACTAAATTAATTTCACTTTTTATTTTTATTAGCTCTCTATTTAACGACTGAACATGTAATTTTACCTTAAATAGTCCTACAATGCTAAGAAAAAACATAACTATTGAGATGATGCAGAAAGTTCTCACGACAACCTCTGTATAGCTCTTAGTTTTGCTGAGCGTGAACGCGGATTTGCACTTACTTCTTCTATACTTGCTTCGATCACTTTTTTATTTAGCAGAGAGAATGTCTTGCAATCAGTAGCACATAAATCTTTAAAAAAAGTTTTGACTATACGATCTTCTAAGGAATGAAAGGTGACGACAATTAATTTGCCATTCTCACTTAAAATCTCAGATGCAGCTTTAATACCCTTTTCAAGTTCTTCCAGCTCATCGTTTACCCATATTCTGATTGCCTGAAATGTTCTGGTTGCAGGATCAATTTTGCTTTTTCCACGAAATACCACGGAACGTACAATATCCGCAAGCTCAAATGTAGTTTTGATAGTTTTCTTCTTCCGTGCATTTATTATTGCTCTTGCAATTTTGCGAGAATGACGTTCGCCTCCGTAGTTATATATAGTATTTGCGATTTCTTCTTCGCGTAAAGCGTTAACAAACGTTGAAGCGTTTATATAAGAAGAGTTATCCATGCTCATATCGAGTGGACCATCATGTAAAAATGAGAACCCTCTATCTCCGTTATCAAGCTGCATAGATGAAACTCCGATGTCAAAGACCACTCCATCCACTCCGTTTGATGTCATTCCAGCGCGTGACCAGTTATTTTTTCCAGTATCAAGTACTGGGATGACAGGAGATGGCTCAACGCTGCTTAGTATACTTTTAATATTACTAAACTTCTCAATGAATAGTTTTATTCTATCGGGATATCTAACGCTTAAATCATCATAAAACTTAGTTACCGTTTCATCTCTATCAATTGCATATACCTTGCAATCAGCTGACTCCAATATTGCTTTGCTATACCCTCCAGCTCCAAATGTGGCGTCCACGTATATGCCACCATCCTGCGGTGATAGTAGTGATAGCATCTCTTTTAACAAAACTGGAGTGTGTGTCATATCAAAAAATTTAAGTACAGTTGGTGTAGATATCCTACTCTACTCTACTCTTCACATCAATTTTATTTATGTACATAGATTTTCTTGCCAAAATATGGTATCTTATCGGAATATATGAGCAATAATATTAAAATCAAGGTTTAATATTGTTAATATAATATTCACATAACGTTCACATTTTTTTTTATATATAAGATCAAACAGGCTATAGGGAAATTATGCAGCAAATAACAAAAGTAATATTTTCAAGTTTGATTTGTAACACTTTATTGTGGTATGACCACATGCTTTTTGGCCACTTAATAAACATAATAGGTGGTGTGTTTTTTCCATCGGATGATCAACTAACCAGCGTATTGAAGGCTTTTGGAGTGTTTGCAGTGGGTTTCTTAATGAGACCAGTAGGTGCTGCTATATTTGGTCACATTGGTGATAAACATGGCAGAAGAGTTGCCTTATTGCTCTCGATTATATTAATGACTTTATCAACCGTATTAATTGCTTTTGTTCCAGGTTATCAAAGCATTGGAATACTAGCATCAATTCTGGTAGTTTGTTTAAGGCTATTGCAGGGTATATCCCTTGGAGGAGAAGCAGGAAATGCACCATTTTTAATAGAACATGCTCCTAAAAACAAAAAAGGATTTTTTGGCAGCATTGAAGTATTAAGCGCAATTTTTGGTTCAGTATTAAGCCTGATAGCGGTACTCATATGCAAAAAAGTATCTGATTTTGAATCTTGGGGGTGGAGATTACCTTTCATTTTCAGTTTAGCAATGGGATTAATTAGCATATATGTGAGATATATACTTGATGAAAGCCCAGAGTATAAAAGACAAAAAAATCCGTCTAAATTGCCACTAAAAGAGTTATTAAACAATTACAAAAAGCCTGTTCTAATATCAATAGGTATTGACTTGGTTGAAAATGCGTCTCTCTATATATATTTGGTATTTTTCAATGTGCTTACGAATAAAATATTAACAGTAAATACTCATTTTAATCATATAGTGGAAATACTGAGTCAAATTGCGCTCGGAGGATTGACAATATTGTTTGCAATACTTTCTGATAAGGTAGGAAGAGAAAAAGTTATGAAATTTGCATTTATAGCTTTTGTAATAGTGAGTTATCCAGTTTTTTCAATGTTATGTAGTGGCAATTACTTGCTGGCACACATTCTTTTTATAATTCCAATAGCTGCATCGCTTGGTCCTGTCAGTGCACTTATGTGCGAATTATTTCCAACAAAGGTTCGGTACAGTGGATTTGGTTTATCAAGAAATATAGCTGCTGGATTTTTTGGCGGCCTTGCACCATTTATATGCACAACAATTATCAAGGTTACAGGACAAGAGACTTCAGCTAGTTTTTACATGATTTTCTGTGCATTAATTGGGCTAGTTGCTATATCGCAAATTAAGGGTGAGCTTTCTTCAAAATTACCCAAAGTAAACCAAGTATAGTTGCAGTATAGCAGAATTTAAAAAAATCTAATTATAAGGTGGGAAATGCCAATTCTTAGGTGATAATGTGAATATTTCAGCACCATCTTTTGTTACTCCAAGTGTATGCTCAAATTGAGCAGAAAGTGAAAGATCGCGTGTTGTTACTGTCCAGTCATCGAGTTTACTGAGCAGAGTCTCATGTTTTCCAGCATTAATCATTGGCTCTATTGTAAAAAACATACCTTCCTTTAAGACAAGATCTTCATCTTGATCATAGAAATGCACTACATTTGGTGGAGCATGAAAGACTTTTCCTATACCATGTCCGCAGTAGCTGCGTACGATAGAATATCCAAAATCTCTAATATATTTCTCTATAGCAAGCCCTATTTCATTTAACTTATTGCCGGGCTTAACTTGTTTGATTGCTTCCATCAACGCATTATAAGTAGCGTCACATAAACGTTTTGCTTTTATTGATGGCTTGCCAACCCAAAACATGCGACTTGTATCACCATGCCAGCCATTTAAAATCACCGTAACGTCAATATTCAAAATATCCCCATCTTTAAGCGGTGTATCATCAGGAACACCATGGCACACAACGGCATTTTTTGAGGTGCAGATTGATTTTGGATACCCCCTATAATTTAGTGGTGCTGGAATTGCACCTGCATTAATTATAAAGTCATGGCATAGATCATTTAATTCATTAGTTGTCACCCCTACCTTTACGTACGGTGCAATGAAATCAAGAGTTTCAGCAGCAAGCCTGCCAGCCTTGCGCATAAATTCAAAATCTTCTTGTGAGTGTATAGTTATGTTCATATTTTCCATGTCTTATTGTAATTGGTACGCTTACTCGCAAGTACATAAACATAATAATTTTACATATTATAAAAATAAGTCCTATGGATCCTAGTGTCAAGTCATTTGTATGAAAGGTGGTAAAACAGAAATCTAGACTGTAACTTTTGATTTAACCCAATTATACAATTTACTCATTTTACCATCCTGACCTAAAATACCAGAATTATTTTTATAAAAAGTGTCAACTATTAGCTTTATAGAGCCTATAGCAGCAGAAAATACAGGATTTTTATCATATTCGCCATCAAGACCGCTACAAGACTCAGGGCACCCAATTCGAACTTGCTTATTGAATATATAGCCTGCAATTTCCTTCATGCTTGTGAGTTGACTAGTTCCACCTGTGATCACTACTTTATTAATTGGATCTTTCTGCTCTTGAAATTGCTCTCTTACCATTTCAAGTATTTCTTCAACTCTTGGTCTTATGATGTTAATAAGCTCAGATTTGAATACTTGAGTAGGTTCATCATTTTCGTTGTTTTGCATTGTAATGTACTCATTCTCATCTATTGAAGTTACGATAGTGCTGCCATACAGTATTTTTATATACTCTGCACGTTCTATGCTTGTGCATAGCCCGTAAGCAATATCTCGAGTGATATGAACACCACCAATTGGAACGCTGCTTGCATACACAAGTTTCCCTCTTTTGAAAATTCCAATTGCAGTGCACCCACCGCCTATATCAACAATAGCAGTCCCGAGCTCTTTTTCATCTCCACTCAGACAGGCAAGACCTGCAGAATATGCAGAAGCAATACAACCTGCCATATTTAATCCACCATTATTGGTAATACAGTTTTCAATATTGGTAAGCGCTGGACGCGAAGCAGTGACAACATTAACATCAGCAGATAGTCTTTTTCCGTACAATCCACCAACTTCTTTTATGTCAGTCATGTCATCTAAGTGATATTTTAGTGGTATATTGTGAATGATAACATTGTCTTCAATATATTTCTCAAATGTTTGAAAAACTACACGTCTTATATCACGCTCAGAAATCTCATGGTTAGCTGCAATAATTTCATTATGTACATTGAAAGATGAGATGCCACATCCAGCAATGTTCACATATATCTGATCTATGGTTTCTTCTGATACTTGTTCAGCTAAACCTATAGTTGATGAGATGGAGTAATTTGCGTGTTTTACATTAGTTATTGATCCACCGTTTACACCTTCTGCAATCTTATAACCCGTTCCTGTTACTTTATAGCTGAAGTTGCCATTTATCTTAACGATTAGACAAATAATCTTTGTTGTACCTATGTCTAAAACAGCAAAAACATTTCTCTTTGGTTTTGCTATTACTGCAGAGTACATTAGTTAACCTTATTACGCAATTTCATTTAAATTGTAGCTTCCTTTAATAATTTATATTTCTATTATAGATATAGCAACATTTTAATATACACTAAATTCTGGACAAAAGGAAAAGCAAAACATAGAATTATAATTTTTATGTCCATATTACCAATTGTAATTGCCCCTGATGAAAGACTAATCACACGTGCCAGTGAAGTAACAGATATAAACGATAAAATTAAAGAATTAGTAAACGACATGTTCGAAACTATGTATGATGCAGAAGGTCTTGGCCTTGCTGCAGTGCAAGTTGGAGTGTTAAAGAGAATTTTTGTTATGGATATTCAGCTAGAAACGATTGAAAATGAGCCAGCAGGATATGGCTCAACTGGCAAATTTTACATGATTAATCCTGAGATTACAGAATTATCCGATGAACAAGTAATTCTCAAGGAAGGATGCCTTTCAATTCCAGAGCAAAGTCATGAAATTAAGCGTCCAAAGTATCTAACTGTGAAATATAAAGACTTAGATAATGAAGAACAAACACTAAAAGCTAGTGGTTGGCTTGCAAGGTGTATTCAGCATGAATTAGATCACTTAAACGGCATATTATATATTAGACATTTATCTAAATTAAAGTATGATATGGCCATGAAAAAAGCACAAAAGGTTAAAAAGCATTATGAGCAATAAAGACCTAGAATTATTAAAATTTTACCATGAAGTGGGCGTTGATTGCACACTAACAGAGGGTGAAGAGGAAAAAAAATTGGAGAGCAAAGAGAGTGTACAACCCTCTGTTATCCAAACTGGGACCAAGAAGAAAGATGCAGATACGCGCTGGGGTGACACTAAAGATGGAAAAGACATGTTTCCAAGTGACTGGATAATCGAAGCAAGGAAACTTGCAAGCAAATGTAATAGTGTGGATGAACTAAGAAGTGCAGTTGAATCATTTGAAGGTTGTGAGATAAAAAAAACTGCAACTAATACTGTCTTTTCCGATGGTAATCCAAACGCAAAAGTTATGCTCGTTGGTGAAGCTCCAGGAGCAAATGAAGACCTTCAAGGCATACCATTTTGTGGTGCAAGTGGAATGTTGCTCGATAAAATGTTAAATGCAATCAATCTTGATCGCACTAAGGTATACATAAGCAATACTGTATTTTGGCGTCCACCTGGCAATAGAAAGCCAACCGACCTAGAGCTTGATATGTGCAGACCATTTGTCGAAAAACACGTTGCACTAGTTTCACCACAAATTTTAATTTTGGTCGGGGGAATCGCATGTTATAGCCTTCTTGACAGCACAAAAACTATATCGAATTTGCGTGGTAGATTTCATACGTACACTAACCAATATTTGTCCAATTCAATCACCACAGCCGCTATATTTCATCCAGCTTACCTACTTCGCCAACCGGCACAAAAACGTTTAGCCTGGGAGGACTTGAAGAAGATTAGGGAGTATCTTGATAACACCAATAACTGCACAAATACCTAATAAAGTGGTAGACCTCTTGCATAGTTTTTTGCAGCATGTTAACAATCGTTAGAAACGAAAAAACTTCCTTGACAAACTCCGCCAGCCCCCTTATCATAAAATTGAAGCTATTGTATTTGCTTTCGCCAATCTGCAGATTAAAAGGTAAGGATTACTTAATGTATCGGCGTCTTATGTTCAATTTTTTGCAGTATATAGATACTGTATGTCTTTACAAAACTTCATCTACATCTAGATTTTTATCTAAATAAGCTGAACGCGCTTATAAAGCGTTACAAGACATCAAAAAATGCCAATACTCGACAGAGATAGTAAAAGACTAGCTAACTCGGGGATTCTTTGTCTTTTTTTCTGCTTAGTAAATTTCTTAAACATTTGCAGCGTAAGTTAGTTGCAATTAAAAGCAGCTTAATCTTGCTTGTCAAGCGTTTAAAACATAAAAAACGCCAATATTTTAAAGCGGATAATAACCCCAGGGCTTCTTTTGCCTTTTTTTTCGTTTGGTAAATTTCTTAATGTTTATAGCTAAACGACAATCGTCATCCCGCAGCGGGATCTATGCTTTGAGATACCGCGAATAAATCGCGGTATGACGTAGAGCTCGCGTTAGCTACACTTTTATGCTTACCAACTCAGTATCCAATCAAAATCCTGGATTTCAGTGTCAAGCACTGAAATAACACCGAAAGGGCTACTGCTGTCTTGGATGGAAACCAGTGTCAGCTACTTGAATCTGCCACGCAAATTGCCTGCAAATTGCAATGTTCGTACAGCTGTGCGTCATGCGCTGGAATGGCATCAAGGGGTAACTTTTTATTTAAACAATGATTGTAAAATGATTATAATAAGAGATCTATTGAAATTTTAAAGTTATTAAATATTGACGCTATATACTTAAGTGTTAAAATAGAATGAAAAGTTTTTAGGAGTTTATATGGCAGCAGGTGGGAAAGCAAAGACAGCTAGTAAAAATAACCCTACTCAGCGTAAGAAAGCTGAGCAAAAAATGTATAAAGATAAACCGGTAAAACCTGTTAGATATATAGATCGTGATTCGCGCATGAATTATATGTCTGCTCAATATGACAACGGCAATCTGGTTGAAGATGAGGTAAGCGGCAATCCTATAAAGTGGGAAGCTGTATAATAGTTGTGGTTAAAGTTACTATTAATTCTAAGGAATGTGAAGTAGAGCATGGGCTCACTATAATTCAAGCTTGTGAAGTCGTGGGCGTTGAAATTCCACGTTTTTGTTATCATGAGCGTTTAGCAATTGCTGGTAATTGCAGAATGTGTTTGGTTGAAGTGGAGGGTGGACCTCCAAAACCAGTAGCCTCTTGTGCAATGCCAGTTGCAGAAGGGATGGTTATTCACACTGATACCCCTAAGGTTAAAAAAGCACGTGAAGGTGTGCTTGAGTTTTTGCTAATTAACCACCCGCTTGATTGCCCAATTTGCGATCAGGGTGGTGAATGCGATTTGCAAGATATCACGATGGCTTATGGGAAAGGAACCAGCAGACTTGATGAGCATAAGAGGGCTGTGCCAAAAAAACACTTCGGACCACTGATTGAGACCGCGATGAATCGATGCATTCATTGCACTCGGTGTGTTAGATTTTTGTCTGATGTTGCAGGTACAAATGAACTTGGAGGAATCGGAAGGGGAGAAAATGTAGAGATTAGCACTTACATAAAAAGGCATATTAGTTCTGAATTATCCGGAAATATCATAGATCTCTGCCCGGTAGGAGCTTTAACTTCAAAGCCTTACTCCTTTACAGCGCGTCCATGGGAGCTATCACATTGTGAGACTATAGATGTGCTAGATGCTGTGGGTAGCGCAATTAGAGTTGATTATCGTGGCCCGGAGGTTATGAGGATATTACCAAGGCTGAGCGAAGAGGTAAATGAAGAATGGATATCAGATAAAACCCGCTTTGCCTATGATGGACTAAAAGTTCAGCGTCTTGATCGACCTTATATAAAAAAAGATGGTAAATTAGCCCCAGTTGATTGGAATGAGGCATTAACTGTTGCTGCAAAGAAATTAAAGAATACAAAATCAAATAAAATAGCTGCAATTGCAGGTGATTTAGCAGATTGTGAGTCTATGCTTCTACTTAAAGAAATGATGCAGAAGCTCGGCTCGGGAAATATAGATTGCAGGCAGGATGGTGCAAAACTTATACCAAATAATCGTGGATCGTATGTGTTCAATACCACTATTGAAGGTATAGAGAATGCGGATTTGTGTCTGCTTATAAATACAAACCCAAGGATAGAAGCACCGATCATTAACGTAAGATTGAGAAAGAGATATTTACAGGGCAACTTTCCTGTTGCAAGTGTTGGTCCTAACATTGAATATTTGTATCATGTTGAGAAATTGGGCGATAATCCTGATATTTTGAGTGAAATAGCAAATGGAAATCATAAGTTCTGTAAGCTGCTGAGTGCTGCTCAGAGCCCTATGCTGATTATCGGTCAAGATGCATTAGTAAGAGACGATTCTGAATCAATTCTAATTCTAGCTGGCAAAATTGCAGAAGAATTTAACATGGTCAGAGATGACTGGAATGGCTTTAATGTGCTGCATAAAGCTGCAGCAAGAGTTGGTGGGCTAGATATTGGGTTTGTTCCTAAAAAAGGCGAAAGGGATATTAATCAAATATTGGAACATGCAGAAAGTGGTGAAATAGAAGTTGTTTATCTTCTTGGTGCAGATGAAATTGACACATCAAAGTTAGAAAACACATTTGTAATTTATCAAGGTCATCACGGTGATAAGGGTGCACATGTGGCAGATGTTATCTTGCCTGGTGCTGCATATACAGAAAAATATGCAACTTATGTAAACACTGAAGGTCGAGTGCAAAGAACAAATTTAGCTGTATTTCCTCCAGGTGAAGCAAAGGAGGACTGGTTAATTATTAAAAATCTCTCGCAATATTTGGATCTCTCCTTACCATATGATAGTTTATTTGACGTGAGAAAAAAATTAGATACTATCGGTCCACAGTTTAGAAATGCTGATCAAGTGATAAAAAACACATGGGTGCCAATTAGCAATGGTAAAATAAATTTAAGTGATACACCTTTTACTTTAAAGGAGTGTAATTTTTATATGACGGATTCAATAAGTCGCGCTTCAAAAATAATGGCAGATTGTACTAAAGCTTTTTATGAACACACTAGTTAATATTTTATTTATTTTAGTACCGCTACTACTTTCAGTTGCATATTTGACATACTTTGAGCGTAAGGTCCTTGCTGCAATTCAACTAAGGCACGGCCCGAGTGTAGTTGGACCTTTTGGGCTATTGCAGCCATTTGCAGATGCTATTAAGCTACTGATTAAAGAGCCGATAATACCATTTAGAGCGAGCACCATACTGTTCATTATGGCTCCAATGCTTACCTTTATCTTGGCATTAATTGCCTGGGCAGTTATACCGTTTGGTGCTGAAGTAATTGTAGAAAATGGCCAGCAAGTAGTTATTCCTAAGGTTATAGCAAATATTAATGTTGGAGTGCTTTACGTGCTAGCTATATCGTCGCTGGGAGTATACGGCGTGATTATTGCAGGCTGGTCAAGCAACTCCAATTATGCATTCCTTGGCGCTATACGGTCGGCTGCTCAGATGATTTCATATGAAGTTTCAATAGGCTTAATAGTTGCTGCAGTCGTTATTACCACTGGAACATTAAATCTTGGAGAGATGGTGGTAGCGAAACACAATATGCCATTTTGGGTTGATTTGCTACTAATGCCTATAGGAATAATATTTTTTATTTCTTTGCTTGCAGAAACTAATCGTCACCCATTTGATTTACCAGAAGCTGAAGCAGAGCTTGTCTCTGGATATAACGTTGAATATTCATCCATGCCTTTTGCCCTCTTTTTTCTTGGAGAATATGCAAATATGATTCTAGCAAGTGCTATGATGACGATATTCTTTCTAGGAGGATGGTATCCGCCGCTGGAGTTCAGTTTACTTTACAAAATTCCAGGTTTAATTTGGTTCATTTTGAAAATAGTTATACTTTTGTTTATATTTATTTGGATTAGAGCAACAATACCTCGTTATCGATATGATCAGCTAATGCGCCTTGGTTGGAAAGTATTTCTACCAATATCGGTGCTTTGGGTGATACTCATTTCAGGGGTGTTGCTCTTTACTGGGAACTTGCCTGGATCCAATGTTTAATTTTCCAAATACAAGATTAAGACGCAGGCGCTCGAGCAAATGGGTTCGCAATTTAACAAGTGAAAATAGTTTATCAGTAAATGATCTGGTTCTTCCTCTGTTTGTTCATGACAGAGAAGAAACAACTGAACCAATTTCTGGCTTACCAGGCGTAAAATGTTATTCAATAGATGGATTAGTGTCTATAGTTAAGGAAGCTAAAGATTTAGGAATTAATGCTGTTGCAATTTTTCCTGTAGTTGATAGTAAACTAAAATCTGAAAACGCTGAAGAAGCATATAATTCTGACAACTTAATCTGCAGAGCAATTTGTGCTGTAAAATTAAAGGTACCTGAAATTGGTATTATTGCAGACGTTGCACTGGATCCATACACTATTCATGGCCATGACGGCATTTTAAAAGATAATCAGATGGATGTAGAAAACGATGAAACTATATCAGTACTGTGTAAGCAAGCACTTGCTTTAGCGAAGGCAGGATGTGATATAGTTGCTCCTTCTGATATGATGGATGGTAGAGTAGGAAGAATCAGAAAATCATTAGATGATAACAACTTTCAAGACGTATTAATATTATCTTATGCAGTGAAATACTGCTCTAGCTTCTATGCTCCATTCAGGCAAGTCGTTGGTTCATGTGGGCTATCACATTCTATAGACAAAAGTGGTTATCAAATGGATTATAAAAATGCGCACGAAGCAATGTGCGAAATTGAAATGGATATAAATGAAGGTGCAGATTTTATTATGATTAAACCAGGTATGCCATATTTAGATATTATCAAAACAGCAAGTGATAAGTTTAATTTTCCGATTTTTGCTTACCAAGTAAGCGGTGAGTACGCAATGATAAAAGCTGCTGCAAATAATGGCTGGCTAGATTATGACAAGGTGATTTATGAATCTTTGATTGGTTTCAAACGTGCGGGTGCAAGTGCAATATTCACTTACGCTGCACTTGATATTGCAAAAAATTTAAGTGCATAAGCCCTATAAAATTATTAAATTTTTGGCGCACGTTCTTCTACTGTTGCTGCATATTACTTAAAGTTTTCCAATACATGTTTTAAGTTGTTGATAAGTCCGTTACAATACAGTATTATAAATAATATAAACCAAGTGTTACTTAGAACATGGGGATTTTTTTTAAATTTTTGGGAAAGATGCTAGGCAAGGTTTTTCCTGCTAAAACAGTAAGCTCTCTTTTAGGAATAGGATATTTACCAAGTTGGCAGAACTATTGGTCTTCTTTTTTAATATTATTTATTGTCGATGTTATATTAATTCTTACATATGGAGGCGAATACTTACTATATAAAATGCCAGACTCAGGAATAGTTGTAGCTGCTGTTTTTACAAAATTGGCAATAGTTATGTTAGTAATGCAATTAATTGGAATATTTATTTTTCATGCTCAAGACCCTTCAGCAAACAGTGGTGAAGAAATAGTAATACAAATAGCGTCAGGGCAAGTACTGACTGTAGCACTTTCAATGCCGGCAATGATGTCGATTTATTATGCTGTAAGTAAACTCTATGGGAATATATGTAAGCAGATGTTTCAATGCCCATTTTGGTTTAATGATTTTATGCACTTTTTCTTTTTTCTTATGATACCTTACGTATTTTTTAATGTCGTAGAAGTGATAAAACCATGGCCAATAAGTTCAATACAGCTCAGCTATAATAATGCAATGTCAATTACATTTGAGGGGATTTTTCACACATTTTATGCGGTGATTTTACTGTATTTAACAGCATTTATATTCTGCGATTTAACTATGCATGATGCAATTGTCCTAAATAAAAGCATAATTCAGTATGTGAGGGAAAGTTCAGCAGTTTTAGGTGATTATTTACATGATACTGTTAAAAAAATAGGTATTGAATAGTACTTATTTATTTATATATTTAGTATAAAAAGTGTACAATTTGTGTGAACTTACAAAGTATAATAAAAGAGTTACAAGATTTTTGGGCTAGTGAAGGATGTGTTATACTTCACCCATACACATCTGAAGTTGGTGCTGGCACATTACATCCTGCAACAATTATGTCTGCAATTGATACAAAACCGGCAAAAATTGCATATCTACAACCAGTAATTAGGCCAGCAGATGGACGCTATAGTGATAATCCTAATCGTTTGTATCAACATCACCAATATCAAGTTATAATAAAGCCATCTGGTAATAATTTACAAGACGTCTATTTAGATAGCTTAAAAGTTCTTGGCATATCTACAGAAAAATATGATATTAAGTTTGTTGAAGATGATTGGGAAAATCCGAGCGTTGGTGCATCAGGACTTGGATGGGAAGTTACATGCAATGGAATGGAAGTAACACAGCTTACTTATATACAGCAAGTTGGAGGGATTGACTGCAAGATGATTCCTGGTGAGGTGGCATATGGGTTGGAACGTTTAGCAATGTGCATACAAGGTGTAGATAATGTTTACGATATAATTTGGAACGATAACGGTGTAACTTACGGAGATATTTTTAAACAAAGAGAATATGAATTTTCTTATCTAGCGTTAGATTATTATGATACTAAAGTGGTACAGCAGCAATTCGAAGATACGGAAAAATTGTGTAAGTTCCTTATTGAAAAGGAGCTACCAATGGCAGCCTATGACCAATGTATTAAAACTAGTCACCTACTTAATCTGCTTGATGCAAGAGGTGTGCTTGGTGTGAATGAACGTACAGCTTATATTGGTAAAGTTAGAGAGCTAACAAAAAAATGTTGTGAATTGTACATGAGTAAATAGCGTATGTCGTTGCAGTTATTATTTGAGTGCCTTTCAGAAGAAATACCACCGAGAATGCAGAATGTAGTTGCAACTCAAGTTAAAAGCTGTATTGCCAATGTTTTTAACAAAAATAATGTAAAATTTACATCAATGGAGGTTTTTATAACGGCACGTCGCATTACCCTATTTGTCGACAACATAAATGCTTTGGAGCTAAAGGATTCCAATAACGAAGTTAAGGGACCAAACATTAACGCACCAAAAAGTGCTATCGAAGGTTTTTTAAGAAAATATCAGAAAAATGAAGAAGATTTGCTCGTTCGAAAAGTAAATAATGAGGATTTTTACTTCATTAAAAGAGAAAGCTGCTCATTTAACATCAGAGAATTCCTCAAAAATCAACTGGAGGAAATGCTCAAAAACTTTTCTTGGTTGAAGAGCATGAGATGGGGCGAAGGAAAAGAAAGGTGGGTTAGGCCAATCAAAAACATTTTATGCATTTTAAATGACGAAATAATACCTGTGTCTTTTGCAGGGATCACAGCATCTAACACAACATATGGCCATCGATTTCTCTCAAGTGGTACAGCGTTAACTGTTAAAGCACCTAAAGACTATTTTGAATTGCTAGAAAAAAACAGTGTAATTCTCCAAATGGACAAAAGAAAGCAATTTATACTAGATCAGATTAATAAATTCACAAAAGAGCAGAATTTACAACTTGAGAAAAATGATTATTTACTAAATGAATTGACAGGGCTTATAGAGTGGCCAATCGTACTGTTTGGTGAAGTGAATCAAGAAAAGTCATTTGGATTACCGAAGGAAGTAATACTTAGTATAGTTAATACACAACAAAAATACCTTGCTTTAAGTAATGGAAAGAGAATTTCACACTTTGTCACTGTTGTCAACGTCAACAATGGTGAAGTTGTTAAAGGGCACGAAAGAATATTAGAAGCACGTCTTGCTGATGCCCAATTTTTAATATCTCAAGATAAAAAGGAAAATCTAGATTATTATGTCAAAAAATTAGGTTCGATATTATTTCATGCTTCACTTGGCAGCGTGGGGGAAAAGGTGAAGCGTATTACGGCTCTGTCAAAGTATATAGCTATATTTATTCCACATGCTTCGCTGATAAAAGTTGAACGTGCTGCATATTTGGCAAAAGCTGATTTGGCAACATCGATAGTCAGAGAGTTTCCAGAATTACAAGGAGTAATGGGTGGATATTATGCTTCTTATTTTCAAGAAGATAAAGAAGTAGTGGAAGCTATAACTGAGCATTATAAGCCAATCGGGCCAGAGCAGGAGTGTCCTAAATCTCCTTCTGCAATTGCTGTGTCAATTGCAGACAAAGTGGATAGCTTAGTTGGTTTAATTGCAGCAGGTGAGAAAATCTCTGGTTCGTATGATCAATTTGGTTTGCGGAGAATGACAATTGGTATAATTAGGACAATACTTGAAAATAATTTGCATGTTCCAATTAGGCTAATGATAGACAAGTCAGTATCTTTATATTCAAGGCTTCTATTTAATAAAAATACAGCGTCAGTTGATAAGCCGAATAGAAAACAAATTTCAGAACTAGTATTTAGATTTTGCTTAGAAAGATTCAAGGTTATTTTAAAAAATAGAGATATAAGGCAAGATGTTGTAGATTCAATACTATATAAAATCGATATTAATGATCTGCTGACAGCAGAAAAGCGAACTGTTATATTGGATCGTTATCTTAGTACTCCAGAAGGTGAACAAATTCTAAGCACTTACAAAAGAGTCAGTAACATGATGAGCAAAGCAAGGAAAAGTGATGGCACTACTTATAGTGCATCTTACGGTAAGAGGTTTTTGATTGAAAGTGAAGAAATTGCGCTATCAAATTGTGCTATAACTGCTTGTAAAAACATAAAACAAGCGATAAAAAATAACCACTTTAATGTAGCACTTGATGAACTTGCTGGTTTTGCTCCGTTTATCAATCAGTTTATGGACAGTATAAAGATTAACTGTGATTCTGATAAGCTGAGAAGAAACAGATTATCTTTGCTTGAAAATGTAGTTTCCATCTTTCATTTAGTAGCAGATTTTAACCTCATACAGGTTAAACAATGGATAAATGCTCAGGCAATATAAAGAACAAATCAAATCATCTCCACAATCCTGTGGCGTGTATAAGATGGTTGGAGATAAGAATAAAGTTTTATATGTTGGAAAAGCAAAAAACTTAAAGTCAAGGTTATCCGACTACCTTCAATTCGAAAACCTTTCTGAACGAATTAGAGTTATGCTCTTACAGGTTATTAAGGTTGAAATATTCATCACTGAGAATGAAATCGAAGCACTGCTTCTTGAAGCACAGCTAATAAAATCATTGAAACCACTTTATAATATTGTGCTCAAGGATGGAAAATTTTATCCTTATATAACAATTTCCAAGCACGATTATCCAAGAATAGCAAAATATAGAGGCAAATTTAAGAAAAATGAGTTTCATTATTATGGTCCCTTTACATCTGCCGCTGCTGTTAAGCAAACTATATTGTCATTGCAAAAAGCTTTTCTCCTAAGAGTATGTTCAGATCAATACTTTTCCTCAACAAAAAGACCATGTATTGAATATCAAATTAAGCGCTGCTCAGCACCATGCATAAACAAAATCACAAAAGACGACTACTGCCAATCAGTAAAACAGGCACGAAATACATTGCTTGGAAGAAATAAGGAAGTGAAAGAACAGTTACTTTTCACAATGAGAAAGTGCAGCAGTGAAGAAAACTATGAGCTTGCTGCTATATATAGAGATCGGGTAAAGTTTCTTGAGCAAATTCAAATACAGCACACGGATTTTTCTTTTGAAAAAGATGCAGATTTCTTCAGTATTGTACGTGAAGAGGATCTAGCATGTATTAGTGTGTTATCGTTTAGAAATAAAGACAACTACGGCAGCACTCCTTACTTTGCCGAGAACTGTGGTGATCACTCAAATGATGAAATTTTATCCACCTTTTTGGTCAATTTTTATAATTCAGCTAACATACCTCCAATACAAATTTACGTTCCAGATTCTATTGTGGATAAGGAAATTATAGAACAAGCACTATATAAGGTTGCTCAAAAGCCAGTAAAAGTTCTGCATGCAAAGAATAAAAAAGAGCGTGATTTATTGAAATTTGTTTATGATAACTCTCAGCATAGCTTAGAGCAGAAGCTTATCGATTATAGAAATAACCTAGAAAAGCTTGAGGAGCTTAGCAAAATCTTCTTGTTACCAAACATTCCAAAGCGTATCGAGGTTTATGATAATAGCCATATTTCTGGAAGCCAGCAAATTGGTGTGATGATTGTTGCAGGGCAGGAGGGTTTTTTAAAGAGTGAGTACAGAAAATTTACTATAAAGGAAAAATTTTCAGGCGATGACTATAAAATGATGAGGGAAGTGCTAACCAGACGTTTCTCCGGCAATATAAAAGGCATAATACCTGATTTTTTACTGATTGATGGTGGACCAGGACATGTTTCCATAGTACAGAATGTACTGGAAGTATTGAATATAAACGTTCCTTTTGCTTGTATGGCAAAAGGTCCTGATCGTAACGCAGGAAATGAAAGATTTTATATGCTGGGCAGGGAAGAATTCAGTCTGGCAAATGACAGCAAAGTCATGCTTTACTTACAATCGCTGCGTAATGAAGCCCACCGTTTTGCGATAACTTCACATAGAAAAAAACGCGATAAACAGTTTATAGTTTCACAATTAAGCAAAATACCCGGCATTGGCAACAAAAGAAAAAAAGCGTTGATGTCTTATTTTGGTTCAGTGAAAAATATAAGCAAAGCTTCTCTGGCTGAAATTCAAAACGTACCTGGAATTAGTAAAGGTTTAGCAGAAGTCATTCTTAAATACGTGAATTATAAGAGAGGAGTACTGGAATGACACAAAACCCGTTTTATTATTAGGGAATTTATATCTTAAAACCGCAAAAAAAGGTGTGCGTATTTGTGAAAAAAAATCTCCATAAAATTTGTGAAGCAATGTGGTGGGACTAGTGCGATTCGAACGCACGACCTTCAGATTAGGAGTCCAACGCTCTATCCTGCTGAGCTATAGTCCCGTATTTCCTACCATTCATGTAAAGTTATAGCAAAAAATCCTTTCTTTTCTAGATTTCTTGCATAACCAATTTATGACGACAAAAAACATTTCTGTACTTCTTGAGTATAATGCTATTATATTTAATAACATGGTTTAAGTAAGATTAATGCTAGTTAACAATATTGGTTATTTCTATAACAATCAAAACGACTTTGCTTTAAGCAATATAAACATTAAAGTAAAGAAAGGAAATGTTGCATGTTTATTGGGGCATTCTGGCTGTGGCAAGTCAACAATTTTGAAATTAATTGCGGGGATAGAAAATCCAAAATCTGGAACTATTTTTATAAATGATAGGTTAGTTGCAAGTAATAAGGCATCAGTCGCTATAGAGCATAGAAATATCGGATTGATTTTTCAGCATTCTGCATTATTTCCTCATAAAACAGTAGTAGAAAATATAACCTTTGCTATCCGCAGCTCTTCCAAGAGAGAAAAGCACCTAATTGCATTGGAAATCTTGAAGTTACTCAATATAGAAAAATATGAAAATATGTACCCTAACGCCTTATCTGGAGGACAGCAACAATTAGTTGCAATAGCAAGAGTGATGGCACAAAACCCTGATGTTGTGTTGTTAGATGAACCATTTTCTAATTTAGATATACTGCTCAAGTGCCGAATAAGACAACATATATTGTCCCTTTTTAGAAGTAAAAATATCCCTGTGCTAATGGTAACTCATGACCCGCAAGAAGCATTGAAAGTTGCAGATTTTATCTACGTAATGAAAAATGGTAAAATTATTCAATCAGGAGTTTCTAGCGATATATACCATAAGCCTAAAGATGATACGCTAGCAAAGTTTTTTAGTGAGCTCTCTTCTACTCTACAGTTAAGCGAAAAGTTTCCACTTATTCGCTGCAAGAAAATAATCTAGTTTGGGATTGTTATAAAATAATTAAAAAACCTTGATTTATAATTAAATAAAGGTGATATAATCTATGTGTTACTTGACTTCAGTCAAGTTTTAATATTTAAAGGTCAATATTTTAAATGGAGGTGAAAATGAGTTTAGGACCATGGCAATTGTTTCTAGTCTTAATAATAATTTTAGTTCTGTTTGGTGCAGGCAGATTACCGCAAGTTATGGGTGATTTAGGAAAAGGCATCAAAAACCTTAAACAGGAGCTTAAGGACTCAGAAAAATTATCGTCTAATGAACCAGATCGTTAGCGTCCTCATACTTCGTGACATGCACCTTAGTGCATGTCATCTGTTTAAAAACTTAGTCAGGTTAAAGAATGAAAGAGATGAAGTGTTGGTATGAAATAAATAACAAATATTGAAATACAGCAACAACTATGTTAGCTTAAGAGGAATATTTTATTAAAGGATAATTGTGCAAAAAAGTGAGAAACTAACTAAAGATAAAAAACTAGCTTCTGATATTCTAAAAGAGGTTGCAGATACCAATAACAATGATAGCAATAAAGTAACTTTGTTTGACATTAAAACAGCTTTGCATGAGCGCGGTTTTGGTATTTTAATAATCATCTTCTCCTTGCCGCTATCGGTGCCTATACCGGTTCCACCTGGTTATACAACTATTCTTTCTATACCTTTAATCTTATTCTCACTGCAGCTTCTATTTGGATTTGATTCTCCTTGGATGCCCAGTTGGCTAGAAAGAAGATCTTTTCAGCGTTCAACACTAGCTCTTGTGGTAGAGAAAACTTCCCCTGTATTAGAAAAAATAGAAAAATTCATGAAGCCAAGACTGTCTTTCATTTTCTATGGGCCTGGTGAGAAGATTCTGGCTTTTATGATGTTGCTTTGTGCAATAATAATAGCTCTTCCATTACCTTTTACTCACTTCCTTCCTGCAATTGGCACAACTCTTATTTCACTTAGCATTATGAGTAAAGACGGGTTTCTATCCATATTGGGAGTTTTAGTATCATTGTGCGCGTTGTTGCTTACTCTTGTTGTAATAGTCAAAGGACCACAACTTATAACCGGAGCACTTTCTCTTCTTAAAAGCTTTACAACACTTTAACAAAAGAACGAATTACTAGCGCAAAATGAATAATGCATATTGAAATAAAACAATAATTGTGTTAAGAATTATTTTTATCAAAGGTTTTTCGTGTCAAAAAATGATAAGTTGACTAAAAGTGATAAATTAGCTTCTGATATTCTAAAAGAAGTTGCAGATACCAATAACAATGATAGCGATAAAGTAACTTTGTTTGACATTAAAACAGCTTTGCATGAGCGTGGTTTTGGTATTTTAATAATCATCTTCTCCTTGCCGCTATCGGTGCCTATACCGGTTCCACCTGGTTATACAACTATTCTTTCTATACCTTTAATCTTATTCTCACTGCAGCTTCTATTTGGATTTGATTCTCCTTGGATGCCGCATTGGTTGGAAAGAAGGTCTTTTCAGCGTTCAACACTAGCTTTTGTGGTAGAGAAAACTTCTCCAGCATTAAAAAAAATAGAAAAGTTCATGAAACCAAGAATGTCTTTTATTTTCTATGGGCCCGGTGAAAAGATTTTAGCTTTTGTAATGTTGCTTTCTGCATTATCGATAGCTCTTCCATTGCCTCTTACTAACTTCATTCCTGCAATTGGTACGACTCTTATTTCGCTTGGCATTATGAGTAAAGATGGGTTTCTATCCATATTGGGAGTTTTAATATCATTGTGTGGGCTATTGCTTACTCTTGTTGTAGTAGTCAAAGGGCCACAACTTATCATTGGGGCATTTTCTTTTCTCAAAAGCTTCGTATATGGTTAGGCTTTACAACACCTTAACAAAAAAAAAGGAGCTTTTTACACCTATCGATAAAGATCATGTGAAAATGTATGTTTGCGGACCAACAGTATATGACACAGCACATATAGGCAATGCACGGTCTGTTGTTGTGTATGATGTGTTATTTCAGCTACTTAAGTTTTGTTATGGCAAAGTTACCTATGTGCGTAACATAACCGACATTGATGATAAGATAATTAATGCAGCAAGTGAAAAAAATAGCAACATAGAAAGTATCAGCACATATTACACCAAGGCTTTTCATGAAGATATGAGAAGCATAAATTGTGCAGAGCCAACACACGAGCCAAAAGCAACGAAAAACGTAGATTATATTATAAAATTAATTGAACATTTGCTGCAATCAGGCCACGCTTATGAATCTGACAAACATGTGTATTTTAATATAGAATCTTACCATGAATATGGTGCTTTATCAGGAAAAAAAACTGATGAATTGGTTCCAGGTAGCAGAGTTGAAGTTAATGAAAATAAAAAGCACCCGGGAGATTTTGTGCTGTGGAAGCCTGCAAATGATATTGACTACAAACTTTCAAGTTATTGGAATAGCCCATGGGGAGAGGGCAGACCTGGATGGCATATAGAATGCTCAGCAATGTCATATGCTTACCTTGGCAAAGATTTTGATATTCATGGTGGCGGCATAGATTTACAATTTCCTCACCATGAAAATGAAATTGCACAGAGTAAGTCTGCATTTGCTGGATCAATGTTTGCAAAATACTGGATACATAACGGTTTTCTTACAGTAAATGAAGAGAAAATGAGCAAGTCCTTATTTAATATAGTCAAAGTAAGAGATTTGCTAGATAGTGGAATAAAGGGTGAAGTAATACGCTATGCACTGCTCAAAACTCACTACAGAAAACCACTTGATTGGACAGAAAACGTTATTTCTGACGCACAGGAAACCTTAAATAAATTTTATCGGCTATCACGTGGTTTAGATACAATAAATATTGATGAAAGTAACGCAGAGATTTCTAAAGATTTTATAGACGCTTTAAAAAACGACTTAAACATTCCTGAAGCTCTAGCTATATTACATGAAATGGCTGCAAAAATTAACAAAATGAGTAATGAAAGTGAAAAGCTAAAATTAACTGAGAGTTTTGTTAAGAGTGCCAGATTTATTGGTCTTCTTGAGTCAAGTTATGAAAAGTGGTTTGCTGTGGATGTAAATCATCAAGAAATAGAAAGGTTGATAGACTTAAGAAAAATTGCAAAAAAAAATAAAAATTACGATACTGCAGACAAAATAAGGGATCAGTTGAAACAAATGGGGATTACAATTTCTGACAATGAAGATGGTACAACAACCTGGTAAACTCATATGGAAAATTACTTTCTGTTATTCACAGATAGTCTAGTATCATCATTAGTCTTACCCATACATCAAGGTTTTGTGTTCAATACCATGCTTTATTTCAGGTCGTATCACACTCCACTACTGATGTTATTTTTTGGAGTACTAGGATCAAGCCTTGGTGGAATAGTTAACTGGTATTTAGGTAGAATAACAATCTCTATACGAAAATCATACCGCAAACTAGAGAACGAGCATAAAACACCAAAAATCGTAAAAAATCTACTGATTTGTGCAGTTACATTACTTTCATGGGTGCCAGCACTTGGAAGTGTGATTCAAATTTTATCAGGTTATTTTAAGTTAAACCTTTATACCCTTGCCCCTTTAATCATTCTATCTAATTTCTTCTATTTGTTATATCTAATACTTACTTTTGGAGTATAACAGCTATAGTACTACAGCCATTAAAGCCCACTTCTGTCATCCTATGCCCTGATAGAAGCGGAGCTATAAATTAAATGCAAAATTTCAGTAGTCACAGGATGGATGCACCATGAGCTAAAAGCCATTCCACAAGATCCCTATGATCAAAATCAGTGGCATAATGTAATGCTGTCATTCCCCTATTATTCTTAGCATTAACATCTGCTTTGCGTTTTAGTAGCACTCTAGCCGTGTCAAAATTTCCCATAATAGCAGCAAAGTGTAGCGGAGTGTTGCCATTTTCATCTTTAGCGTTAACATCATCCCCTTCTTTAATGAAGTATTTTGTTAATTTTTCACTTCCAATTTTAGCAGCATGGTGCAGTGGAGTTTTATTGCATTCGTTCTTAACACTAACATTTGTGGTGTGTTTCAATAGTGTCTTAGCTAAAGCAACCATACACATCCCATCGTCAATAGAATTTGTATCACGAGCTGAAAGTAACTCCACAAGTTCTTGGTGATCAAAATCAGTGGCATAATGCAATGCTGTCATTCCCCTATTATTCTTAGTATCAACATCTGCATTGTGTTTTAGTAGCACTCTAGCCGTGTCAAAATTTCCCATAATAGCAGCAAAGTGTAGCGGAGTGTTGCCATTTTCATCTTTAGCGTTAACATCGGCACCTTTTTCAATGAGGCATTCTATCGTTTCTATACTTCCACTTCTAGCAACATAGTGCAGCGAAATTCTATTTTGTTCGTTCTTAACATTAACATCTACATTATGTTCTAATAGTACCTTAGCTACGGCAACCCTACCCATCTTAGTAGCAAGATGTAGCGAAGTATCGCCATCTTTATCCTTAGCATTAACATCTGCATTATGTTTTAATAGTACCTTAGCCACGTCAACCCTATACATCATAGTAGCCCAGTGTAACGCAGTGAAGCCACTTTCATCTTTAGCGTTAATGTCCGCCCCTTTGCCTATAAGGTATTCTACTATATCAACCCTTCCATCATAAACAGCCTGATGTAACGGAGTGATACCATATCTGCTCTTAGCATTGACATCTGCACCCTTATTGATAAAATATTGCACTATGTCCAATCCTCCACTCTCAACAGCTGAACACAATGGAGTGCTGTCAGATCCATCCCTAGCATTAACAACACAATTAAATTTATCTGGGTGTTTTTCTTCCATATGTGTTAATACGCACCTAACTGCCTCATAACTGCCACTTTCGGCAAGTGAATGCAACGGTGTATATTTCCATTTACCATAAATAGGATTAAAGTAAAATTCGTCAATTAACTCACCATACTTACTCACATATCCCCAAACAGATGCAACAATAGAATTATCTATTAATACATCATAACTGTTTATCAATTCTAGAGCTTTCCTTAAGACCTCTTCTTCTCGGCCTTTCTCTTGTAATTTTAATCTAGTCACCTTTTGCACTAGTCTGTAAATATTTACTACTCCTTTCCTTAATTTAATCATTGAATATCGATTAAGTAACTCAACAGCATTCCACAACGCTTCTTTATCATTAGCTACTTGCTGTGAAAAGATTTCTTCTATATAAATCTCATTAGGAGAAAAATAGGCCATTATCTCGAGAATGCTCAATGCTTCCGGCCCAAATTTTTTTTGCACTATAGCATCAATTGTAATTTTCCAAGTTATGAAAGTTGCCTTAGCATAACGATCACTTTTATATTCGGACTTAAAGTCAAGTAGCTTCTCTGCTATCTTTTCACACTTTTTCAGATAGCCACCAACTCTAATCCTTTTTCTACCCCTATGACTAAATACAATATTTTCTTCACTAATATATGTAACCGCTAGTTTTAAAGCCAATTGGGAATATTGTAGTTCCTGTGCTAGCTTTTTTATTTCCTTATTCTGTAAATTGTTTTCTATATTCAAAGCCCTTTTAACAAATTCTAAAGCTTCTATTTCATCAAATTCATCTGATTCTTCTATATCTCCTTCTTCTCTTGCTTTCGATTTTTTGTCACGAGGACCATAAGGTTTCTTATGGGGTCTTTGCTTGTTATTTTGCGCTGTTACAGCTGCATGTATTTCATTCAGTGTTTTACTATCCTTATGCTGTTGTTTTGCTATTTTATCAATTCCTTTATTCCCTTTCTTTACCCCTCGTTCTATCCCACATAGAGTGCTGGCCCATAGCTCCACTTTTTGGAAAAATTCTTTTCCTTCTTCTGGCGAAAGAAAACGTCCTTTTATATCTTTCACCCAGTCTGATATTTTCTCCAGAAGGTCATTGCAAAAGATTTCATTGTCACCAACATAGCCAAACTTTTTGGCCAATCTACCACTCATCTCACCTTTAAACAATTCTTTTAGCTGACTTTCATTGGGCAAATTAACCGCAAACACTAGTTCATTTAAAAAGTCTTCGACTTCTTTATCACTGACTTCTCTACCTACCTTACCCTTTATAAAATCCTTATTTTCCTGCAAGTATGAGATAATACTATTATCAAATTTATATCTTACACCATCACCTACATCCAGAAACTCATCTTGTGTGTCTATTCTTATAACTGAAATTTCCTTTTCTTTATTCTTTCCACTCGACATCATTCTCAGCTTTCTCACTTCATGTTGTGCTGAATCTGTGAAATCAAAATCAATATTCGTAACAATAGCAAAATACTTCATCTCACCCTTAAACTTTCCATTACTTTTGATCTTTAAATAAGCAATAAAGTATTTCAACAAATTAAACTCACCACTCTTTGTTAATAAGCTACCTACACTGATTTTTTCAGTTCCATCTTGTTTGTGTTTGACTTGCACAAACCTATGTATTGTTGTTTTATTTTGCTTACATTGGAGAACAACATCATCAAAGCCTGCAGCTGACTTCAATTCTGTAGCTAAGCGGAAAGGACATTTTTTATCCATCACACGCATGAGAAATAATATGAGCCACAACTCTTGATAGTCAATACCATGGCGAGAACATTTTGCCCCCTAAACAGGATGATCTTCAAGCATCCTCAACCTCACATAATTTTAAAAATAGTACCAACAAATGGTAAAAAAGTTATATGTCATGATATACAGATATCGTAGCGTAAATCTGAGAATATCTACGAGATGTGCTGTTATGTAAATAAAAAAATGTGACTAATTACTTAATCTTTCACTCAAAATTGAATTCACGACATCAGGGCTGGCTTTTCCCTTGGTAAGTTTCATAACTTCGCCGACAAAGAATCCGTATAACTTTGTTTTACCGCTTTTGTATTCTTGAACTTTATCTTGGTTGTTATTGATGATTTTGTCGATAACTTCTGATATTTGACCTCTATCGGTTATTTGTTTTAGGCCTTGCTCTTCTATAATTAAAGATGCAGGTTTGCCAGTTTCAAACATACTATCGAATACCTGCTTGCCAAGTTTAGCAGAGATTGTTCCATCAACGATAAAATCTAAGAGTTCGGACAAAGCATTTGCTTTGATTGGGGAGCTCACAATATCAATACCTGCTTTATTCAAACGACCAAAAAGCTCTACGGTTAACCAGGTAACGGCGAGCTTTGAATCATGTTTTTTTATCAATTCCTCAAAATAATCAGCAATTGCTTTATCGGAGGTAATGACGTTTGCATCGTATTCATTGATACCCAATTCCTCAATGTATCGCAGCTTTTTTTGATCTGGCAACTCGGGCAAAGATGATTGAATTAAATCAATTTTATCCTGGCTTACCTCAACAGGTAATAAATCAGGCTCAGGGAAGTATCTATAATCGCTTGCATCCTCTTTGCTTCTCATCACTTTTGTTTTTCCCGAAGCAACGTCAAACAATAAGGTATCTTGACTTATTTCTTCTCCACTTTCTAAAATTTCAATTTGTCTTTGTATTTCATAGTCTATAGCTTGCACAATATAACGTATCGAGTTCAGATTTTTTATTTCACAACGAGTGCCAAATGTACTACTGCCTTTTAGGCGGACAGAAACATTTGCATCACAACGAAGTGATCCCTTTTCCATATCACCATCACACGAACCAATGTAACGCAAAATCTGCCTCAATTTTTTCATGCATTCTGCAGCTTCCGCAGATGAACGGAGATCTGGTTCTGAAACAATTTCCATTAAAGCAACCCCTGCACGATTTAAATCTACATAAGTTTTGCTTTCCTCATGAACGCTCTTTCCTGCATCTTGCTCTAAATGAATTCTCGCAATTCTTATTTCCTTTTCATTGTCGTTGATAAATACTCTACCATTTTTAACTATTGGCTCAAAAAACTGGGTTATCTGGTAACCTTGCGGTAAATCAGGATAAAAATAATTTTTCCGATCAAAGTAAGAATACTTATTAATTTCTGCAGAAAGTGCAAGACCAGTGCGTATTGCTTGCTCTATGCAGTAATAATTTAGTATTGGCAGCGTACCTGGCATTGCCGCATCAACTAGAGAAACTTGAGTGTTATGCTCAGCACCAAATTCCGTTGATGAGCTAGAAAATAGCTTCGTATTAGAAGAAACTTGAGCATGCACCTCAAGCCCAATTACCGCTTCCCAATCCTCTTTCGTCATGTATTTTATTTAAATGATAATCTTAATATTCTGCAAAATTAGCACAAAAAGTCAAAACAAAACTCATGTTAGCTAAGTGGTATGCAGATTGTTTTACCCATAGAAACGGGTTAAATGCAAAAGATTACTTGACAAGCTTCGCCAGCCCTCTTATCATAAAATTGAAGCTATTTATTTATCTTCTCTGTACAGATTAAATGACAAAAAAACTCACGTATCTGGCGTCTCATGTTTAATTTTTTGCACTATGTGCACCTTATGTCTTTATCAAACTTCTACCTACATAAGCTGAAACGCGCTTATAAAGCGTTTAAAACATAAAAAAACGCCAACTTAAAAAATGGATAGTGAATAACTAGCTACCCTAGGGTTTCTTTTGCCTTTTTTTCTGTTTAGTAAATTTCTTAACGTTTATAATTTAGATTAGTTGCGGTTTAAAAGCAACTGAATCGCGGTTATTAAGTGTTTAGAATAAAAAAACGCCATACTTGAAAGTATAATGTAAGTAATTAGCCAACCACGGGGCTTCTTTTGCCTTTTTTTTCGTTTGGTAAATTTCTTAATGTTTGTAGCTAAACGATAACCGTCATCCCGCTACTTGTTAGCGGCCGAGATACCGCGAATGAATTGCGGTATGACGTAGGATTGCTGTCATTCCAGTGCCAAGCACTGGGATCCAGCCTTTATTATTTGGTTGAAATTAAGTCTTCTGGATCCCAGTGTCAGCTACTTGGATGACACCATTCTTTTTCCTGGATTCCAGTGTCTGGGCACTGGAATGACATCCTCCCTTGTGGAGATTGCTCTCAAATCACAATGTTCGTACAGCTATGCAAACACAAAGGTGTCATTCCAGCGCGTGACGCTGGAATCCAGTTGAGCTATTTCAACAAAAATACTGCATTTTGAGATGAACGTCTATTCTCACCAGACTTATTTACAAGTATAACAATTAAAGTCTGGATTCCAGTGTCAAGCACTGGAATGACATCATAGGGGCACTGCCCTTTTGGATGGAAACCAGTGTCAGCTACTTAGATGATACCTTTTTTCTACTTAGTTTGGGTTATGCAAGAAGTCTATTGCATTCCTGAGCAATTTGATTCATTATTCTTTTTGTAAAAAATTTTCTTAACTTTCTCTCCACTTTTTTGGTAAGGTCACTTTAAAGGAAGTCTAATAGATGCTACATAGAAATCCAGATGAGTTTCTAAAGTCTATTCCAAAAGATAAGCGCATAATGTGCCTTGACATGGGAGAAAAGCAAATAGGCATAGCATTTAGCGATAAAATACAGCTCATAGCCACAGCTCATAGCATATATCACAGAAAAAATATGAGCAAAGATTTAGGTTATCTGCATAGAATATTCAAAGAAAATGAATCTGGATCAATGGTAATAGGACTACCATTAAAAATGGACGAGCAAGAAACTAAATGGTGTAAAACTATAATCCAATTCGCAAATAAAATAATAAAAAAATATAAAGTAAATATATACTTACAAGACGAAAGCTTCTCAACATCTATCGCAACTCATACACTAAAAATTACTGGAATATCAATCACAAAATCGAAAAAAATAGATGATAAAATCTCCGCATGTATTATTTTGCAACGAACGTTAGACAAGATAAATACAATCAAATAGTTTTTCCAGATCTGGAAATCTTCAAACTGAATCCCATATAAAAGTTACTCAACAAAACAAGAACCTTTCGTATAAGCATGACAAATTGCTACAGCAAGAGCGTCAGCAGCATGGTGGCATTTTATACTCAAATTTTTAACTATTTGCTTCACCATAAATATAATCTGATCCTTATCAGCATGGCCATTTCCGGTAATGCTTTTTTTTACATAGTTTGCATCATATTCATTCATAGTTAGCTTTGTTATTTTTAACGCTAAAATTACAACCCCTCTTGCATATCCTAAAGTTAGTGAAGATTTAGGATTTTTATTAACAAAAATTTTCTCCACCGCAGCTTCATTCGGAGAGTATAGGGAAATTACTTTCTTTAATTGTTCAAAAATTATATGTAGGCGTTCACCTGTACCCAATTTACCATCAGTTGATATGGTACCGCCGCCCAAAAATTCAATATTATTTTTTTCGTTCAGGCTGATAATGGCCCACCCAGTCTTGCTTATTCCTGGATCTAGACCTATTATTTTAACCACTTAATAAACGCTTAACCAATAGACAAACAAAAATAAAAATATCCAGACTACATCTACAAAGTGCCAATACCAGGAGGCAAACTCAAAGCACAAATGGTCCTGAAGTGTAAATTGGCCTTTCCGTGCTCTAAATAAACACACTGATAAAAATATTATTCCTATTATAACGTGTGCGCAGTGAAAACCGGTAATCATATAAAAATTGGATGTATAAATAAGCTTTTCTCCTGTTTCTTGTAGAGAAAAACTCGCTTCATGATACTCTATTGCTTGCACTATTATAAAAAAAACTCCAAGCAATATAGTTATGGACAGCATTTTAATCATGCTCTTTTTATCATTTTTAAGTAAAGAGTGATTTGCCCAAGTAATTGTTGTACCAGAAAGCAATAATATTAATGTATTCATGAATGGTAGTGACCACGGATCAGGTGGCAAAATTCCCTCAGGGGGCCATTCAACTTTTTTTGCAGGAGAAAACGCCTCAAATAAAAAAACTGGATCAAGCCAGGCTTTAAAGAATGAACAAAAGAACACTATAAAAAATACGACCTCCGAGAGAATAAACAAGTACATTGCAAATTTGAGTCCATGTTTTACAATGGCAGTGTGACATTTGTCATAAATGGCCTCCCTTATTACATCTCTCCACCAATAAAACAGCACCCCTGATACTGCGGAGATTCCCAAAACTAAACAAAACATTCCGACAATTTGTTTATGAAGCGCGCCAACTAATCCAAGTGCAAGAATAAGAATTGCTGCTGATACAGCAATTGGCCAAGGGCTTGGATCCACTAAATGAAAATCATGTTCTTTACTTTTCATAGCATTTTAAAAAATACTTATTAAGGATACAAATTAGCTTAAAATTGTCAATGTTCCTTAGGAAATTGATTGAATCTTGAAAAATTATATGCACCGTTCAAAAAATCTAACACAAATTGTGCAGTTATTCTAAACAACTCAAGCATTCTGCTCTTTTCGTTTTCTCTTGCTCTGCTGCAATATCCATCAACAATATTTTCCAAAATAATGCATCCAGACTTTACTGAATCACTGTAACAAAAATTAAACCAATCCCTATATCTATTATTTTTCTTGAATCTATTTTTCATGCTATCAACGACAGTCTCGTATATAAACATGCAAGAATACAAAACCGTCATAGCCTCATAGGTATTACTATGCGAGATGGATAAAAGAAAATTAGTGAAATTAAAACACTCAAGAGATTTCTTTTCGCGACTTATACCGTACATAGTAAAGTAGTAGTCATATAGCATTCTATTAACAGTCACTACTCTTTGGGCTACTTCAGCAAGCGAGATAATACTACTATAATCTTCCATTTTGGATGCAGTAATTAAGGTGGTACGAATATAATCACCTAAGAACAACGTCTTTTGTTGAGCATAGAATTTGAAGTTCTCTATATTTAGGGTGTTATTCGCTAACTCAACATTAAAAGGATGCTCAATTATATCCTTTAAAAGATTTGACCCGTAACAGCTCCTAATTATGCCACTGAACACTGTAGTTACCGATAAAAGATCAAGTTAACGTAAATAATCCGCTGCTAATATTCTTTGCTAGATATATTAGAGTAATATGCCTCATCCCAAAACATTATTTCTAATTCCAGCCCTTTCTTAAAAAACTCATACATCCTCTTTTTTTCACAGTCACTAGCTTTTTTATATAGCTTATTTGTAATATCAGTAACCTCATCAATTACAGCATTTACTGTTTCGCTACTATAAATGTTGATCCACTCTTTGTATTTGTTATTTTTAACCCCTTTAGTTGTTATCTCATTTACCATATGGCGTATAACGATTTGGTATATGTTAAAGCAAGAATAAGATGCTACTAAAGCTTCATTAACAGAATTGTGATATGCGGCACTCATGAAAAAGTCAGTAAAGGCAGAACAAGCTCTTGACTTTTTGTGATCATCAGATAGATCACAATCTTCAAAATATTTTTTATACTGTTCTCGAACATAAAATGCTCCTTGTGCCAAATTGATTAAACTACTCATCATTTCAATATCATCAACTCTAGCTGCAACAATTAAAAAAGCACGAGCGCAATCTATACAATACAGAAAATCCTGCTGAAGGTAGAATTTGAATTTTTCATAATCTAATGTATTATTTATCAATTCAACATTAAAAGGGTGTTCTTTTATTTTATCAATAAGATCAGAAAACTCTTTTACAATTACGTTGTACAGTTCTCCTTCTATTTCGTTATACACTTTATAAGCCTCACAATAAAAATTGAATATAAAAATTATTACTAATATGGTATAATTATTATGAAAAAGCGTGCTATGCTTTAACAATAAGCTAGTATATAAATATGGGGCTGTAAATCAAAAATTTTAGCAATCTAAAGAAATTTTACTATTACCTTCTATATTGAATTCTCTACGAAGATCAGCAGACAAGTTTATGCTTTCCCAAGAAAATCCACCGTCACTTTCTGACTCTTTACCAAAATGTCCATAACAGGCTGTACGTTTATATATAGGATGATTAAGCGATAAATGCTTGATTATGCCTTTTGTTGATAAATCTATATTATTCTCGATAAACTTTTTAATTACTCTTTCCTCTACCTTATTCGCACCAAATGTATCAATATAGAATGAAGTAGGTTTTGATACACCAATTGCATAAGAAAGCTGCACAAGACAACGTTCAGCCAAACCTGCAAAGACAATATTTTTAGCAAGATATCTTGCCATATAAGCCGCAGATCTATCAACTTTGGTTGCATCTTTTCCGGAAAACGCTCCTCCACCGTGTGGAATATAACCTCCATAAGTATCAACCATAATTTTTCGTCCGGTTAATCCACAATCACTAACCGGTCCACCAATAACAAATCTACCAGTTGGATTGACTAAGAGATTTTCCTCAGGACACATCCATCCTTCAGGTAAAGATGAAACTATGTAAGGGTAAATTATTTCTTTTACTTTTGATTGATCCAAATCCTCAGGGTGCTGTATTGAGACAATAATACTTTCAGCACGTACCGGGAGGTTATTCTCATATGCCAAAGTGATTTGTGACTTTGCATCTGGACCAAGTTTTGCTTCTTTAACTGCGCTCATGATATTTTTCAGAATCGAGTGTGCATAAAAAATGGGTGCCGGCATAAGGTTTTCTGTCTCTGTTGTTGCATAGCCATACATTATGCCCTGATCTCCAGCACCTTGATCCAACCCTATTGCAATGTCATTTGATTGCTCATGCAGCAATATATTTACTTTCACTTTTCTCCAGTGGAACCCATCGTGCTTGTAACCAATATCTTTTATTGTATTCCGTACAATACTTTCAATCCTGCTATTTTTGATGTTAGGCCCAAACACTTCCCCAGCTATAATAACGTTATCTTTGGTGACTAAAGTCTCTATTGCAGCTCGCGCAAAAGGATCAGTAAAAAGGTACTCATCAAGTATTGCATCTGAAATTTGATCTGCTACTTTATCTGGATGACCAGCCGCCACTGATTCACTGGTTACTAAATTTTTATATAAACTCATGTTTTTGCTTATACAATATCAAAACCGCTATAGAAAACACAGTTAGTAACTACTAAATGGTGGGTCTGGGAAGAGTTGAACCTCCGACCTCACGCTTATCAGGCGTGCGCTCTAACCACCTGAGCTACAGACCCCTGATTTATTCAAGCTGAAGCTTTCATATTATCTGTAGGCAAGATATCAATAAAAGTCTTTTTATTTGCTGATCTTCTAAAGCTGACCCAGCCTTCTATTTTAGCAAAAATCGTATGATCTTTACCTATACCAACATTCTTTCCAGGATGGAATTTTGTGCCTCTTTGGCGCACAATTATGTTACCAGGAATAACCTTCCCATTCTTCTTTATTCCTAACCTACGACCCGCTGAATCTCTACCATTACAGGAACTACCACCTGATTTTTTAGTTGCCATATCTTACCTCTTACTTTTGAAGACTAATTTCATTTATACGAAGAACAGTTATATACTGCCTATGACCAGTTTTCCTACGGTAATTTTTTCTTCTTTTCTTCTTAAAGATTATAATTTTTTCCCCCCTGCACTGCTCCAACACTTCAGCTTTAACAGTAGCATTAGATGAATAAGATAAGCCACTATTTGAAATACAAATCACCTTATTGATTTCCACCTCTTTTTTTTCTTCAGCTTCTAACTTCTCTACCTTTATTATACTACCTTCTTTTACTAAATATTGCTTTCCACCAGTCTCAATTACTGCAAACATGATAAATATAAATTATTGTTATTAACTTTAATCGTAAACGATGTCATATACGCTGTCAATATAAATAAAAAGCATGACTTAACGTTCTTTTTGAGCTACTAAAATACTTCTATCTGTTTTCATCTTTTATCTACCTTTTCTCAGACAGTAGACTTCTTGCATAACCTAAGCAGAAAAAAGGCAAATAGTTATTATAGCTCTAAGTTTACCGACACCGTCATGCAAGTAGCCCCTTCTCCTGTCATCCGAGTAGCTTGACACTGGTTCCTTTATGACGATGTCATCCAAGTGTCAGCTACTCGGATGACAAAAAAAGGAGCACTAGGATGACATCATCCTTTTTTGGGATTCCAGTGTCACGCACTGGGATGACAGCAGTCCTACGTCATACCGCCGCGAACCGTCATACCGCGATTCATTCGCGGTATCTCAGCAATAGATCCCGCTAACAAGCAGCGGGATGACGATTGTCGTTTAGCCATAAACATTAAGGAATTTACCAAATGAAAAAAAAGGCAAAAGAAACCCTAGTCATTGTCTATTTTCAGTATTGGCGTTTTTTAAGTCTTAAACACTGCAATTTAGCTGCTTTTAATTGCAACTAACCTACGCTGCAAATGTTTAAGAAATTTACTAAGCAGAAAAAAAGACAAAGGACCCCCGAGTTAGCTAGTCTTTTACTATCTCTGTCGAGTATTGGCATTTTTTGATGTCTTGTAACGCTTTATAAGCGCGTTCAGCTTATTTAGATAAAAATCTAGATGTAGATGAAGTTTTGTAAAGACATACAGTATCTATATACTGCAAAAAATTAAACATAAGACGCCGATACATTAAGTAATCCTTACCTTTTAATCTGCAGATTGGCGAAAGCAAATACAATAGCTTCACTGTTATGATAAGGGGGCTGGCGGAGTTTGTCAAGGAAGTTTTTTTGTTTCTATTCCCAATAAAAGTTTGTTATATGGTTATGCAAGAAGTCTAATATTAAAAATGACACAACAACATAATTAAATTAGACTACTTTATTCTCTTAGTTACTTGCTTTTCTCTTGCTATTGCAAGGCTTTTTTCTGGTACATCCTCAACTATAACACTACCTGCTGCAATTACAGATTCATCATGAATATTAAGCGGCGCAATTAGTGAGCTATTGGCGCCAACAAAGCAATTGCTCCCTATATTCGTTTCATGTTTATTTTTCCCATCATAATTACAAACAATAGTGCCTGCTCCTATATTACTCTCCTGCCCTACTTTAGCATTTCCTATATAACTTAAGTGTTTTATTCTAGTGTTTTGACCAACTTCACTTGTTTTCACTTCCACAAAATTTCCTATTTTTGCCTTATTACCAATTGTTGTGTTTCCGCGTATTCTGGTAAATGGACCGACCTCAGCATTACTTTTAATTAAGCAGTTTTCTAAATGCGAAAATGGCAGTATTTTCGCACCAGACTCTATTTTCACTCCAGTACCGAAAAAAACATATGGGTAAATAACTGAATCTCTGGCAATTTGCGTATCAAGAGAAAAGAAAACAGTCTCTGGTGCAACAAGCGTTACTCCGGAGTCGGTAAAAATTTTTCTTTTATTTTCTTGAAAGTAAAACTCAGCTTTTATAAGGTCATTTCTGTTATTTATTCCCGTTGCTTCTTCTCCACCGGTAATAACGTAACCGACATTTAAATTACTCTTCACTGCAATGGAAACTATATCGGTCAAGTAATATTCATGAGTTGAGCTATTGCACTCTATTTTCTCCACCAATTCACGTAAATTCTTTGCACATGCAACCATTATTCCAGCATTTGCAAGAAATTCTTCATGATTATTTTTATCACTCTTTGCTTCTACGATTTCTCTTAAGGAACCATTCTCAATAATTAACCTACCGTATTCTTTATTGCTTGTCCTAAAACCTAGGCAAACTAGAGCCTTGCCTTCTAAATAACTAATCATTTTAGTTATTGTGCTGCTTTTTATGAGCGGAGTATCCCCATACTGCACAACAACTATGCTTGAATCTGGCAATTCTCTTAGGTTTCTCATCGCAGTTTTGACCGCATCTCCCGTGCCAAGTGTTAATTCTTGTGTAATTAACTGTATATCCTTAAAACACTTTAGTCTTTCAATTAAAGGCTGATCAACTACAACAGCAATATTTTCAGGATTTAACTGTTTTGCATTGTAAATGACATGCTGGAGCATGGAAAAACTGCCTATTTTGTGTAGGACCTTAGGCAAATCTGAATTCATCCGCCTGCCATGCCCTGAAGCAAGTATAACGAACGTATGAGTTTTACTTATCACTTATCTTAAAGATGAAAAATGAAAACCGTAATGATCAAGCCAGCTGATTTTGTTGTCATAAAAGCTCCTCAAGTCGCTAATTTGATATTTTAGCATTGCAAGCCTTTCTATACCAATGCCAAACGCAAAACCGTTGTATTTAGTATGGTCTATTCCAACATTTTGAAATACATTTGGATGCGTCATACCGCATCCCAGTACTTCTATCCATTTACTACCTTTATAACTTATGTCCACTTCCGCAGAAGGCTCGGTAAAAGGGAAAAAACTATTACGAAAACGTATCTTCAGCCCTTTATCGCCAAAGAACTTATTAAGGAAGTGATGAATAGTAAATTTTAACTGGCCCATATTGACATTCTCATCGACATATAACCCCTCTATTTGATGGAACATAGGGGTGTGAGTTGCATCAAAGTCGTTTCTGTATACTCTACCTGCGGCTACTATTTTAATTGGGAATTTTTTTGTTTTTTCCATGGTTCTAATCTGTACAGATGAGGTGTGAGTGCGCAGTACCATTCTTTTATCATCTATTTTATTCTTTAAGTAGAAGGTATCTTGCTCCTCTCGTGCAGGATGATGACTTGGAGTATTCAGTGCATCAAATACATGAAATTCATCTTCAATGTCAGGGCCATCAACTGCCTTAAAACCCATATGTGCAAAAATAAGCTTTACTTCATTTAGAACCTTACTGAGTGGATGGACCTTGCCAATTTTTTCTGGCCTCGCAGACAACGTGATATCAACTGCCTCGTTCTGCAATTTAAAGTTAACTTCTTCGGCTTTTAGTATATTCTCCTTATTCATTATAAGCTGATCTAGCTTATTACGTAAAACGTTGATAACTTCGCCTAAATTGCGCTTTTTTCCTGCGTCTTCTATCTCTTTTAAGTTGTCAAAATAAGCTTTAATTACACCCTTTTTTCCCAAATATGATAGCCTAACTTTTTCTAAATCTTGTAAAGAAGAAGCATTCTCAATTTCGGAAACTGCTTTATCTTCAAGTGAAAGTATGTCATCTAATAACTCTTTATTCATCTTAAAAACGCTGGCTTAAACTTTCATTATAGTGAAATTTTAAATATCATCAACAATCCGAAAAATTGCCCTATTCTGATTATTAATTTATTGACTGATTAATCTTTTTTATTTACCTTTGCGTTGATGAATTTGCTGTATCAACTATGCACAACAGTAATACTGAAACTAAGAATAAGTATAAAATAGAGGATTTACCTAAGCTCTTTAAGGAAAAATCCAGAAACATAAGTAAAGCATTTTCTAGCGAAACAATTAAGATCAGTACTATTCGCTCGAGAAGTATTGAAAGTAATATACAAGAATTTTCATTTGAGCTAACAGCAACAGATAAAGACACCTTTAATATAAGATTATTTCGAATAAACTCTTTAATTAATTTTTTCAAAATCTGCCTTTCCCGGGAAAAAAATTTTACAGCCAACATAAAAGTGCCCAAAGAAAGCAGTGAACTATATAATAACTACTGTAAAACTAACAGTTATAAAACTGTAGAAGAATTCGTAAATAGTGCTCCGCCTCAAATCCTTCTGCAGGGCACAACGATAACGCTACAAACAGACGTTGAAAACATTAACCTGGACAACTTGTACCAAATCGAGTTATTTCTAAATGAAAAGCTACAACATGCAGAAAAAACTGAAAATGAAGACAAAAAAGAACAGAGTGAAACTAACCAAAAAAATGCACAAAATAAACAAATCGTACCAGTTACAGGCTCATTTGGCTTCGATGTAACAAATAATGGAAAACAAGTTACACGTGTTTCGATAGTAGTTGCTGCAATGCATGAAAACGTTTTCTGGTTTAGATCTTTTTTCTGTCTACCCAATTTTTTTAATACGTCACAATTCTTTTCCCAACAATTGCCAAAATTTTCTATACAGAGCAACAATATACCATTTGGTGTTATTCCAGCGTTTGACCAGGAAAAAAGAAACATGGATCCAAGTAGTCAAGCTACTCGGATGACAGGGGGTAGTATAGAAAATCCAATACCTCAAGAAGCAGAACAGAATGTAGGTCAAACTACTTCGCACACAGAGTATTTTAAGGCTAACAGAAAAAAGAAGTCAAAAAAGCAGACCAAAGAACTATCAGAGAAAGAAAAACCATTAGCCATAAAACAAGCACAAAATGATGCTAGAGTAGCTATGATAGATAACCAAATTGAGCACAGGGGGAAAAAACTCGATAAAATATTTATTGAAGTGATGAGTGGATACAAAAATCAAGATCCAGAAACATTTTGCAATATTTTCAGCTCAGTATTCAATATTGTTTACTTTCAAGATAAACAATTACATGCAATATTAGAGCCAGGCGAGATATCAGAAGTATTACAGATACTCGAAAGGCCACAACCTCTTAGTAACTCACTTTTAGGTAAAGAATATTTACAAAAACAAGTATATAGAAAAAAAGAGCAATTGCTTAAATTAGTTTCAGGTGTTTATATACAACAACCTTCTCCACAACATGAAAATACTCCTCATAAATCTACAAACCCTTTACCAATTAAAGATCTTTCACCAGCAACAAATGAAGCTAAAACTCTACCACCTACTAACATTACACTCAAATCATCATTAAAAACTGTATTTTCCTCAAAAAAGGCTTATTTTTGTCTATTTATAATAGTAGCATCTGCATCAACACTTTGCTTATGGCATTTTCCGTTAGGAAAAGTGTCAATGTTAAAAGGATTAGTGCCACCAGAAAAAAGAGAAAGTATTGGGCTAGCATTGAACATAGGGTTACCAATATTAACTGCATTATGTGTTCTGAGTTTGGCTTATTTCATATATTCTGAATATTCTATAGAATCTATTGAACAAGTAAGTGAAAACGATCCCCTTTCTCGCGCCTATAGCTAGTGCAGGCTCAGTTTTCCTACGTCATACCGTCACGGTATCTCTAGATCCCGCTAACACGTAGCGGGATGACGAATTTGTCGTTTTTTAAATTGTCGGTAAACCAGAATTACTTTAACTATAACAAAATAGAAATAAGTTGTTGTAAAAAATTTTTCATGGTAAAATTATTTATTTTCACCATATGTTTAAAGGAATTATCACGGATATCGGGACTATAACTGATACTACCACTCACTCCAACTCTGATCAAATTTTCCATATCAAGACACAAAATTTATCCTCTATAAATAAAGGAGATTCAATAGCTTGCTCTGGTGTGTGTTTAACTGTTGTTGATATAATGAGCGATACATTTACAGTCCAAGCATCTCAAGAAACTATGAAGGTTGCTAACTTAAATACGTGGAGAATAGGAAAAAAAATAAATCTCGAACAAGCAATGAGATTAAGCGATAAGATCGATGGCCACCTGGTTCAGGGTCATGTTGATGGGATAGTAAAATTTTTAACAATTAATCAAAATTTAGATTCTCATGAAATCAAACTATCGTGCCCACAAGAATTAATTAAATTTGTTGCAAAAAAAAGCTCCGTTACACTAGATGGGGTTTCCCTCACAGTGAATTCAGTTATTAATCAGGAATTTACAGTAAATATCACTCCCTATACATGGGAAAATACAACTTTTCAGTACAACAAAGTAAATGATTATTTGAATTTAGAAATTGACATGATCGCTAGGTATTTAGATCAATTGATGCAGCATAAATACAATTAATTTTACAACCTTGTTATTTACAACTATTATATCTTGAAAACCATATAGATATAAAACATGCTTTTCGATAGCCTAATTATCTTCATTGTTGTTCTATGCGTAATAATCTCGGTAACTAGAGGCTTTATAAAAGAGCTATGCGCACTAATGTTTCTATTTTTATCGGTCTTTCTGACAGCTAATCACTATGATTTTTTCGCTCCAAATTATAGTAAATATTTTGATTCTAAAGTTACACTAAACATACTTTCTACAATCTCTGTATTTATTATACTTAATCTTATATTCATGATAATAAATAACTGGCTAATGTACATATTATCACCCATAAGGTTGGGGTTTATCGATAGAGTTACTGGAATCTTTCTCGGAGTGCTTAAAGGAATATTGCTCTCTTATGTATTATTTTTTGCTGTGCACTTATATTGCTACACAGTATATGACAAAAAAGAGGGAGAGTATAAAATAGAAGCAGAAGACATATTGCCTAATTGGATAATAAATTCACACTCTTATCAGGCTTTATTTGTGACAGCAGAAGAAGTAATTGACATGTATGTACCAGAGTCGTTGATACTAAAAATAAAAGAGATCGGTGGAGAAATGGTTGATCAAGAAAAACCTAAAAACAATAAAAAAGAAGAGTAAATATTTATTTATAAATATTTTCATTGGGAGTATTCAAAAAGCCATATGTGTCAGGTTAAGAGCACAGAATTTTTTACTGGAAATATTAATTTTGTTTTAGCAATAAATCAACTTAAGGTCATAATATCTTGACATTTATTTAATGTTGCTATATAATAGCTATGTACATTTTGTGTACTATAGCAATAAAATTACCTTGTAATAGGTGTATTGGACCCGAGGGCAGTACTCGGCGTCTCCACCATGTTTTTTAATTTATATGGGGACGAATAAGGATCGACATGCATAGTAAAGATGGTAGCTTTGCTCGGTTAGACACCACCGCTAAGAGTTCATAATTTAAATGCAAACGATAATTTTGCTGCTGAAGACAATGTCGACGCAATAGCTGCTTAATTTAAGCACTATAACTTCATTGCTATAAGCACGGTTCAGGGAACGCCGGGTAACAGAAGTTCCCCAAAATTTACGTATGTGAAAGTTATATGGAGCAAACAGATTACAAAAAACTGCTTAATTCTGCTAAGTTTCAAGTTATCAAAAAGACTTTAGATGTTATATCAGGTAATGGTTTTATCCCTCACTTAGAAATATTATTTTTCACATATTTTAATGGTGTGACCATGCCAGATCGTTTGAAAAAGTCATACCCTACTCAAATGCTTATTATATTACAGCATCAATTCTATGATTTAAAAGTTTCTGAGGATAAATTTAGCGTCAGTTTGAGTTTTCAAGGAAAACAAGAGCGAATTACTATACCGTTTTTTGCTATTAGTGAGTTTCGTGATAAAATTTCAGGAGATGTTTTAATATTTGACAAAATCAGTATCGACTCTGATAAAGAATACAAAAGTGAAAAATGTACTGAAAAACTATCAAACGGTAGTATTATATCCATAGATCAACTGCGTGATGAGTAACTGCTCATCTTTATAAACAAAAAATATTAATAGAAAAAAGTGGTCTAACTTAAGTAATAGAATAGAGGGTAGATAAATATGCTAAATCTTTAATTATTTATTAACGCAGGTGGCAAAATTTTTCTTACATATCATCAACTTCCTTTATTGAAAAATTCAGAAAAATGTTGTATAATTATTAGTAGACTTTGGTAAAACATATGACAGATTCAGGAATTAGTATAACTTTTGACCCAAAAACTTCACATAACCTTACTAAGTTAGCTGAAATCACCAAGGAATCCGTTCAAGAACTAGCAAAAAGGTTAGTCATCGAAGGAATCGAGTGCGAAGTAGAAGATATTGCGTTATATAAAACTATTAAGGAATGTGAGGATGTAGACTGGAATACAGTACTATCTGAAAGGGAGAGGACATAAACTGAAATACGATATTGTCTACTCAAAAAACTTTACTGAAAGAGATTTTCTAAATCTTCCAAAAACAATAAGATCAAGGATTACAAAAGCGATAAACGAGCGGCTTACAACTGATCCAATTAAATTTGGTAAACCATTACGTGGCAGGCTAAAAGGGTATAGAAGAATAAGGGTTAGTGATTATCGAATTATTTATACTGTAAATATTGCAAAACATAAGGTATTTGTTGCTACAGCAGGACATAGAGACACCATTTATGAGAAGGCTACTTGATAAACATTAAATATATTTTTATACAGCCCTCCTTCCTTCCTTTATTGAAAAATTAAAAAAAATGTTGTAAAATAGCTATAGTAGTAGACTTTGGTAAAACTGATGGTAAATTCAAAAGTTAGTGTAACTTTCAACCCAGAAACTTCGCAGCATCTTGTTGAACTAGCTAGAGCCACCAAGCAGTCTGTTCAAAAATTAACAGAAAAGCTAGTCAAGGAAGCAATCGAACTTGAAGCGGAAGATATTGCATTTTCCAAAATTATTAGGGAGTTAAATTCTGATGATGCAGAAGAAGTAGAGGATAGTGAAGACATCTGGAAATAAGCAATACACCATTAAATATCTAAAGCATGTTCTTAAAAGAAATTTGCCTTCCTTGCCGGAAGATGTAAAGCCAAGTATTAAAGATGCAATAAAAGAGTATCTTGAGACTGATCCTATTGGTAACGGTGTGTTGCTACGCAAGAGATTAAAGGAACATAGAAGAATAAAAGTTGCTGATGATTATCGTATTGTCTACCGTGTAAATACTGTAAAACGTATAGTAATTATTGTTTCAATAGGACACAGGGACAATATTTACAAGCAGGCAATATTGGACCTACTGAAACATTAAATATATTTTTATACACCACTCCTTTCTTTATTGAAAAATTAAAAAAAATGTTGTATAATTATTAGTGGACTTTGGTAAAACATATGGCAAATTCAGGCATTAACATAGCTCTTAGCGAAGAAACTTTAAAGCATCTTGCTGAATTATCTGAATTTACTAAACAGCCCGTTCAAGAATTAGCAGGAAAACTATTTAGAGAAGCAGTTGAGCTTGAAATGGAGGATTTTTTAGTATCTAAAATTTCTGATGAGCGTGATGTTGAAGGTGCAGAAACAGTTGATTTTGAAGATATTAAGTGGGATTAGAGCGTTACAAGGTTAAGTCTCTAAAGAGTGTTGTTGAAAAAGATTTACCAAACCTTCCAAAGATAATAAGGCTAAGAGTTCAAAAGGCTATAAAAGAACGTCTTACAGTTGACCCAATAAATTTTGGTGAACCACTACATCATAACTTAAAAGGATGTAGAAGGCTAAGAGTTGGTGACTATCGTGTAATTTACAGAGTAAATCAATTAGATCATATAGTAACTATCACAGAGATAGGACATAGAGATGATATTTATAAGAAATAAATATCAACATTAATATATATTATACACCCCTCCTTCCTTGTCCATTCTCTACTTTAGGTGGCTTTGCGCAGCTCAAAAAATGAAGTTTTTTTTGGTTCAGCAAAAACAACATTTTGAGTTTGAAAAGGCTAAATACTTGTCTTTTATATAACTTTCGTGTAATAGATATGTATGCATCCAATCATATATCTACTCAATACGTTACTTGATCTTTATAGCTTCATTCTAATATGTTGGGTTGTCCTAAACTGGCTGGTTAAACTTAATATGGTGAACATATATAATGAAACTGTCAGTAGCATAATGCACATCTTGAACCAATTGACATATCCACCACTAAAGATTATTAGAAGATATATACCACCGTTCAACGGATTAGATTTATCTATAATGATATTGCTAATAACAATTCACTTTGTAAAATATACAGTAGCTTACTACTTTAGGTAGATGTTAAAAAAATATCTAAAATCAGCAATATATCTATCCCTTTTAATATATATATATATATCAGTTTTTAGCTATAACTATAAAGATCCTTCCTTAAACACAGCTACAAATGAGGAAGTGACAAATTTAGGTGGAATAGTAAGTTCATATTTAGCTGATATATTGGTTCAATTTCTTGGATTAACTAGTGTTACAATAGCTACAACCATAGTTTACTTGTTGATCTTCAGGCCATCAAAAAGGCTGCTAAAAATTCTCTATTTAATATTAATCAATTTAGGGATATGTGCTATACTACCACAACTTTCGCTAGGCATCACTGCAAGGTACAGACACAGTGGAATAATAGGGAATGCACTAATTAATAACTGCCCGTTTTATATATTTGTGATAGTAACATCAATAGGTCTTGTAGGATCTGTTGGTTGGAAGAGAACAATTTACTCTCTATTCTTCTTATGTAAAAAAATAGCTTGCTTATTTGTAAATGTTCCATTCTTCAGATCACATAAAACTACTGAGTATTCAATTGCACCATTAGTAGTAGAAGAAAAACATAGAACTAAAATCACTACTAAACAACAACCAAAAGAAAGACAGAAAAAAGCTACCGAGGAGGTTTTAAGTGAGTTTAAGTTTCCAAGTATCCATTTACTTTCTAAAGCAGAAGAGTCTTTGCAGAGAAAACAGCTAAATGAAATGGAGAGCAATAAAAATTTATCTCTGCTGGAACAAGTCCTGAGTGATTTTGGCGTGCAAGGAAAAATTATCAGTGTATGCTATGGGCCGGTTGTGACTTTGTACAAACTTGAACCACAAGCTGGCACGAAATCTGCAAGAGTAATTGGCCTTGCAGATGACATTGCACGTTCGATGAGTGCACTCTCTGCACGTATTTCAATAATTCGTGGGCAAAATGCTATGGGAATAGAGTTGCCGAACAAGGAACGGGAAATTGTAATGCTGCGTGATTTGCTTGAATCCCCAGAATACCAAAATGCAAACTTAAATCTCCCAATTGCGCTTGGCAAAGAAATAAGTGGAAAACCAGTTATTGCAGATCTAACTAAAATGCCCCACTTGCTCGTTGCTGGAACCACAGGGTCTGGTAAATCAGTTGCGATTAACACTATGATTCTTTCACTCGTTTATCGATTAAGTCCTGATGAATGTAAGATGATAATGATCGACCCAAAAATGCTTGAGCTTTCAATATATGATGCAATACCGCATCTAATAACGCCAGTGGTAACAGAGCCAAAAAAGGCTGTAGTCGCTCTTAAGTGGATAGTGAAAGAAATGGAAAATCGCTATCGCATGATGTCCTATTTAAATGTGCGCAATGTAATAAACTATAACCAAAGAATCACAGAAGCGATGAATAGTGGAATAGAATTGGAGCGCGTTGTGCAGATTGGCTTTAACTCAACAACAGGCAAACCTCTGTTTGAAAAAATACCAATCAAGATGGAAACATTTCCGTATATTGTAGTGATCGTGGATGAAATGGCAGATTTGATGCTTGTTGCCGGCAAAGAAATAGAGTGCTCTATTCAACGCTTAGCTCAGATGGCTCGTGCTGCAGGAATACACATCATAATGGCAACACAACGCCCATCTGTGGATGTGATCACAGGTGTGATAAAGGCGAACTTTCCAACGAGAATCAGTTTTGCTGTTACTTCTAAGATAGATAGCCGTACAATACTTGGCGAACAAGGGGCTGAACAATTGCTCGGCATGGGTGACATGCTCTATATGGCCTCTGGTGGTAAGATCATTCGAGTTCACGGCCCATTTGTAAGTGATAATGAGGTGCAAGATATAGTTGATCATCTGAAAATGCAAGGTGAGCCAAACTACATGGAGGAAATCACTAAAGAAGATGAAAATTCTTCTACAGAGTCACACGATGAAACGGAGGATGAAGAAAATGACCTCTATAACCAAGCAGTGGCCATCATTCAAAGAGATCAAAAAGTTTCAACCAGTTACATTCAAAGGCAGCTTAGAATAGGCTATAACAGAGCAGCAAACATCGTTGAAAGAATGGAAAAGGAAGGTATTGTCAGCGCTCCAAATTACTCAGGGAAAAGAGAGATATTGGTTGAATAACAATCTTGTAATACCTTAATTTAAGTTTTCGCACTTTCAAAAAGCAAGTCAAACGAAATTATTAAAAGATCAATACATAATGACAATTGATTTAATAATAATTTAAACATTTGGAATGTAAAATTATAATATATTAATTAACTAGGGGGTTAAAAATGGGTATAACTAAATGGGTACTTGGCTTTGATGAGTCAGATATAACAGCATTGCAGGAAAGTCAACAAATTGATGCTGAGCAGTTTGAAAAAGTTTTTGGTGCATTAAAAGAATGGCAAGAAGCTCAAAAGATAGATGCTAAACAGTTTGAAGAGGTATTTAGTGCATTAAAAGAATGGCAAGAAGCTCAAAAGATAGATGTTGAGCAGTTTGAAAAAGTTTTTAGTGCATTAGAAGACAAGATTGGTACTAAGCAGTTTCAAGCTATGCAAGAGCACTTAAACGGCCTGCAAGAAAAAGTGGAAACACTTGCAGAGGCAGTAGCAGATCAACAAAAAATAATGGCAATTTGTATCATAGTCAGTGCTGTTGCCGCAATAGCAATAACTAGTTTTGTTGCATTCTGTATCTATCAGGGAGTTAAGCTTGATAAAGAGAAAAAAAACGACTTATCTAAAGATACGCCAGACGCAAAACTTAATAATGTAGATACTACCGATGGTACTGAAAAACTACAGAATAACTTAAAAGTTGCAAACATATAGCTGCATAACACTTTTCTTGAAAAGGTGTTACGCAACTTGTAACACCTTACTCTTCTCTTAGTCTGCGTAGGTTTTTTTGATAGCAAACATATCACTTTTTAGAAAAATATTTGTATTGTAAAGTTAGTAAAGATTCTGGTTTACTTAAAGTTTGTTAATTGCTATCTTTTAAAACACGATATTTACTATAGCACCATATGCTTAGGGTTTTTTCTAAAATTTTATTTATATTAATGTTTTTGGTTTCTAGCTTTTTTACTGTGCATAGTGCTGAAGCTAAATCTAAGCTCAGTAAGAGATACATACCTCCTGGTAACCCTGGTGGTGCAAACTTTCATACAGATGAGGATTTTGCTGAGTCATATAAACTGTATGAGAAGCGTAGGGAATTGCTCAAGAAAAAAAAATTACAAGATCGAGCTATAAATAAAGAAGATCTAATCAAAAAATTAAAAGAGAAAAAAATTGCTAGTCTTGATAATGAGCCAAATGACATGGAAGCTTGCATAGTCGACGATGAAGAGAGCACTATGATAAATCAGCATGGTATTAATATCGCACGTTTAAGGGGTGCTGTATTTATAGATCAAGAGTCAGTTTTCCAGTATGAAAATAAGCAGCATGAAAGTGAACAACAAGAAGAGAAGAAAGTTACTTCAACACGAGAAAAGAAAGTTTCTCCTATAAATGTCACTATAAAAGAAACTCCATCAAGAAGAACGTGCTCACATGATTCTATTGCTAATTTGGATAACGTAGATGCTTATAGTTTGAATGGTTCAAGTTCATTTGGCAGTGTAGCTGACACAGTAAAATAGTATCACAATATTGGCCATTAATAATATGCTAGATAAAGACCTGATATTGAATGATAATACATATGAATTATCGCAGATTTCCAGGCACAAAACTCATGTTGTAGAAGTTGGAAAAGTAAAGATAGGCGGAAATAATCCTGTAGTTGTACAATCTATGGCGCTTGGCGTGCATATAGATGCTGATAATATAAAAAGTAGCGCAAAACATTATGCAAAAGAGATAACAGAACTAGCGCGTACAGGTTCAGAATTGGTGCGAATTGCCTTGAACTCAGAGGAGGTAGCAAGAGCAATACCTTATATAGTAGAAGAGATAAATAAAGAAGGTTTTGACGGTAAAATATTGGTAGGCTGCGGTCAATATGAGCTAGATAAATTAGTTCAAGATTATCCAGACAACATCAAAATGCTGGGTAAAATTAGAATCAATCCAGGCAATATAGGCTTTGGCGACAAACGTGATGAGAAGTTTGAAAGGGTGATAGAGTATGCAATAATGCACGATCTTCCGGTTAGAATTGGGGTAAATTGGGGTAGTCTTGATAAATACCTTTTGCAAAAATTGATGGATGAAAACTCTTCGCTTAGTAATTCAAGGCCTTCTGATGTTATACTGCGCAAAGCACTTGTAATGTCTGCTCTTGATAGTGCAAAAAAAGCTGAAGAAATTGGTCTAAATTCAAACAAAATAATCATTTCATGTAAAGTTAGCAAAGTACAAGATTTAATTTTAGTTTATATGGCACTTGCAAAATCTTCCAATTATGCGCTGCATTTGGGTTTAACTGAGGCTGGTATGGGCAATAAAGGTGTGGTAAATACCGCAGCAGGGCTTACTTATTTATTGCAAAATGGCATTGGAGATACAATACGGGCTTCTTTGACTCAACGTCCTGGTGAATCGCGTACTAATGAAGTGGTGGTGTGTCAGGAAATATTGCAGTCTATAGGCTTGCGACACTTTAACCCTCAGGTTAATTCATGTCCTGGTTGTGGGCGCACGAGTAGCGATCGTTTTCGTATATTAACTGAAGAGGTGAATGGCTATATAAAAACTCATATGCCGATGTGGAAGAAAAAAAATCCAGGTGTAGAGCATATGAACATTGCTGTTATGGGATGCATAGTAAATGGTCCTGGAGAAAGCAAACACGCAAATTTGGGAATCAGCTTACCTGGATATGGAGAAAAACCTGTTTCAGCAGTCTACAAAAACGGCAAATATTTCAAAACTTTACAAGGTGATAATGTCTCTGAAGAATTTAAGGCAATTATTGATAATTATGTGAAGAAGCATTACACGTAACCTTTCACGGTTAATTAATAGATAAATCGCAAATAAAAAAGAAAATTAAACCTTGTTTTTCTTTTTTCGTTGGGAATGTTCAAAAAAGTGTGTCAAACCGAAAAAAAAGTAATAAATTGATATAAAAAAAATGGAGGTTTGACTGACCTTACCCAGAAAAAGTGGAGAGAAAGTTTGGAATGTTTTTCACAAAGAGAATGATGAATCAAAATGCTCAGGAATGCAATAGTTAATAGTGACGTTGTTTGTTATAAAAAATTTCTATATATTCAAATATAGCAGTTTTGATATGCTGTTTAGAGTGCCGAGAGGTGTCTATTGGTAACTCCCTTTTTAGAGAACTGAAGAAGCTTTCCACAACAGAATTGTCGTAACAACAACCTTTATAACTCATCTATGTTTTTTATGGATAAGAGATATTGATAACCTTGCGAAGTATATTGTGAACCTTGATCACTATGTAATAGTAGATTTTTGGCAGGTTTACGCTTGTTAACGGCCATTAATAAAGAGTCCATAACCAATTGTTTATTTATTGAACTGCTCATTAACTACCATGCGTGAATATAGATCGATTATTGTTGCCAAATATAGCCATCCTTCTTTGGTTTTTATATAAGTAATCCCATACTTTATTTGGTTGATCGACAATAAAGTTTTGGTCTAATATATTGGGAGCTACTGTCCGTTTGTTGTTTCTTAATTTTAAATTTTCTTCTCAATATAGCCTGAATACCATTTTTCTGCATAATACTTTGCACTGTTTTTAAGTTGCAACTTTTACCCAAAGCCTTCAATTCAGCATGAATTTTAGGAGCTCCATATCTACATTTAGAAACTTGATATATTTTTTGAATAGCTGCGAGTAGCTCTTTATTTGCTGATTCTCTACTGCTTATTTTTCTTGTGGTCCACTTATAGTAGCCACTAGCAGAAAATCCTACATAATTCCTGTACTTTATAGCAGTTACTATACTCTTTTATAAAAAAATATTTTACTCTTTTTGACTGGCCAGGGCTTTTTTTTAAATGTCTCTTTCCCTTGTTACTCTTGCTAACTCTCTTTGTAAATCAAACCTCTCTTTGTCGTAAGGAGCCATGTTACCTCTACCTGGAAATGCATCTGCTGCCGACTTTTTTTCGTTGTGTTTCTTTATCCATTTTCCTAATAAACCACCCTTTATTCCTAAATCCTTTGCTATTTTTGTAATTGTTTGACCTGCCTTTCTTTGTTCATTTGCCAGTTTAACAGCTTCCAATTTGAATTCTGCCGTATATTCTCTTGCCATTTCTAATCCTCCAAAATTTTATTTTACCCGAAAAAACTCCTTTCTTTCTCTCCACTTTTTCTGGGTAAGGTCACTTGGCAACAGTTGCTCTACTTTCTCCTTCATCCAATGCTTCCATTGCTTCCATTGCTTTTTTCCTTAAGTCGTAACTATACGCTGCTGGCATACAAACCCCTCTACCATAAATCCATTCTTACCTTATTGGGATTATTATGAGAAGAGCTATAACTCTATGGGAGGGAAGCAAAATCTGGGATTCGGCCTTAATGGCATTAGCGTTGCATCAGCTTCACCCTCCCTGTGAGGTATTTTAGCTCTAATGCCTCACATCATAAAGATACAAGTGTCAAGCTACTTGGATGACAGGGGAGGGAGGCACTGGGATGACAGGAGAAGGTAGTGGGATGACACCCTGACAACCGTCATCCCGCTGCTTGTTAGCGGGATCTAGAGATACCGCGAATGAATCGCGGCATGACGTAGGACTGCTTTCATTCCAGTGCTTGACACTGGAATCCAGCCTTTCTGCAATCTCATCGAAAACGTTGTAACCACTTTCTATGCTAGTTTGCTTGTGAGCAACCTGGATTCCAGTGTCAAGCACTGGAATGACACCGTTATAAAGGAACCAGTGTCAGCTACTTGAATGACACAGTCTTTGCTTAAACCCGTAACGTTCGTACATTTTGCTAAAAGTTCAAATATCAACATCATGCACATTAAGTGCATTGCTATTAATAAAATCACGGCGTGGTTCAACTATATCACCCATTAATATTGAAAATATGGAATCAGCTTCTTCACAATCTTTTATTTCAACCTTTAATAAAGTTCTAGCCTCAGGATTTAACGTAGTATCCCATAGCTGATCAGCATTCATTTCACCAAGACCTTTAAATCTCTGCAGAGTTAAACCTTTTTTACCATAGTCCATTATTATTTTTGCAAGCGTACTTGGAGAAGTGATTCTTATTTCAGTTTCTTGTGACTTTAAAAATGAATCACCATTAAATAAATTACTTATACCATCAAGCAAACTTAATATGTTTTGCATATCTTTGCCTTCAAGCATACTAAGTGCAAATATATATTTGTCTGCCAATCCTTGAAACAATTTAGAGATATGAATTTCTTTTTCTTCATCTTTTATTTCCACTTCCCAAGTGTATTCGCTGTACATTAACTTCAAATACTTTAATATCTCATCAGCCGATGATAGAGCATTCTTTTTACTTAAAATTAGCAATGACTCTAAGAGATTTTGTGGTATTTCTCTATCATAATTTTTGCTAATATTAGAAGTGCTAACGCATTTATTCAAAATAAGGCGCAAGTTGTTAAATTCTGTAGCTGTACCACTTAGTGTTAATCTTTTAACTGCTGAGTTTATTATATACTCTTCAAAAGTTTCGTCATCTTTAATATAAGTGTCTTTGGCATTCTTTGTAACTTTATAGAGGGGTGGCTGTGCTATGTATAAGTAACCTTTTTCAATAACTTCACGCATATGTCTAAAAAAGAAAGTTAGAATCAAAGTTCTTATATGTGAACCATCAACATCTGCATCTGTCATGATGATAATTTTATGATATCTAGCTTTTTCAATATCGAAGTGTTCACTCCCTATTCCAGCACCAATTGCAGTAATTAAAGAGCCTATTTCTGCAGATGAAAAAATACGATCTAAACTTACACGTTCTACGTTTAGAATTTTTCCTCTTAAGGCAAGCACTGCTTGTGTTTTACGATTACGCCCCTGCTTTGCAGTACCACCTGCTGAATTACCCTCTACTATAAATAATTCCGATAACTCAGGAGCTTTTTCCTGACAATCAGCAAGCTTTCCTGGCAGAGTTGCAATATCAATATTGTTTTTGCTTTTAACTAGCTCGCGCGCTTTTCTTGCAGCTTCTCTTCCTTTTGCTGACCTGATTGCTCTTTCTACTATGCTTGCTGCCAATTTGGGATCAGTTTCAAGGATTGTGCTCAATTTATCAGAAACTATACTTTCTACAACTGCACGTGCTTCAGAACTAACTAGTTTATCTTTTGTTTGTGAAGAAAACTTAGGATCAGGCATCTTAAGAGATAAAACACAAGTTAAACCTTCTCTAACGTCCTCTCCAGTTAAATTTACTTTTGCTTTCTTTAAAAACCCTTCATTAGTTGCATAGGTATTGATACATCTAGTTAGTGCAGATCTAAATCCTGCCAAATGCGTACCACCATCTCGTTGCCGTATATTATTAGTGAAACACAACATATTCTCATAGTAGGAATCATTCCATTCCATCGATATTTCCAAGCTGATGCCAAGATCTTCTGCATCTCCTTTCATACTGGCAATTTTAGTTACATGTGTCTTATTCTTATCTAAATACTGCACAAAATTTGCTGTACCAAAATTGTCTTTAGATTGATTGCTCTGATTGAAATGAGATTCTGTATATGGTTCATTGCGCAGATCACGTAAAGTAATGTCGATATTTGAATTTAAAAATGCTAATTCTCTTATACGACTTTCAAGCGTTGAGTAACTGAAATTAATGCCATTAAAAGTCTCTGTTGATGGCATGAACGTGACTTTAGTTCCTCTTTTGTTTGTATTTTCGTTGACTACCTTTAAAGGTTCAATAGACTCACCATCTTCAAAACGCATAAAGTGTTCTTTCTTATTGCGCCAAATAATTAATTCCAACCAGCTTGATAATGCATTCACAACTGAGATTCCAACACCATGTAATCCCCCAGAAACTTTATAGGTATTGCTGTCAAATTTACCACCAGCATGGAGTTGAGTCATTATTACCTCTGCTGCTGATATTCCTTCTTCTTCATGAATGTCAGTTGGAATGCCACGACCATTGTCGGTTACTGATACTGAACCATCTTTATTTATGCTAACTTCAATTTTATCACAATACCCAGCTAAAGATTCATCTATTGCGTTATCAACAACCTCATATACCATGTGGTGCAAGCCAGATCCATCGTCAGTGTCACCAATGTACATACCTGGACGTTTCCTTACAGCATCAAGACCCCTTAAGATTTTTATTGCATCGGCATTATAACTATTTTCCATGGTATTGCTTCGTTTATGAATGTTAATTAATATTACATTCATATATGCTGATTAGCAACATTTTTAAACTGATAACCCATATTAAAAGCACAACTTTACGAATGTTTATTTTTGAAGACAGCAAATAGTGTCATTCCAATGTGTCTTCCATAACTGTACGAACATTCATTTTTGAAGGTAAATTGCACAACAGATGATGTCATTCCAGTGCTTGACACTGGAATGGCTTTGTTGCATCGCTAGCTATGATGGATTAAAGATAAAAAAGATGGAGAATATCAGTAGCTTATTATTCTGGTATTTATAACAAGAACGGTCAGTGAATACCTAAATTTGAGTAAAAGAAATTTCACTACCACTCACTAATCCGGCTAAAATTCAAGAATTTCAATGCTTTAGCTATTTTCAATAGAATTAAATTTATTAATGTAAATAATAAATTACTATTCTTAAATTTGATCAGATTGATTGCAAAAAAACAAGATTTTCAATAGGTTACTTATAATCCTAACTATAGTTAGCCTTTCATAAGTAGCGATGCAACAAAGCCCACTGGAATCCAGAAATTTTGCTTATAACTGAGCTGATGAGCTAAAGGTAGTTGTCTTACGCTAAAACAAACGTTTTTAATTAAGTTGCATAGAAGCTGGATCCCAGTGTCTGGGCACTGGGATGACACCCCACTGGTGGGAATTGCTCCCAAACTACAACGTTCGTACAGTTGTGTGTGTCTTCCCATGGAGATTGCTCTCAAATCATAATGCTCATGCAGTTGCATGCTCGACTAATTAACAGAAAAATCTATAATTCAGTTTACGTATTTTCTTATCTCAGCCAAAATCTTATCAGATTGACTTTCGTCTGAATTTAAATCAGCTGCAAAGTGTGTAACATATTTTCCTCCAGGGCCAATAAGGTACATTATTGAAGAATGGTTGATTTCTTCTTCTCCACCAACTTTGCTAGCATATACTTTATACTTTGCAATTACTTCGTCTATTTTTTCTCTTTCACCAGTTAACATTTGTATTCTGTGGTCAAATTGCTGCTGAAATTCTTTAAGTCTTTCCGTGCTATCGCGCTCAGGATCGACTGTGATGAAGAATGTTTGTAGCTTGTTGTTAGTTTTCTCATCTAACTTTGCAAGTGTTTCTGAAATTATTCCAAGGTTCATAGGGCAAATTCTTTTGCATGAGGAAAACCCAAAGAAAATCATCATGTATTTATCTTTAAAATCACTACTGCGCAAGATCTGTCCGTCCTGATTAATTAAAGAAAAATCTCCGCCTATCTTAACTTCTGCGTTGTGAATCGCTGCTGGGGCAAATATGCCTTTTTTAGTGAAATAACAATAACCTAAAAAAACAACTGCTAATGCTGCTAGCACATTAGATAATAATCTTATAAACCTTACCATTAGAATGCTCTCAGTAAAATTGAATTGTATCTTTATTGGTTAACCTATTCAATATATTTATTCCAAAGTGTATTGTTAATTTTGTCTAACAGTTTCTTATGTTCATCAATTTCTTCACTATTTGGTAAATGTTCTCTGGGAGTTAGATTACGTACTTTATGCTGAACGAATGTGGAGTTACTGTCCTGATTGCATTCATTATCAAACAGAAAGGTTTGTAACCCTCCTGTAAGTTCAACATATACCTTTGCAAGCAATTGAGCATCAACTAGTGCTCCGTGCAATTCTCTATTCTCTAGCGATATATCAAAACGCTTACATAATGCATTCAAAGAAGCAGGTGATCCTGCGAATTTTTTCCTCGCAAGAGGTAATGTATCTAGCACTCTGTCTGAGGAAATTAACCTAGCATTCAGCTTGCTTAACTCCATGTTAAGGAACTTAACATCGAATTCAGCGTTGTGAATTACCAAAATATCATTAGATATAAAGTCAAGAAATTCAAGTGCAACATCTGAAAATAATGGTTTATCTTCTAAAAATTCTTCACTAATACCGTGAATCTTAAACGAGTGATAAGGTATATCTCTTTCTGGGTTAAGGTACCGATGGAATACTTTACCTGTTGGAATGCGGTTAATTAATTCCACACACCCTATTTCAATAATTCGATGACCAGATTCAGTGTCAAGACCTGTCGTTTCAGTGTCAAGTACTATTTCGCGTAGCTTGCTTTCCATTTCAAATAAAACTCATCTTACTTATCATTTGTCTTATCGTTACTTGTCTTTTTATAGTGAATAGAAACAAGCAACCAGCTTGGGTCTGATGAATTAACATTTTTTTTGAATTGCCATACATCCTCAACTTTATTAATAGTGGATGTACTACCTGATATTATATCTCCTTCATTGTTCTTAACGAAGTTAATTTGCTCTGAAAGGAAATATACTGCAATAAACACTGCGTTTTTTACTAGCTTTATTTCTAAAATCTTTTGTGAAACGATAGAAACAATTATAGACTCGTGCACCTCTTTACGATGTTTAATCTTCTCTGCAAAATTATCATATAAGTCTTTATCGAGAAGTGGTTTTAACTGAGACAAATTTCCTTGATTGAAACATTTTATTATTAATTCAAAAGCTATGCTTGAACCTTCTATAAAGTGGGAAATAGAAAAATCTTTGTTTTTTTTTAATATTTGTTTATAAGTAACTTTTATTGAATTTTCATCATTGCTATCAATGTAACCCTCAATGTTTTCTACTACATCTTCTCTACTTCGGCTTACATCCAATACATTAGTTAGCTTTTTTAGGTTGAGGTTGGCTGACCTTCCTAAAGAATTATACAAACGTGAAAAAATGAACGCCGCTAATAAAGCATATATTACAAGCTCTATCATAGTAACTCAACTCCTTGGCATATAAAGTATCCGAACATTATTAATTATTAATGAAAATATGTTTTTCATATCAACTTATAATCAGGTTTGCTATTCGTTTGTAAATGAATATATTATATAAGAAAGTATTAAATATCTCAACTTAATTAAAGGAGACGTAAGAAATGCCACAACAAAAAATGAGAATTCACGGTCAATATGTTAAAGATCTATCATTTGAGAATCCGAATTCGCCATTCCTTTCTTCTAGTAAAGCTCCAGATATTAATGTAATGGTTAATATCAATTCAGCAAAATTAGAAGGGACGAAAAACAAAGAAGAAGTGAATGAAGAAAAATCTTTTCATGAAATTACTTTGCATATAGAAGTCAAAGCAACGGTAAAAGATGAAGGCATAAAAGATGGTGTAGCTTTCATTTGTGAGACGAAATATTGTGGCATTTTTTCAATAGAAAATTTAAAAGAGTTGAGTGAGGAAGAGGTAAGACAAGCTTTGTTTATTGGCGGACCTACTTTTCTTTTCCCTTTTGCAAGAGAAATAATTGCAAGAGTTACAAGTAGTGGTGGATTTCCCCCACTGATGCTAGATCCTATAGATTTTGAAACTATGTATGAGCAGCAAGGTCAACAACAAAAAAGTAACGGTAGTAATTCCAATTTTAACTAATATAGTGTGATAGGATGAACAATTCTTTAAATGCAAAAACGACTTTAAACATTGACGGGAAGTCATACAACTATTTTAGCCTAAGTAGTGCTAGTGAATTTTTAGGAATAGATGTGACTAAATTGCCTTGCTCACTTAAGGTTCTGCTTGAAAGTTTATTGCGCAATGAAGATGGAGTAAACGTAAAGCTAGATGACATAAGAGTACTAGCAGACTGCGTTAATAAACACACTAATCACGAAATTAGCTATAAACCAGCAAGGGTGTTGATGCAAGATTTTACAGGGGTTCCTGCTGTTGTTGATCTAGCTTCAATGCGGGACTATGTTAAGAAAAATGGAGGAAACCCAAGCAATATAAATCCGTCTGTACCGGTTGATCTTGTGATTGACCATTCTGTTCAAGTAGATAGTTATGGAAGTGTTTCCGCATTCAGTAAGAATGTTGAGTTAGAAGTAAAAAGAAATTTGGAGAGATATCAATTTTTAAAGTGGGGAGAATCGTCCTTCACAAATTTTAGAGTAGTGCCGCCTGGCACAGGGATTTGCCACCAAGTGAACCTTGAATATTTAGCGCAAGTTGTGTGTAATAATGATGGAGTCATATATCCTGATACTTTAGTTGGTACTGACAGCCATACTACAATGGTTAACGGGTTATCAGTTCTTGGTTGGGGTGTTGGAGGCATAGAAGCTGAGTCTGTGATGCTTGGTCAACCAATTAGTATGGTGATTCCAGAAGTAGTTGGATTTAAATTAATTGGCAGACTGCCGGAAGGAGTAACTGCGACTGATTTAGTGCTGACGGTTACCAATATCCTAAGAACAAAAGGCGTTGTTGGTAAGTTTGTAGAATTTTATGGTGATGGTTTAGATTATTTATCTTTGGCAGATAGAGCCACTATAGCAAACATGGCCCCAGAGTATGGTGCAACTTGTGGGTTTTTTCCAATTGATCAGAAAACACTCGATTATTTACATTTAACAGGGCGACCAGAAAAGCTGATTAAGTTAGTTGAGGCTTATGCGAAAGAGCAAGGATTGTGGCGTGGCAATAATGAGTTAGCATTTTTTGACGCACTAGAACTTGATTTATCGAGCGTGAAGCCAGTAATGGCTGGTCCTAAAAGACCACAAGATAAGGTTTTTCTTTCACAAGTGGCAGAGTCTTTTTCTAAATCATTTTCAGTTAATGAGTCAAAGGAAAGCGATAAACTCCAAGATGGAAGTGTAGTTATTGCAGCAATAACAAGCTGCACTAATACTTCAAATCCAAGTGTGATGATTGCTGCAGGTCTTGTAGCTCGTAATGCAATTAAACTTGGATTAAAATCAAAGCCTTGGGTTAAAACTTCTCTTGCTCCAGGGTCACAAGTTGTAACAGAATATTTAGAAAAGTCTGGATTGCAGGTAGATCTAAATGCTTTGGGTTTTAATCTAGTTGGATATGGTTGCACAACTTGCATTGGGAATTCTGGTCCACTTAATAAAGATATAGAAGATGGCATTAAAAACAAAAACTTAACCGTTGCTGCAGTTTTATCTGGCAATCGTAACTTTGAAGGAAGAATTCATCCGTTAGTCAAAGCTAATTACTTGGCATCTCCGCCACTTGTTGTTGCATATGCACTTGCTGGTACTGTGCAAATTGATCTGACAAAAGATTCAATATGCAAAGATAAGAATGGAAATGATGTCTATCTCAAAGATATATGGCCAACAAACAATGAAATCGAAGATTGTGTTAAAAGTGTGGTAACACGTGAGATGTTTATACAAAAGTATAAGGATGTTTTTTCTGGTGATGAACATTGGCGGAAGATAAAGTGTGAAAAAAGTGAAATCTATAATTGGGATGCAAACAGTACTTACATACAAAATCCGCCTTATTTTGATAACTTATCACCTAAAAATAATAAAATCGATATAAAGGGTGCACAAATATTAGCAATGTTTGGCGATAGCATAACTACTGATCATATTTCCCCTGCGGGAAATATTGCCTCGAGTAGTCCTGCCGGTCTATATTTAAAAGGGCTTGGAATTGAACCACGGGATTTCAATTCATACGGGTCTCGCCGTGGTAATCACAATGTAATGATGCGTGGGACTTTTGCTAACATTAGAATAAAAAATGAAATGGTTAGCACCGAAGGTGGATATACAAAATATATTCCTTCTCAAGAAACTATGCCAATTTTTGATGCGGCGATGCGCTACAAGGAAGCTCTCATCATTGTGGCAGGAAAGGAGTATGGCACAGGTTCAAGTAGGGATTGGGCAGCAAAGGGTACTTTATTGTTGGGGATTAAAGTTGTAATTGCAGAAAGCTTTGAGCGTATACATAGGTCCAACTTAGTTGGTATGGGTGTTCTTCCACTTATATTCCAAAATGGAATAACCAGAAAGATATTTGATGGTAGTAAGGTAATAAGCATAAAAGGTGAAATAGTGCCAGGTGGAAATCTAGAATGTATCATCAAAGGAAAGGATAATTCTGAACAATCAATTCAACTCAAATGCTGTGTACAAACCGCAACTGAGACTAAATACTTGATGTGTGGTGGAGTGTTGAGCTACATACTTGCACAATCTTTTTGATTTAGTGAAGTTATTGCATGGACTTCTTTTAGCCAGCCCTGATCCCTTTGTAAATAGCAATTTGCTCTGCACAAAGTTATGATATAATTTCACCATACATATGGTGTCGGAGTATTTTTTGGAGATAATTATATATGATAAGCTCTATACAAGAACCTAATGAACTCAGAAAACGTTTACAAGGATTTTATCGTACTGATGAAAAGAGTTATATACGTTATCTTGTAGAAAAAGCAGAGCTTTCGGCTGATTCAAAAAATAGAATTTATAATATTGCAAAACAAGTTATTGAAAAAATCAAACACAATAAATTAAGTATTGTAGATTCCTTTATGCAGCAATACTCGCTTTCCAATGATGAAGGAATAGCATTGATGTGCCTTGCTGAATCACTACTTAGAATACCAGATGATTATACAATAGACGAAATAATCAAAGATAAAATTGCCAATCAGGAATGGAATAAATATTTAGGGCACTCTTCTTCGTTGTTTGTCAATGCTTCCACATGGAGCTTGATGATAGGTAGCAGTATATTGAGAGATAATGAAGGCGATTCGAAGTTCTATTACGCAATTTCTAAGTTACTTAAGAATTTAGGAGAACCGATCATTCGCAAAGCAGTAAAACAAGCAATGTCTATGCTTGGTAATCATTTTGTTGTTGGAGAAACCATAGAAGAAGCTTTAAGGTATGCAAAACTAGATGACAATAGTAAGTTTTTATACTCTTTTGATATGCTTGGCGAAACTGCTCACACAGCTGAAGATGCAGAAGAGTATTTTAATTCATACATGCACTCAATAAAAGCTATAGGTGAATCCACTGAAATAAATGATTGTTTTAAATCGCATGGAGTTTCAATCAAATTGTCTGCGTTACATCCACGTTATGAATTTGGTCAATTCGATAATATAGCTGAAGAGTTGAGAGCTAAACTGCTAGAGCTTTGTCATGAAGCAAAAAAATACAACATTTCATTATGCATAGATGCAGAAGAAACAGAAAGGCTTGAAATGTCCTTAATCTTGTTTGAACAATTACGGCTTGATGAATCACTTTCTGAGTGGGAAGGGCTTGGCTTGGCTGTGCAAGCATATCAAAAGCGCGCTTTATCTGTTCTTGACTTTGTTGAAGATGTTGCTATCCGATCAAAGCACAAAATTATGGTGAGGCTTGTAAAAGGTGCATATTGGGATTCAGAAATCAAGCGTACGCAAGAATTGGGATTAAATGATTACTCAGTATTTACAAGAAAAAGCTATACTGACGTATCTTACTTCGTGTGCGCACAGAAACTTTTGAGTAAACCAAACAGCTTTTACCCATGCTTTGGAACTCATAACGTCTATACTTTTGCTTCTATCATGGAACTTGCTGATAAAAACCACCCTGGATTTGAATTTCAACGCTTACATGGAATGGCAAAAGACTTATATGATTATGCAATGTCAGAGCTTGCAACAAATGTTAGCTGTCGTGTCTACGCACCCGTTGGGGAACATAGTGACTTGTTGCCTTATCTTATAAGACGCCTTCTTGAAAATGGAGCTAATAGTTCGTTTGTTAATCAAATAAGTGATCCTAACGTTAAAATCGATGAGTTAATTTCAGATCCACTGGAAAAAGCTATAAATTTTAATTATGAACCTCATCCAGGCATTCCATTACCACAAGATATTTTGGGACCAGAAAGAAAAAATTCCTTGGGGATGGATATTAGTGATTCTGTGATAGTCTCACAATTTGCAGATGATATAAAGGGTTTTAGTGAAAAAAAGTGGCAAATTGGACCAATAATTGATGGAAAAGCACTATTTGATAATGCTGAATTTATCGAAGTAGTGAATCCTGCACATTTGGAAAATGTAATTGGAGAAGTGTCAAGTGCAACAAGCGATCAAGCTTTAAACGCTCTTGAAATAGCACACAGTGCTTTTGCTAAGTGGCAGAATGTTTCAGCAGAAGAGCGCGCTAAATGCCTTGAAAAAGCTGCAGATTTGCTTGAGGAAAGGATGAAAGAGTTAATTTACATTCTGATTGTGGAAGCAGGAAAAATTTTATCCGATGCAATAGCAGAAGTAAGAGAGGCAATCGACTTTCTGCGTTATTATGCAATGATAGCAAAAAATGAACTGAGCGACTGGAAAAAATTGCCGGGCCCAACAGGTGAAGATAACTTCATCTTTTTTGAAGGCAGAGGAGTTTTCTTATGCATATCACCGTGGAATTTTCCGCTCGCTATCTTCATTGGGCAGGTCTCAGCTGCACTTGCAGCAGGTAATGCAGTGCTGGCAAAACCGGCAGAGCAAACGCCGATTATTGCCTACGAAGCTGTTAAGATACTACATGAAGCTGGGATACCAAAGAATGTGTTACACCTCATTCCTGGGGATGGTGGATATTTAGGCAAAATATTAGTTCCAGACAATAGAATTGCCGGAGTAGCTTTTACTGGCTCAACACAAACTGCTCAAATAATCAATAAAATGCTTGCAAATAGGGATGGTCCTATTGTGCCACTTATTGCTGAAACAGGAGGGCTCAATGCTATGATAGTTGATAGCTCTGCTCTTTTAGAGCAAGTGGCTATGGATGCTTTGCTTTCTGCGTTTCGTAGCAGTGGTCAACGCTGTTCTGCACTTAGAGTGCTGTTTATTCAAGAGGACATAGCAGAGAAGCAGATAAAAATGATATGCGGTGCAGCGCAAGAACTCAAGATTGGTGACCCAATACAACTTAGTACTGATATTGGTCCAATAATTGACAAAGCATCTATCGATATGCTAACTCAACATACGCAAAAAATGTCAGAGGACGAAGATTCAAATCTGTTATTTAAAGTACCCATGGATACAAATTCTCATAATGGTTATTTCTTTCCTCCATATATTTATGAGATACAAAAAATTTCGCAATTAAAGCAAGAAGTATTTGGTCCTATTTTACATATCATACGTTTTAACAAGTCACAATTAAATGAAGTTATAAGTGATATAAATAGTACTGGATATGGGCTTACGTTTTCTTTGCAGAGTCGTATACAAAGTCAAATTGACACTATAAGTAAAAAAATATCAGTTGGAAATGTCTACATCAACCGTAACCAGATAGGTGCAGCAGTTGGGATACAACCATTTGGTGGTAGAGGACTATCTGGCACTGGGCCAAAAGCTGGTGGTCCTCATTATTTACAGCGTTTTTCTACAGAAAAAGTTGTAAGTGTTAACACTACAGCATTTGGTGGTAACACTACACTTATGTGTTTGGATTAATTTGCGGGCCCTAATTTTTCTTACCCCTAAACTAGACGTTCGTGCAGTTATGTACACAGCGCTAAAACCCGAAAAGGACCAGCTCATGCACTGAAATAAATCGTATCCGTTCAGCCAATGGCGTCAACTTAAGAACTTTCATTAGCAAACTCTCCTAAAGACATGATGGCGTTTAGGCTTATCTACTTTATTGCGGCTGTCCCGGTCGGATTTTAACTTTAGCGCGTATACTTAAAAAGGGCTTGAAAGTTTTTTGGCGCAATAAGTACCTGATAGAGTTTCTGTCTCATTACACTAAATAAAACTGAAAAATTTAAACGATACTCAGTAATTTGATCTGGGTTCCAAGGCCCTTGTGCATCACATATATGAAGCGATAATATATTGCACATGACCAAGTTTGCCCAAAATTCTTGTAATACAGCCTCTCCAGAAAAATTCTCTAACTCTGCTCCTACTTTGAGTCGTTTATAGCACTCCTCTATGTGCCACCTTAACACATAAGCTTTGCTCCAAAGTCTCGGTCAAAAACTCTGTTTCTCAGTTGGCTAATGTCAGCACTATAACTCTTACTTTCTGTCCTTTCATTTTATTTTTTAGCTTTTCATTTTCTAATATAAAATCAAAATCTAATTCGCCAGCGTTCCCATAGCTTACTATAATTTCTTTTTTGCAAGCGAAAAATAAAATCTACTTCCAAATTATAATGCTGCTGAATGAATTTTACTGAAGACGATCATAGATAAATAATAATTTCTCTTGATTTAATAAACGCATTTGAGTGATAACTTCGGGTAATTGCTCTGCCGCCAACGTTTGTTCACCTATATTCCAAGCTGCAAGACGAGCACTGCAAATCAGCGAAGTACACAAATCAACAAACAAATTGCCAATGGTGCCTGTTGTTCCATTTGGTTCAAACTCGGATACAATTTCCCCAGAGCTGGGTAATCTCATACCAGAACCATCTGCTGCAATAAGTCTATAGCCTCTCCAACTCAGGTTCATCCTGATAGGCTGTTTGGATGCTTAAATTCTTGAAAGCCTGTATGGCAAATCTTATATCTTGCTTTAGAAAAAGCTTGCTTTGAGGGTACATGTCAATGGCTCCATAAGTTCACATTCTATTCCCAAACTTTTTTTAACTAACTTTAAAATCATAGAAAATACTGTCGAAAAAGGAAGTTTTCTTGTTCGTGTAAAACTCAACACAATGGATTTTCTGAAAAGTTTTCGAGTATATTATATTTTTAATTTGTAGAATAAGGTTTTTTCCTTTTTGCATATTTCACCTAAAAAGGACACATTTTAGACTTCTTTGTTGAAATAAAACAGAAACAAAAGTGCTGTCCCTTGCACTCTTTGGATAATTTAATGATAAAAAATTTGGAGAGAAATTTTATACACAATCTCTGACATTTTTCCTTAAGTTGACGCCATTGTGTGAACGGTTACGGTTTCCCGTCTTCACCATGCTATATAGAAAAAAGTCTGGATTCCAATTTGCATGACAATATGGAGTATCTGCTTCTTTCATCCCAGTGGGATCTTTTATTCCATTTTATCAACAGTTTGTTTTGCAGTATCAAACAATTTTAATCCTATAATCCCGAATGTAACTAAAATAAAGCATATTACTTCGAATAAATTAACTGGTTCATCAAATAGGTAAACTCCAAGTATCGAAGCTCCTATAGCGCCCACTCCAGTCCAAATTGCATAGCATACTCCGATAGGTATAGAACGTGTAGCGAGCGAAAGTAAATATGTACTAAGAGCCATGGAGAGTATGCTAATTATTGATGGTACGAGATGAGTAAATCCATAACTATGCTTAAGTGTTATGACCCAGAACACTTCAATTAGTGACGATAAGAGTAAATATATCCAATTCATGCATAAATTTTTAGGTTTAAATAGAGAGCTTTAGCCCTATGCTTCCTATTACAATTAAAACGATACATAAAACTTGAGATAAATTAATATTCTCTGTGAAAGTGGTTGCACCAATTATAGTTATTCCAATTGTGCATATTCCAGAGGAAACTGCATAGCATACCCTAATAGGTAGAAAGCATGCTGCAAGAGATAAAAAGTAAATGCTAATGATCATAATTACCAATGTTGCAATCGAAGGCACAACTTTAGTAAAACTGTTACTAAACTTTAGCGTTACAGCCCACAGTATCTCTAGGATACTAGACAGCAACAAATACAACCAGCACATTTTCGTAACATTTCAATCTTGTATTGTAACAGAAATTGTTAGTTAAAACTACACTAAAGTGCAATAGATCTCTCTTTCGGAATTGCTTTAATATCAAACTTAAAACAACATCCTAAAAAACTTTTCTACGAAATTCAATTCCTGCACGTCATTTGCTGCATAAAGTGGTGTAGTTTGTTGCTCAATACCTGGTATTTCTACAAAAACTTTGCCCACTTCTTGACCTTTTTTAATGGGTGCAGGTATCATATCTTTATATTCAATACGCACCTTAATTTGGTCATGCAATTTGCGGTTGTAAGTTATGGTAACATCGTTTGCAACTGTAATAGGCACTTTTCTATCTTTTCCATAGAGAACATTTACTTCCTCAACTACGCTGTCTTTAACGAATATTTTCTTAGTGTTAAAATGATTTAAGGAGTATTGTATCAATCTTTTTGCTTCTTCTATTCGCTCTTTCTCAGTGTTTAAACCATTTACGACAGCAAAAATTCTCCTATCATTTCGTTTTGCAGATGCTACAATGCCGTAACCACCAGCATTTGTATAACCGGTTTTTAAGCCATCAACCCCAATATCGTGAAAAAGTAGAAGATTTTTATTCTTTTGTACAATTTCATTATATGTCAAATATTGTTCGGAAAATAAATCATAATATTCAGGAAAATCGGTGAAAATCCTTTTTGCCAGCATTACCAAGTCTTTTGCGTTCATAAAATGATCTTCATCTGGCCACCCGCTTGAGTTGACAAAATGACTGTCATTCAGATTCAAATTTTGTGCAACTTCATTCATTTCAGCCACAAAATTCTCTTCTGATCCTGCAATGCCCTCGGCTAGTGTTATGCAGGCATCATTGCCTGAGACTATTGTAATTCCTTCAAGTAATTCCCTCACCGTAACGGATTGACCTTCTTTCAAAAACATAGAAGAGCCTCTCCTTTCCCACGCTTTTCTACTTACTCGAAATTTATCCTCCATGTGTATTATTCCAGCTTTTAGATAATCGAAGGCTATATATAAAGTCATTAGCTTGCTCATTGAAGATGGGGCCATTTTTTCATCAGAATTATGGTCAAAAATGAATGAGTCTGAAGCTAAATCTAAGACTACTGCTTGCTTTGCTTTGGTTCTAAACTGGTATGAGTATGAAGAAAAAGGAAGTATAAAAACTAATAGCAAAATTACCAATCTGCTTAACATATCTATAATTTTAAATTTATAGTGTACTAATTAATAGTATAATTTTACAGGGGCATTTCAATAGATCTCTTGCATAAAAATTCCTTGACAAACCTCGCCAGCCCCCTTATCATGAAACTGAAGCTATTTATTTATCTTCTCTGTACAGATTAAATGACAAAAAAACTCACGTATCTGGCGTCTCATGTTTAATTTTTTGCACTATGTGCACCTTATGTCTTTATAAAATTTCTAGGTTTTTACCTAATATAAGCTAAAATGCGCTTATAAAGCATTTAAAACATAAAAAAACGCCAACTTAAAAAATGGATAGTGAATAACTAGCTACCCTAGGGTTTCTTTTGCCTTTTTTTCTGTTTAGTAAATTTCTTAAACATTTATGACTAAAGGTTAGTTGCATTAAAAAGCAGCTAAATCGCGGTTATTAAGCGTTTAGAATAAAAAAACGCCATACTTGAAAGTATAATGTAAGTAATTAGCCAACCACGGGGCTTCTTTTGCCTTTTTTTTCGTTTGGTAAATTTCTTAAATATTTATAGCTAAACGACAACCGTCATCCCGCTACGTGTTAGCGGGATCTCTTGTTAGCGGCTGAGATACCGCGAATGAATCGCGGTATGACGGTTCGTGACGGTATGACGGTTCGCGGTGACATGACGATAACCTCGTCATCCCGCTACGTGTTAGCGGGATCTATGTTAAGGTATGGCGGTTAAATAAGGGATCTATGTTAAGAGATACCGCGAATGAATCGCGGTATGACGGTTCGTGGCGGTATGACGGTTCGCGGTGACATGACGATAACCTCGTCATCCCGCTACGTGTTAGCGGGATCTATGTTAAGGTATGGCGGTTAAATAAGGGATCTATGTTAAGAGATACCGCGAATGAATCGCGGTATGACGGTTCGTGACGGTATGACGGTTCGCGGTGACATGACGATAACCTCGTCATCCCGCTACGTGTTAGCGGGATCTATGTTAAGGTATGGCGGTTAAATAAGGGATCTATGTTAAGAGATACCGCGAATGAATCGCGGTATGACGGTTCGTGACGGTATGACGGTTCGCGGTGACATGACGATAACCTCGTCATCCCGCTACGTGTTAGCGGGATCTATGTTAAGGTATGGCGGTTAAATAAGGGATCTATGTTAAGAGATACCGCGAATGAATCGCGGTATGACGGTTCGTGGCGGTACGACGGTTCGCGGTGACATGACGATAACCTCGTCATCCCGCTACGTGTTAGCGGGATCTATGTTAAGGTATGGCGGTTAAATAAGGGATCTATGTTAAGAGATACCGCGAATGAATCGCGGTATGACGGTTCGTGGCGGTATGACGGTTCGCGGTGACATGACGATAACCTCGTCATCCCGCTACGTGTTAGCGGGATCTATGTTAAGGTATGGCGGTTAAATAAGGGATCTATGTTAAGAGATACCGCGAATGAATCGCGGTATGACGGTTCGTGGCGATATGACGGTTCGCGGTGACATGACGATAACCTCGTCATCCCGCTACGTGTTAGCGGGATCTATGTTAAGGTATGGCGGTTAAATAAGGGATCTATGTTAAGAGATACCGCGAATGAATCGCGGTATGACGGTTCGCGGCGGGATTCCAGTGTCTGGGCACTGGGATGACAGGAAAAGGGGCTACTTGGATTACAGCAGATCACCTCTTCACAAAGATTTTATCAGTAATACGCATATCAATAATACTCCAATCGCTGAAAGTAAAATCAGTTGTATTGTGTAAGTGGTTTAAATAGTCCCATGCACTATAAGGGTTATCTTCAGGCAGTTTTACTGTGGAATCGTTATCAAGTATGATATTCCATCTTCTATTCCCTATATAAGCAAAAGAAGAAATGTGGTCACTTAATTGAGTTTTACTCTCTAACACATCTTTAACAAATTCTAGGTTTGATAATGAGTTTTGTCCTGTAATTACAACAAGATCATCTACTAGATAGTCATCTACGATCACTTTACCTTCAAAATCAATTACCGAGGTTTTGTTATTATCTTTCCAGAGAGCAAACGGTTTATGCTCATCTATATTAATGTGTAGAGTATTGGGCAAAATTCTGTGAACTCTTACGTGTTTTATCCATCTGCTTACGGATTGTATGTTACCGGCAAGTTTTGAAAGTGATATATACAGGATAGGTTGCGTTCTATCTGTCAAACTTAGAATATCCTTTTTGTTTGTAAATTTATTGCCGCTCACGACTACTTCGTCGATTGAAAATCCACTACTGAGTAATAAACTAGATAGGCAGTCATTGTACCAAGTAAAGTAGTAATTAAATCGATTTATTATTTTATCAAGTGAGCTGTAAAGTATTAGCGTAAGAAAAAGTGCTGTGATAACAACCAAGGCACACTTACGCAAAAAACTCCTTTGGCTTCTAGTAATACTGCTCAACATGACTTAAATCCCTAATATTTTTGTGCTGCAAACTATCTTCAATAATAATTTTAACTAATTCATTAAAATTGATTCCTTTTGCCAATTTTGCAATTTCTGGCACTAACGATAACTCAGTAAAGCCAGGATGTGTATTAATCTCAAGCATTTTTAAAGTGTTATTTTTGGGATTATAACGGAAATCTGAGCGGGAAATAGTTTTGCATCCTAAAAATTGATGTATTTTCAGTGCGTGTTCCAAGGTCATTTTATATATATTGTCAGGAATTTTAGCAGGAAATATATGTTCTGCAAATCCATCTGTATACTTTGCTTCATAATCATAGAATTTATTTTTTGGTCGTACTTCTATAGTGCCAATTGCTTCATCCAGCAATACAGCAGTATGTAACTCTATGCCCGGTATGTATTCTTCTACGATCATCTTTTCCATTATAGTAGAACTATTATTTTTCAGTTCTAAGTAATCCTCGTGCGAGAAAATTATGTACACTCCAATACTTGAACCTTCATTAATTGGTTTTAAGACGTACGGATAATCGATTTTAATATTATTTTTTAGTACATCTTCTCGGCTAATTACATAACCTTTTGGAGTGTCGATATTAAGGGATCGAAATATATGCTTTGACATCACTTTATTTATAGCAACGGCAGAAGCCATAACTCCTGAGTGTGTATATTTTATACCTAAGATTTCCAATAAACCTTGAATGCAGCCATCTTCACCATAAGGTCCATGCAGAGCGATAAAAGCAAGGCCCGGATTAATTTTTTTAAGCTTTTCAGCAATATTGCTGTCAACATCTATTTCTATTGCATTATATGAAAGGCTATCGAGCGCCTTCTTCACTGCTTTTCCGCTCATAAGCGATATTTCTCTCTCACAAGAAAATCCACCACTTAAAATTGCTATAGTTGGAATCATAAGCATTCTATGTTTTGCTATATAGCATACATAATGGTTACATTAAGCTTATTAAATACCTACTTTGGCTAACTATAAACTTTCTTCAAGCACTTTTTTTATCCACTTCAAATAGCGTGCTCTGCAACGGTAGTGGCGTGTTTGCTGCACCTTTATACTGTTCACAGATAAGCTTTTCTAAATCCTCAGCAGATTGTTCTTTTGCTTCTTCTTTTTTCACTACTCCACTAGTTACTAAATCAATTAAGGCTGTAGTGTGTATTATCATTCGATTATTTAGCTCAAATATCTTTTTTGTATCAAGTGAAGAGTTTCTAATTAAGGCAGATAGTGCATGCATATATTTGTCTATATCAGAAAGACTTTTGCTTATATCATAGTTGCTAACTAACATATATTCCTTCAAACGCTCAATTTCTTCTGGAGTAAACTTGTAAACTTCATCAAGTTTCCTTATTAAAGATATAGTAAGTATTCTACTTAGAACTCTCAATTCTCTAATAAATTGTACTCCTTCTCCTTCAGGATAAGACATTTCTTCTTTTTTATATTTCTTAAATAATTCTTGATCATAAGACTTTCTGAGATCTGACGTCATTGCCAATGCTAACTCTTTTGAACCTAGCTTAAAAACTTCGTTGAAGCTGCTTGCGTTGGCATCTTGTGCACTGCCTGCAGTAATTCCACAACTCCAAGAAATCTTTTCAAACAAGCTATGATACTCTTTTATCATCTCTTCCAGCAATATTTTAATATCATCTTCGGTTAACTCTACTGTTGATAATAGATCACATGCTTTTTCAAGATTACCGTTCGCTTGAAAAAGTAACCCTTCAATCTTTTTAATGGTTTCTCTTTTATTTATACTCATAACTTACCCCCAAGATTTAATGCTAACAGCTAGTTTTATAATCAAATATTTCAAAAGTCAATAAGCCTTTTTCCTTAATCCTTAAATTAATCGATACTAATTTATCAGCATAACAACTTAGATAACGCAACTATTTTCAGCAACCAAAAACAACAACCCTGAAATACAAAAAGTTTCTTTTCCTTCAGTAGCATTATTCTAAATTTTCATCAAAATAAGCTGTTTTATCCTTTTTTTCCTTATACTCTTCTGCAGTATAGAGGGGTTGCTTTTTAGCTGTGATATTTGGCCACTTTTGTGAGTATTCTACATTTATATCGTAAAATAACTTGAAAGTTTTTTGTTCGCTGCTCAGCAACTCTTCATCTAGTTCTAAAATATCTTTTATGGAATCATCAGTTACAATTGCATCTACTGGACACTCAGGTATGCACACTCCGCAATCAATACATTCATCTGGGTTAATCACGAGCATGTTTTTGCCTTCATAGAAGCAGTCAACGGGACATACTTCCACGCAGTCTGTATATTTACATTTTATGCATTTATCTGTAACAAAATGCGTCATAAAACACTGTATATTTGCATTATCTTGGGTACACTAAATTGATAAGAAATTCAAGCTTTTTATGAAGATAAATAAATTGAACAACAAAGAATTAGAAGTATGGTTAAGCCTGGCTAGAACCATAGGACCAATAAAGTTTTTTAGTATACTAAGAACACACGGATCGCTAGATGAGGTGCTAAAATATCTCAATAGGGTGGCTAATGATAAGGTGTATGGCATTCAAGATGCACGAGAAGAAATCAATAATGCAGAAAGAATTGGAGCTAAAATTATACCCGCATGTGACCCAGATTACCCTGATCTTTTAAGAAATATCCCTAGTTGTCCTCCTGTAATAACTGCGCTTGGTGATATATCATTATTAAGCCGTGAGATAATTGCAATAATCGGTGGGCGTAACTCTTCAATGAATGGAAGAAATTTTGCCAATAAGTTGGCACTTGATTTAAGCGAAGCTGGTTTTATTATCGTTTCTGGACTTGCAAGAGGAATTGATACTGCAGCAAACAGTGTAATATACAAAAATCATCCCACTATTGCTGTTACAGCAAGCGGAATTGATGTGGTGTATCCAAAAGAGAATTTTGATCTATACAAAAAAATCACTGGGAACGGTGGGTTAGTAATTACTGAGCTTCCATTTGCTACTAAACCAAAGCCTCAGTATTTTCCTCAAAGGAATCGAATTATATCTGGCCTATCGCTAGGTGTTGCAGTGATTGAAGCATCGAAACGTTCTGGCTCTCTAATAACAGCAGATTTTGCTTTAAATCAAGGGAGAGAGGTGTTTGCAGTTTCTGGTTTCCCTTTAGATTCACGCTGTAGTGGTAGTAATTATTTAATTAAAAACGGTGCTAAGCTTATCGAATCCGCTGATGACATAATAGAGAGTATTAGGTTTAGTTTACCTCCGCAGCAAAAAAACCTATTTGATGTTGAGCACCATTTTGTTAACCAAAAACAAGAAAAATTACAACAGGCAAAATCTGTTATAGTTGATCATATTAACTCTGTACCTGTTGATATAGATGAACTTATATTAGCAAGCGGACTTTCTACCAACATAGCTCTAATGGCTCTTTTAGAACTAGAGTTGGAAAACAAAATAGAGCGTTCACCGGGGAATAAAATATCGTTAATTTTCTAGATTACTTTAGCTATACTAGATGCTCGTACAGACATATGCTTGACACTGAAATGATGCCATTTGTTATAGGATTCTTAGTTGCTGATTTTAGAATTGATAAGAGAAAACTTTTTTTCAACTTGTTGTATAATTTTATAAAAGTGATCGAAATCTAAGCTTGCACTGCCAATTAAAACTCCTGATAAATTTGAGATACTGAGCAAATTTTCTATATTTTCTGAACTGACTGAACCACCATATATAATGTGTTTTTTACTAGTACACAATTTTATTACCTCTATCACCTTAGCAATTGCATCATTATTTGGCACATGACCTGTGCCTATTGCCCATATTGGCTCATATGCTACGGTATATTCACCGTGTGTTGGCAAACGGTTTTTGCATTGATATTCTATTACTTCTTTTGTTTTTTCATTCTTATAATCTTCTGAATTTTCACCCACACAGATAATTGGGTGTAAGCCTGATTCTATTGCTATTTCCGACTTAAGTTTTATTTCACTATCTTTTTCATTAGCCCTTTCAGAATGCCCAAGTATTACGTAAGTACACCCTAGTTCTTTTAACATTTCTGCACTAATTTCACCTGTGTAAGAACCGAACTTTTTATGATGGCAATTCTGTGCTCCTATATTAATATTATTGTTCAACTCTATACTGCTTGGAAATGACGTAAAAGGAGGGCAAATCACTAGCTTAGAGGTAATTTCGTTGCTCTTGTTGTTAAGTTTGCCTATAAAGTCAACAAATGAAGAACGCATTCCATTCATTTTCCAATTTGCTACTATTAAAAAGGACATCAACTTTACTTATATGGGCGAGAGTGCCGGCTGTCGGACTTGAACTGACAACCTACTGATTACAAGTCAGTTGCTCTACCAATTGAGCTAAGCCGGCGTTAAACACATTAATAATATACAATTATCAATGAATTTTCGTCAACTAATTTTTAAAATACTGTATAATGAAAATAATATGAAAAAATTTTTACTGAAGCCAAAAAAGAGTCTAGGGCAAAATTTTATTTTATCGAGTGAGATAACAAAAAAAATCGTCGCTTTAGCTGGTAGTCTGGAAAATTTTAATGTCATTGAAATTGGTCCTGGATATGGTGCATTAACAAGAGAAATATTGGTGCATAATCCAAAGTCTCTACTTTCTATAGAAAAAGATAGAGATTTAGTAAAACACCATGACCAACTGCTAAATGAGCATCAAGGAAAGTATAGAATTATAGAAGCGGATGCACTGCATATTATAGAAGAAGAGCTGATAGAGCGCCCAGTTAAAGTTATTGCTAACTTGCCTTACAATATCTCGGTAGCGTTATTTTTAAAGTGGTTAGATAGTATAAAATTTTTTACGAGTTTGACATTAATGTTTCAAAAAGAGGTAGCAGATCGCATTACAGCAAGACCCAATTCTAAAGATTATGGTCCTCTATCAGTGCTAAGCCAGTTACTATGCGATATAAAAAAGGAATTTGATATTGAACCTAAAGAGTTTTTTCCAAGACCAAAAATACATTCTTCAGTAATTACAGTAAATCCTTTGCCTACCCCAAAGTTTGTAGTAAACTTGGAAACCTTAATAAAATTAATACGTGCTGTTTTTGCTCAAAGAAGAAAGATGCTGAGAAATAGCTTGCAAAATATAACGAACCACGCTGAAACTGTCCTTGAAAACGCTAAATTGAGTGGAAATGAACGTCCAGAAAACTTAACTATTGAGCAGTTCTGTTTGCTGGCAAATAATGTAGAATGCTTATTGTGCAATAAAATGTATTAGCAACTATATAGCTTTTCTATCTCCTAAAAACAGTTAGAGCTATACAATTAAAGGCTCCTAGCTAATTTTGCCTATTGCAATTTAATTAATTGGCGTATAAGCTTTAAATAAAGCCTATGAAAAAAATGGAAGCTTGTTATTCGTTTGACGATATACTTCTTTTGCCAGCCTATTCTAATATATTGCCTTGCGATGCAGATACAAAAACTTATTTAACAAATAGTATAGAACTAAATATCCCTCTCATATCCTCTGCAATGGATACTGTTACTGAATCGGGCTTTGCAATAGCTATTGCCCAACATGGAGGGATAGGTTGCATACATAAGAATTTATCAATAGATGAACAAGTTTTAGAAGTGAGAAGGGTGAAAAAATATGAAAGTTGGATCGTGTATAACCCAATTACGATTTCACCGGATAAAACAGTTGCGGAAGCAATTTCATTAATGAGAGAGCACAATTATTCTGGCATTCCTGTAGTCGATCAACGCAAGTTAGTTGGAATTTTAACTAACCGAGATGTGAGATTTATTGAAGACCAGAACATGAATGTAAAAGTTTCCGAAGTGATGACAAAAGATAAGTTAGTGACAGTGCGGGAGCAGGGAGTGAATAGTGCCTCAGCAATGAAATTGTTGCATGAAAATAGAATAGAAAAGCTTTTGGTCGTAGATGAAAATTCTTGTTGTATAGGTTTAATTACGGTTAAAGACATTGAAAAATACAATAGATACCCAAATTCATGTAAAGACAGTAAAGGGCGTCTCAGAGTTGCCGCTGCAATTGGCACTGGTAAAAAAGATGGTATAGACAGATGTGAAGCTTTGATCGGAGAAGAAGTTGATGTAGTTGTTGTGGATACTGCTCACGGTCATTCCGAAAACGTTATCAATACCATTAGGGAAATAAAAAAGATGTATCCTAATACGCAATTAATTGGCGGAAACATTGCAACAAAGGAGGCTGCTGAAGCGTTGATTGATGCGGGTGTTGATGCAGTGAAGGTTGGAATAGGACCAGGATCAATCTGTACAACCAGAATAGTTACAGGTGTTGGTGTGCCACAATTCTCTGCAATCAAGAATGTTGCAGAGGCGTGTAGAGCAAGAAACGTCAGACTAATTGCTGATGGTGGGGTAAAATACTCAGGAGATGTTGCAAAAGCTATTGCAGCTGGTGCTGACTCTGTGATGATTGGTTCGATTTTTGCTGGCACTGACGAAAGCCCAGGTGAGATTATTATGTATAAGGGCAGAGCATATAAAGGCTATCGAGGAATGGGATCTATTAGTGCAATGAAACGAGGTTCAGCTAGCCGTTATTTTCAAGATAAAGATTCAAAACTCAAATTAGTTCCACAAGGAGTGGAAGGAAGAGTTCCATTCAAAGGTCCAGCTTCAGGAGTAATCCATCAATTGATTGGCGGATTGCAAGCTGCAATGGGGTATACTGGTAATAGGAATATAGAAGAGATGAAAAAAAATTGTAAATTTGTTACTATTACTGCATCAGGATTAAGAGAGAGTCACGCTCATGATATAGTCATTACACAAGAAGCTCCAAATTATGCTTATCAAACGTCCAATTTGTCAACCGATTCGGAGTAGTCCAGAAAAAGTAGAGAGAAAGTTAAAACGTTTTTGGAGTAAAATAAAACGTTTTTTCAAAATATGACAAATAGAAGAGAATATACAGCAGAATTCAAATTAGAAGCTGTTAAGCTGGTTAAAGAAACAGGTCAAGCAAGTACAAAAATAGCAAAAGATCTAGGTATAGATGGCAGTATGTTAAGTAAGAAAATATAATGGAAAAATGTCTGGAGCATACGCATTTCCAGGCAAAGGCTCCTTATGACAAAGAAAGATTTGATCTAAAAAAAGAGCTAATAAGAGAAAGAGACATCTTAAAAAAAGCCCTGGGCAAAGAAAAAGAGTAAAGTATTCTTTTATATAGAAATTGCTATAAAACACAGGAACTATGTAGGGTTTTGTACTGGTGGTATGGGTTGCTAAGGAAAAAAGCAGTAAAGAATTAGCAAAAGAAGGGCTTCTAGCAGATATTCAAAAAATACATCAAGCTTCTAAATGCAGATATGGAGCCCCTAAAATTCACGCTGAATTAAAAGCTTTAGGCAAAAATTAAAACAGTACAAAGTGTTATGCAAGAAAATGGCATTAAAGCCAAGTTTAGACGAAGGTTCAAAAATAAAAAACAGCAAATAAGCAACCGAGTTGTGGCTCCGAACACATTGGATCAAAATTTTACTACTGATCAGCCAAATAAAGTTTGGGATTACCTACATAAAAACTAAAGAAGGTTGTTGGCGGCAATAATTGACCTATATTCACGCATGGTGGTTAATGAGTAACATGATAATTAGTTATAGATTCTTTATTGATGGCCGTTGATAAACGCAAACCCGATAAAAATCTGCTGTTACATAGCGATCAAGGGTCACAGTATACCTCTCAAAATTACCAATTTCTATTGAATACAAAAAACATCATTTCCAGCATGAGCCATAAGGGCTGTTGTTACGATAACTCTGTTGCAGAAAAGTTCACTTAAAAGGGAGCTGCTTATTGATACTTCTCGCTCAACAAACCAGAACTGCCATATTTGAATACATAGAAATCTTTTATAACAAATAACGTAGACATTCTACTATTAACTATTGCATTCCTGCACAATTTATTCTCATGATAAAAACGTCTTAACTTTCTCTCTACTTTTTCTGGGTAAGGTCAAATAGAGAATTTTACAAAAATCTATTTTTAACTTACAATCAATTATTACAATTTTAAACCTACAACTTATGTATAACAGACTTATAGTCAAATCTTTTTCAGTATTATGCATCTGTTTATTTGCTTTATACATAACACTGCCAAATTTCTTTGATAATAAGCTTTTTATTTCGAAAAAAAGAATAAACTTAGGCCTTGACCTGAAAGGAGGGGCATCTTTGCTTTTAAACATAGACTTAGACTTCTATTTTAAGGAAAAGCTAAGCATGCTAGCTAACGAAATAAAAGAGACATTGCTAACAAAAAATATTGAATCTAACGTACAAAATAGCGTTATAACTTTAAATAGTATTGATGATTATAAAAAAGCATCTGTGTTGATTAATGCGATAAATCCAAATTTAGAGCTAAATAGAAAAGATTCTTCGATTCTCATTTCGTATAAACCACATTATAAAAATTCTTTGATCAGTGAAGTAGCTGCAGAATCAATAAACAATGTCCAGCGCCGTTTGGACAAACTTGGCACAAAGGAAGTCAGCGTTCAAAAACAAGGGCAGAATAAAATATTAGTGCAGGTGCCTGGAGTAGAAGATACCAAGCAGATAAAATCTCTGCTTGGCAAAACTGCTAAGCTAGCTTTTCATTTGGCAAACACTAACATAGCCAAGGTGCAGGATATAGACCATGAAACCACTGTCATGCTCAAGGATTCTTTAGGTAATTCTTATCCAATATTCCGCAAAACTGAAATAGGTGGTGATTCGCTGGTTAACGCATCAGTTAGATTCGGCAATTTAGGTAAACCGACAGTGCATTTTAAATTTGACAGTATAGCGAGTAAAAGATTCGCGAAAATCACTAAAGAAAATGTAGGAAAGCCTTTTGCAATTGTTCTGGATAACACAGTTTTAACAGTACCTACAATACGTGAGCCAATTTTAAATGGAGAGGGAGAAATTAGCGGTAATTTCACTGAAAAACAAGCAAGCGAACTTGCAATACTTTTAAAATCTGGAGCACTGCCAGCACCACTTAAAATAATTGAAGAAAAAAACATTGGCCCAAGTCTTGGAGAAGAATCAATAAAGGCAGGGGAAATGGCAGCAACAATCTCTATTATAGCCGTGGCTTTATTTATAATCATCACTTACGGCAAATTAGGTGTATTGGCCTCTGTTGCACTTTTTTCTAATGTAGTTCTTATATTATCAATTCTCACTCTGCTTGAAGCAACTCTAACTTTACCTGGAATTGCCGGTATTGCACTTACTGTTGGTATGGCGGTGGATGCAAATGTTTTAATATTTGAGCGAATTCGTGAGGAAATCAAATCTGGCAAGAGAGTGGAACGTGCTATTGAAGAAGGGTTTAAAAACGCTATAAAGACAATACTGGATTCAAATATCACTACATTAATTGCTGCAGGAATAATGTTCATTATTGGCAGTGGAGCAATAAGAGGCTTTTCTGTCACTCTATCAATAGGAATTTTATGTTCGATGTTTTCTGCAATCACAGTCACAAAACTCCTGATAGAGTTGTGTATGAACCCGAAGGAACTAGCGCTTTGAATTAAGGATTTAGATCTCAGTCAACCACCTTCATTCCCACAACGTTATATCCTGAATCAACGTGCAAAATTTCTCCAGTAGTGCCACTACTTAAGTCGCTTAATAAGTATAACGCTGCCTTGCCAACATCCTCTATTGTAACATTGCGTCTGAGCGGAGAGTTATTTCTATTCCATTCTGATATGGAGTGAAAATCGCTTATTCCAGAAGATGCTAAAGTTCTGATTGGACCAGCGGAAATTGCATTTACTCTGATATTTTGTGGCCCGAGATCACATGCTATATATTTTACACTTGCTTCAAGTGCCGCTTTACATAAACCCATAACGTTATAATTTGGCATAACTTTTTCAGCGCCATAATAAGATAAAGTAAGTAAACTACCACCATTTGACATCATTTTTTCAGCCCTTTGCGCTAAAGCAGTAAAAGAATAGCACGATATATGCATTGCATTGAGGAAGTTATCCAGTGAAGTATTGACATATTTACCATCTAACTCATTTTTATCGGAGAATGCTATTGCATGCACCAAAAAGTCAAGAGTACCCCATTTTTTCTCTATTATTTCGAAAGCGTTATCTATGATTTTTTCATTTGAAACGTCGCAGTGTAATATTAGCTCCACATTTAGTTCATCTGCTATTGGTGATAGTTTTTCTTTTATTATTTCATTCTGGTAGGTGATTGCAAGTTCTGCTCCGTGCTCTGAGAGAGTTTTTGCTATACCGTATGCTATTGATCTCTTATTTATTATTCCGGTTATTAATCCCTTTTTGCCTTGTAATAGACTTGTCGTCATAGAACTATCTGTTTTTTTATAATTTGGAATATTAACTAGGTAAAGTCAAGATATCACTATGTTTTAAAATATTTTTTGCAGTAACTTGAAGTCTATAAACAGTAATCTTGATTCTTCTACAACAAAGCCATTCCATATGACATTCTGCCTATACCCAATTAAGCATATTAATAAGTAAGTAAATCTTAATATAATCTTATTATACTTATAAATACGCTGTATAGAATGAAAGTATGGATGATTTCATAACTGCAAGAAGAAAAGATGATGCTGTGGTATCTGTTTGTCAGGATAATAAGAAAAAAAACGTGTTAATTTTAGGGCTCAATCAAGTTGCAAGGGATTTGTTAAAATATGAAGAGAAGAATTTGCTTAATAAGCCATTAATTAATATCTTAAGCACAAGAGCAGCTGACAACGTGAAGAATTATTTAGAGTATACCGAAAATGGACACGATTTACTTGATATACTACCTAAAGTGATAGATTTTTCCTTAATTGATGCTAAGGGAGAAGATATCAGGACAAAAGTAAAAGTTTTCCGCACTGCACAATTTGCCAGTAATAAAATAAATTATGAGCTATTAATACGTGATATCAGTTTGTCCCATAAACTAGGAATCTTTAGAGATAAATATCTAATGGGTAAAAAATATAAAAACCATGACTTATTCGATATACCGGGCAATGAGTCCACTATTCTAGAGTTATACGTTATATTAAATTTTGCCTTTCAACATCAAATTAATGCAGCTATAGGAGTGATTGGCTTAAATAGTAGCTGTAGTGAGACAAATAATGCACTGAAAGTTATCATAGAACATTTTTATAAAAATTGCCGTAGTGATGATTTTCTAGGGTATATTGATGAGAATAAAGTGCTTTTTGTTTTGATTAACTGCGATGTAAAAAGTATATCTAAAATAATTAATCGTATACATTCTGCCATTAATAAGCAGTTATTAAAGCGAAAATTACCAAGTGTATCAATAATTTATGGGAATATAGCTCAAAAACAGGCAGCAAAATCTACCAGCGGTGCCTTCTGAAAAGTTGTTTTTTATTTATATTGAGTTTAAACTTAAATTTTTATAAAGATTTAAGTTTATTTATGAAGTTAAAGTACTACCTGGTAGCACTGCTTTCATCATTGTTTTTGCAGAATAGTGCTAGCTCTAAAACAATTTTGGATAAGGAAATATTTTATGCAGAACTAGACGGAAAAATAGATTTGAGATTCGGCTACGCCTTCAACAGAGATTCTTTCAATGCTAAGCCTAAGGATAAAACTTCAAGTTATTCATACTTGCGCTTTCTTTATTTACAGCAAGTTTATCCAAATACTCAAATGGGGGTTAATGTTAAGGCAGGGGTTTCTGGTATTGCAAACCTAAAAGCGTTAGACATAGAAAAGTTAGACATGGAGGAATGGTATTTTATCATAAAAAACCAGGAACTTGGATCAATTGAATATGGTAAAAGAAGTTTAGTTGGTCAGAGCATGTTAATTAACACTTCAAAAATTTATGCAGCTGCTGGAGGAGTAAATGGTCATTGGACAAACTATGCAAATTTGCGCGGTGATCATAAAAAAGATGGTGACCCTGGATATAATCAAGACAAGGTGTTCTGGGTCAAGCCCAATATTTATAGCGATTATAATGAACTCGAACTAGGGTTAAAACAATCATCAATTAACTACATCTCCCCTGAAATCTATAACTTTCAACTCGGATTCAGTTATGTTCCAGGAAAAAATAACTTACAGTACAGCAATTTAATTGCTGCTGGCCTTTCCTATAAAAACAGCTTGTCAAATGATATAGGTTTTACTACTGCTTTGACTGGTGAATTTGCAAGAGAAAATTTAACTGGTTGCTCAGATGGAACTTCTAAAAATTATGAATGTCGCAATCAATTACTGCACTGGAATTTTGGTTTGAAGCTAAAATTGTTCGATCTTGATTGCATTTTTTCGTATGGTAATGGTGGTGAATCTGGTGAGAGGCGTAATCCTGAAATAAATAATACGTATTATATGAATGCAGGTATCGCTTACCATTCTGATTCTTACAAATCAAGCTTAACATATTTTAGTAGTGGTAGGGATATTGCAGGCGAAGGTACAAACGAGTTAACATCATATGCTTTAAGCCTTGAAAATTCTCTTTTTTTAGGTACTTCATACTATTTCGATATTGTAAAATTTAGTACCAAAGAACCTAAAATAGAAAATAACAACTCTGGTTATGTGCTCTTGGCTGGACTGAAATTAAGTTTTTAATATTGCCTCCTTCCAACACTCTTTTCTGTCATCCAAGGTAACCGTTCACACTTAATTTTTCAATCTCACTCATGGAGAGGCCAGTAAACTGACCTTACCCAGAAAAAGTGGAGAGAAAGAAAAGAGTTTTTTTGGGTAAAATAAAATTTTGGAGGATTAGAAATGGTAAGAGAATATACGGCAGAATTCAAATTGGAAGCTGTTAAGCTGGCAAATGAACAAAGAAAGGTAGGTCAAACAATTACAAAAATAGCAAGAGATTTAGGAATAAAGGGTGGTTTATTAGGAAAATGGATAAAGAAACACAACGAAAAAAAGTCAGCGGCAAATGCATTTCCAGATGTAGCACCTTATGACAAAGAGAGGTTTGATTTACAAAGCAAGAGTAACAAGGGAAAGAGACATTTAAAAAAAAGCCCTGGCCAGTCAAAAAGAGTAAAATATTTTTTTATATAGTAACTGCTATAAAGTACAGGAATTATGTAGGATTTTCTGCTAGTGGCTACTATAAGTGGACCACAAGAAAAATAAGCAGTAGAGAATCAGCAAATAAAGAGCTACTCGCAGCTATTCAAAAAATATATCAAGTTTCTAAATGTAGATATGGAGCTCCTAAAATTCATGCTGAATTGAAGGCTTTGGGTAAAAGTTGCAATTTGAAAACGGTGCAAAGTATTATGCAGAAAAATGACATCAGGGCTATACTGAGAAGAAAGTTTAAAATTAAAAAACAACAAACAGATAATAGAGCTGTAGCTCCCAATATACTAGATCAAAACTTTATTGTTGATCAACCAAATAAAGTATGGGATTACTTACATCAAAACCAAGGAGGGATGGCTATATTTGGCAGCAATAATTCTCACGTATGGTAGTTAATGAGTAGTGCAATAAATAAACAATTGGTTATGAACTCTTTATTAATGGCCATTAATAGGCGTAAACCTGTTAAAAATCTACTGCTGCACAGTGACCAAGGTTCACAATATACTGCGCAAGGGTATCAATATCTCTTAGCTGTAAAGAATATAGATGAGTAATAAAGGCTGTTGTTACGACAATTCTGTTGCAGAAAGCTTCTTTAGCTCATTGAAAAGAGAAATACTTATTGATACTTCACAACACTCTGCTCAACAAACTAGAACTGCAATATTTGAATACATAGAAATTTTTTATAACAAACAACGTCACTATTAACTATTGCATTCCAGAACAATTTGATGCATCATTCTTTTTGTAAAAAACATTCCACACTTTCTCTCCACTTTTTCTGGGTAAGGTCAATTTTCATTGCACCCTATATTGTCCATTCCATTAGCTTTACTACGCTCGTTACCTCACGCAGCATAATGGTCTGTTCTAGGCTGTTGGCTAGACTTTGCCTAAGTTGGATTTTCACCAACTGTATTCTAAACGCTTACTTGGCGCACCCATAACAAAAATGCCTGAAAAACGTTAATAATTATATACTATTATTAATAATTATTCAACCATATTTTAAGCTTACAATTTTGAGCTTAACTGACGCTTATGGATAGGGGCAACTCTATCACCCTGTGTTATGTTTATTTTCTAACGGACGCTGATTTTTGTATCGTAATTTCTTGCTATAAATTGGTTATATAAGAGCTGGCTTCTAAAATTTTATAACCCTAATTTGAATTAACAGACAGTAGAATCGAAAGATTATTACAAGGAGAAATCTACACAGATCGACCCTTTTGTGAATCTGCGTTTCTGCTTTCTTCAACTTGTTTTGCAAAAGATGTTTCCGGTTTCTGAAGTGGCTTAGCAATTTCACGCACAACGGCAATAACTGCTGTTAAAAACGTTTTTAACAATGCACCTAAAGCTCCACCAACTGCTTCCCTGCCATATATATGAGCTTGCTTTTCGTTACCGTCAGCAGTTTCCCCTGCCCTCCTTCTTGGATCCATCCTATGAGCAATCACCGAAAACAACACTCCCCTGATTGAAGACTTCACTTTTTCCTTTGCTTCGTGGACATCCCCATCTTTTGCTGTTTCATGTCCATGACTTAAGTGTTTAGCGTTCATTAGCTCCTTTTGTTGCTGGGCAAACATGCTACTTAATACTTCTTCTATCACTTGCTTTCTTCTCTTCTCTCTAACTCTTTTCATAGATTCTGATTTATCGCGAGTGTGTTTGGTAGTTTCAAATTCTGCATCAATATCTTCGGACGCAGCCTGACTATATAAAGTCTCTATGAGCCTGTCTATGCTTCGCTTTATTTGCATAGTCCTTTCGTAACTATCCGAATTATCAATTCCTTCGTCGATCTGATTTAGAATATCCTCAAAAACTTTCAAATAGTCTTGAATATACTGTATTATGTATTGCTTATCTTCCTCTTTGTGTTGTTCTTCTTGATTTTGCTGATTTTCATTTTCTAAACTTCTCTCTCTTTTATCATCGTTATTTTCTTCAATATTATCACCGTCTTCCTCGAAAAGGTTTTCGTCATTCATGATTTTTTTTAATTTAGTTAAAATTCTCACCAGTTATTATTGTATATGAAAAAATTAAATTAACATTAATGAAAAGCGTTTACAACTTCAGCACTATTTAAAACTACAGTAAAGCTGTCAAAAGTAACAGGATCATAATACCTCTCATACAATTCAACTGAACACCTAAGCCTTATCTTTTCCTTAGCATTAAAACTAATTTCATAATCATTATTAGAGTTTAGCATAGCAGAATTACGTAATAATTCATCAGCTAATACAGAGTCTAAAATTCCATTAATTTTTATCGTAATGTGTCTGCTTCCAGCACAATCGAGCACTTTCCTCCAGCCAAAAGAAGAAATATCTTTCACCTCTTCTCTGTTATTACGCAAAGTAAACCTTAGGTTTCTTATATTATTTAACACAATAAAATTATTGTCATGATCTTTAATTTTTAGCTGTAATTTGCTCATTATCACCTCCTTTTATTAAAATATCAAAATTAATTGTTGAATGTAAAATTTCATCGTGCTGATCCATAGCACAATTACTTTCTAAAATGGCCTCATTATTAAAACCTTCAATGCTCTTAAGTATCAAGTTAATATGCCTTATAATGGCAAACATACTGTCTATATGATAAGTATATATGTCGCATGAAAATCTTGCCTTTGTAGCAAAATTGGACAGCATATGCAGGTTATTATAATTCACTACACACAATCTCAGGTAAGGAATGGTGACCTGTTTAGGTAAGTAGTCATAAATGTTAGTAACATATTTCCTTAAATCAGAGTTTGCTTTTAGTGCTTCATAAATGCTACTGTACAACTCGTTTATAGCTTGAATTTTTTTCATAATTAACCCTCGAAAGATATATAGAAACTCGTCATCCCGCTGCTTGTTAGCGGGATCTATGTTAAGAGATACCGCGAATGAATCGCGGTATGACGATAAGGTTTATACCTCGTCATCCCGCTACTTGTTAGCGGGATCTATCCGTGACGGTATGACGTAGGACTGCTGTCATTCCGCTACGTGTTAGCGGCTGAGATACCGCGGCGGTATGACGATAAGGTTTATACCTCGTCATCCCGCTGCTTGTTAGCGAGATCTATCCGTAACGGTATGACGTAGTAGCCCAGTTTGAATGACCAGAAAGAGCTACAAAACAACCTTTGGTTCGCGAAATGGAGAATATACCTTCTTCACTTCAGATAAATGGCTACTTACCTCCGATTCACGATTTTTGTAAAGAGCAGAAACATGCCGCATAATACCTAGTTTTATCTGCTCAGGAACATTGTCATAACCAGCTTCGTATACAACATCAACTCTTATTGCATTCAAACAATTGAAAAACTCAACATAGCCCCCTACATCACTAAAATAATACTTAAGTGTACTCTTCTCTTGATTTTTAGACATCATTGCAGTAGCCAATACTATCTTACTCACAGGGCCATAGCTTAAATAGATCCTACGAGGTACATAATCTTCATATGAAACTTGCCATGTTTGTTTCACCAGTGACTTTTCCATATGCCATTCAGCGTAATCAGTTGCCATAAAAATTAGATCTGAAATCAACTTATCATCCTGGTCGTTCTCAATGCGTAAAAAAGATTTAACCTCTTCTAAAGTAACTGGAAAAGATTCAGGCTTAGATTTACGTTGCACAGATATTCTTGGTGAAGTAGATCTTATTGACATAATAACCCTCCTTTTTGATATAGCTAGAATAAGTAAGGTTTACCTCGTGACAGCGTGGGGCAAATCTTACTTACTTTAGCTATGCAGCTTGCATGCAACATTAAGTTAAATTGGCGCAGCAACAACTCTGAGTGCTTTATCGTATGAATATATTAAGAAGAGAACGTATTAAAGCTGTTTCTCCTTTTTTGTTGATAAAATTTGAACTTATAGCATATTCAACTAGGCTGGATTTTAGTAGATTGACATTTTGAGAATGAATATTATTGAAGGTGGAGTTTAACTCTTTAGCAAGCAGACTGCGAAATTTTTGCACACTGTCATATGCGATATTTTCAAGTTCATGTGCAAATTTATCTTGAGCTATAGTTGTTATATCTTCAATTTCCTTATTAAACTCCTCTAGCTTTTTTTCGTTATTTTTAAAATTTTTCGTAAAAGTTTTCATATCAATTAAACTCAACTATTATTATGATTATAATGACAATGAAAAACTACCGAAGTAAAAAATTCACACTACTGTGTAACTTACAAATACTTTTTACTACATTCCAGCGTCACGCGCTGGAATCTATAGCAAGTGTACAAATTAAATTTTACAAACACCGTTGTGCTGAATCTTGAATATTCACTTCTTTCAATTCAGTGGTAGGTTTTGGTTCAGCGATGGGTTTTGATATTGTGTATGTAATGCCACCAGCTATCAGTGCAGATACCACAGAAGCTGCAACTATTAATAGAGCAGACAATCCGGAAGCAATACTAAGAGCAGCACCTACTGCTAACATAGCTGCAAGGCTCGCATAGGCAACTTTTGGGGAAAATTGTCTTTTTCCTACTTTTTCTAGTGACACTTCATTTGTTTTAGTTTTGCCCAGTTCACCATCAAGTGGTGTGTTTTCATTCTCCAGACTTCTTATTTTTTGTGTTAGTGATTCATTCTCTTTATTGAATTCTTTCAACTTAGTCTCATGTCCAACTATGCAACTTTTTGATTCTGCTAGTTCCTTTTGCGCTTTTTCTAACAACACTTTTGTTTTAGAATGCTTATTTTCGTTTTCTTCTAATTCGCTATTAAGTGTTGTATTTTTACTTTCTAGATCTTGTATTTTTTGTTCTAGTGATTCATTCTCTTCATTGAGTTTCTCCAGTACTTCCAATTTAGTCTCATGTTCAGTGACACAATTTCTCAATTCTGTTAGTTCCTTTTGCGCTTTTTCTAATGGTACTTCGTTTTTTTTAGTTTTTGTTTTTTCTAATTCACCCTTAAGTGTTGTGTTTTCATTTTTTAGATTTTTTATTTCTTGTCTTAGTGATTCATTCTCTTCATTGAGTTTCTCCAGTGTGTCCAGCCTAGCTCCATGTCCAGTGATATAACTTTTCAATTCTGTTAGTTCCTTTTGCGCTTTTTCTAATGGTACTTCGTCTGTTTTAGTTTTTGTTTTTTCTAATTCACTATTAAGCGTTGTGTTTTTACTTTCTAGATCTTGTATTTTTTGTTTTAGCAATTCATTCTTTTTCTGCTCATCCTTTAGCTGAGTACGTAATTCTTTTAACTTAGCTTTACGTTTTTCAACCTTTTCTGCTTTTTCTGGAGTTTCCGTTGCGTTGTGTGTTTTGGAATGAGAAAAGGTACTAGGTACAACCTCAGATGGCTGATCACACATACTGTTTAGTCTATCTATTAGGTCTTCATCCTTTATCAATGAGCGATCTGCTCCATGCTTTATCAAAAGCTTTGCTAATTTTTTATTGTCATTTGCAAGAGCATAATATAAGGGAGTATGCTCAACTTTATCTTGTGCATTAACATTTGCTCCACCTTCTACTAGATATTCTGCAATCTCTACACAACCATATGCAGCAGCATAATGTAAAGGGGTCAGTCCATCTTTATCCTGTACATCAACTTTTGCTCCACATTTTACCAAAAGTTCCACTGATTCTTTATTGTTATCTGCAATAGCCCAATGTAAATGGGTCACGCCATCTTTATCTTGTGCATTAATATCTTCTCCATTTTCTAATATAGATTGGCCTAAAGCTTCAGATTCATCTGCATCAAAATATATTCCACTATCGCCACTATTACTTTTATTTAAAAAGGTCTGTTCCCCATTATATGTAGTATACTGCTCTGGATATTGACTGTGCAAGTCATTATGTTCTATGCGCTTCTGATTATTGGCAAGTCTTTGTTCTGCCTCTTGCAACTTTTGCGCCATAGCATCTCTTTCTCTTATAGCCTGTTCTTTTTCTAATGTATCATCTACTTTGTCTGTATTGTTTTCATTAACGATTGAGTTTGAAGAAGTCTGTTCATCCTCATCTTGTACATAGACTTTTTTGTTGTTTGGTGTAATTCTACTATTCTCTTCCTGATGTTTTGCACCCCATGCTTGTACTGCAGCAGTTACGTTATTTCCGTTCAAAGCTAAATTTCCTGGAGTTTTATTATTAGGCTGCAGTAAAGTGCCTTGTCTATAAGGTTGTCTTCTCGTAGCTCTTGTCTCAGCATAACGTTGTTCTCCTTCCTCTAACATTTTTATTATAGCCTTTTTACCTTCTACATCGCCGACAATATCCCTTGGAGTTCGGCCTTGACTATCTTTTAGTAAAGGATTTGCGTCATTATTCAATAAAAGCTGAACTATCTCTTGATGACCATGCAAAGCAGCAATGTGCAAAGCAGTTAGCTTAGACTTAGCTTCATCAAGTTCATATATTGGTTCATTAACTTTTGCTTCCTTTGCTAGTAGGAGTTTTACTATTGGTACACTGTTACATTCCACAGCAAGATGTACCAACATATAATTTACAATTTTGTCTGAATCTAATATACTGAACATCTTATCTATCTTCAAATTGTTATAAGTGCTATATACTATTGAGTCTGCATCTTTTAGCTTATTCCCTATTCTTTCAAGTAAATTATTCTCATTTAAACCTTCACTCTTGCTTACCTCATTTATTATTTCAAAAAACTTTTTCTTTTCCATTGCCGTAACCTTTCCTCTCAATTTATTTATTATTGCTGAACCATCTCACAAAAAAGTTAAGTTTGTCGAAATTCCATGTTTGATCTAAAAATTAGTCATAAACATTTTCTATGCAAGTAGCTGACACTGGTTCATTCTATAATGGTGTCACAGCAGTCCTACATCATGCCACCGCGAACCGTCATACCACGATTCATTCGCGGTATCTCATCCGCTAACTGTTCTCCCTCATCATACCGTCACGGTATCTCCAGATCCCGCTAACAAGTAGCGGGATGACGAGTTACTATACCACCGCGAACCGTTATACCGCGATTCATTCGCGGTATCTCATCCGCTAACTGTTCTCCCTCATCATACCGTCACGGTATCTCCAGATCCCGCTAACAAGTAGCGGGATGACGATTGTCAGGGTGTCATCCCAGCGCCCCTATGATGTCATCCGAGTAGCCGACACTGGTTCCTTTATGATGGCAGTGCCCCTATGGTGTCATTCCAGTGCTTGACACTGGAATCCAGCCTTTCCATAATCATCAAAACATTGTATTTTAACGTAAAACAGCTATTTTTATGCTCACCAACTTAATAAAATTCCTGGATCCCAGTGTCAAGCACTGGGATGACAAGATATAAACCTTATCGTCATGCCGTCGCGAACCGTCATACCGCCGCGGTATCTCCAGATCCCGCTGGGATGACGATTGTCGTTTAGCTATAAATATTTAAGAAATTTACCAAATGAAAAAAAAGGCAAAAGAAGCCCTGGGGTTATTATCTGCTTTAAAATATTGGCGTTTTTTATGTTTTAAACGCTTGACAAGCAAGATTTAGCTGCTTTTAATTGCAACTCACCTATGCTGCAAATGTTTAAGAAATTTACCAAGCAGAAAAAAAGACAAAGAATCCCCGAGTTAGCTAGTCTTTTACTATCTCTGTCGAGTATTGGCATTTTTTGATGTCTTGTAACGCTTTATAAGCGCGTTCAGCTTATTTAGATAAAAATCTAGATGTAGATGAAGTTTTGTAAAGACATACAGTATCTATATACTGCAAAAAATTGAACATAAGACGCCGATACATTAAGTAATCCTTACCTTTTAATCTGCAGATTGGCGAAAGCAAATACAATAGCTTCAGTTTCATGATAAGGGGGCTGGCGAGGTTTGTCAAGCAAGTTTTTTGTTTCTGCGGACTACCTAGATTAATATTATATAGAAGGTTTGCTGCCAATAAAGCCTAAACTTACCAAATACATTTCTGTAGATTCAGATCTACTTGACTTTGGTTTAAAGTATTTTACTGTTTTAAACATTTTTTTTAGCTCGTTACAAAAATCTTTGTCAGATTCTCCTTGGAAAATTTTTACTACAAACGTGCCACCATGACTCAAGAAATGCTTTGCAAAATTGAGCGCTGCTTCGCATAAAAGCATAATTCTGATATGATCCAACGATTTTAAACCACAAGATTCGGGCGCCATGTCAGATAAAATTACATCAAATTTTTGATCCTTGAATTTTTCTCTTAAAATTTCAAACTCATTGATAATATCACATTGTATAAACTCTACTCCATTAATTGCGTTCATTGGTTTTATGTCAAGAGCAACCACATTTGCACCTTTCTGAGATGCAACTTGTGACCATCCACCAGGAGAAGCACCAAGATCAATAATTTTTTGCCCTTCTTGGAATAATTTAAATTTGTTATCCATTTCTACCAGCTTATATGCTGAGCGTGACCTATAACCATCCTTGCTAGTTTTTTGCACATACTGATCATTCAAATGACGATGTAGCCACCTTGTTGAAGATAGTTTTCTGCCTCTAGCCGTCTTTACTCTAGTTTTTATTGCTAATACCCTACTTATTATTGATTATATCTTTAAGCTCTTTTTCAACTACTTCTTTTACCAGTGCATGTAGATATTTATTCAGCCATTCTGAGAGCTGAGGTTTTAAAAGAGATGTAACTAATTCTTCAACAGTAAGGTTCGCTTTTTTTTGTTGTTTATGCTGTAATTCGTTTTGCATTTTTCCAAGCAACGCTTTGATCTCTTCCATATTCTCTTTTAAAATTAGATGATCGTTATTTTGCGCTTGTAAGCCGCTATTACTCGCTTTGTTATTACTCATTTGGATATTATCGTACAAATAAATATCTTTTTTTTCTTCTGAATTGTAGCTATGGCCATTAAATTGGTTATTGTTGCAAGCCATTTCCTCACTTTGGTCATCATTATCAATGTCCTCTTTTTCATTATTTTCTTTTTTGCCATCTTCTTCTATTTCTTCTGGATACTCTTCCTCAAGGTATAGCACATCATCATTTTCATCCTTTATTTCTGCTTTATCGTTACTCGCGTTTTTACCCGATATAGCTTTTTTTATATCTTCTAGGATATCTTTTACAGATTGATTACCTTGTTCATCATGCATAGTGCTAATACCATTAAATTTAGAGGTTTATACTATTTATCATAAAAAGCAAGTTGTAAACACTAATCACATAATTGCTTTTTGCTTCAACTAAGTCTGAACGTGCTTTAAATAATGCATCTTCAGTGTCCAAAAGGTCAGATGTACTCTTTAAATTTAAGTTTACTTCTTGCTCAACTCCTTCCAATGCTAGAGCTGCTGCTTTTTCCGCTTCTTGACTTGCTTTGATAATGGCCTTTGCTGTCAACACATTATTCCAAGCATTTACAACTGCTTGTTCTATATTTTTTACCGTTTCATAATAATCGTAGGTAGATTTTTTTGCATCCATTTTAGCTTTACTGACACCAAAAGCATTAACTCCTCTCTTAAAGATTGGAACATCAAGAGTAAAAACTACATGAACATTTTCTAATAGTTTGTCTACCTTCATACCATCCTCCCCAAAATTTTTGCTTGCACTTAGATTTAAAGAAGGAAGCCACTTGGAGCTTTCAGCAATCACTTCCATTCCGGCTGCTCTTTTTTGATAAACTGCTGCTTTTAGAGATAAATTATTGGTTTTTGCTAACTGTAAACATTCATTTAGCTCTGGAACAGAAGGTAGTTTATCATTAGCTTCAGAAAGGTCATCAGCATCTTCGCCAATCAAATGATAATAAGCAATATTTACCAACTTTAATTTACCTTCAGCATCAACTCTTTCGGATATAGAAGACGAAAATTTTGCTTTTGCTAACAAAACTTCAGCATTGGTTACCTCTCCAAGGGAAAAGCGTTTTTTCATAGCTGACAAATGTTCCAAAGAAACGCGTTCTTTATGTTCTCTGAGCTTTAATATTTCTGTCTTTTGTAAAACATTAACATATGCTTTCACAGCATTAAGTGCAAGCTCTTGTTTTAATTGCTGAAATCGCATCTTTTCTGCTTTGAGAAGATGGCTTGATCGACTGAATGTGGCAAAGGTACCACCGCCATCGATTAATTTCTGGCGCAATGTAAGTTTTTTTTCAGATGTATCAAGATTAAAGTTACTATCGAAATTGTATTGCAAATTAATGTCAGGTAAAAATCCAGCTAACCCAGAAGATTTATAGTGTTTTTCTGCGCTTTTATATTGGTAAAATTGAGACTTTATTTTTGAGCTATTTTTGATGGCTTTGCTTATCACTTCTCCCACATCGGTTGCATAGCAACTTATAGTATTAAAAATGATCGCAAGTGTGATAATCAATCGAAACATTCTAATTCCTATGCATATTGGTTGCGCAGCTCAATTACTAACATAAATTACTTTAATAATCAATAACTAATATTGTTGACACTATTGAGAAATTAAGTATATCATAGCTTACTATTGTTGGATCAAATAATGAAGACTTTTTTCTTAAAGGAGAAACAAATCAATAAAAAGTGGTTTGTCATAGATGCAGAAGGATTAGTGGTAGGGAGGCTTGCAGCATTTGTAGCGACACTATTACGTGGAAAGCATAAACCTGAGTATACACCTCATATGGATTGTGGCGATAATGTAATTATTATCAACGCAGAAAAGGTGCATTTCACCGGAAAGAAGCTTAAAGATAAAATTTACTATAAGCATACAGGTTATTCTGGTGGTTTGAAGAAAACTACTCCAGATAATATTTTAAATGGCAAATTTCCTGAGCGTGTAATAGAAATGGCAGTGAAAAGGATGCTTGATGATGGGCCTATGGCACGTAGACGCTTTGAAAATTTGTATGTTTATTCTGGTTCAGAGCATAAGCATCAAGGACAGCAACCTGAAAAGATAGATTTTGCCTCTTTGAATCGTAAAAATAAAAAGTAATGGAGTAAAAATGAAGAGTTCTACAATAAATAACAATGATTGGTCAGAAAAGACAATTAAATCAGCAGTTGATTCGCTTGGTCGTTTATATGCTACAGGCCGAAGAAAAGAATCTGTAGCAAGAGTATGGATAAAGCCGGGGAGTGGAAAATTTAGTGTTAACAAAAAAGGCGATCTAATTTCTTATTTTAAAAGAGAGTCAGTGTGCCAAATAGTAAAAATGCCATTTGTTGCAACTTCCACATTGGATAAATACGATGTATTTGCAACTGTAAAAGGTGGAGGGCTATCTGGTCAAGCAGGTGCTCTAGCTCATGGAATAAGCAGAGCTTTAAGTAGTGTAAGCCAAGATTTGCATTCTATACTACGTAATGGTGAGTTCTTAACTAGAGATTCACGTGTTGTTGAACGTAAGAAATATGGTCAACATAAAGCTCGGAAAAAGTGTCAATTTTCTAAGAGATAGTTATTTTATAGGGGTGTTTTTTTGTAAGTATTATACAAATATTTGCAAAAATGTATGATATCCTCTATTTTTGTGATGAATTTAGTTGACTATCGGTGTCAACATAATATGCTATTTATGTGATTTTTTCAATATTAAGGTAATTTATGAGTAAAGAAGATATAATAAAACAATTAAAGGAAGATTGTTCTAGTCAGAATATAGATATAACAAAATCTGATTTGAGCAAGATTCATGATGCGTTTATTAAAATAATAAAGAATGAGCTGCATGGGAAAGGTGAAATACGTTTGCATGGAATAGGAACATTTTCTACTGCTATCAGTCAGGAAAAACAATGTCGTAACCCCCAAAGTGGTCAGATCATGACTGTTCCTAAAAAGACAAGGGTAAAATTTAAAGCAAGCCAAACTCTTTTAAGTATTTTAAATGAGAAGGAAAAAGCAGCAGTTAGTTAGACATTGTCATTTTCATTGTTTTTACTACGCTGTGTAAGCCGTAAAATACAGCTTCGCTAATTAAATAGTGGCCTATGTTAAGAGCTGAGATGTGAGGTATTCTTTTCATCTTCTTAGCGTGTTTATAAGTTATGCCATGTCCTGCGTGGCATTCTATTCCTAATTTATTGACGTACTCTGCAGCATTAGTAATTAACTGTAACTTTTTTTCTGATGGATTATCACAGTAATCCCCTGTGTGAATTTCTATTATGTCAGGTTTTGTCCCTAGCTTTTCAAGATATTTTAGTTGATCAATATTTGGATCGATAAACAGTGAGACTTTTATGCTAGAGCTATGCATTTCCTCTATTATACTAGAAAGTTTACTGTGCATATTCACGATATCCAGGCCACCTTCGGTTGTTAATTCTTCTCTTTTTTCTGGTACTATACTAATCGAATAGGGTTTTACCTTTTTTGCTATTTCAAGCATTTCTTCCGTGGCTGCAATTTCAAGATTTAGCTCAGTGCTAATGCTTTTTTTTAGGTTAAATACGTCTTCATCTCTAATATGCCTTCTATCTTCTCGTAAGTGTACAGTAATAAAGTCTGCTCCAGCGTCAATGGCTATTTCTGCTGCTTTCAATGGATCTGGATAAGAAGTTCCACGTGCGTTGCGGAGGGTTGCAACGTGATCGATATTAACACCTAGTTTCACAATCTACCTCAGAAATTATTTATAGATTATACATGTTATTAGGTTTTTTGCATAGTCATTGTTTGACCTTATCCAGAAAAAGTGGAGAGAAAGAAAAGAGTTTTTTTGGGTAAAATAAAATTTTGGAGGATTAGAAATGGCAAGAGAATATACGGCAGAGTTCAAATTGGAAGCTGTTAAGCTGGCAAATGAACAAAGAAAGGTAGGTCAAACAATTACAAAAACAGCAAAGGATTTAGGAATAAAGGGTGGTTTATTAGGAAAATGGATAAAGAAACACAACGAAAAAAAGTCGGCAGCAGATGCATTTCCAGGTAGAGGTAACATGGCTCCTTACGACAAAGAGAGATTTGATTTACAGAAAGAGTTAGCAAAAGTAACAAGGGAAAGAGACATTTAAAAAAAAGCCCTGGCCAGTCAAAAAGAGTAAAATATTTTTTTATAAAAGAGTATAGTAACTGCTATAAAGTACAGGAATTATGTAGGATTTTCTGCTAGTGGCTACTATAAGTGGACCACAAGAAAAATAAGCAGTAGAGAATCAGCAAATAAAGAGCTACTCGCAGCTATTCAAAAAATATATCAAGTTTCTAAATGTAGATATGGAGCTCCTAAAATTCATGCTGAATTAAAGGCTTTGGGTAAAAGTTGCAACTTAAAAACGGTGCAAAGTATTATGCAGAAAAATGACATCAGGGCTATACTGAGAAGAAAGTTTAAAATTAAAAAACAACAAACAGATAATAGAGCTGTAGCTCCCAATATACTAGATCAAAACTTTATTGTTGATCAACCAAATAAAGTATGGGATTACTTACATCAAAACCAAGGAGGGATGGCTATATTTGGCAGCAATAATTCTCACGTATGGTAGTTAATGAGTAGTGCAATAAATAAACAATTGGTTATGAACTCTTTATTAATGGCCATTAATAGGCGTAAACCTGTTAAAAATCTACTGCTGCACAGTGACCAAGGTTCACAATATACTGCGCAAGGGTATCAATATCTCTTAGCTGTAAAGAATATAGATGAGTAATAAAGGCTGTTGTTACGACAATTCTGTTGCAGAAAGCTTCTTTAGCTCATTGAAAAGAGAAATACTTATTGATACTTCACAACACTCTGCTCAACAAACTAGAACTGCAATATTTGAATACATAGAAATTTTTTATAACAAACAACGTCACTATTAACTATTGCATTCCAGAACAATTTGATGCATCATTCTTTTTGTAAAAAACATTCCACACTTTCTCTCCACTTTTTCTGGGTAAGGTCACTGACTCAATACCCAGTCAATATCCTTTCCACCAGTTCTTTTACTGCCGGTACGTAGCCATTCTCATAAAATGGATCTTGCTTAAATTTGTACACATTGTGCCCGGAAAACATGAGTTCGTTCTCAATATCACCATCGTGTATAACGTTTTGCAGTGTTTTTTGTATGCAAAAACTACGCGGATCTGGCTTTCGTCCTGTTGAATGGTCACCATGATCTTTCCAATTGCTAAACAAACAATGGCTCAAACATCCCATACAATTGATTTGATCTTCTCTTATTTGTTTAAATTTATCTGGCGTCACAAAAATAACAGTTGAATCTGGGGTTTTCATTGCTTCTGTGTACCCTGCTTTAGTCCATGTATTTGCCAGTTCTTTGTCTTTTGCAGTAAGGTAGATCTTCCTACCTCTGCTACCCATTGCAAATTCACTATTGGATTCTTCGCTGGCATTTTCTGAAAAATTTACTTGATGTAATTTTCGTTCCTGTAACTCACGTATAAAATTATTCCTCACCGCAGATGAGTAAAACCCTGTTGGACTGAATTTATTTAAAAATACATCACCTTCTTCTAAAGTGAGTAGCTTCTTTTTCCACTCTGCAGAAATTGGGCTTTCTTTCGTCAAAAGTGGACGAGTGCCAAACTGAAAAGCTATTGGTCCAATTTGCAGATTGTCAAACCAATGTTCCCAATCTTTCAAATGCCACACTCCTCCTGCCATAACAATTGGTGTTTCTGAAAGACCGATCTCGTTCATGAAAGATCTAAGCTCTGCAACTCTTTCAAATGGAGCCTGTGGTAGCTCTGGGTCTTCACTGTTACTCAGTCCATTGTGCCCTCCAGCAAGCCATGGATCTTCATACACTACTCCACCAAGCAAATAGGAAGATATTCTTTGGTAAGCACGCTTCCATAATGCTTTAAAAGCACGCACCGATGAGATAATAGGGTAATAATAAACCTGATATTTAGCTGCAATTTCTCCAAGCCTATAAGGCATACCAGCACCGCAGGTAATACCATGAATCAAACCTTTCGCTCCTTCTAATATGCCATGAAGTACGCGTTCTGCTGCTCCCATCTCCCAAAGTACATTCATGTGTATTCTTCCATGACCTTTTGATATTTCATTTGCTATTCTTGCCTGACTAATTCCAGCTTCAATACTATACTCAATCAATTCACTATGCTTTTCATTTCTTGTTTTGCCTTTATAAATTAGTGGCACTAACTCGCCATTATCATCAATAAGCTTAGCATTTGCACCAGAAAATGTACCCACAGCATCTGCTGCAGCAAATGCTCCGCTTGATCTCCCATCACTAACTGCAATGCCTTTACCACCTTCGATGATTGGCCACACTTCCTTTCCTGAAATTACTATCTTTTTTATCTTATTTTTCAAAACTTCCTCGCAATCTTTCACTCTATTTTACTTAATTACTAAAAAAATGATAGCTGTTTATTTTTTCTTGTATCATTAAAGCTTCTGTAGCTACTCATGCTGTTGTAGTTTGAGAGCAGTTCCCATCGGAAGGGTGTCATTCCAGTGCTTGACACTGGAATCCAGTTTTTGATCAAAAATGTTGCTATAGTGCACAATCAATTTTCCTGGATCCAAGTAGTCTGGGCTACTTGGATGACACCATAGGGGGCTACTTGGATGACAGGGGAGGGAGGCTGCTGGGATCCTGACAACCGTCATCCCGCTGCTTGTTAGCGGGATCTAGAGATACCGCGGCGGTATGACGTAGAGCTACGTGTTTAGGTTTAATGAATCCACTATATCTTTTACTTGAGAAAAAACATACTCTTTGCTTACACTGGTATCGATAATAAAGTCACTCATCTTCCTTTTCTCCTCAATAGATAACTGAACATCGGAGATTAGATTAAGCTTTTCTTTATCTATGTTGCGTTCGTTAAGTCTTTGAGCTTGCACAACGCTATCTGCATGAACAAAAACAATAAGGTCGCAATATAAATAAAATTTTGTTTCTAATAGAAGTGGCACATCTAAAACTAAAAGTTTTCTATCGATCTTTTTTTCCTTGGCAATAAAAAATTCTAATTCACGCAGCACAGCAGAGTGAACCAAAGATTGAAATTGTTTCCAATTTTCATCGTAGGCTAAGAAATATTTAGACAGTACTGTTCTATCTATTTCACCATTTACTACCACTCCAGGAAAATTTTTCTCTGCATAACTTATTATGCTTTTATCCACTTTATAAAGTTGGTGTACAACAGAATCAGCATCAAATACAACAGCACCAAACTCTTGAAAGCAATTAGCTACAAAGCTCTTTCCTACCCCAATTCCGCCTGTTAGACTTATAATCATATAACAAAATACATTCGACTTCTTTTGAAACTATAGCTAAGGTTTCTCTATATATATTAACTAGATTTTCTAGATCTCAGTGTCAAGCACATAACTATACGAACATTGCAATTTGTAGGTGGTGTTATTCCAGTCTGGAATCTAGCTTTTATGTTGTATAGTGCACAATCAATTTTCCTGGATCCAAGTAGTCAGGGCTACTTGGATAACACCCTACTTAACCGTCATACCGCCGCGGTATCTCTTAGCCACTAACACGTAGCGGGATGACGATTGTCGATAAATCTAAGTTACTTTAGCAACAGTTATTCTCCACTAAATTACTCTGAATTTTGGTTATATTATTTGCGGATTTCACTGCTGAAATCTCAAATTTTGAGCTTGTGTTCAAAAATGATTCAACTGACCTGCCAAAAAAATCATATCTCCATCCCTTGAATAATTTATCTGTCTGTCCAGATATTGACCCGGTTAACTCATCTTTTGAAGAAACTAATTTCCTTGATATGTTACTTTCTTTACATTTACTATCTAAAATAATTGAGAGTATATCAAGTACAGATTTGTCATAATTACTCGATAAGGTGTTGTTTTGCTGCATCCAATTTCTCTCATTTTCATTAAAAATATTCACAAACTCTAGTAAATCCGCATCTTTTATATTTTTTGTATTCCTCTTGAGATCATCTAAAATCTCATCAACATGCTCTACATTTTTTTCAATAAAATCAGCTATTACAGCATTATTGATTATTTTATTACGGTTCATATTATAGCGCTGTGCTAAGGTTTCTTGCCACTCACTAACTGCTTTAACAGTTAGTATCAATCTTGGATTTACTTCATAATTAAATTTAATCCTCTTCCATGCATCTTTTGGGCTATGTAAATACTTATTTATATCAACTATTGATTCCATCTCTTCTTGAAACCAACCCATCCTATTATTTTCTTCAAGTTTATTGCACAATATTTGGTATAGGTCATATAGGTGTACCACGTCGTTTACTGCATAATCTAACTGATCTTCGGACAACGGACGCCTTAACCAATCTGAATTTTTAGCTTTAATTTTATCCAGTGCTATTCCTTGATATTGCTCCACTACTTTTGAGTAACCAATAAAGTCATGATAATAATGACAAAACATAGCAGCAACTTGGGTATCAAAAATGGGAGTGGGAATACATTTAAACACAGTGAGTAAGGATTCTATATCCTGCCGGCAGCTATGAAACACTTTGGTTATCCCCTGATTTAGCATTATTTTCTTAATGAATGATAAATCAATTTCTGGCACTAATGCGTCTACAATAAAACTCTTCTCTCCGTAAGAAATTTGAATTAACGATAATTTTGGGTAGTAGATTAAATTATTTCTAATGAACTCCGTGTCAACTGCTATAAATTTCGGCTTTTTTGCTATTAACTCTTCACATGTATTCTCCAGTTCTGATGTTGTACTAATTAGCATATATTTTTTATTCAGTGGATTTATTTTATAATTTATATTAAATTTTTGCAATTAATGACTTCTTGCAGAACTTTCTATCACTCATTGGCATCACACAAATAGCCTTTTCCATCCCAATCCCAGTGCTTCCTTCTCCTGTCATCCCAGTGCCCTGACTACTTGGATCTAGCAAGCTTTGCTTGCAAATAAGTCTAATACGCGTCGCGTTTTATGCCAAAACACAATTGGAGTTACATGCAAAATAGATCCCAGACTGGGATGACAAAAAAAGGAGCACTGGGATGACAGCAGTCCTACGTCATACCGCCGCGGTATCTCTAGATCCCGCTAACAAGTAGCGGGATGACGATTGTCGTTTAGCTATAAATATTAAGAAATTTACCAAATAAAAAAAAAGGCAAAAGAAGCCCTGGGGTTATTATCCGCTTTAAAATATTGGCGTTTTTTATGTTTTAAACGCTTGACAAGCAAGATTAAGCTGCTTTTAATTGCAACTAACTTACGCTGCAAATGTTTAAGAAATTTACTAAGCAGAAAAAAAGACAAAGAATCCCCGAGTTAGCTAGTCTTTTACTATCTCTGTCGAGTATTGGCATTTTTTGATGTCTTGTAACGCTTTATAAGCACGTTCAGCTTATTTAGATAAAAATCTAGATGTAGATGAAGTTTTGTAAAGACATACAGTATCTATATACTGCAAAAAATTGAACATAAGACGCCGATACATTAAGTAATCCTTACCTTTTAATCTGCAGATTGGCGAAAGCAAATACAATAGCTTCACTATCATGATAAGGGAGCTGGCGAAGGGTGTCAAGTAAGTTTTTCGTTTCTATAGCTACTACCACGATTGTATAGGTAATTCTTCACTTATAATAATGATTCAAGCCTTCAGCTCCTCAAACACTTCACTTGCTCTATTTAAAACAGAATCAGGAAAACCAGCAAGTTTTGCTACATGTATTCCATATGACTCATCTGCAATGCCTTCAATTACTTCATGTAGAAAAATAACCTCTCCGTTCCACTCTCTTATTTTTACACAAAAACATTTCACGTTCTTCAAGTATTTGCTTACTTTAGTTAATTCATGATAATGAGTTGCAAAAATGGCGCGGCACTTATTTACATTGTGAATATGTTCAATCACCGCCTGTGCAATAGATAATCCATCATACACCCCTGTGCCCCTACCAATTTCATCAAGTATCACCAAGGAACGGTCCGTTGCCTGATTTACTATCGTTGCTGTTTCGATCATCTCTACCATGAAGGTAGAATAACCAGCTGTTATATTATCCGTTGCGCCAACCCTGCTGAATATCTTGTCAATCACTCCAATATGTGCACTCTCTGCTGGCACAAATGACCCCATGTGAGCTAAAATTGCAATGAGAGCGTTTTGCCTCAAGAAAGTGCTTTTTCCAGCCATATTAGGACCAGTAATTAGATGTATACCAGCTAAATTGATGCTATTTGCAATGAATTTATCGTTAACTTCAACCACTGGATGTCTTCCGCTACAGATATTGAACTCTTTGCTGTCATCAATAATGGGTTTTACGTAATTATTTTGCACTGCAAGCTCTGCAAATGCGGTTCTAATATCAAGTTTTGCCAAAGCATTTGCAGCAAGAGCAATTTTTTCAGATTCTTTAGCGACTTCACTACACAGTTCACTAAAAATTTTCATTTCTAAGCCGATTGCAGCATCACGTGCCGTAAGAATTTTATTTTCTAGTTCTTTCAATTCATTAGTAGTGTAGCGCATGCTATTTGCTAAGCTTTGCCTATGAATAAATATATCCGAAGTTATTTTGTGATTTGCCGACACTTCAACGTAATAACCAAGTATGTTGTTGTGTAATATTTTGAGTGCGGCAATGCCAGTAAGATCGCGATAAGATTCACGGAGCTTAGTTACCAACTTGTTACTGTTGTTCAATATATAAGATAACTCAGATAATTCTGAGTTGTATTTTGAGTGAATAAATCCTCCTTCTTTCACGGAACTGAGGTTATTATCGAGTATAGCACTATTTAACAGTTCAAATAGGTCTTTATGATTGCCAAGGCTTTTATGTATTGTGCTTAGTTCACTCTCGTCTGATTTTACTGTTATTCCAGCGCGTGACGCTGGCTGGATCTCAGTTTGGATGACATATTGTTGTGGGAGAGATCCATTTTCACCTGATTCAATTTTACATAAGAACTCAGACAATTCTAAAGTCTTTCCTAGGCCTATTTTCAATAGGTTCATATCCTTTGGTGAACCACGCCCTAGTATTAAGCGCGATAAAGACCTTTCAATATCCGGAATGTTAGATAATATCTCTCGTATTTTTCTGCGTGAATCATGATTATTTACAAAAAATTGAGCGGTGCTGAGCCTCAAATTGATTGCCTTGGAGCAAGCAAGGGGTGAAGCGAGCATTTGTTTGAGCAGGCGTCCACCAGAAGCTGTAACTGTATGATCAATAACTGAAATTAGTGAACCTTTCTTTTCACCAAATTGAGTTGAAAACAACTCAAGATTTCTCCTTGCTGAAGCATCAATAAGCATGAAATTTTGTTGCTTATAGGTTTTTGGGAATTCAAGCCTTGGAATAGAGCCCCTTTGTGTTACTCTGACATATTCAAGCAGTGCACCACACGCCATGATTTCTACTTTGCTGAAATTTCCTATACTCCCAAGTTCCCTGATTTTATAAAACTCGCATAATGTTCTGTGAGATTTACTATACTCAAAAAAGCTCTGTGCGTGTTGCGTAATTGATATTTTATAATTTTTTAAAATCGATCTAATTTTTTCATCCTCAGTGAATTTTTCAGAAATTAATAATTCTCTTGGTGATATACGCAATAAATCACTATCTAGAGCTTTCAAACTCGTTAAAGTGTGAAAAAATTTTCCCGTCGATAATTCAAGCCAACTAATAGCATATTCGTCATTTTGTTCAACTATGGATGCGAGATAATTATTGCTTTTATCCTCCAGTAGTGAATCTTCTATAATTGTACCTGGAGTTACAACTCGCACTACATCACGTTTTACTATGGATTTATAGCCCCTCTTTTTTGCTTCATCAGCAGTTTCTAATTGATCACAGATTGCTACTTTGAATCCTAAATCTATTAGCTTGTGCAGGTAAGATTCACTACTGTGTGCTGGCACTCCACACATTGGTATTTCTTGCCCACACGAATTACCTCTCTTAGTGAGCACTATATTCAGCAATTTCGCAGCTTTAATAGCATCATCGAAAAACAATTCATAAAAATCTCCTAGCCTATAAAATAGCAGATGATCTTTGTATTGAGCTTTCAGGTTCAAATACTGCTCCATCACAGGGGTGTTTTTTTCTTTTACGAAGCTCATAATATTTTTTAATATATTGTATTGATAAACGTTATTATAGATTATATTGCACATGTGAATAACATAAATTTTAAATAGGTGTATAGAGGGGAAAATTTAAAACAATTAAATTTCTTGGATCCAAGTAGTCAGGACACTTGGATGACATAAAGAGTAGGAGTATTTGATGATAAAAAAACAAAAACACAGTTGTCATTCCAGCGCGTGACGCTGGAATCCAGAATATCCTAATTACAAGGTTTATTATTTAGTTTGAAAAATACTATAGCTTTTTCTATGTAAGTTGTGGCCCCTTTTTACCATTTGCGACAGTTGTATCATCAACAGATATTTCAGAGCTAACAGTGCTAATAGTTTTTTCTATCGCTTTAGCCTGTTCATAGTCTTGACTCAAAAAATACATGGCCAGTCCAATAGCTATACTAGCAACAAGAGAAGATGCTATCATTACACCTAGTATCATACCACCAGAAAGACTTACTGCAACACACACACCAGCTCCAAGTACAACACCAAGAAAACCACCAATTATTACGCCAGGCACCAAACTGCCTACCATAGCGCTTTCTTTTTTCGTATTAGCTTGTTTTTTCATACTTTTAATAAGCACTTCTTTTGTTTTTCCTTGAGCTAAATCTGAAGGAACTTTATTATCCGCGTTTTGTATCAAAGGATTTGCACTATATGTAACAAGCAGGATGGTTATTTCTTCAGTTTTATTACCTATAACTGCATGATGTAGTAATGTATTTCCCTCTTCATCTTTAAAGTTTATATGAGTACGAAATTCTTCATCTAGATTTCTTATTGGGTTGTTTTTTGCATATATCCTAGATTGTATTGCTCCATCTAAGTATTGTATTACTTGTTCTAGTGATTGCTCGCCAGGATTTTGTATAAAATGAAGCAGAATTTCGTGTACTATCGCTTCCTTTGTAGTTTGTGGGCATTGTAAAGCGTAATTAAATGTCTGTGTAGTAATAACTTCTTCTTTTCTTTTTTTAAGAACAACCCTTAAATCTTCAATCGCCTTTTCACCATCTTTTATTCCAAGAATTATTGAATCCAAATTATTTATCATGCTATCCTCCTTGGTTTGATTGTATTACTCATTAATAAATAATATAATAAATCCTGCTAAAAGTCAAGCAATTAATTAATAAGTTAATATAATCCTCCAAAAGGAGCTCCTTACTTTTTGTTCAGCATGTCCATTGGATCAGACTCTTTAAGCTTGCTGTTTGCTGAATTTATTCATCACAATAGCTACAATGTGCTATCGAAGTTCTCTGTAATCTTAGTTGGTTCTTCTAGAATATTCAAAATATCAGTTGCACAATAAACCCGATCTCTCTTTCCTTGAGAAGTTTGTGAAACGATGCCTAAATCTTCAAGCTTTACGATTGCTCTTTGGGCTGTTGTAAATACGACACCTAAGTTTTCAACCACTTTCCTTATAGTAAAGTAAGGGTTTAAAGACTATTCACTAAATCATTGTCCCATTCAAATTTTGGTGGCAAGGGGCTTGGTATAAATGCCTGATAACCAGCGAATACTTTGCCTGATGGTGATCCTTTAATATACATTCATTCAACCTAGCACACTATTTTTATAGTATATATTATTTTCAAATAAAGTCAAAAATGAAAATAAGGCTTTATCTTATTTGCGTGCATGAAAATAAGAAACTCTCTTATTATTGATTTTGCTCAAAAACGAAAATAGAAGAAGCTGCTGAACTTTATATATCCTGTTTTTCTGGAGAACTGCTATAAAACTTCTGAGTGAAGTCACTTAATTTTTACACATCTATTGTAGAGTAAGAAGAACCGAATTTGAAACAAAAATGCTAACTGATGCTTGGACTTTACTGACACTTACACTACTTGAAACTATACTTAGTGTAGACAATTTAATCTTTATTTCTCTAGCAATAGATAAGGTACCAAATGCGCTGAGAGAAAGAGTGCGCCTTATGGGCCTTGGATTAGCACTATTAATGCGTTTTGTAATACTATTTTTTACATCATCTATATTATCAATGCAAAAACCTATATTTCACACTGCATCAGCAAGGGATTTACTTATGATCGCAGGGGGATTATTCCTTATTGTTAAGAGCTCTATGGAGTTACGGGATGACATCTTTGTATGTAAGAAAAATAAAAAGAAAGCAAACGTTAAATCAAAATTTTTTTTAGTTGTGCTACAAATTATATTAATAGATTTAGTTTTTTCGGTTGATTCGATATTAACTGCTATAGCACTAACTTATAACATGGTAATAATTGCTACAGCATTTACATTTTCCATGCTAGCAATGCTGTTTTTATCAAGTTATACCGCCCAGTTAATCAAATCTAACCCAGGGTTAAAAATAATCGCCATTTTATTTGTTTTACTTGTCGGTGTGTACCTCATACTTCATGGATTTCATATAGAATTACCAAAAGGATATTTGTATTCTTCATTTATGTTTGCACTGCTTGTGGAAATTATAAGCAAAATAAAGAAAATTAACCGTCATACCGCGATTCATTCGCGGTATCTCTAGATCCAGCTAACAAGCAGCGGGATCTTTTTGATTTACTCCCACTCAATAGTTGCGGGTGGTTTAGAAGTGATATCATAAACAACTCTATTTACTCCGGGAACATTATTAACAATTATACTGCCGACATTGCGTAAAAAATCCCAAAATACTAGCAAGTGTTGATCCTTATCTTCAAATGGAAATGCATCGGCTGTCATACCATCAGATGATGTTACAGCCCTTAAAGCACAAACATATCCATACGTACGACCATCTCCCATAACGCCTACAGTTTTTATTGGTAATAATACAGCAAAAGCTTGCCATATCTTATCATATAGATCGTAATTTTTCATCGTATTAATATATATTTCATCTACTTCTTGCAATATTTGCACCTTTTCTTTATCGACTTCACTTATAATCCTCACTGCAAGTCCGGGTCCAGGAAATGGATGTTGAAATATTATCTCGTCTGAAAGCCCAATTTCTTTTCCAAGTAGCCTTACCTCATCTTTAAAGAGGTAACGTAAAGGCTCCACTAACTTCAGATTCATCTTTTCTGGCAACCCACCAACATTATGGTGAGACTTAATTGTACTAGTGTTGTCTGAGGCATGCCCTGACTCAACTACATCAGAGTAGATGGTACCTTGCATCAAAAAATCCACATCACCTATTTTTTTTGCTTCTTCTTCAAACACTTCAATAAAAGTGTTACCGATAATTTTTCGCTTTTCTTCTGGATCAGTTATTCCCTTCAACCTACTCAAAAATAAATTTGATTTATCAACGTAATTTATCGGAATCTCTTTCAACATAGCGATGGTTTGGTTCTTGCGTAACAACCCAGTATCGATAAAAATACAGTTCAATTGTTTTCCTATAGCTTTATGTGTGAGAGCCGCTGCAACGCTTGAATCAACCCCACCACTTACTGCAGCGATTACTTTTTTCTCTCCTACTACATTTTTGATTTTTTCCTTTTGCTCCTCAATAAACGACTTCATTGTCCAGTCTCTTTTGCAATTTGCAATATCCAAGAAGTTAGAGAGCAATTTACTGCCATTTGTTGTGGGCTTAACCTCAGGATGGAACTGAGTACAGTAAATCTTCCGCTGTTCGTTGACAATCATTGCAATTGTTTGATTTATCACACCTGATGCGATAACAGTAAATCCCTGTGGTATAGTATCAACACTGTCCGCATGGTTCATTAATACATCCACTTCAGAATTAACATCCCAGGTATCCTTTACAATGGGGGATTCTTTTAGTATCTTGATTTTAGTTCTACCAAACTCCTGTTTGAAACTCTCTTTTACTTTTGCTCCAAAATAATGACAAATGAGTTGCTGTCCATAGCATATTCCAAGTATAGGAACGCTTGTTGCCTCATTAAGTTTTATAATTTCATGTACTACTCTACTTGTTTCAGAACAATCATCATTTACAGATTGTGGTCCTCCAGAGAGAATAAACCCATTGAATTTTGATATTGTTTCAAAACTGATGTTGCTTGGAAATATCTCACAATAAACACCCATTCCTCTTACTTGTCTTGCGATAAGCTGTGTAAACTGTGAACCAAAATCAATAATGGCAATTGCTGACAATTTGCTCCTCCATATTATTTAAAATGATATCTGATAATAAAGAAAATAATGGAGTAAGTAAACCAAGACCTGTTTAAAAGCTTTAACGCGTGGTACAAGTTAGCTATATAGCTAATTTTCCTACACCATACCGCTGCGGCGCTAACTAGTAGCGGAATGACAGCAATCTACGTCATACCGCCGCAGTATCTCAGCCGCTAACAAGTAGCGGGATTATCTTCATGCTGCCACGAACCGTCATACCACCGCGAACCGTCATACCGCGATTCATTCGCGGTATCTCAGCCGCTAACAAGAGATCCCGCTAACAAGCAGCGGGATGACGAGGTATAAACTTTATCGTCATGCCACCGCGAACCGTCATACCGCGATTCATTCGCGGTATCTCGGCCGCTAACAAGTAGCGGGATGACGATTGTCGTTTAGCCATAAATATTTAAGAAATTTACCAAATGAAAAAAAAGGCAAAAGAAGCCCCGTAGTTGGCTAATTACTTACATTATACTTTCAAGTATGGCGTTTTTTTATTCTAAACGCTTAATAACCGCGACTCAGCTGCTTTTAAATGCAACTAACCTTAGCTATAAATGTTTAAGAAATTTACTAAACAGAAAAAAAGGCAAAAGAAACCCTAGGGTAGCTAGTTATTCACTATCCATTTTTTAAGTTGGCGTTTTTTTATGTTTTAAACGCTTTATAAGCGCGTTTCAGCTTATGTAGGTAGAAGTTTGATAAAGACATAAGGTGCACATAGTGCAAAAAATTAAACATGAGACGCCAGATACGTGAGTTTTTTTGTTATTTAATCTGTACAGAGAAGATAAATAAATAGCTTCAATTTTATGATAAGAGGGCTGGCGGAGTTTGTCAAGGAAGTTTTTTCGTTTCTATTCCCAATAAAAGTGCGTTATATGGTTATGCAAGAAGTCTATTTACCCATTTGCTTAACTTTCTCTCTACTTTTTCTGAGTAAGGCCGCTATTGGCATGACAGACATTCATCGTAGTCAATATCTGTTTTTTGTTGCAATATTTCACTTTTTTTGAATATGTCATGCGAGACCTTATCGGCTCTCTGCATTGATTGTGATCTGCAGTAATATAAGCTCTTCAATCCTTTTTTCCAAGCAAGCATGTGTATTTTGTGCAAGTAACGTTTATGTACGTTGGCAGGTAAGAACAGATTTACTGATTGAGATTGACAAATATACGAAGTTCTATCACTTGCATGTTCTATAATCCATCTTTGGTCAAGCTCGTACGCTGTTTTAAATGTCAATTTTTCATGCTCACTAAGAAAATCTAAATGCTGAACGGAACCCTCGTTTGTTGAAATTGAAGACCATATTTTATCATTGTCTTGATTTTTTTCTGCTAATAGTTTTTGCAAGAATTTATTTCGCACTACAAATGAGCCTGTAAGTGTCTTTTGTATGAATACGTTTGCTGCGTATGGTTCTATTCCAGGGGAGGTATTACCTGCAATAATGGAGATCGAGGCAGTAGGAGCAATAGCGAGTTTGTGTGTAAACCTTTCCATTAGATCAACTTCTTTGGCATCAGAACATGCTCCCTTTTCTTCTGCTAATTTTTTAGAAACTATATCTGCTTGCTCGCGTAAATACTTAAATATTTTTTTATTCCATTGTTGTGCTGTTACTGATTCAAAAGGAACCATTTTGCTTTGTAAAAATGAGTGAAAGCCCATCACACCAAGACCAATACTGCGTTCTCTGGCTGCAGAATATTTTGCTCGCTGCATTTCATTCGGTGCTTTATTTATGAAATCTTCCAATACATTATCAAGAAAGCGCATTATATCTTCTATGAAGAGTTTATTGTCTTTCCATTCTTCGTAGTACTCAAGGTTTACGGATGATAGACAACACACAGCAGTGCGTGACTTATTCAGGTGATCATAACCTGTGGTTAAAGTTATTTCACTGCATAGATTTGACATCTTGATGTCTAAGTTGAGCTTTTTGTAAGATTCTGGCTTATTGTTATTTGTTGCATCAAGGAAAATAATGTAAGGTTCTCCAGTTTCAACTCTTGCTGTTAATATTTTGATCCATATATCCCGCGCTTTTACAGTTGAAATAACCTTATTGTTGTGAGGGCTTATTAAATTCCATTCTTGATCATTCTCAACAGCCTGCATAAATTTATCTGTTACTATTACAGCATGATGTATATTTAACGCTTTGCGATTTGGGTCACCGCCTGTTGGCTTGCGTAAATCTAGAAACTCTTCTATCTCCGGATGAGATACAGGAAGGTAGACTGCTGAACTTCCTCGCCTTAGGGATCCCTGACTAATTGCAAGTGTTAGAGCATTTTGCACTACAATAAATGGAACAATTCCTGATGTTTTGCCGCTACCCTTTACGCTTTCGCCTATTGAGCGTAAATTTCCCCAATAACTACCTATGCCTCCTCCACGTGCAGCAAGCCAAACATTTTCGTTCCATAGATCAACTATTCCCTGCAAGCTGTCTTCGGTTTCATTAAGAAAGCAAGAGATAGGTAACCCTCTCTTAGTGCCACCATTGCTGAGTATTGGTGTTGAAGGCATGAACCACAAGTTGCTCATGTAGTCATAAAGACGCTGCGCATGTTCTTTATTATCAGAATAGTAATTAGCAATACGTGCAAAGAGGTCTTGATAACTTTCATTTTCTATTAAATACCTGTCTGATAGAACTGCTTTTCCAAAGTCGGTTAATTTGCTGTCCTTTGCGTAATTAATGGTAATGTTATTCATAAAGTTCCTTTTATTCTTTTATTATATATAGGTACTTAAAAGTCATTTTGAGCGATTTTTAAGTTAGGTTTTTCGGATTTTTTTGTTGATGCTGTAATGCAAACAAGATACCGTCAACCTGACTGCCATATATTTTACAGTAACTCATATAACTTATTTGCATATTTATTTCTTTTGCAACATGTTGAACATAACTTTCTGAGTGACGAAAATAGTCTCCTTTGTTTACAAAGTCAATACCTTCACCTTCCTTTCTTCTTATTAAACATACAATAACTCCTTTTTTGCTCGTAGATCTTTTTGCTAATTCCAACTCTTCTTGAAAGTCATGTAGATAATGTAGCACTTCAGCAAAGATAATTACATCATACTGCTGGTTTTTCTCTTGTTTAAGAAACTCTTTCATTTCCATATGTATTAATTCATTGTAAACAGGCTTACCTTTTATAAAGCATCCTCTTGCGATATTTAGCATTCTACTTGAAATGTCAATTCCTGTTATATGGTTTCCAATACTATTTATTTTCAAGAAATGACCACATATTCCAGTTCCACAACCAAGGTCGAGTATATTGAGCTCAGAAGTGGAGTTGTTGAAGATTTTTGTAATTATCATGTGTACAAGTTCATGCCCTCTATATTGTTTGGCAATCAACCAATGCTCAACAAAATATTCACCTGTGTAATCAAAATATTGTCTTATGAGGTTTTTTGGCAATTCTGTAATAGGCGCTGAGTTTGTCATTTTTTTTATATAGTAAGACGCCTCCTCGTGGTCATTATCTAATTTTAGTGCCCTTGTTAAATAATTATAAGCTTTGTTAGTATTCCCTACCGCAAAATGACACCTTCCGATGTTATACCAGACTATAGGTAAATGGGGGTAAAATATGCTAATTAACCAAAATCGTAACTTTGCATCTGATATGCTACCTTTATAAAAGTGATATAAACCGATTTCAATGTTGGTGTTTAACAGGTTCTTAGATTTTTTAAGAAGCACTGTCATTTCTTTATGAAGAGTATTATATTTATTCACAATGAAGTGTTTTACTTTCTTAATATTTAATACGCCAATGAGCTTAGACATACAATTTAAAGCAACGTTTTTTATAAAAGAGAGATTACTTTTCATACGTTAGAAATACTCCGAATGTTTATTATCATTTTTAGGCAATTGATTTTAACACATTTTATCTTACAAAATATCTTTTTTATTAATTTTTACTGTATATATAAGTTTACCACATATTTCTCAGATTATACTGTTTAGGATTGCTAGTATATTGTTGTTGATAATATAAGTAAATGTTTTGTGCAAAAAGGCGTTGACATATTATTTATTAGGTTATAACATATAAAAGATTAATTTAGTTTTTAGATGTTTGACAAGTTTTATGGTAGAGATTAATTTAATCTCAATTCAATTTTAATAATATTTAACTCTGCATATTCTGCATATAGTCGGATAAGTAAATTATTAAGAGCACTTGATGGATGCCTTGGCGTTAAGAGGCGATGAAGGACGTGGCAGGCTGCGATAAGCTGTGGGGAATTGTCAACAAATTTTGATCCGCAGATTTCCGAATGGGGAAACCCAACTAGTTTAGCTAGTTATTACGTACTAAGTATGTAAAGCAAACTTGGTGAACTGAAATATCTAAGTAGCCAAAGGAAAAGAAATCAACCGAGATTCTGTTAGTAGTGACGAGCGAAAGCGGAAAAGGCTAGTGATTTAAGAATAAGAATTAGAATACTCTGGAAATAGTAACCATAGAAGGTGATAGTCCTGTATAAGTAGAAAGTTTTTAAATCCTTGAGTAGAGCGGGGCACGTGAAATCCTGTTTGAATATGGGGGGACCATCCTCCAAGCCTAAATACTCCTTAACGACCGATAGTGAACAAGTACCGTGAGGGAAAGGTGAAAAGAACCCCGGGAGGGGAGTGAAATAGAATCTGAAATCAAGTGCTTACAAACAGTTGGAGCTCTATATCAATTTATTGATATTTAGAGTGACAGCGTACCTTTTGCATAATGGGTCAGCGAGTTAATCTATGAAGCAAGCTTAAGCCGTTAGGTGTAGGCGTAGCGAAAGCAAGTCTGAATAGGGCGTTTTAGTTTTATGGATTAGACCCGAAACCAAGTGATCTAGTCATGACCAGATTGAAGGTGTGGTAAAACACACTGGAGGATCGAACCAGTTAATGTTGCAACATTATTGGATGAGTTGTGATTAGGGGTGAAAGGCCAATCAAACTTGGAAATAGCTGGTTCTCCGCGAAATCTATTTAGGTAGAGCGTTGTATGTATGTTGTTGGGGGTAGAGCACTGGATAGACTAGGGGGATTCACCGTCTTACCAAATCTAACTAAACTCCGAATACCAACAATTAATTATACAGCAGGCACACTACGGGTGCTAAGTCCGTGGTGAAGAGGGAAACAACCCAGATCACTATCTAAGGTCCCAAAATTACAGCTAAGTGGGGAAGGAAGTAGAAAAACCATTACAGCTAGGAGGTTGGCTTGGAAGCAGCCATCCTTTAAAGAAAGCGTAACAGCTCACTTGTCTAAATAAGTTTTTCTGCGCCGAAAATGTACCGGGGCTAAAGCTGTATACCGAAGATGTGAGTGCTTATTGATTTCGATCAATAGGCGCGGTAGCGGAGCGTTCCGTAAGTCTGTGAAGGTGGTTTGTGAAAACTGCTGGAGATATCGGAAGTGAGAATGCTGACATAAGTAGCGTAAAAGAGTGTGAAAAACACTCTCACCAAAAATCTAAGGGTTCCTACGTTAAGTTAATCTGCGTAGGGTTAGTCGGTTCCTAAGGCGAGTCCGTAAAGGAGTAGTCGATGGCAATTAGGTTAATATTCCTAAACCTCTTAAGTGTGACGGGTTTCGTATTTGTATAGATCTTATTGGATTGATCTATGCTTAAAAGAAGCTCCAGGAAATAGCACTTATATTTATGAGGCCGTACCGCAAACCGACACTGGTGGATGAGTAGAGTATACTAAGGTGTTGAAAGAATGATGTTGAAGGAACTCGGCAAATTATACCTGTAACTTCGGAAGAAGGGTAACCTGCTTTTAGGCAACTATGAGTAGGTGGCACAAAATAGGGAGTAGCGACTGTTTACTAAAAACACAGGACTCTGCAAACACGTAAGTGGAAGTATAGGGTCTGACGCCTGCCCGGTGCTGGAAGGTTAATAGGAAGGGTGCAAGCTCCGAATTGAAGCCCCAGTAAACGGCGGCCGTAACACTGACGGTCCTAAGGTAGCGAAATTCCTTGTCGGGTAAGTTCCGACCCGCACGAATGGCGTAACGATTTCTCCACTGTCTCCAACATCACTTCAGCGAAATTGAATTCCCCGTGCAGATGCGGGGTACCCGCGGTTAGACGAAGAGACCCCGTGCACCTTTACTATAGCTTTACATTGCTATTAAAAGTGTGATGTGCAGGATAGGTGGGAGACTTTGAAGTTATGGCGCTAGCTATAATGGAGTCAACCTTGAGATACCACCCTTTACACTTTTGATATCTAACTATGTTTCATTATCTGGAACTAGGACATTGTATGGTGGGTAGTTTGACTGGGGCGGTCGCCTCCTAAAAAGTAACGGAGGCGTGCGAAGGTAAGCTAGAGCTGGTCGGAAATCAGCTTGATAGTATAATGGCATAAGCTTGCCTGACTGCGAGGCTGACAAGCCAAGCAGAGACGAAAGTCGGTCATAGTGATCCGGTGATTCTGTATGGAAGGGTCATCGCTCAACGGATAAAAGGTACGCCGGGGATAACAGGCTGATGGTGTTCGAGCGTTCATAGCGACGACACCGTTTGGCACCTCGATGTCGACTCATCACATCCTGGGGCTGAAGAAGGTCCCAAGGGTTCGGCTGTTCGCCGATTAAAGTGATACGTGAGTTGGGTTTAGAACGTCGTGAGACAGTTCGGTTTCTATCTGCCGTGGGTGAAGGAAATTTGAGAAGGTCTGACTCTAGTACGAGAGGACCGAGATGGATATACCTCTGGTGTACCAGCTGTTATGCCAATAGCATCGCTGGGTGGCTATGTATAGATGGGATAATTGCTGAAAGCATATAAGCAAGAAACCCTCTTCAAAAAGATTTCCCAATTAAGGCCGTGGAAGACTACCACGTTGATAGGCTAGGTGTGGAAGCATGGTAACATGTGAAGCTAACTAGTACTAATAGCCTGATTGATTTATTTGCTTTCTATATGTGTGTATGCAGTGTTAAATATTAAGTTAAAATTGTTAAGTTAGAAATTTTTATTGACTTGGTGGCTATAGCAAAAATGAACCACCCGATCTCATCTCGAACTCGGAAGTGAAACTTTTTAGCGCTGATGGTACTTGAAAAGGGAGAGTAGGTCGCCGCCAAGTTTATAAAAATTTCTTTGTTAATTAGACAGTAGGTATACTTATATTTTAACTTTCTTGTTTTGTTACTATTCTTTAAGTTTTTACTTTAACTACGATATCTTTTTTTTCTTATATGTTCTTGGTCATTTTCTACATTATTTAGCATTGTTCCTACTTCCCCTAATTGATTCCCTTTTGAAGGAGAATTACTGACTTCTGGTAATATTACATTACCTCCCACTTTTTTAAATAATTCTTCTTGTTGGCGAAATGCTGACCTCCAATCTGTTCCTGTTCCTTTAGGAAGAAATAAGAATTGATACATCTGACCAAAGCCTGTGTTATTTACCTCTTTTATATGCTCTACCATTCACCACACCCATTAACTATTTTTAAAAATTTTACCTATATTATCATAAAAAATATAGTTGTAAATACCTTAATTGAGATTTTTTTTATTTTATCTTTTTTAAGCAAATAGTTAGATCTTTTTGTAAATTTTTATAACTTGCTTGCATAATGTTTCTATGAGTTAGTATTATGTAGTAGTGCCCTATATTACTTATATTTAAAATGCTAATTTTAGCAAGCATTCGTAGTTGCCTTTTTATTTTATTTCTTTTTGCTGCTTTTCCGGTTTTTTTACTGATAGCCAGACCTACTCTAATAGTATGAATGTACTTTTCAGGTTCTCTTTCTTTTATAGCGTACAGTGATATATAAAGCCCACGATAAAAAAGACTGTTGAGTGCTAACTTATTTTTGAAAGCAGAAGAAAAATCTTTTTTTTTATACTTACTATGCGCATAATTTGTTACACCCTAATGAACGGCGCCTATTAAGGATTTTTCTTCCAGCTCTTGTTGCCATACGTGAACGAAATCCGTGTCTGCGCTTTCTTATCAAATTTTTTGGTTGAAATGTTCTCTTCATTGTTTTTATATTAATATAATTATTTATTTTAAATTGTTTTACTTTATTGTCAAATAATGGTGAACTTGTATGACATTTTCGTAGAATAAAATTTGATGCATGGAAGAATGAATTCGGTGATAGTCATACCTGTCTTACTAATCCTTTTATTTTGTTTTAGTAGGTTTCAAGAAGTAAATAAGGTTAAATCTTATCTATATCTTAGTTGTGTATGGATGCTAACTTGGTTGTTAGTATTCTATAATAATTGTTTTGTAACTTTTATTTCTATAGCGTTACTTTTTTTCATGCTTGCTTTTATCTTTAAAAATAAAAGAAATAAGATAATAAAACTTTCGTTATTTGTGGCTTTGGCCATATCATTTTTTATCACTTTATTTATAATGCTGTCTATTTTTATTCAATCCATTAGTTTTTTTAATAAAGTAGCTATTTCAGAATTCTTGTTTTGCTTGAAATGGGGCCACAATGTAGTCACTATCAATGAAGAGAAGATAGGATGTTTTGGTATAGCGCCGCTTTTAGTTGGTACATTACTTATAACTATTATAGCAATGTTAGTTGTCGTTCCGCTTGGTTTATTTTCTGCAATATATATTAGTGAATATGCGAGTGAGAAAGTGCGTTATATTGTTAATACAACTTTGCAAGTTTTGTCTGCTATTCCTACGGTTGTATATGGATATTTCGCGGTTGTGTTTTTGTCTTTCTTTATAAAGCAGGTAGCAAATTTTTTTGGTTTAAGTATACACTCAGAAAGTGCCTTAGTTGCCGGTTTATCGATTGGGATAATGATTCTTCCTTTTATTATTTCTTTACTCGAAGATGCCATAAGATCTGTTCCAAAAAGCTTGCGTTATGGCTTCATGGCACTTGGTGCAACTCCAGCGGAAACTATATGGCATATAACAATACCTTATGCAATGCCTACAATTTTAAGTGCAATTTTATTGTCAATTTCAAGAGTGATAGGTGAAACAATGATTGTGCTAATGGCTGTGGGAATCAACGCAAATTTGACTTTTAACCCTCTTAATTCAGTTACTACCATTACCGTGCAGATCGCTACATTACTTACCGGAGATCAGGATTTCAATAGTGTACAAACTCTTGCTGCTTATGCGCTTAGTTTAGTATTGTTTATTATTACTTGGCTATTAAATGCATTTGCATTGTTTGTAATGAAGCGTAACTAGTAAGCGTTTTAATGTTGCAAAATTTCTATTAATAATATAAAATTTATTTTCTTTAGAAGTTCTTTTATGGAATTATAGTGTTAGGTGATAAAAATAAAGAGATGAATATAGGTAGAGCGATTAAGGTAACTCAAGCAGTTGTTGATATAAAATTTGAAGGTGAATTGCCTAAAATATTTAATGCTTTAAAAAGCAAACTAAAATATAAGGATAAGGAGCTGGTTTTAGAAGTTTCGCAGCATATAGGTGACAATATAGTTCGTTGTATTGCTATGGATAGCACAGATGGCATGTCAAGGGGGGATGAATTTGTTGATACAGGTGCACCAATATCGGTGCCAATTGGGCGTTCAACTTTAGGAAGGATTTTTAATGTTGTTGGAGAGCTTATAGATGAGTGTGGTCCACTGAAGGGAAAGTATAACTTAGAGCCTATACACAGAGCACCTCCAAGTTTTACTGAACAGAGAATACAGGAAGAAGTTTTAGTTACGGGAATAAAAGTTATAGATCTTCTTGCACCTTATCTTAAAGGAGGAAAAATTGGCTTATTTGGTGGAGCCGGTGTTGGTAAAACAGTCCTAATAATGGAATTAATTAATAATATAGCAAAAGCTCATAAAGGATTTTCTGTGTTTGCCGGGGTAGGGGAGAGAACGCGTGAAGGTAACGATCTTTATCACGAGATGATCACTTCAAATGTAATAAATATAAATGAGCATGAAAAATCTCAAGCTGTTTTGGTTTATGGTCAGATGAATGAGCCTCCTGGAGCAAGGGCTAGAGTTGCTTTAACAGCACTTACTATGGCAGAGTATTTTCGTGACCGTGAAAACCAAGATGTTCTATTTTTTGTGGATAATATCTTTAGATTTACACAAGCTGGTTCTGAAATTTCTGCTTTACTTGGAAGAATACCGTCAGCTGTTGGTTATCAGCCAACCCTTGCAACTGATATGGGTGCAATGCAAGAAAGAATAGCTTCAACAACTTCTGGCTCTATTACTTCTGTGCAAGCTATATATGTTCCTGCGGACGATTTGACTGATCCAGCCCCAGCAACTACATTCTCTCACCTTGATGCAACCACAGTGTTGTCAAGGCAAATAGCTGAAATGGGAATATACCCTGCTGTTGATCCACTTGATTCAACTTCTCAGTCTTTATCTGCTGAAATCATTGGTGAAGAACATTATAATGTAGCTTCTGAGGTGAAACGTATATTGCAAACTTATAAATCACTGCAAGATATTATCGCAATACTTGGTATGGATGAGCTATCTGATGAAGATAAAATTATTGTTGATAGGGCTCGGAAGATTCAGAAATTTCTTTCTCAACCTTTTCACGTTGCAGAAATATTTACTGGCATGCCTGGTAAATTTGTTTCACTTTCTGATACTGTTTCCAGTTTTAAAGGGATTGTTGAAGGCAAATATGATCACTTACCAGAGGCTGCTTTTTATATGGTGGGGAATATAGATGAAGCAATAAAAAAGGCTGAATTAATACAAGCTGAAGCTAAATAAAAGTTAAAGATTATGAATACTTTTAAAGTGCAATTTTTCTCTCCTGATGATCAAATTTCATTCAGTGGAGTGGTTTCTCTTTCAGTAACTGGGCTCGAAGGGGAGCTTATGATTTTAGCTCACCATGCTCCTTACTTAATTTATTTATTGCCTGGTATGATTACTGTTAAAATGAGTAACCAAACAGAAAAGAAGGTTGTAATTGATAGTGGCGTATTAGAAGTTGCAAATAATAATTGTAGCATTATAACAAGTCAAATTCAGGTTTTTGATCGTGCAATTCATGATGAGAAATCGTTTAAAAATAAGAGAATTAGTATATATTTAAGTTATCTTGATGAGAAGTTTCTTTCTTAGTTATTTTAGGCAAAAAGTCAATTATCATTCAAGTGGCTATAAGATTTTTGCTCAGGGGGCTCTTTTTTGTCATCCCAGAAACCCCGGGGTGTCATCCCAGTGTCGGAGTACTTTAGGTGTATGATCCCAGAGTGTGATGGTATGGGACCATACACCTAATCAAATAAAAATTAAAGAAGGAGAGTTGGTTGTAACGGTTGGAGATAACGACTTTGTTTTACCTGGAATTTACGTTGGATAAACTACAAAAAATAACAGGTAAAAATCAACGTAAATTTAAGATAAATCGATTTTATTAGTATTATTAAATCAAAATCTGTTTTTAATTAATCAATAATACTTTTTTACATATTTTCATCCCCTTTCATGGATTTTTTAATTTTATAGATGATATCTAATATTATTAGAAGCATTGTAAAATATCTTATGAGAAAAGTTATAAAATATATTAGCATTATTGGTATTGCATGTTTAGTATTGTTATTTTTTATATCTAATGTGGAAACACGCGTAAAAACACAGGAAGAACAATTATTCCTAGCTGTAGAAGATGGTAATGCACAAGAAGTAAAACTATTACTCAAAAATGGTGCAGACCCAAATTGACCTTACCCAGAAAAAGTAGAGAGAAAGTTAAGACGTTTTTATCATGAGAATAAATTGTGCAGGAATGCAATAGTTAATAGTAGAATGTCTACGTTATTTGTTATAAAAGATTTCTATGTATTCAAATATGGCAGTTCTGGTTTGTTGAGCGAGAAGTATCAATAAGCAGCTCCCTTTTAAGTGAACTTTTCTGCAACAGAGTTATCGTAACAACAGCCCTTATGGCTCATGCTGGAAATGATGTTTTTTGTATTCAATAGAAATTGGTAATTTTGAGAGGTATACTGTGACCCTTGATCGCTATGTAACAGCAGATTTTTATCGGGTTTGCGTTTATCAACGGCCATCAATAAAGAATCTATAACTAATTATCATGTTACTCATTAACCACCATGCGTGAATATAGGTCAATTATTGCCGCCAACAACCTTCTTTAGTTTTTATGTAGGTAATCCCAAACTTTATTTGGCTGATCAGTAGTAAAATTTTGATCCAATGTGTTCGGAGCCACAACTCGGTTGCTTATTTGCTGTTTTTTATTTTTGAACCTTCGTCTAAACTTGGCTTTAATGCCATTTTCTTGCATAACACTTTGTACTGTTTTAATTTTTGCCTAAAGCTTTTAATTCAGCGTGAATTTTAGGGGCTCCATATCTGCATTTAGAAGCTTGATGTATTTTTTGAATATCTGCTAGAAGCCCTTCTTTTGCTAATTCTTTACTGCTTTTTTCCTTAGCAACCCATACCACCAGTACAAAACCCTACATAGTTCCTGTGTTTTATAGCAATTTCTATATAAAAGAATACTTTACTCTTTTTCTTTGCCCAGGGCTTTTTTTAAGATGTCTCTTTCTCTTATTAGCTCTTTTTTTAGATCAAATCTTTCTTTGTCATAAGGAGCCTTTGCCTGGAAATGCGTATGCTACAGACATTTTTCCATCATATTTTCTTACTTAACATACTGCCATCTATACCTAGATCTTTTGCTATTTTTGTACTTGCTTGACCTGTTTCTTTAACCAGCTTAACAGCTTCTAATTTGAATTCTGCTGTATATTCTCTTCTATTTGTCATATTTTGAAAAAACGTTTTATTTTACTCCAAAAACGTCTTAACTTTCTCTCTACTTTTTCTGGGTAAGGTCAATTTACCGCCGCGGCGCTAACTAGTAGCGGGATGACGGGTTACCAAATTGTAGAAGTTGCTTTAGCTATAAATTCAAGTTTTATCAATGTCTTGTGTTGTTACCCAAATAATGGTTGTGCAAGCGCTTAATTTTTTGATCAAAAAGGAACAAGTTTAGTAAAAAATAATGATATTATTAGTGGAACATAAAACAGTCCCACTGCAGTACTGATTAGAAGCAACAGAGTAGCTTTATCTGGTTGATAATTCAAAATATTAGCAAGTATTATACTGGACCCAGAAACTGGAATAATAGCCAGCAACATCAGTGCTTTATATATGCTCTCATCGTATATACCTATAACATGCTTGTCTAAAAGGACAATTCCTAAAACAAACAGTGGCCAGAATACGTACTTTGCTGTAATAGTGATCAAAGCAAGCTTCCAATCTATTTTAAAGCTTGCAATATTCGCAATGCTCACTCCAAGTAGCACCATTCCTAATGTGACAAATGTACTTCTAATATTCATCATAACATCTGTTAAAAAAGTAGGTATTTGTATATCGTATATACTTAAAAAGAAGCCCAGAACCATCGCATAAAGCGAAGGAAGTTTGAACAACTTTAATATGCATTCTTTTGCGGTATAAATACCATTTGCAGCTATGTAAAATCCTAAGCTGTTTTCAAATAGCGCCATTCCTATATAACAAACAACATATACAGATACTGAATCTTCATCAAATAAAGCCATGGCAATCGGCAGGCCAAAATAACCCATACTTGTGCTGCCCGAGCTAAATGCTAATATGTTTCTTGTGTTATCCTTAAATAAAAAAGAAGAAAGATAATACACTGATAAGGACATAGTGCTACCTATAAACCATATCAAAATCGGCAGAGAAATTACTTTTAAGTTAACTTCTGTATGAGAGACTCCATATAAAATCACTATTGGATTAGCTATATAAAAAAGTATTTGAGATATAGTGTTTCTATCAATTTTAAGATATTTTCCTGCTAAGTAACCAATAAATATTGTAATATAAATAGGTAATATTTTGAGAAAAAGAGTAAGGAACATACTAGCCTATTGTAATATTTTTGATTGATAAAGTGACATTAGATCTTAAGGTGTTGTAAAAGTAAACAAAATTTATTTTCCAATTTATCCAGCTCATAGTTAATTAAATTAGTGCCAAAATTTGTTTTTACATAGGACTTAAGAATGACATTTGTATGATAAAATTATGTTAAGTTTCTGTAAAGCTTCTTGCATATTTTTGAATAATGACATATTTACTAAAAATTAAACTGCTTGTAGTAATTTAGACGGACTGTTGAAAAAGTAAGAGGAAATAAGTAAAGTTAGGACAGAGAGTAAGAGCTTTAACATAGTTGTCATATTTTTCTTTAATTAACCCTAGTGTCCAATTTATCCACCATTCCTTCACATGAGGTGTTTCTAACCATTTTAATAACAGTAAAAAATGTTTTCTTTCAACGCTTTAAATGTGATATTTTTATTCATTAATTAAAAATCTCAAATGTTACTACCATTTCTGTTAATCCTGTCTCTCATTGCCAAGTTCATTGAAATTGACATTTCCGTACCTAGTTTTCCTGATATGGTGCACTATTTTAACGTACCGGAAGGCATAATTCAATTAACTATTGCTTATAATTTCCTAGGCTTTTGCATAGGAGGGTTGTTTTTTGGTCCATTGTCTGAATGCTATGGCAGAAGGAGAATTATGATCATAGGTAACACTTTGTTATTAATCGGCGCTGTTGGTTGTGTTTTTGCACCGTCGATTTTTTGGCTTTTAATCTCTCGCTTTGTTCAGGGCATTGGTGTTAGCACATCTGTAGTTGTGTTTGCAATCGTTGCAGACAGCTACAAAGGCGACGAAGCGGTGAAATTTATTGGAATCATGAATTCTGTTCTTACAGTTGTCATGGCAATTGCGCCAGTGTTAGGCAGTTTCATCAATGAAATTGTAGGATGGCGTGGTAATTATGCAACTGTTGCAATACTTTGTTTGATCTCTTGGGTTTTGCTGCTTTTAGCGTTACCAGAAACAAAAAAGAACCGCGATATTTTCAGTTTGAAAAAAACGATGAAAGATTACAGAAAACTACTATCTAATCCGAGGTTTGTTACGTTGTCTTTGATGTCAAGCCTCTTTTCTGCTGCGTATATGTCATTCATTACTTGTGGACCTTTTCTGTATATGAAGACTTTTGGTTTATCTAGCACTATTTATGCACTACATCAAGGTGCAATAGTTGGGTGCTTCTCACTCATCAGTCTATTTGCTGGCAAAATCTTGCAGAAACTTGGAGCAATAAAGTGTGTAATTTCTGGTACGAGCGTGGGTGCTATTGGGTCTCTATTGCTTGTAATATTCAGTATAATTGTACCCCACTCTTTCTACTTAGTAACACTGTCTATGATTATTTTTTCTATCGGTTGTGCAATTTTCCAGCCAGTGATTTTTAATGCATCAATAAATGTTTTCCCTGAAATTAAAGGCACAGCTTCTTCTGCAGTCTCGTTCATTAGAGCTTTTATCATGGCTATTTTTATCGGCTTAACAAGCTACATTTACAATGGTCAAACAATTAGTGTAGCTGTTCTTGTTTTATCCGCGATAGTACTAGAACTTGTTTTTACTGTCTATCTATTGCGTTTAAAAGATCCTATGTAATTAATAAAGATATTCCATTGTAGGCTGCTAACTTTCCCCTGCCAATCTTTCTGCTTCATTACGTGAGATTAATGCCTCAATAAATTCATCTAGTTCGCCTTCTTTTATAATCTGCTCTAGCCGATGTGAAGTTAGATTAATTCTGTGGTCTGTTATTCTTGATTGTGGGAAATTATATGTTCTTATGCGCTCGGAACGATCACCAGAGCCAATCTGACTTTTCCTCATTGTTGACCTTTCCATTTCTTTTTTTTGTCTTTCAATTTCGTATAGCCTTGCCCTCAATACTTTGAGCGCTTTAGCTTTATTTTTATGCTGCGATTTTTCATCTTGCTGTATCACAACTATCCCTGTTGGCAAGTGGGTGACCCTTACTGCGCTGTCAGTTGTATTCACTGATTGCCCTCCAGGACCACTGGATCTATAAACATCTATTCGTAAGTCTTTTTCTTCTATTTTAAAGTCAACTTCTTCTACTTCAGGTAATATCGCAACAGTAGCGGCAGAGGTATGCAACCTTCCTGAAGATTCAGTTTCTGGCACTCTCTGTACTCTGTGCACTCCTGATTCAAATTTCAACCTTGCAAAAACTTCTGTTCCATTAATGAGTGCAGAAGCTTCCTTATATCCACCTATACCTGTATTAGAAATGCTTATTGGCTCGAACTTCCAATTTCTTCTTTCTGCATATTTTTGATACATACGAAATAACATTGCTGCAAATAATGCTGCTTCTTCTCCGCCTGTACCTGCTCTAATTTCTAATATTGCATTTCTTGAGTCATCTTCATCTTTGGGCAATAATGCTAACTTTAATTTTGCTTTTATTTTTGGTAATAATACCTTGTGCTTTTCGAAAAATTCTTCTTTTGCTAACTCTTTTATATCACCTTCGCTGTTTTCATCTTTCATTATTTCTTCTAAGTCTGAAATTTCCTCTTTCAGCGTGTTATATTCATCAATTATCTTGATTATTGGCCTGAGCTCAGAGTATTCCTTTGAAAGGGTAATGAATTCTTTTTGACTTAAATTGGTAGGATTTTCCAAATTCCTCTCTATATCATTAAATTTTTTCTTTAAGTCTTGTAAATTATTTTCCATATCCATATAGCACAGATCTAGCTAAGTAATATATACTGAAATAAAAAATTTCTTATATCAAGCAATAACACTATAATATACCTACTACCTTCTAGTTGAATATAATGGCAAAACAGATAACATCAAACTGCAATTTCATATTTGGAGCTTCGGATATAAAATCATTACCAAATGAGTCGGCTCCAGAGATTGCGTTTGCTGGTAGATCAAATGTAGGAAAATCCAGTCTGATCAACTTACTGATAAACAGCAAAAAAGCTGCCAGAGTTTCCTCTAAACCTGGATGCACTAGACAAATAAATTTTTACTCTATGTACGATGATAAGTTCAGACTTGTTGATCTACCAGGGTATGGCTACTCTCATGCAGGCAAGGAGGAAATTATACAATATTTAAACTTAATTGAGTATTATCTAATTCAAAGAGAAAATCTAAGAAGAGTGTTTGTGTTGATAGATAGCAAGGTAGGATTAAAAGAAATAGACAAAGACTTCATTTATTGGTTAATATATAATAACATTAACTTTAACATTGTGCTAACAAAAATAGATAAAGTAAGTCAAAAAAGCTTAGGTGCTGTTATAGAAGATATTCAAAAATGGATTAATAATGAGAATGTGTCAATTCATCAAATGAGCATCCGTGTTAAGCATAAAATAACCAAGGTAAGAGATGAGTTTTTCAAGTTTACAAGATAAAAAAATGAAGAGTAGTGAATTTTTAAAGGGTGAGGTATCATTTGAACAAAAAGCAGAAATATTACTTGAAGTGCTATCTAACATACCTAGCTTTGTAGGCGAGACTTTTGTCATTAAATGCGGTGGTACAATAATCTTAGATGAAACACTATTTAATACTTTTGTGCATAATGTTGTCTTGTTGAAGCAGCTTGGTATAAATCCGGTAATAATTCATGACGGAGAATATGAAATTAACTCAGTGTTAAAAATGCTGGATATGAACAGTAAGTTTGTGAATGGTATCAGACTTACAGACAAAGACACTATGAAAATCATTGAAATGGCACTGTGTGGTTCAGTTAATAAAAAAATTGTTCAGTATATAAATTCTGCTGGTGGTTCAGCTATTGGATTATGTGGAAAAGATGGTAACTTAATTAAAGCCGAAAAAATAACCGCTACGCTTAGAGAAGATAGATCAAATAATATCGAAAAGATATTAGACATGGGGTTCATCGGTAGACCCACTGAAATCAATCCTGATATATTATTTTTTATTGAAGAATCAGATTTTATACCAGTTATTGCACCAATTGGTCATGGAAAAGATGGGGAAACATATCATATTGATGCCGATAGCACTGCAAGCGCAATCGCAATCGCAGTTTCTGCATCTAAAATGATAATCTTGAGTGACACAGATGAAGAAATAGATAAAATTGGTGGCAGGAAGATATCTGTTAAAAATTTAAATGCATCGATTGATTGTGGGAAAATTAAAGGGGAAAAATTTATTGAAAGGCTTATGGCATACGTTAAAATGGCGGAGGAATGTGCTGGAGTTGTTCACATAGTTGATGGTAGAATATCTAACATTATGCTTGATTTATTTACTGAGAGTAATTCAAGCATATCGATTGTGAGTGATTTATAGCTATACTGCTTGCAACTATACGAATACCAAGAGGGTGTCATTCAAGTAGCTGACACTGGAATGACAACAATCTACGTCATACCGCGATTCATTCGCGGTATCTCTAGATCCCGCTAACAAGTAGCGGGATGACGGTTGTCAGGGTGTCATCCCAGCGCCCTTATGATGTCATCCCAGTGCCCAGACACTGGGATCCAGAAGACTTAATTTCAACCAAGTGGCTGCATAATAAGGACTAGATTCCAGACTGGAATGACATCATAGAGGCACTGGGATGACAAAAAAAGGAGCACTGAACTTGTCAAGGAATTTTATGGCCTAGCGTCACGCGCTGGAATGACATCATTTACATTTATCACTTTTGCAGATACAATTTACATGCTATAATTGAGTCTTCATAGATGGTAAATTGGAGTGCAAAGAAGTAAAATTAAAGTAGAAATAAAAAGATTATCACACGGAGAAGACTTGTCTCTTCCATGTTATGCAACTACGCAGAGTGCTGGCATGGATCTTTATGCTGCATTGAATGATTCTGCTGTTTTAAATCCACTTGAAAGATTACTTGTTCCAACTGGAATTGTGATTGCAATACCAAACGGTTTTGAGGGGCAAATCCGCCCACGTTCTGGTCTTGCTGCAAAACATGGAATCACTGTCTTAAATTCTCCGGGCACTATAGACTCTGATTATCGAGGTGAAGTTAAAATTTGTCTAATTAATCTAAGTAATCAGCCATACGAAATAAAAAGAGGAGATAGAATCGCACAAATCCTTATTTCTCCTGTATCTCAGGTAATTTGGGATGACAGAGAAGAATTCTGCGCAGAAGAAACCGGTCGCAATGCAGGGGGCTTTGGCTCAAGCGGCAGGTAGCTTACGAAAAAGCTTGACTATGACAGTTTTTTTATTTAAGCATATTAATATTTGAGGTCGTTTATGCTAACTTTCAAAAATCACTGTGGTCAATTCCACAAAACAAATACTGCACTTGTTGCACTTACTTCTTTGTATGTCATAGGCGCAGCAGTAGCACTTTCAGCACCATATTGGGTGTCTTCAACTTGCACGCTTGCTCCACTTGCAGCTTTTGCAGCTACACCACTTGGAATCGGTATATTAGCAATTGTTGCTGTTGCACTGGTTAGTTCAGCAATGTACGCTATCAGCAAAAACAATGAAATATCTGAGTTGAGAGCTCCGAAGATTGTTGTTAATAACGATAGAAAAAACGGTAAAGAAACAGCATTGCTAGTAACAAAAGACACATTTAAGGAAATGGCAAGGAATAACCAAGTTAAAGATGAAGAAGGTAAGGTAGAAAAGGGTAAACATTATATAGCCTTCAGCTTAGAAGGCAAGAACTACCGTATTATTGTTGATATTAATCAGCTTACCAATACGCTAGGCAATACTTTACTCTTCGAGATAGGTTCACTAAAAGAGAAAAACGATGAAGGTAAGTTCGAGGCAGTAAATGAAACAAAGTGGAATAAAACATTAGGTTTAGACAAAGATGGTGCTAAAGGGGTTAACACTTATTTAGGCTCACTTATTGTTGAACAAGTTGCTTCTCAACAACAGACAGTATAGCCAAGTGAAATAAAAGAGGTAGATTAAGTCTGCCTCTTTGTTTTTTTTGATTTTTAGTGTTACGCGCATAACTGCATGGATGTTGCGATTCTCAAGGCAACGTATCTGTTTAGATGCATGGCTAATGCTGAAACAAAAATTCCAGTGTTCCCTTTCTTGTCATCCCAGTGCTTGACACATAACTGTACAAACATTCATTTTTGAAGGTAAATTGCACAACAGATAATGTCATTCCAGTGCTCCCTTTCTTGTCATCCAAGTAGCTGACACTGGGATGGCTTTGTTGCATCACACTTTATGAGATGGTGATTTATGGTAAATTCATGTAACTATCTCAAATTTAGCCATACCAATATCAGTGAATTTATTAAGCAAATAGCATTTGATTAGCAGTTCTTTTTCTCGATTTATCTCAGATTTATTCCTAAAACTAAATCCGAATATTTGCTTTAATCTTGAGAAAAACCCTTCAATATAAGATCTTTTCCCATAATTTACTTCTTTTTTCCATTCTTTCATGCCATCTTCACCGTATAATTTTATTAACCTAATAGCAGCATTCCTGTCAGACATATAATCTATTTCTGGATGTTCTGCCGCATTGTTTATTGGTGGAATTTTTGTCTTTATATCATATTCGTTACACAACTTATAAAACTTGTGCCTATCACATGCCCTATCTGCATATAGTACTTTTATGACATACTGAAAATCGACTTCTTTTAGCAAATCACAAGCTCCATAGTGATCAGAGTAGACACCGTTACTGTATTTCACAGCTATGGCTTTTTTGCTGTTTGTATTCAACATTACATGCAATTTTCTTGTCTGTTCATAGCTGCGATACTTTCTATCTTCGCTATTTTCTTTGCTATGACCAGGAGTGTTGTTGTATATACTAATTCCTGTACTGTCTATAGCAATTTCGATATCTTCCATATTATTTTTATCAATTCTGCAATCATTGATCTTAATATTGAGTTTCTTAAACCTTCTTGATGATTGTGAATAGCTGATAACTTGCAAATTTTTCCCAATTTGCTCAAGGTATCCTGCTATAAACCCAACTGTTTGCCTCAGGCCTATTCTAAATAAACAAGTTATTATGTGCACCAAAATTACAACTTTATCGCTATAAATATTGTTGCCACCTGGTATTTTTGGACCATTCTCGTACCACTTTTCTATGGCTTCGTTGATATAATGAAAAATATTTCCTCTTTTTTCTAGAAATTTGTTATATTCGCTATGGTTACTGACCCTCATTTTTTGTGGCATATTTTTTCTTTCAAGGTTAAATGGCTATTTTATAATGAATTTTGTCAGTAGCCACCAGATTTTTTCAGTTGCTATGCAACAAAGCCATTCCAGTGTCAAGCACTGGGATCTGGTAGACAATGTTCATACAGCAGCTACTCGGATGACACCTTGTGCTTGCTGGCTATAATTGCTAAGGATTTTTATTTAATTTAACTGCATCTTTTGCCTTATCCAATAACCCATTAATAAAACCAATTTCGCTTGGTTTATCAAGTAAATCAGATGCAATGTTAGTATATTCATTAATGACAACTGGAACTGGCGTATCACAATTAGCTAACTCACATATTGCAACACGCAAAATAGATAAGCTTATAAGATTTAACCGTGAAAGGGACCAACTTGGGTGTAAATAAGACTCTATTATTTTATCATATTCTTCACTGCTTTTTATAACCTTATATAACAAGTTTTCTAAGAACTGATGTTCAAATTCTTCACATTCAAATATATCTTTCAACTTATTTATGTAGTCCTTAAGCTCACAATTTTCCAGTTTAAAAGTGCTTTTGTTGTAACCTACGAAAATATTTGAATAAGCAATTTGTACAGCAAGAAATCTTGCCGTGCTTCTTTTTATGCGCCACTTTTTATCTACTGGTTTTTCCTCCATTATTTTAATTTATTGTGTAAATCTATCATACGCAAAACAGTTGAGGCTGCATGGCCACCAACGTTCTTTTTGTTTTTATCAGCTCTAACTAGTGCTTTATCTTTGCTGTCAGCGGTAATTACACCCATACCAAGGGGTATTGCATAATGCATAACAACCTCATTTAAGCCTTCAATTACTCCTTTACAAACATATTGATAATGATCGGTTTCACCGCGAATTACGCACCCAAGAGCTAAATAACCATCATAATTAGTATGCCCACTCTTGACTGCAAAAAGAATTGTAGCTGGTATCTCAAATGTACCAGGAACCTCAACTACATCGTAACTGGCATTACTGCCTTTTAATTTATCAATTGCACCTTCAAGCAAAAGGTTCGCTATTTCAGTATAATAAATCGAATTAACTATTAGTATTCTCGACATTTACTACCACTTTTTTTGTTAAAAACAACTTTATTAATGACTGTTGAATTAGAGTTATAATATTACTAAATATCCAATATATTACCAGGCCGGCAGGAAAAGAAGAAAAAATAAAGACAGAAATGTAAGGTAAAAACTTCATAACATTTACTTGAATATCATCTTTACTGGTTTGATCTTTCTCACTTAGCTTCTGCTGAATTATCATGGTGGCACCGAAAATTATAGGTAAAATGCCTATAGAAATAGGAAAGTTATAATTAAACAACCCAAATAATGTAAAGATGTTCGTTGGGTCAGGAGCTGAAAGATCCTTAATCCATAAAAAAAAAGGAGCATGCCTCATCTCTATAGTAACAAATAATACTTTATATAGAGCAAAAAATACCGGTATTTGTATTAGCATGGGAAAAATGCTCGACATTGGATTTACGTTGTTTCTCTTAAACAATGCAATTGTCTCTTTATGCTGCTTTAAGCTGTCATTTTTATACAACTCTTTTATACGAGTTAATTCAGGCTGCAGGCTTTTTACCTTAAACATCGAAATATATGATCTATTAAATAAGGAAAGCATCAAAAATTTGATTACTAAAGTCAGCAATAATATTGCTAAGCCAAAATTTTTTAAAACGAAGTTAAAATATTCAAGCAGTAAAAACACTGGTTTAGTTATAAAGTAAAGAACACCAAAATCTACAGCTTTATCAAACAGGGGTATATTGAGAGTGTCCTTATAAGAATCCAGTAAATTCAACTTTTTTGCTCCAGCAAAAAAATAATTCACATTAGAAACGCTTGCACCAGGAAGTATGCTCTTGTAAGGTTTGACAAAATCTACTTGGAATTTATCAGTATTATTAACGTTTGTGTGTTTAATGCTTACATTTATTTTATCAGATTTTTCAGGTATGATGGCTGTGAGCCAGTATTTATCAGCAAAACCAAACCAATTTTTTTCACTCGTGCTTGCTTTTATTAAATGTTTTTTGGAAATATCCTTATATGTCCACTCCTCTAGTTTATTATCAAATGCACCCAGTACTCCTTCATGGGATATCCAATAAGATTCGTTGATATTGTCACGTTTACGGTTAATTTTACCATAAGGAACCAAAACTACATTATCCTTTGTATTATTTTCAACAACTTGCTCAACTTTAAACATGTAATTATCGTCGAGGTTAATTTTCATTCTAAATAAAATGCCATTCTCATTGTCCCAAGATAAATTGACCTCTTTTTGATTAAGTTTATCTGCTCGCCAGACTGCTTTAGAATCTGGAACTTTAATCTTGTTACTCGGATCGAGCCACCCAAATTCTGCAAAATATACATCTTTTGATTCTGCAGGTGACAGTAACACCACTTGTGGAGAAGAAGAACTCGGTTCTAAGTGGTAATTAGTTAAAATTAAGTCATCAAACCTTGCACCTTTCAGAGAAATTGATCCTTTAATCATGTTATTGGTTAAACTAACCCTCTGTTCTCGAGTAGAATTAATAATTTCAGAACGATTTTGGTATATTATAGGAGCAAGGTCGTTAAAAGATTCGATATGTTCAATATTTTCAATCAATGGCTGGTTTTGGTTTGTACTAAAAAAATTATCATAAATAATACGCCAAGACACCATGATTAACATGGAAAGGATAGCTGCCAAAATTAAACTTTTTGCTTCTGACATGAAATTAAATCAAACATATCTTCTTAAAGTGTATACTAAATATTGTACTAAAACAATGAAATTTACTTATTTTTAATAATAACTTTTAACGCTGATCTTTAAAATTTATTTTAATAGCTTCAAATTTTAACAATATGAACGCGGTGAAAAATCTAGTTATTTGGTTGCTAATAATAGCCACTACTGCAATGCTTATTGATTCACAAAGGGACAAACTAAGCGATAGATTTCTCAGTACTTTTTTACCATATAAAGGAAGAATTCAAAATAGCGGTCAGAATAGTGGAAGTATTGAATTTACGAAGTCATATGATGGACACTTTTATATTCAGGCTCAAGTCAATGATCGCAATATAACGTTTTTGCTTGATACTGGAGCAACCGATATTGTTCTATCACAAAAAGACGCATTACATGTTGGTATTAACTTACAAAATGTTCAGGATTTTAAAATATATGAAACTGCGAAAGGTCAAATAAAAGCTGGAGTGGTTCAAATACCTCAAGTTAAAATAGGAAATTTTTTGATTAATGATGTACAGGCAAGCGTTAACACTCATTCTATGTCTCATTCACTACTTGGAATGAGCTTTTTAAGGTATTTTCATTTCACTATAAGAGATAATAAGTTGATATTATACCGCGACTAAACACTTCTACAATCTACTTATCAAAGCTCTGTAGGTCAATATAGGAGCAGAAATAAATATTGCAGAACAAGTGCCAATCAAAATACCAAAAAAAATGATCAAGCTGAAGTCTCTCACTGCATCTGTGCAGATTAATACCAAAGGAAGAGCAGCAAGAAGGGTTGTACCAGAAGTTAATATAGTGCGAAATAATGTAGCGTTGATACTTGCATCTACTACCTCACTCATCCGCCCACTTTTACCACTCCTGCGATACTCTCGAATCCGATCATATATAATTACTGAGTTATTGATTGAATAACCAATGACAGTAAGGAGAGCTGCAACTGATGAAATATTAAACTCAATGCCAGTTAGGCTAATAAAACCAACAGTTAAAATCACGTCATGAATCAGTGCTGTTATTCCACTGAATCCACATTGCCAATTAAATCTAAACCAAACGTAAAAAAATATTCCAACAATCGCGATCAACATGGATAACATTCCTTCAAATATTTGTGTTGAGCTTATTTGTGGGCCAACATAGTCTATTTTACGATAGCTTATTGAGCTCCCCAGCTTTTCTTCTAGTATGCTTTTTATCTTTTTGATTTTATCTTCATCTCCTTCATCTTTAAAACGCATGACTAAATTATCACCCGCTTTTGAACTCTGCACTGTAAAACCATTTTCTTTTAATGCATCGAGAATAGAGTGATTCTCATCTGAAGATTTTATCTCTATCAAAATTCCGCCTGCAAAGTCTATGCCTAAGTTCACTCCATGCAGCACAACAGTGAATATTGAAAAGATGATAAGAATAATGCTAATTAATGCAGTCAAATCCCTATATTTACTAAACTTGATATCGAGGTTGTCTGGAATGAGTCTAAGTGCCATGCTATTTACTTAAACTTGAATTTTATATACTTTTCAAAAAATTCACTAGTTTATTCTGTGATTGTTTGATTATGTCAATTTTTCCATCAGTTAATTCTTGTCTGTCAATTAAGTTCTATCTAGCTTGCATACTACCATTTTGAAGTACATTACAAAAGCGAAATACTGCCAATTTGGCCCATCATTTTATCTCTGCAAGCTTATCCCCCCCTTGCTATGTTAGCAACGCAACCTAAGCTAGGTTCCTTCATAGCAGTGTTAGGTACACTGCCATATCTTTCAAAACTTTCATGCTCTATAGCTTCCTCAACACTTTTTCCTCCTAAAAGACAGTTTTCCCCTAAACTTTTTCCCCTATTTTTTAACTCATTAAGCCTTGCTCTGTTTTCCCCATCAATCTCCACTTTTATTTTATTGCTGCCTTTCTCACTAGGACTTAGATAAATACTTATCTCTCCTACCTCAGTAGTAAAAGACATTTCAATACCACCTTTTGAGACATCCATGTAATTTCTTTTTCCCCCTATTTCTTCTACATTTTCAACTCTTACTATACTTTCTCCAATTTTGAGTATGCCAACTCTTAAATTTAAGTCTTTGGCTTTTTCATTGTTTAGGATTTCTGCAACTTCAACAATACTATCTTGCGAGTACTCTATACAAAAATATCTATTATCCTTGTCTACTCCTAATACATTTTGAGTCTGCTTGCTTTTGTTTACAATACTTTCATATGCTAAACCTTTTAGCTTGCTTTCAATTTCCTTACATTTCTCAGAAAGACCATCATCAAATCCATTACAAGTAACTATCTGCTCAAACTCATTCCCATCGAAAAAATTATGGCGTTTTACTTTCCCACCTTCTAACAATAAATTACTAACAATGCTTTTGATAATGTCCTCTTCGGACACTTCATTTTTTTTGTTACAGTTTTGATCTTCACTTTCTTTATTACAGTTTTGATCTTCACTTTCTTTGTTACAGTTTTGACCTTTACTTTCTTTGTTACAGTTTTTATCTTTACTTTGATAGGGAAAGTTATCAAATACAAAAGTGTTACTTCTGTTACTTATATGACTACCACTAGTAAGATCTTTTATTTCTTCAAATACTGTATTTGTTACAGTTTTGTTACAACAACTACATTTTAAATTTAACATTACTTCTTTTTCTAAGTATTTAGCTACTATGCACTTAATACTTTCTGGAGTATTTTTTATATCTTTTTGTTCATTTTGTTCTGTTATACCTCTCACCTCCCCACAGCATTTATCAATCAGATCCTGTTTACTTTGAGTTAACGACATTTTTAGTTTCATAAAAAGTGAGTCTTTTAGAAAAGGATTATCATCTTCTAGGTCCCGATCATTTTCTGAATCCAAATCATCTGTTAACTCCATTGAATCAAGATTACCTGAACTATAGTACGAACCCTTTTTTGAGTCCGAACTATCTTCTGAGTTCCCATCACTATCTGACCAATTGTCAACTTTCGGAAATTCTGAGCTTTTCTGTTCACCTTCAAAAGTCTGATTACTACCACCAGCGCCCTTTGTCAAATTTTCTTTATTTTCACAAGAACCACCTAAAGAATAGCCTTGACCCTCTTCTTGATCTGAAGCACTTAATTTACTATAAGTTGCTTGACTATAACCATTGAAGTTATAACCTAAACCATTACTACCATGCTGTAAAGGATCGCTTTCAAAAGTTTGTGGATTATCACTTTCACCTAACAAACCACCATTTGTTGGATTACATACATTTTCTGTATATTTTTGATTATTTTGTGCTTCTATTTTCCTCTTCTTGTACAACGGTTCAAACTGATCAATTTCAATCGATCGTACTCGTTTCCTTGAAGGAAAGTCCTCTGGAATCTGATCCTCATCGTCAGAATTGTGACCTGAATCACAAATTACATGATCATTGCAGGTAGAATTATGCTCTTGACTAATCAAGGAAAGCTGAATTAGATTGCTAAAAACAATATTATCTAGCTGTACTGAATCAGTACTTTCAAAAATTTGTGGATTATTACTCACGTCTGGCAAATCACCTGATAAACCAGTCTGATGATTATTTTCACCTACCCAACCATCAGTTGGTGTTGGAATGCATATTCCTGTATATCTTTGGCTATCAAGAGAATCATTAGTTAATTGTACTGCTGTATAAGTTGTCCGGTCATCCTCATCATCGGAACTAATACCTGAATCATGGCCATCACCTTCTTCAATCTTTTGAGTTTCTATATCGTGTTCATTTATTTCGCTCGACGAATCATAGTTGGAAGGGTTATACTGTTGATTAGGACGTTTAAAAATTTGACGCCAATCGCTGTAAGGCTCCTTAAAATCGAAAGGAGTGCGTATAACTTTTTCCTTGCCTGATACCCCACCATTCATATTGTATAACCATTACTCACTAATCCCTTAGTGAATATCGTAATATATAGGTCTGTCAATAAAAAAATATAACTTTCTTTGGTTCTAACCTTTGCAAATCAGTATCTATAGCTCGGTAATTTCTCATACGTTGCACTCTGGACCTAGGAGCGTTGTTAATAAATCCACGACAGCTAGACAATCCTTGCTCGTCCACTAAAAGGAAAAGCAGCAAGGAGCGAACCAAAAGCGATAAGAAAGGATCCAAGCCAGATTATAGACATTCCAGGTTTATAGTGCACTTTGGCTGCGATTTTGCTCTTACTCTTATCAATCTCTCCAATTACAACATAAATATCAGAAAGCAAATTGTGGTAGATACTGCTTTCAACATTTTTCTGACCTTCCGCAAGGTAAAATCTATATTCAGGAGTTACTTCACCTAATATCTTATTATTCAGCAAATTCCTGATATCCATTGTACCCCTCACTGCATGGAAATTTTTTTCTTTTATTAGCTCAATATTGCGTAAAGTAACTTTAAATTTATTGACTGTTATGCTATCCCCTATTTTTAAGTAATTTTCTTTTTTCTCCTGCCAACCAACTGAATAAGCTATACCAAGCACTAGAATTGCCACTCCAGCATGAGCAAGCATCATTGCATAGTAGGACTTAGAAACTCTTCTTGCTAATAAAATTGATTCACCAAATGCTACCTTAAATAAACGAATTCTTTTACTGTATGCTTCTAAAACAAAGATTAATAATGCTATGGAGATAGTAATTGATAGCACAATTATTAGCTCCATGTGAAAGATAAACGGCAAAATAGCTGCAGCACTGCAGAATGAAAATCTATATTCACGGAATATTGGCAATAGACTATTTCCCTGCCAACTGCAGTATTGCCCGATCATGGTGAGCACTAGAATAGCTAGTGCAATAGAGTTAAATAAAGAATTGTAATATGGTGCTCCAACTGAAATTAATTCACCGGTTAAATACTCAAGCACTGTAGGGTATAAAGTGCCAACGAACACGATGAAAAAGGCAGTGATGAATAATAAATTGTTCATCAGTATCATCGTAAAGCGTGAAAAGAATCTTCTACCCTCTGTCACTTGAGTAGCAAGTTTCTTTCTGGATTCCAGTGTCAAGCATTGGAATGACATCGCAGGCGTGTGATTTTTTCTCGTAAATACTACAAATATTACTAAGCTACTGACTGTAATTACACCAAGTAGAGCTAATATATATAGTCCATATCTTGGGTCATCTGCAAACGTGTGCACTGAGGTAAGTATTCCTGAGCGGACTAGAAATGTTCCAGTCACACTCAATATAAAAGTTGTAAGCGTAAGTAAAATAGCAAAGTTCCTTAAAACATTGAAATTCCGTACCACGAGCAACAAATGTGTCAGCGCTACTGCAATTAGCCACGGCATCAAAGAAACGTTTTCCACTGGATCCCAAAACCAAAATCCACCCCACCCAAGTTCGCGATATGCCCACCAGCTACCCAAGCTGATGCCCAAAGTGAGCAGCGACCAAGAAATAAGTACCCAAGGCCTGACAATTTTAGCCCAAACATTTCCTTCAGTATTTAAAATTAATCCAGCTATAGAGAGCGAAAAAGGAACGCTAAATCCAAGGTACCCCAAATATAATATCGGTGGATGAATAGCAAGGCCTATATCCTGCAATATCGGATTAAAACCCAATCCATCTGTTTCAATGCCTGGCATTTTAGTGAAGGGGCTGGATTCAATTAAAGTGAACAGCAAAAAACAAAAGCAAATCAGCCCATGAGTGATAAGAGATATTTTTTTTAATTTACTACCATTAGTTCGTTCTGGTGTCATTCCAGTGCTTGACACTGGAATCCAGTTTTTATTACACTGCCATTTGATGTACTCATTTGCAATTAAATTGTCTGGATCCCAGTGTCTGGGCACTGGGATGACAGAAGAAGAGACTGGGATGACAGAGGGGGAAACTGGGATGACAGAAGGTATATAAATATCCATTAGTAATAAATACATGACAAGCACTAAGGTCCAAAGCAACATGGACCCTTCTTTGTTTCCCCAAACACCACAAATCTTGTAGATCAAAGGTTTTGTTGTGTGTGAGTGGTAGTATACGTTTTCAAGTGAAAAATCATTTGTAATGTGGCAGTAGATCAAAATAGCCATTGACGCTGATACACAAAAAAATATGGCAGTGGTAATAAACCGACAAGAACTAAGCGGTAAAAACAAATATGTCAAAGACAATAAGCAGGCTAGCAATAGCAATATATTCCCAAGTTCAGGCATAAAAAATTATAGTTTTTATATAAACAATATTACTGATGACAAGTTAGAAGTTAAAGTGTTAATTGATGCTAGCATAATGCTCCCGTAGTTAGCTGTGCTAGTATTAATTAAAAATTAAATATTAAATCTTTATACTTTTATAGATAGCGTTAATATTGAGATAATATTGTGGGTACAACTAAGATTAGTAAATTTCCATTCAATATAAAAGGTAAAGTGGCAAAACAACATGCCGAACCAATAATCGAAAAAAATCTCTATACTATTTTAGGATTCAAAGATATAGAAGATTTTGAAAATAAGACAAGTAAACTTGTTAATAAAAAAGTTTGGCAATCATTTGTTGACTGCTTTGCAAAAGAAATAGATTATGCAGCAACCGAAGAAGTTGTAAAAAACATCGTTTGTAACATTGCAAAGAGTGATCAAGGTAATGCTTTTACCAAAACTGAACATCTCATATTAAATGAAAAGCAAGATAATAAAAAGAGAGAAAAAGCGATTAGAAAAGCTATTAGTATTTTGAGAAAAATCAATCCAGAAAAAGCCTTTAATGAACTTTCAGTAATAAAAAAACAAGCTGAAGATTTTTTACAAACCGATTTTTGTAAAGCACAGAGTAAATCACTTCAAGGATTTGCTCCCTCTGGTGGACAGCTCTTTGCGGAAACTCTGAAATATATAGAAACACTAGAAAGATTATCCGAAGTAAAAAAAGAAGGGCTAGTTAGAGATTTCTTGTTAAATCATGTTAGTTTATTGAATAAAAAGTATCCTAAATCACAAGGTAAAAGGGAAGATGCTATAACAATACTATCAAGTGATGAGTTGAAGAATTTTTACAATAAAGGTGTAAAAGAAGGAATGTTACAACCAATGGCATCTTACAAAGGATGCAGAAACCTGTATGACAAAATGAACCAGATAAAAAATGAATCCAAAAGTATAATTAAAAGAGAAGAACGGGAAGAAAATTTAAAGAAAATAGATAAGTCGATAATCAGCGCAATTAATGACATAAAAAAACATAGAGAAGCAATCCTTAACTGTAAAGACTTTCAAAGTTCTTACATAAAAGAGAAAAAAGAACATCCATTTAGAGGCAACGCATGTCAAAAAATGATTGATATATATCAAGAGAGAATTGTTGGATATCAGGAGAAAATTCGTCAAAACTTAAACCAAATAAAAGCGATATTAAAAAGTGCGCCGCAAGAAATGGATGATGTGGAAGAATTCGAGGAAATAATTGATGATATACATGAAGCAAAGCAGTGTGATGAAATTTTTGATTCAGCTTTAATTTGTTTATCGAACATACAGAATGAGCTAGATATTCAGCTGGAAAATCCTTCAACAGAACTCAGAGCTTCACACATTAACGTTAAAACTGAGCTAACTAGGTTATAAGAACCAAATCTTTAGGGTAATGAAAGCACTTTAATTCAAGACAGCTCTTAGTCTGTGTTTTAATTTGGTTGTGTTTTATTAAAAAAACTTTAGATTTATTTTATAATCGATACTCAAATATAATGACTCAAACTTGGGATTTGTTGCAAACAGGGCAAAAGGAAGGCTATAAAATTGCGTATACTAATGCTCGTATTATCGACCCGGAAACTAAACTTGATATAAAAGGTTCATTATTGACTGAAGGGGATAAAATTGTTGACTTTGGTGAATCATTATTTTCAACAAGTGGAGTTGATGAAACAATAGACTGTAAAGGGCTTGTTCTAATGCCAGGCCTTATTGACATTCACGTACATTTTCGTGAACCAGGCCAGGAACATAAAGAAACTATATATACAGGCAGCAAATCTGCAGCTGCGGGGGGAGTTACAACTGTAGTTTGTCAGCCAAACACTGTTCCAGCAATTGATAGCGTTATTTTGGCTAAATATTTGAAATATAGAGCACTTGAAACTTCACATGTAAACGTTGAATTTTACGCTAAAATCACCACTTCGGAAGAACACCTGACTGAAATGGCACTTTTAAAGGAAGCAGGTGCGGTTGGGTTCACCGATGATGGCATGCCAGTTATGAACCCAATGATTATGAGACAGGCGCTGCTTTATTCAAGTATGCTGAATGTTCCTATTGCTCAACATGCAGAAGATTTAAATTTATCTGCTGGTGGCGCAATCAACGAAGGTAAAATTTCTGAAGAATTGGGAGTAAAGGGGATCTTGAGTGCGTCAGAATCGGTTATGGTAAATCGTGATATACTGCTAATGAAGGATATGGAAAATGTGCACTACCATATTCTACATGTCTCTTCAAAAGATTCACTTGATGCTATTAAACGTGCAAAAGATTTGGGATTAAATGTTACGTGCGAAGTAACCCCTCATCACTTCACTTTGACTGAAGATATAGTAAAACAACATGGAGCAATTGCAAAAATGAATCCGCCGCTTCGCACTGAAGAAGATCGTTTAGCTATGGTTGAAGGTTTAAAGACAGGTGTGATTGATTGCATTGCAACTGATCACGCTCCGCATGATCGTAGTTCTAAAGATCTACCACTTGAAAATGCTGCATTTGGTATTGTTGGTCTTGAAACAATGCTGCCCCTTTCACTTGAACTCTATCACAGTGGGCAAATGGGTCTACTTGATGTGCTTGCAAAATTGACATATAAGCCTGCAGATATAATACACATACCACGTGGTCGTATACAAAAAAACCTTGCTGCAGACTTAATTTTAGTTGACCTCAATCATGAATGGGAAATTAAAACTGACAACTTTGCTAGTAAATCAAAGAATTCTCCTTTCGATGGTCGCAAAGTAAAAGGACACGTAGTACGTACTGTTGTGTCCGGCAAAACTATATACTCGCAGAAGAGTTAGTTATCATATCTTATCTATTCCAATTTGTTATCACCAGAATGGGCTAAGTGCACCTAAATTTAAATTAAGAAATCTTACACTGTCTCCGAATAAACACATCCTCTTATCTTTCCCTAATCTGTAAAGTTATTTTGTCTATCAATCTGATTCCAAAACAGCAAAATTATTGTATAATGTTACTTTGAAGTTTTATTTTCAATGCACAAGTTTGCAATACTTTTTTCTATACTGCTTGCAATAGTTGCTTACTACCTAAACAATGAAATCATATTTGAAATAGCAAAGCTATTTAGTGATATCTTTATCAGCTTGCTCAAATTAATAAGCTTACCTCTGGTTTTTTTATCCATAGTTTCCACAATTTCCGGGCTCAAAGACTCAATTGAAATCAAAGTCTTAGTTAAGAAAACACTATTTTATACTCTGCTTACAACTATTATAGCTGCGTTTGTTGCATTATCGTTTTATTTGTTAATAGATCCAGCAAGAAAAAATTTCATAAGTAATACAATAGGGAGTATTAACAGCAATAACCACAGTTATTTTTCATATTTAAAATCACTCATTCCTTCTAATTTTGTGCAAGTTTTTCTTGAAAATAATATGATTGGTAGCATATTAATCGCTTTTTTGATGGGTGGAGCTATTGTTTCACTTTCAAAAGAAAAGCAGGATATATTATATCAAGTATTCTCTGCACTTTTTGATACGCTACTTAAAATTGCTCAAGGGTTATTAAAATTTATTCCGCTTGCTGTTTGGTCTTTTATTACATGTTTTTTGCATGAATTAAAAGGCGGTAGTGAGTTCTACAATCTTTTATGGTATTTTGTTTGCATAATGTCTGCAAATTTTGTGCAGGCATTTCTGATTTTACCGCTATTTATGTGGTATAAAGGCATATCACCAATTCAAACGCTGAAAGGGGTTATGCCAGCACTCACACTTGCGTTTTTTTCTAAATCATCCAGTGCAACATTGCCAACAACTATAGAATGTGTGCAGAACAAGCTAAAGGTGCCAAAGAAATTATCGTCTTTTATTTTACCAATATGCACAACAATTAACATGAATGCATGTGCTGCATTTATACTAATCACTGTAATGTTTGTTGCAGAAATGAACGGATACGTATTTTCCTTAAGCGAAATGTTGATATGGATTTTTTTAGCTACAGGGGCTGCAATTGGTAACGCTGGAGTGCCGATGGGGTGCTATTTTATGGCAACCAGTTATCTCATGTCGATGAATGTTCCTCTGCATATTATGGGACTGATTTTGCCTATTTATACAATCATCGATATGTTTGAAACTGCAATAAATGTGTGGTCTGATGTTTGTATCACTCAGATAATTAATAAAGAATGTAATAGTGAAACTTAAAAAATGATATTAGACGAAAATAACCTAATAATAAAAGAATTTAAAGAAGCAGAAGCAATTTTGCATGGGCATTTTGTTTTATCATCCGGGCTGCATAGTGACACATACATACAGTGTGCGAAGATTTTTGAAAATCCAAGCAGAGCCATGAAAGTTTGCGCATTATTAGCAGATAAAATAAAAAAAGAATTAAATAGCTCCATAGATTTAATATTATCTCCTGCAATTGGTGGAATAATTGTGGGTTATGAGATTGGCAGGCAGCTTGGAATAAAGACAATGTTTTGCGAGCGCGTTAATGGTAAGTTTGAATTACGCCGTGGATTTAAGATCAAAAAGGGTGAGAAAATATTGCTCATTGAAGATGTAATAACCACAGGTAAATCTTCACTTGAAGCAGTGGAATGTGCAGAAGGGGAAGGAGGTAAAGTTGTTGCTGAAGCTTCTTTGATAAAGAGAAATAGTGAAACGAAACTGCCTTTTCCTGTCATATCTTTGATTGAACTGAACATCAAAAACTACAGTGAGGAAGAACTTCCAAGTGAATTAAAACAACTACCCATAACAAAACCTGGGAGTAGGGAATATTTAACAAAGTAATCCTATAATATCTTGGAAACACAGCATTTATACACAGCTTTAGTTATTTACTCCAAGTGTATTTTATGTATACTTATTACTAAATTAATTTTGAAATGATAGAAAATGAACGAATTTAAATCGATCCGAAATATAGCAATAATCGCACACGTTGACCACGGTAAAACTACTTTACTTGATAACATGTTAAAACAAAGTGGCACATTCCGCGAGAATCAAGAAGTTCAAGAACGAGTGATGGATAGTGGTGATCAAGAGCGTGAACGCGGAATTACAATACTTGCAAAATGTACATCAATAATGTGGGGCGATGAAAAGATCAATATTATTGACACGCCAGGGCACGCGGACTTTGGTGGGGAAGTGGAAAGGGTATTGTGCATGGCAGATGGTGTGTTGCTGCTGGTTGACGCTGCAGAAGGTCCCATGCCACAAACAAAATTTGTGCTCTCAAAAGCACTAAAAGCAAATTTGAAGCCAATTGTGATAATCAATAAGGTCGACCGACCAGATAGCAGAATTGATGAAGTATTAAATGAAATATATGAGTTATTTTTTAACCTTGATGCAACCAACGAGCAGCTAGATTTTCCAGTGTTGTATGCTTCAGGTAGAAATGGCTGGTGTGCTAAGGAGCTTTCTGATGAAAGAAAAGATTTAAGCCCATTATTTTCAACGGTTATAGATTATATAAAACCTTCTGTTTATAATCAAAATGCACCTTTTGCTATGTTGGTCACTCTACTTGAGTCTGATAAGTTTCTTGGCAGAATATTGACAGGAAAGGTTTATCAGGGCATTGCAAAAGTCAATTCAGATCTTAAGGTGCTTGACCTCGATGGCAAAGTAATTGAACGAGGAAGATTAACTAAGTTGCTCTCATTTTCTGGCTTGAAACGCATTCCAGTAGAACAAGCTGTGGCGGGAGACATAATTGCAATTGCAGGACTTGAGGAAGCTTCGGTTTCAGATACTATAGCAGCACCAGAAGTTACAACTGCAGTAAGCTCAACTCCAGTTGATCCGCCAACAATGGCGATTACTCTGAGCGTTAATGATTCACCTTTTGCTGGGCAAGAAGGTACAAAGCTTACTTCAACTGCTATAAAGGATCGTTTATATGCGGAAGCAGAAACAAATGTTGCAATTACTGTGACTTTGGCACCAAGCGGTGAAGCATTTGAAGTAGGTGGGCGTGGTGAGTTACAGCTTGGAGTGTTAATTGAAAATATGAGGAGAGAAGGTTTTGAGCTTTCGGTATCACGCCCTCGCGTGTTATTTAAAGAAGAAGGCGGTAAAAAACTTGAACCTATAGAGGAAGTAGTAATTGATGTAGATGATGAATATAGTGGAATCATCATGGAAAAACTCAGCTTCCGTAAAGGTGAAGTAACTGACATGAGACCTTCTGGTAATGGCAGGACAAGATTAACGTTTTTAGTGCCATCAAGAGGATTAATCGGTTATCAAGGAGAGTTTTTAACTGATTCTCGTGGCACAGGCATAATTAACCGTTTATTTCACAGTTATGCTCCACATAGAGGTCCAATTTCTGGAAGGCGCAATGGAGTTTTAATTTCTACAGATAAGGGTGAGGCTGTGGCATATGCAATTTTCAATTTGCAAGACAGGGGAATTATGTTTATTAAGCCACAGGATAAGGTATATTGTGGCATGGTTGTCGGCCAGCATAGCCGTGACAATGATTTGGAGATAAATGTGTTAAAGGGTAAGCAATTAACAAACGTAAGAGCTTCAGGTAGTGATGAAGCTATAAAGCTCACTCCACCAAAGATAATGACACTGGAGGATATGATAGCGTATATAGATGATGATGAATTGGTGGAAGTAACTCCAAAATCTATACGTTTACGCAAGAAATTCCTTGATCCAAATGAACGTAAGCGTGCAGGAAGGGCAAAGAATAAGGAGTAATCAGAGGTTGAACATTTGCGAAAAATAGTGTATAATTATTCGTCTCCTAATTGTATTTAATTATGGCCTTTTCGAAATTTCTCGATCCAAAAAACAATTTCGCGTTCAAGAGAATATTTGGCACTGAGAAAAATAAAGATATTCTCATTCACTTTCTCAATGATATATTGGGCTTCGCTGGCAAAGATGAAATAGAAGAAATAGAATTTCTCAGCACTATCATGGATGCTGAGATTGCCTCTAAAAAACAAAGTATTGTTGATGTTTTCTGTACTGATTCTGCTGGAACCCAGCTAATTATTGAAATGGTGCGACCTGAAAGTCTTCGGTCATATTGTTTAAAAGGAGAGGAATTCCTTCAGAAAGAAACTAAAAGAGTTCTAAAACTTATTAAACCAGATGTTTTGCCATCTGAGTCTATGCATCAGTGCGAATCGGGTAACCGGTTGGTGCCAAGCGATGCGGACAATGAACCTCCTCTTGAAAAAGAAGATGCTCAATCGTGAAAGGAGCATAAACTACAAGCATCATGTGGTTGGAGAGCTAGGCTTAGTGGTATGGTGAACGTAAGTGAAGCTTCATAAGTATCGTAACGATTAAAGAGCTAAAGATGCTGATAAGCTCCGACCAAAAGGTAATGTGACATTTTTCATTTCTGGATGTACGCAAATCACCGGTATAGAGAAGTCACCTAACCCACTGTTGTATGACAGAAGGAACAGGGTAAGCCTGTATTTCCGCCTATATGGCAAGCAAACCGCAAGGAACGCTGATGAAAATGCAGGTAAAGGATAATGGAGAAAGCGAATGCCATTTTGTAACGAAATGTATAGAATTTGTAACATTAATTCGCGTGAAAACGAGCAGATTTCCATTTGGTCCCTCGTGACAAGAAACTTTGTTAACCACTTGAGGTAGAGAAGCAGATGACCTTACCCACAGAAATGATGAAGAAATTAGGAATATTTTTTACAAAAAGGACAATACTAACAAAAGAACTTTATTCTATTTAAAATATAAAGTTACAATAAATTTTCCTGTCATCTCCAAATAAATTACATTAACTTAGTATTGTATATTGTTAATAACTTAAATAATACAACCATTTTCAGCAACAAAAACCAAAGGTCTTGAGATACAAGATATTTGTATGGTTACTATGATAGTTCCTTTTTTAAGAAAGTTTTAAATTTCATACCTAACAATAAACAACTTTAGGTTTAAATTTATGAAATCAGTTGTTATATACATCAGCAAATACGAATTTAACTGGTGTTATGGACTTAAATAAATTTACCGAAAAAGCAAAAAGTCTAATTCAAAGTGCTCAAATGAAAGCGTTGGGAGCTGGGCATCAGATTTTTATGCCTGAGCATTTACTAAAAGTGATGCTTGAAGATGAATCAGGTTTAGTTCAGGATTTGATAAACGCTTGTGGTGGAAATGTGCAGAGTATTTCCGATGCTGTGGATAGTGCAATAAAAAAGTTGCCAGTAATTGAAGGTCCAGGAAGTGGTGGCCTTCAACTTTCAAGAGAAATAGCAAAAGTTTTTGAAGATTCAATTGGTATTGCAAAGAGAAATAAAGATTCATTTGTTGCTGTCGAGCGTTTACTGCAGGGCCTCACTGCACAAAAAGATGATACTGTAGGCAAAATTCTGGCAGAGAATGGTGTGACTCCACAAAAACTGAACTCAGTTGTTGCAGAAATGAGAAAGGGCAGCAGTGCGGACTCGCCAAACAGTGAGGAAAAATTAAATGCGGCAAAGAAATATACAAAAGATGTTACAGAGCTTGCTATGCAAGGAAAGCTTGATCCTGTAATTGGTCGTGATGAAGAGATCAGAAGAACTATGCAGGTATCACTGAGGCGGACAAAAAATAATCCAGTGCTGATCGGTGAACCTGGTGTTGGAAAAACTGCAATAGTTGAGGGGCTTGCAAATAGAATTGTTGCAAACGATGTACCACTTGGTTTGCATGATGCAAAGGTCTTAGCTTTGGATCTTGGAGCACTAATTGCTGGCACTAAGTTTAGAGGAGAATTTGAAGAAAGGTTAAAAGCAGTTATTAATGAGCTTTCGAGAGCGGAGGGAAAAGTTATCTTGTTTATAGATGAGCTTCATACTTTAGTTGGAGCAGGAGCAACAAGTGGTGCAATGGATGCCTCGAATCTGCTGAAGCCTGCTCTTGCGCGTGGAGAAATTCGCTGTATAGGAGCCACAACTTTAGATGAATATCGTCAGCATATAGAAAAAGATCCTGCACTTGCAAGGCGTTTTCAGCCTGTGTTTATCTCTCAACCAACTGAAACTGATACCATTTCAATACTCAGGGGTTTGAAGGAAAGATATGAGGTGCATCATGGTATAAGAATTACAGACGGTGCAATAATTGCTGCTGCAACGTTATCCAATAGATATATAACAGATAGGTTTTTACCTGATAAAGCAATTGATTTGATTGATGAAGCAGCAAGTAGGGTGAGAATTGAAATGGATAGCAAGCCTGAAGTTATTGATGAACTTGAGAGAAAGGTTATACAGCTAAAGATTGAAGCAGAGGCTCTAAAAAAAGAAAGTGATGAAAATTCTAAACAGCGTTTAAAAAAGATAAATGAAGAGATCGAAAATCTAAACAGTAAATTTGCTGACTTGAACAGCAAATGGCAGATGGAAAAGAATAAAATAGCTAGAATACAAGAAACAGCCGAAAAATTAGATAACGCTAGAAAAGAGTTGGAATTAGTTCAGCGTAGTGGGAATTTGGGAAGGGCAGGAGAGCTGATGTATGGTGTGATCCCTCAGCTTGAGAATGAATTAAAAAATCAGGAAAAGGTTACTGATAGTTTCTTAAAGAAAGAAGTGACTGGAGATGATATTGCAAACATTGTTTCAAAGTGGACGGGAATTCCAGTTGATAATATGATGCATAGTGAAAAGGAAAAACTCCTTAACATGGAGAATGAAATAGGAAGAAGAGTAATAGGGCAGAAAGATGCAATAGAAGCGATAAGTAATGCAGTTAGGCGCTCCCGCTCTGGGGTGCAAGATACCAATAAGCCTTTTGGTTCATTTTTATTTTTAGGTCCAACTGGAGTTGGTAAAACCGAACTTGCGAAAGCCTTAGCTGAATTTCTGTTTGACGATCAATCAGCGCTTTTGCGTTTTGATATGTCAGAATATATGGAAAAACATTCTGTTTCAAAGTTAATTGGCGCGCCTCCAGGGTATGTTGGCTATGAACAAGGTGGCAGATTAACTGAAGCGGTAAGAAGAAGGCCATATCAGGTTATTCTGTTTGATGAAATCGAGAAAGCAAATCCAGATATATTTAATCTATTGCTGCAAATCTTGGATGAGGGTAGACTCACTGATAGTCATGGTAAATTAATTGATTTTCGCAACACCATACTGATTTTAACTTCTAACCTTGGCGCTGAGATAATGCTAAAAGGGAATGTTGATTCTGTAAGAAATGAAGTGATGCAAATAGTTAAATCAGCATTTCGTCCAGAATTTTTAAACAGGCTGGATGAAATTATTATATTCCACAGTTTAACCAGAGATGACATCTATAAAATTATAGATGTTCAATTTTCTTATTTACAAAAAACACTTGCTAAGCGTAAACTGAGTATAAGTTTGTTGCAGGAAGCTAAAGAACTAATAGCACAAACTGGCTATGACCCTGAATATGGAGCAAGGCCCTTAAAAAGGGTTATACAAGAGTGTATTCAAAATAATTTAGCTAAATTAGTTTTATCAGGGGAAGTAGTAGAAAATGATGAGCTAATAGTGTACGCTCTTGATAATGAAATCTTAGTTAAAAAGGTTTAAGTTCACTGTGTATTTTTGTTAAAAAAAATGTGTATAGATCATAATGTTGACACTGAGTCTTTATTTAAGTTAGCTGATCAAGAAAATCAGCAAGATAAAGAAAAAATTAAAAAATTTATTAAGTATTTTTATAGTTTTGTTTATAAAAGCGACCTAAAAGCCAATGATAAGTTTTTGCTATATATTGTAAACGATGCTTACAATTTTGTTTCTCAAAAAGAGAAAGATGAAAGTAAGTTAGTAGTAAGCAATATAGATGATATACCAGGAATAGAAGGCGATTTTACCACGATTAAGATAACAAACGATGATATGCCATTTTTGGTTGACTCCGTTATTGCAACTATTAAGTCGCACGATTTAACCATATGCTATTACAGCAACAGCATAATTAACATTAAAAGAAAAGATGGCCTAATAGACGAGATTTACTCTTTGGAAGAAAGCAATGGAGTCAAAGAGTCAGTCATATATGTAATTATCAAAGGTATAAGTGACAGCTTTGTTGATACATTAAAAGAATCTCTACAGAAAACGCTGAAAGCGGTTAATTGCGTTGTGAAAGATTGGCACTTAATGCTCAAGAAACTTGATGAGGCAAGTCTTTCTGTCATCCCAGCTGGGATCCAGGAAAAGGACACGTGGATTCCAGTGTCACGCACTGGAATGACACCAGACCGAAATCAAGAGCAAAAAGATTTTCTAGTTTGGTTAAAGAATAATAACTTCGTATTTCTAGGTTATCAAGAATATATTGCTGGTAAAGATGAAAAACTCGTCTGTGACAGCAAAAAGGACCTTGGCCTGATGAGAGTAGGTCAAAGTACGTTGATTCCTTCTGCAAACCTTGATTCCCTATACATATTGAGATCAGATCTAATCTCAATAGTCCATCGGCGTACATACATGAATTGTATAGGAGTAAAAGAATTTGATGACCAGGGTAATGTGGTAAAGGAACGGCGTTTTTTCGGGCTATTTACTTCTGTAGCGGAGGTCCAAGATATTAGAACTATTCCAATAATAAGAGATAAAGTTAAAGTTATAGAAAAAAATGCAGGGTTTGTAACCGGGGGCCACAATAACAAAGCTTTGATTTCTATTTTGCAAGTGTTCTCTTGTGATGAATTATTCCAATCAAATGAAGACGAATTATTTAAAATTTGCATTTCGATCATGTCTCTTGCGATTAGGCCAAGGGTCAGATTATTTTTAAGAAGAGTCGGGGATTTTATTAGTTGCATAGTGCTGATACCGATGCGTTATGCTAGCGCTAGGCTAATGTTCAAGATACGTGACATATTGAAGGATGAGACAAGTGCAGGAAGTTCAGATATTTATAACAATCACATTATCAATGAATATGATTTGATGAAATTGCATGTAGTGCTAAAGACCAAAAATGCTAGCGTTCTTGATGATGAAGTTTTGCGTATCGAAAACAAATTAAGAAACATTACAGAAAAGTGGGAAGATCGTTTTATAGACAATTTATACAATACTTTTAGCACTGTTGAGGATATATTCATCCGTTATTGCAAGGCATTTCCAATAAGCTATCAAGAGAGTTTCGAACCTCATGACGCATATTACGATATGAAAAAATTGGAGATAGTGAGGAAGAAAGGAGTTAGCGAGGTCGATTTAAGACTTACTCGTGATAATCTTAATTATCAATTAAAGGTTTATACTCCAAACAATGGAGGCCTTGAATTATCGAAGATATTAAGGATCACTAAGAATTTGGGAGCTAAAATTCTATCTCATAATGGCTATTACATAGAAATTAACGGTGGAATATGGATACACCATTTTGTGTTGTCAAGAGTCGATGAATTAATAGACAACATTACTCTAAAAGAGCAATTTGAAATAACACTTGCGAAAGTGTTTAGCAAGGAAATTAAAAATGACTATTTCAATAGTTTGATCATTATTGCTGGGCTCAAGTGGAAAGAAGTGCTTCTGGTTAGAGCGTTAAGTGCTTACCTAAAGCAGACGTCATTTAACTACAATCCAGAATATATCCAAAAGGTAGTCTCAGAGCATCCAAAAATAGTAAAGTATTTGATACAACTATTTCATGCAAGATTTGATCCTAACATAGACATTGATAGAGCAGAAACTACGGACATTGTCAGAGAAAAAATTGAGGAACTTCTAAAAGAGATCAGCAATGTTTCACATGATTACGTTTTGCGCTCGATATTTAACTTGATAATGGCTATTTTAAGGACCAGTTATTATCAAGACGATAAACCATATTTATCTACAAAATTTGACTCAAGTAAAATAAATGGTTTACCTGATCCTCGTCCGTATCGTGAATTGTATATTTATTCAAACCTTTTTGAGGGAATACATCTAAGAGGAGGGAAATTAGCCCGTGGTGGCTTAAGGTGGTCGGATAGGACGGAAGATTTTCGCACTGAAGTTTTGGGGCTCATGAAAGCTCAGATGACAAAAAATGCGGTTATTGTCCCTGTTGGTGCAAAGGGTGGGTTTGTAATAAAGCAAGCTTATAAAGATAAGAATATTTTAAGAGAGAAAAGTGTTGAGTGCTATAAGAGTTTTATCAGAGGAATGCTTGATATTACTGATAACGTGGTTGATGGTAAAATAATTCCACCAGAGAATGTGATTAGGTATGATGAAGATGATCCATATCTCGTGGTTGCTGCTGATAAAGGAACTGCTTCATTTTCTGATTATGCCAACCAGATAGCCTCTGAATATAACTTTTGGCTTGGCGATGCATTTGCATCTGGTGGATCAGTAGGTTACGACCATAAGAAAATGGGTATTACAGCAAGAGGTGCATGGATTGCAGCACAGAGGCATTTTTGGAAAATGAATAAGGATATTTACCAGGATGCAACTGTTATTGGAATTGGGGATATGGCTGGCGATCTATTTGGAAACGGTATGCTGCTTTCAAAAAATATACATTTAATCGGCGCATTTAACCATATGCATATTTTTATTGATCCAAATCCTGATGCAGAAAAGAGTTTCACAGAACGTAAACGTCTCTTTAAGTTACCATTTTCAACCTGGATGGATTATAACAAAGATTTGATCTCTCAGGGTGGCGGGGTATTTGAGCGTAGCAGCAAGCAAGTAAATCTTTCTCAAGAAATGAAAAAATGCTTTGACATAACGGAAGATACGTTATCTCCAAGTGATTTGATTAGATATCTACTCAAAGCAGAAGTGGACTTCATATGGAACGGAGGAATCGGCACGTTTGTTAAGGCAAAGAGTGAAAGTCATAGCATGGTCGGTGACAAAGCAAACGATGAATTAAGAGTAAACGGTAAGGATATTAGAGCTTCTATGTTTATAGAGGGTGGAAATCTTGGTTGTACACAGCTTGGGAGAATAGAATATGCTGAAAGAGGTGGACATATCAATGCAGATTTTATTGATAATTCAGCCGGAGTGATATGTTCGGACCTTGAAGTTAACATTAAGATTGCATTTGTTTCAGCTATGAAAGCAGGGGGTATTTCTTTAGAAAAAAGGAATGAAATACTGGCAAGTATGGTGGATGAAGTTGCATCCAAGGTGCTTGAGAACCACAACAGAATTGAAACAAAAGCATTACTTCTTGAGTGTTTGCAAGCTAAAGAGAGATTGGAGCAGGACCACAGGTTACTGCTCAGTTTAGAAAAATCTGGGCTGTTAAACCGAAGCGTAGAATTTCTTCCAGCTGACGAAGAGGTAGCAAGGATGTTAACCGGTGCAGAAGGTTTCAGTTCTCCTCAGCTTTCTATTCTAATATCTTATGCTAGAACAGCAATAAAAAATAAAATTATACATTCCGATCTGCCTGAAAAAGATCTTATATCTAATGACTACTTGCTAGGTTATTTTCCTAAAAAGATGTTAACAGAGTTTAAGGATTTCATATTAAAACACCAACTTCGTAGAGAAATTATCTCCACTTGCATTGCAAATGATGTTGTAAATAGGATGGGCTGTATATTTATTAATAATTTAGTTGAGAATACTGGAATTAAGGTACACGAAGCAGTTAACATATATATCGTTGTTAACCACCTATATGATTTAAATAACCTGTGGCAGAAAATTGATGAATTGGATGGAAAAATTGATATTAACTCATACTTGCAAATAGTGAGAAATGTGCAGAAATTTATTGGCAGAGTATCGTTTTGGTTAGTAAAAAATCTTAGCTTTGTAGAATTGGATGATGTTACAAAATTTAAAGATGCAATTGAAACTTTAGGCCATGATGTTTTAGATGAACACCTGTTAAAGGTCTATAATCATGGATACACTTCTTTAGTGGAACTTAATATAGATAAAGATCTAGCAAAAAAAATTGCTGACCTGTGCGTTCTTACTTATGCACTGGATATTATATCTGTTGCTGAACAGACATCTTTGTCCATTCTTGATGCTGGTAAAATATACTTTGAGTTAAAGTCGCTGTTAAGATTCGATCTGATTAGGACAATTGCCATCAAGATGAAAAGCCGCTCTTCTTATTGGGATCGCAGCTTAGTTAATGATTTATTGGACGATTTAAGCAATTACCATCACAAGCTAGCTGTTAAAGTCATAAAAGCTACTGATAACCCTGAAGATAAGGTTCAAACCTGGGCTTGTAATGATAAGGACTACATAGAACGTTATAATAGTTTTTTAGATGAGATGGTTGCTTCTAAACTTGATTTAAGCAAATTAATATTTATAATCAGAAGGATTAAAGTACTTGCTTCATAGGAAAATGTTCAATATAGGTCTTTCAGAAATTTTAGTTGTAGCTTTAGTGAGCATAATTGTTCTTGATAAAAATAAGGTACCTGTATTTATTGATTTTATTAAGACTATATATAGGTATTTTACAATTGTAAGGTTAAAAGCCAGAAGGTTATTGAAGGATGCCGGAATTGAAGACTTATATAAAGAGTGTAATACTGAGAAAGTAAATTACATAGTTGGTAAAAATGGTAAGCTTTATCCTACTTACGATATAGATAATACATCTAAAGATAATGACAGCGAAGATTCTGGTAGTAGATGATGTACTATCTAATGTCAAGCTTTTAGAAGCTCGACTAAAAGCAGAGTACTATACGGTTATCGTAGCTCATGATGGTGAAGAAGCTATAGATTTAGTAGCAAAGCAGCAGCCTGATATTATATTACTTGATATCATGATGCCAAAGATGAATGGCTTTGAAGTTTGTAAGGAGCTAAAGAGTGATCCCTTGACAACCCATATTCCAATAATTATGGTAACTGCGCTGCATGATACTCATGATAGAGTGCAAGGTATTAATGCTGGCGCGGATGATTTTCTGACTAAACCAATAAACGAAACTGCTTTATCTTCACGAATTAAGTCTCTCACACGCTTAAAGATGATTATCGATGAATTGCGTTTGAGAGGAGAAACTAACGCTGAGATTGGTGGAGTCGCAGGAAACAGTATTATGGATTATTCCAATCAGATTTTTGATGCTAACGTACTTGTTATAGATGAGGATGTTCATCAAGCAGAGCAGATATATAATATATTAAAGCAACGCTTTAGGTCAATTAAAATACTGAGTGATCCAATGGAAGCATTGAAGGTTGGTATTGAGAATGGTTACGACCTGATCATTTCTGATATGCAATTTTCAAAAACTGACGGCTTGCGTTTGTGTTCTGAGTTTCGTAGTAAGGTGGAAACACGTTATACACCAATTCTGATTCTTTCTGAGGATTATGATAAAAACAATTTAGTAAAAGCACTTGATGTAGGTGCTAATGATTATTTAACAGTACCTTTGGATGAGGGTGAGCTAATAGCAAGGGTTAATTCGCAAGTAAAACGCAAAAGATATCAAGATGCCTTGAGAATGAATTTATTTAATAATGCGGAAATGTCTATAAAGGACCCATTAACTAACTGTTATAATAGAAGATATTTTGATGCACACTTAAGAAACATTGTTAAGGACTCTGTGGAAAAGGATAGAAGGTTGTCTCTTATGATACTTGATATAGACTATTTTAAGATAGTGAATGACAGTTTTGGGCATAGTGCTGGAGATGAACTTTTAAAGCAAATACAGAAAAGAATTTCTGAAAATATCAGAGTGACAGATTTACTAGCTAGGTTTGGTGGTGAGGAGTTTGTTGTTGTAATGCCAGATACCAATGTATCAGATGCGTATACTATTGCGGAGAGAATACGAAAAATTATTGCTAAAAAACCTTTTATACTTGCGGATAAAAATACAACCCACGATGTAACTGTGAGCATTGGAATTGCAGAAATGCAAGAATCTGACCTTGACAATATTAAAGAATTTATAGTACGTGCCGACAAATATTTATATAAAGCAAAAAACAGTGGTAGAAATAGAGTGGTTACTGGCTATAGCTAAAGTGGCTTAAGTTTGCCGACAACCGTCATTCCGCTACTAGTTAGCGGAATCTATGCTGAGATACCGCGAATGAATCGCGGTATGACGGTTCGCGGCAGCATGACGATAAGGTTTATACCTTGTCATTCCAGTGCTTGACACTGGAATCCAGTTTTCCATATAATCTCATCGAAAACGTTGTAACCACTTTCCATGCTAGTTTGCTTGTTCACAAGCAAACTTTTCTGGATCCCAGTGTCTGGGCACTGGGATGACATCATAGGGGCGCTGGGATGACACCCTGACAACCGTCGTCCCGCTGCTTGTTAGCTGGATCTATGCTAAGAGATACCGTGAATAAATCACGGTATGACGGTTCGCGGTGGCATGACGATAAGTTCGTCATCCCGCTACTTGTTAGCTGGATCTATGCTAAGAGATACCGCGAATGAATCGCGGTATGACGTAGGACTGCTAAGATTAAAGCGACAACATGAGGTTTCTCAGCTCTGGAAATTTCACGTTTAACTGCAAAAATAGATACTTATTTAAAAAATATCCTGTGACTTTCAGTCCTAACTGAAATTCTTGGAATGAGTAGCTGTTTTGTAGGTTATTATTGTATACATCATGTAACATTTGTGGAAAAGGTAGGAGTTTATCTGCATAATAATCTCCTACTTTTTTTGACACTGCTCTACCAGTTTTTGGAGAAATAAATTGTAAATTTTCCTTAACACCTGTTACAGCGCATTTGGATAAGTCTAACTTGAATCCCAATTGCGTAAGAAGCAGAAGCTCTAAGTTAAGATAATGGCTTTGCCAAGACTGATTGTTGTGTTTAATTACATCGATGAAATATCGAAAATTGTCATACAGCATGGCACAGGGTTCACTTTCTGGAAGCACTTTTTCTAAAATAGAGGAGAAAGAAACAATAGTAATGCTTTTTAACCTATCTTGAAAGAAATGATGGAATGGAGATTCGATTAATTCGCACTTAAAAAAACCTAGATTTTCAGGTAACTTAGCACTCCATTCTGCATGTAATAGATTACTTATCTGAAACTTATAATTGCTATTGTTTGTTAGCTTAGTTAATCCCCTGCGCTTTCCATGATTTTTTGTAAACAGAGAAAGAATTAAGTTTTTATCGCCGTATTTTTTAGCAGCTATAATGATGCCTTCATCTTTCCATCTCATTTAGAGTGTATTGACCGTATGATATATAGGATAGTGCACCTAGAGCGTGTAATCCATAAAAATCACTTACTCCGTTACTGTTTGCTTCCAAAGTTTCAAGGCTATGAGAGAGTAAGTTATTGGCTGCCACTCTTCTTCCTGAGCCTGATGCATTTCATACTGAGCTTTTGGTTTGCTAAATAATTGTTTGAATGATTTTAGTAACATTACTTTTCCTCGTCTGAAATTTTGGATAATTCAGCTTCTAATTCTTCTATCGTCGGTAAAGCTGTTTTTATGTTCTCTGGTAGATTTTCAGTTATTCGATATTCTGCTAGCCCTATTGGCTTGTTCATGTCTCGGAGTGTATATTTAGCAAGTACATCGTCTTTAGATTTACATAAGATTAACCCTATAGAAGGTTGATCTGTCGAGTGCTTCAGTAAATCATCAACTGCAGAAAGATAAAAATTCATTTTACCAGCATATTCCGGCTTAAAATCCTTATCTTTTAGTTCAATCACTACGAAGCAACGTAACTTTAAATGATAGAATAATAAATCAATATAAAAGTCTTTATTACCAACATCTAAATGAAATTGTCTACCAACAAATGCAAATCCTTCACCGAGTTCTAACAGAAATTTTTCCATATGCCCTACGAGTCCTTTTTCTACTTCTCTTTCATGAGCATCCTTACCTATACTTAAAAAATCAAAAATATACGGATCTTTTAATGTGTAATGTGCTAGATCGGATTGTGGAGATGGTAATTTTTCTTTAAAATTAGTTATTGCTTTTCCTTGACGTTTATGTAGTCCAAGTTCTATCTGCATCACCATAATGTTACGTGACCAGCCATGTTCAATAGCTTTTTTTACATAAAATAATCTTATTTCATGACTTTCTATTTTTTCCAAAAGAGTGATATTGTGATACCAAGTTAATTGTGCAAGAGGCTCCTGCACAAATTCAACATCAGGATATTCTTCGGCAAACTTACGCATATACTTCAGATTTCTCATGCTAAAGCCTTTCATTTCTGGAAATGTACTTCTCAAATCCTTACTTAATTGATCAATTACCTTAGCTCCCCAGGTATGTTCTTTTTGGCGTTTTAGGATCTCTGTACCAATATGGTGGTAAAGCAAAATAAGCTTACTATTTACTGCAAGTGCTGCTTTATAACGGTTTGTTGCAATATGATCCTTCAATTGCTCTAAAAATTCTGTATATTCTTTTGCTATAATTTTTGTCATACGGTTCCTTTTAATCCATTATACAATTCCTTTGTCTGTCGAGAAGACAATCTTCCGCTTGCCTTCAGCTTTGAAGGGATTCCTTATTGACTTCAAACTCGTCCATCAACTAAAATATATTGACTTTACGTGCAATATTAGCTTTAAACCAGTAAAACAAGCTGCTTAACATATGCGTTTTTTCTATTCGAATTATATTCTTTTTTTGTCTTTATGTTGTTTTTTGCTTTTTTCGTTATCTTCAACAAAAGCCCAAACGAATGATACGTTAGCTGTTCCTATACCACAAAGGAAAAAAGAAATAGTTGAGCACACTGTTGTAGCACAACCGAGGCAAATTATCGAAATGCAAGAAGAAGTCATTATTAACGAGGGTAAAGAATTCATTCCAATTCCAAAAAGAAAAAAAAGTGTAGAGAAAAAACTAAGAAGGGATGTTAGAGGGGCAAAAAATGAAATAGGAAACGAAAAAAGCGTTGAGAGCAAAAAGGATGAATTAGTTGTAACAGAAATTATTAACTCTATAAGAGACAAGCTCACAAAATGCTGGAGCATTCCTGAAAGCATAGCTTACAAAGAAAATTTTAATATAAAAATTAACTTATTGTTATCCAGTCAAGGCGAGATAATTATGGCGGATGTAGCAGACAGTGATTCCTATCGAAATAATCCACTTTTCAGGTCGATAGCAGATAATGCAATGCGTGCAGTATATAAATGTAGCCCATTGACCGGCTTGCCTACTCAGCACCACCACATTTGGCGTGAAGTAACACTAGATTTTATTCTATAGCTAAAGTAATTCTATAATTTAATAAGCCCACTGTATCCGTTCAGAATAGCAGCAAGGTAGTATAACCATAGAGTAAAAGTGAGTTTACAACAAATGGTGTCATCCCAGTGCTTGACACTGGGATGGCTTTGTTGCATCGCTACTTATGAAAGGCTAACTATAGTTAGGATTATAAGCAACCTATTGAAAATCTTGTTTTTTTGCAATCAATCTGATCAAATTTAAGAATAGTAATTTGTTATTTATATTAATAAATTTAATTCTATTGAAAATAGCTAAAGCATTGAAATTCTTGAATTTTAGCCGGATTGGTAAATGGTAGTGAAATTTCTTTTACTCAAATTTAGGTATTCATTGACCGTTCTTGTTATAAATACCAGAATAATAAGCTACTGATATTCCCTATCTTTTTTATCTTTAATCCATCATAGCTAGCGATGCAACAAAGCCCACTGGGATCCAGTTTTCTTTACAAATTCACCAAAAGTGCTTCATTCTATAACGCAAAACCCATACTTACCAAACCCAATGCATTACTTGCAATTAAGTTTCCTGGATCCAAGTAGTCTGGGCACTGCCGTCATAAAGGAACTAGTGTCAGCTACTTTCATGACACCCTTCTGGTAGGCCCAAATCGCAATGTTCGTACAGTTATGGAATGAACCGCGGTATGACGTAGGAAGATCTGAGCAAACTTTCAATCAGAAACAGCCAAAGATCTCTCTAAGATGTCAGTTTCTTTTGTATCTTCAACTTTACCGTCCTGGTCGAATGAAATTTGCAGAGACTTACTACTATACTTCCTTTTTCCTAAAAAATTGGCTTGTTTAATTTTATATGAGACATAGTACCAAACATTGTCATCGAACTTTGATACTAATGTTGGTGATCCTAAAGTGTGAACCACTTTTTCTTTATCGTCACCTACTTTTATCTTGCTCCACAATTCAACACTAATGCCAGGAGCTCCGTGATTGTGAATAGTGTGAGTGCAGCTCACTGTAAATAATAAAATAAAAGATATTAATACTCGCATTTCTGTTGATAAATTACTTGAAGCTATAATACACTAATAAATTATCTGCCGTCAAATTTCAAAAAAGTTAAATTGACTGATTCTCAATATCACTTAATATAATATTTACTTTAGAAAATAATAGGTGTCTTATGTCATTGTTAGAAGCAGATCCAATATACAAACCTTTTAATTACCCTTGGGCGTATGATGCGTGGCTGCAGCAACAAAGAATCCATTGGATACCTGAAGAAGTTCCGCTCGCTGATGACGTGAAGGATTGGAAAACTAAACTTTCAAGTGTAGAAAAAAATCTACTAACCCAGATCTTTAGATTTTTTACTCAGGCAGACATTGAAGTAAATAACTGCTACATGAGGCATTATTCAAATATATTTAAGCCAACAGAAATATGCATGATGCTTGCAAGCTTTTCCAATATGGAAACCATACACATTGCAGCTTATTCTTATCTTTTAGACACAATTGGCATGCCAGAAAGTGAGTATCAAGCATTTTTAAAGTATGATGCTATGAGAAAGAAATATGAATATATGTTGGAATTCGAGGAAAGCAAAAAACACGATAAAAAACATGTAGCTAAAACTCTAGCAGTGTTTGGTGCATTCACTGAAGGGTTGCAGTTATTTGCATCATTTGCAATTTTGCTCAATTTCCAACGTTTTGGAAAAATGAAAGGAATGGGGCAGATAATCGCCTGGTCAGCCCGTGATGAAACTTTGCACACCAATTCAATTATCATGTTATTTAATACATTTATTAAAGAGAATAATGAAATTTGGGACAACGAGTTTAAAGAGGAATTATATTCTGCATGTCGCACCATCGTTGAACTTGAGGACGAATTCATAAAGCTTGCCTTTGATTTAGGAGATGTTGAAGGACTATCCGCAGAAGAAGTGCGCAATTACATACGCTACGTAGCAAACAGACGGTTAATGCAATTAGGTCTTGAGTCCATATATGATGTCAATGATAATCCTATTCCGTGGCTTGATGAAATACTAAATGGCGTTGAACATACGAATTTCTTTGAAAATAGAGTAACAGAGTATAGCCGCGCAGCAACTCAAGGCACGTGGGAAGAAGCTTTTACTGAAAATGACACGAATAATAAGTGAATGCTAATTTCACTCTTTTTTGTCATTCCACTTTCATTACACCATTTGCTGTGCAGTTTAGACAGTTTTGCTTTACTTAACAACTAACTTACCATATATATGTCCATAGGACATTGGTATATAAGAACGTGCTACAACTATTAATCTTACTCACGGTCATCACTTCAGCTGCATTCTTTGGTCATTTAGTTCCAATGGAAGTAAAAACCTTCTTGTACTCAACGAGCCTTAGTATAAAAGAGGTTTTGCTATTTATAATGCCTTTTATTATTTTTGCGTTAATCTTTAGCAGTGTTAACAATCTTAAGCAGTCAGCTATAAAGTTCATATTGTTACTTATTATAATGATCTTCTTATCGAATCTGGCTTCAAGTTTAATAGCTTATTCTGTTGGGCATTTTATCATACAAAACACTTATTCAATACAAGATATAACGTATGAAGAAACAATTGTTCCCTTATGGTCGTTTAGACTGCCTGCATTGCTTTCTAATTTTTATGCCCTTGCTTGTGGATTTGTGTCCAGCATAGTAGTGTCCACACTGCTACCCAAAAAAAGCAGAGAGCTTTCGAACAAAATGTTAGATTTAACTCTCTTTATTTTGAAGACGTTTTTGACGCCGATTATTCCAATATTTGTACTTGGGCTTGCTTTAAAAATGCAGCATGATCAAGTTTTATCTATAATATTTAAGGATTACTCAATAATTTTCATTATTATAGCATCTGCAACCTACCTTTATGTTTTCCTCTTATATGGAGCAGCAAATTCATTCAAGATCACAAGCTGGATAGCTAGTATAGGCAATATGATACCGGCATTTATTACTGCAATGAGCACAATGTCTAGTAATGCAACTATGCCGCTTACTCTTGAAGGAAGCAAAAAAAATGTAAAGCAACCTGACATAGCATCGTCTGTTGTGCCAATAACTGCTAGCTTTCATTTAGTAGGTGATTGCTTTTTTATTATAATATTATCAATGATAATTGCCTCCGGTTATTCATTGTGCACAACAGACTATGTAACTTTCCTTCTCTATTTTTTGTTATTTAAGTTTGCTATCGTGGCAGTTCCGGCAGGAGGAATTATGGTAATGCTACCTATTCTTGAGAAATACCTCAAATTTTCTCCAGAAATGCTTTCGTTAATCACAGCACTGTATATAGTGTTTGATCCAATAATCACTTCAGCAAACGTTATGGGTAATGGTGCCTTTGCTATAATGTTTACAAAACTCTATGATAAGCTTAAGTAATGTCTATTTTAGCGATTGATACTGTAGGTATTGGTAGTTCAATAGCAATAGTTGATTATGATGGTAACTGTTTTGTAGAGCACAATTCCGCCAGCAACAATCATGCAGAATCATTTTTTCAAATTCTGAATACTTTGTTTGATAAGCACAACTATAATTATGATAAAATAGATCATTTAGTGGTAGTAGTTGGACCAGGAAGTTTCACTGGAATTAGAGTTGGTATATCAGCTGCACAAGGTATAAATCTTGCTACAAATAAGCCATTATACGGAGTTAGTGCGCTGGAAGTTCAAGCCTACGCAATATCTTTGCTTTGTACGAATAACAAAAAAAATATCAGAGCTATAGTCAAAAATGCTCAAGGGTTTTATACGCAGTTATTTGATTTCAATTTATTGCCACTATCTGCACCTGGATCCCAGTGTCACGCTACAAGCAGTACACATATGGATTGCAATTTAAATGCTAGCCATGCAGGGCTATTAGTCCGTTATAGATTAGAGAACAAGCAAAAATTAAATGAAGTTGAAGCTCTATATTTAAATGAGCCTCAGTATATGAAATCATTATAGACTATTCTTTCGCGTACATGCAATGTTACTAAGCTTGTGCATCTGGTTTACTATCTCTTGAGCTACTTCTTTTATACTCATATCTGAATTTTCTATCTCTATGGCACTTGGTGGTATAAATAAATCGTCAGTCCTAAATTTCTCTACAATGCTATTTAGATTAATCACCTTCCTATTTTTTCTTTGCCTTTTTAATGCAATACGCTTTTGTAATGTCGGTAGATCACACCTAAGTACCACAGGAAGGATTTCTGTGTTCATTTTTTTACTAAGCCTTACTATTGAATCATACATCCTCATGTTCTGGTCATTATTTTCCATCAACTCATCAATAAATATGTAATTTTTTGAGTGAATCGGATAATTTTCTATTACCTGAAGCATAATTTGCATAATGCCATATATTCTATCTTGAACTTCTTTAGGTATTTGATCACGTTCAAAGACACCATCGTATATAGAGCAAGCTTGAACATTGTTATAGAACTTACTATTTACAATTAATGCGTTTATCATATTAGATAATTCTATTGCTGTGGAAAGTTTACCACTTCCCGAAAGACCAGAGAGATATATGAAAAATCCTGCTGGCTGTTTTTTTGTGTTAATATTTACCATATTATTTTCAATCTTGAAACTTACATTTATAATAACATAAAAATGAAGCTTTAAAACATATGAAATATTATATAGAAAATTACTTTTGTAGTTAAGATATTATGTAATTTAAAAACATAAATTCTGTATATAAACTCTATAATAACGATAACTATTTTTAAGCAAGCTACAACACAAAAGTGTTTGGTATTCAGAAAGCAAGACAGAGTGGCATAGACTTATTAGTTTACTACAAGTCTCTTTTCGCGTATAAACCTTCAGAAGATTCTAACAGAGGATTGTGTTGTTAACAAAGAGCAGAGTAAAAAGGGATCTAGTCTATGCCTATCAGATTTTGTCCTACCTTAAGTTCGATGATCATACATATACTCACCTTTCAGTGCGTTCTGAAGATCAAAAGTCGTTTTATATTTATCCGTTTGGTATGCGTTTTGATGAAGTAGATGAACGTTCGTTAATGAAAGTATCATTTGATGGAGATGTAATTGAAGGCAAAGAATATCAATATAATAGAACTGGCTATATAATTCATGGTTTTGTTTATCAAGCAAGGAAAGATATTCAAGCAATTTTTCACTTGCATACACCTTCTATTGTAGCGGTTTCTTCTCTCAAAGATGGGCTGCTTCCTATAAGTCAATGGGCACTGCACTTTTACAATAAAATCTCTTACCATAATTATAATTCCCTAGCACTTAGCGATACAGAAGGAAAGAGGTTAATAGCTGATCTGAAAGAAAATTTTGTCATGTTAATGCGTAATCATGGATCTATAACGTGTGGTCGGACTATACAAGAAGCAATGTTTTACTCGTATCATTTAGAACAAGCGTGCAAAACTCAATGTTTAACGTTAGCAATGAATAAGGAGTTATCAATTCCAAGTGAAGAAATTTGCTCAAAAGCTGTAAAGGATCTCCTATCTTTTGAAAGCAATCTTGGTGAGAGGGATTGGCACGCATGGGTTAGACTAATTAAAAGTAAGTTGTAAGAGACTTTCGCACTACTATCTGTCATCCAAGTAGTGACCTTACCCAGAAAAAGTAGAGAGAAAGTTAAGACGTTTTTGGAGTAAAATAAAACGTTTTTTCAAAATATGACAAATAGAAGAGAATATACAGCAGAATTCAAATTAGAAGCTGTTAAGCTGGTTAAAGAAACAGGTCAAGCAAGTACAAAAATAGCAAAAGATCTAGGTATAGATGGTAGTATGTTAAGTAAGAAAATATGATGGAAAAATGTCTGGAGCATACGCATTTCCAGGCAAAGGCTCCTTATGACAAAGAAAGATTTGATCTAAAAAAAGAGCTAATAAGAGAAAGAGACATCTTAAAAAAAGCCCTGGGCAAAGAAAAAGAGTAAAGTATTCTTTTATATAGAAATTGCTATAAAACACAGGAACTATGTAGGGTTTTATACTGGTGGTATGGGTTGCTAAGGAAAAAAGCAGTAAAGAATTAGCAAAAGAAGGGCTTCTAGCAGATATTCAAAAAATACATCAAGCTTCTAAATGCAGATATGGAGCCCCTAAAATTCACGCTGAATTAAAAGCTTTAGGCAAAAATTAAAACAGTACAAAGTGTTATGCAAGAAAATGGCATTAAAGCCAAGTTTAGACGAAGGTTCAAAAATAAAAAACAGCAAATAAGCAACCGAGTTGTGGCTCCGAACACATTGGATCAAAATTTTACTACTGATCAGCCAAATAAAGTTTGGGATTACCTACATAAAAACTAAAGAAGGTTGTTGGCGGCAATAATTGACCTATATTCACGCATGGTGGTTAATGAGTAACATGATAATTAGTTATAGATTCTTTATTGATGGCCGTTGATAAACGCAAACCCGATAAAAATCTGCTGTTACATAGCGATCAAGGGTCACAGTATACCTCTCAAAATTACCAATTTCTATTGAATACAAAAAACATCATTTCCAGCATGAGCCATAAGGGCTGTTGTTACGATAACTCTGTTGCAGAAAAGTTCACTTAAAAGGGAGCTGCTTATTGATACTTCTCGCTCAACAAACCAGAACTACCATATTTGAATACATAGAAATCTTTTATAACAAATAACGTAGACATTCTACTATTAACTATTGCATTCCTGCACAATTTATTCTCATGATAAAAACGTCTTAACTTTCTCTCTACTTTTTCTGGGTAAGGTCACCTCTTTAGGTGCTCCTTTTTTCTTTCTTATACACACAAAAATCATATAGAATTGTAAATACAGCTTTTTTATTCTGATGCTTTTCAATTCTATAGCTCTGGTTGTCTCTCTATTACTATTTTTCTACATTATCGTAAAAAAACTGAGCGAAAAGAAAGCAAACCTTGAGGGTAATTTATGTAAATTAGAGCAAGAACTTCAAGAAACAAAGCAAACTTTGCTTACGAAGAATGAAGAAATAGTTGATTTAAGGGTCAAAAAAGCAGAACTTGAAGTAACTCTGCAAAAAGAACGTGAGGAAAAGAAAAAGGAAATAGAATTACTAACAAAAGCAGAGGAGAGATTAACAAACACTTTTAAAGCGCTCTCTCTTGATGCTTTGCAGACAAATAACAATAATTTTCTGAACTTAGCAAAGGAAGTAATCGATAGTAAATTAAAAGAAACGGAAAGCGATTTCAAAAAAAGACAAGCAACGATCAACGAAGTTGTAACTCCAATAAAAGAAAAATTAGAAAAATTTGATAATGAAATACGCGAGCTGGAAAAAGAGAGGGTAGGGGCCTATGAAGGTTTAAAGGAGCAAATTGGAGCGCTGATGAACCAAACTTCCAGCCTTGCTAATGCCTTGAGAAAGCCTCACATCAGAGGAAAGTGGGGTGAAATGCAACTCAAAAGGGTGGTAGAAATGGCGGGAATGATTGAATATTGCGATTTTTTTACTCAGCCGTCAGTGGTTGATAAAAACGAGGATAATTTATTGCGTCCTGATTTAATAATCAAAATGCCATCTGGAAAGCAAATAATAATAGATGCTAAAGTGCCGCTTGATTCTTACATGGATGCTATATCACAAAATGATTTGCAAATACAAAAGGAGAAATTAAAGAATCATTCCCTGGCAATAAAAAAACACATAAATGATTTGGGTAAAAAAGAGTATTGGAATCAATTTGAAAATACGCCAGAACTTGTGGTGCTTTTCTTAACAGGGGAGGGGGTTTTTAGCGCAGCACTGGAATATGAGCCTGCTTTGATAGAGATTGGAGTGGAAAAAAAAGTGATCATTGCAACACCGATCACTCTAATTGCGTTGCTGAGAGCAATAGCGTATGGATGGAAGCAAGAGATGATAGCTGAAAACGCAAAGAAAATCAGTGAACTAGGTCATATTTTATATGAGCGCATTTGCACAATGGGTGAAAACTTTGATAATTTGCGCAGGAGCTTAAAAAGTGCTGTTGATCATTATAATAAAACTGCTGGCTCTCTTGAAGCAAGGGTGTTTCCTGCTGCTCGAGAATTCAATAAGCTTGGTATACATGCAAAAAATAAAAGTTTAAGTGCTGCAAAGGAATTAGAGTCTTTACCACGCAGTTTACATACTGAGGAGCTGAAAGTAGATTAGGCATCTTAACAGGGAATGTTCAAAAAAGTGTGTCAAACCAAAAAAAAAGTAATAAATTGATATAAAAAAAATGGAGGTTTGACAATGAGTCAGAAAGTAGTAAACAGAACTACCGGTTTGGTAGATTACAAAGAACTGGAAGCAAATATACTGTCATCAATAAGGGAAGGCAGACCATTAACAGGAAGGGATGGAGCATTTACACCATTTATAAAAAAGCTGCTGGAGGCAAGTTTGGAAGGTGAAATAGAAAATCACTTATTAGCTGAAAGTGAAGAGAGGGTTTGGTTGGAAGAAGTGGAGTAGCGAATGGATATACAAAACGCTGGGTCTATATTCAGACTATAGAATAAGGTATTACAAACCGAAAGCATCACCAGCACAATATGTTATAAACTTTGGTAAAGAATCTGCTAGGAAAGCGTAGTGCGGATGCTGCGTTTGACGAGGCGGGAGCTGGAAACGTTAACATGGGAATTTGGATTGAGGCCTATTGTGAAAACAATGGATCAGCCACCAAACCCTAAAGTAGGCGCGCCAGTTCTTGACCCTACATATTTTTTTGAAGGTTAAATCCAGCTTAGGGTCGAGAAACTTAGATAAAGCCATAGCCAAAGTGTTTAAAAATATTAATAATTATACACACAATTATTCAACCATATTTTTGAAGATAGCTATGCCGCCGCGGTATCTCTTAGCCGCTAACAAGTAGCGGGATGACGATTGTTGGTAAATCTAAGTCAGTTTAGCTATAGGCAGCAATTTTCTGTATTTATTTTAAATTGAAGGAAGCTCAAATGAAAGATCATGTTTTGCTAAAAATCACAGAATGCAGTCTAACAGTGAACGGTTACGCTTTTGATCAAAAATGTTGTATAGTACACAATCAATTTTTCTGGATCCAAGTAGTCAAGGCACTGCCTTTGTGTTTGAGGCAAAATCGGCTATAACACTTAACATACTGCCTTTGCAAACAAATGTTCGTACAGTTATGTGTCAGCTACTTGCATGACGCCATTGCCTGAACGGGTACCAATGATTACCTATCAATCTCACCAAAAACTATATCGAGTGAGCCAATAATTGCTGCAACGTCAGCAAGCATGTGTCCTTTTGCCATAAAGTCTAAGGCTTGTAAATGCGCAAAGCCAGGTGCTCTTATTCGGCACCTATAAGGTCTATTGGTACCATCTGAAACTATATACACTCCAAACTCACCTTTTGGTGCCTCAACAACTGCGTAAGCCTCACCTTCTGGTACGTGATATCCTTCTGAATAGAGCTTAAAATGGTGAATCAGAGCTTCCATAGATTTTTTCATCTCTGCTCTTGACGGTGGAGAAATTTTTCTATCTTCAGTTTTTATTTGCCCTTCAGGCATTTTCTCTATGCACTGCTTCACCAAACTGATAGATTGCCTAATCTCTGCCATTCTAACTAGATAACGGTCATAACAGTCGCCATTTTGGCCGATCGGTATATCAAAATCTAGTTGATCATATATCTCATATGGCTGGCTTTTTCGCAAATCCCAAGCAAGCCCAGCAGCGCGCAACATTGGGCCACTAAAGCCCCAATCAAGTGCCTGTTTAATTGATATTTCACTAATTCCTACAGTGCGTTGCTTCCATATCCTATTTTCTGTTAAAAGTTCATCAACATCGTCTATATATTTTGGAAATTGCTCTATAAACTTTGCAATATCCTCAATCAAATCTTCTGGAACATCTGCTGCAATTCCACCTGGCCTGATGTAAGCTGCGTGAAACCTTGCACCTGAAGCTCTTTCGTAAAATTCCAGTATTTTTTCTCTTTCTTCAAAGAGCCATAAAAGAGGGGTCATTGCTCCAACATCAAGTGCTTGAGAAGAAACGTTCAGTAAATGATTTAGTATTCTCGTCAGTTCACAAAACAAGACACGTAAATACTTTGCCCTAATTGGCACTTCACATTGCAACAATTTCTCCACACAAAGTGAATATGCATGCTCTTGTGACATTGGTGATACGTAATCAAGGCGATCAAAATAAGGCAAAGCTTGAAGATACGTTTTATGTTCTATTAATTTTTCAGTACCGCGGTGCAAAAGCCCAATATGGGGATCTGCCCTCTCGATCACTTCACCATCCATCTCTAAAACAAGACGCAACACTCCATGTGCAGCTGGGTGCTGAGGTCCAAAATTTAACATCATTGTCTTTAGATCGGGCATGTCCAGTAGTTTAAGATATTAAAATTGTATAGGCTAAAGTGCGCTCAAAGTCAATAAACTTCTTGCATAGGCTACAACTATCATTCAATAGAAACAAAAACTTTTACAATGGCTAATAAGTGTTGGTAAAACCAAGTCACTTTAGCTATAGAATGACAAAAAAGGTTTGCATTAGCCAAATTTTTAGTTGAAGTAGCATAAGAGGTTAAAGGAAAAGCTTTGTGTTAATGGATTCATTTCAGGTATAGTATAGATAATACCACAATACTTATAAAATGGATCATGTTGTTAATGCGTATAATAGACTTGACACTCCTATAGTCAGGGGAGAAGGGGCATATCTTTTTGATAAAGATGGTAAAAAATATTTAGATTTTGCTGCAGGTATTTCTACAACTTCTTTAGGGCATTGTCATCCATACATTACAGATAAGCTGAAAGAGCAATCGAGCTCATTATGGCACTGCTCTAACATTTTCACTATTCCCGAGCAAGAAAGGCTTGCCGAGCGTTTAACAACCCTTACTTTTGCAGATAAAGTTTTTTTCTGCTCAAGTGGGCTTGAAGCAACAGAAGCTGCAATTAAGTTTATTCGTCGTTACTTTTATTCAAAAGGGCAAGCAAAACGTAATCGTATTATTACAATTGAAGGAGGCTTTCATGGCCGCAGTATTGCTGCAATTTCTGCTGGAGGCAATGAAAAATCACGCGAAGGTTTTGCTCCGCTCCTTTCTGGTTTTGATAAAGTGCCAAGAAATGACATTAAAGCATTAGAAGAAAAAATCAACAATGAAATAGCTGCTGTATTTTTAGAGCCCATACAAAGCGAAGGTGGAGTATATCCACTAGACGTAGAATATCTTCAAAAAGTAAGGGAAATAACAAAAGCTCAAGGAATAATTTTGTGCTTTGATGAAGTGCAGTGCGGATATGGACGCATCGGTTCTTTATTTCATTATCAAAATGTCGGCATTGAACCTGATATGCTAACCTGTGCGAAGGCTATGGGTAACGGTTTTCCTGTAGCTGCATGTTTAGTGAAAGATTATATAGCAGAAGCAATTACTCCAGGAACTCATGGATCAACCTATGGTGGCAATCCACTTGCCATGACTGTTGGTAATGCAGTGCTCGATATAATGCTAAAAGAAGGCTTTTTTGATCATGTTAAAAGAATTAGTAAATATTTAAAAGAAAAGCTGTTGCTTTTAGCTAAAGAATTTCCTGAGATGATTTTAGAAGTTCGTGGAGAAGGGTTACTAATGGGAATAGAACTAGCAACTCTTGTAGCTGATAAAATTATTAGTCGATCTCTTGATAAAGGTTTAATAATAACTAGGGTTTTAAACAACAAAGTAGTAAGGGTAACCCCACCACTTATCATTGAGGATGAGCATGTGAACGCAGCGTGTAATATGCTTTATGATTTGTTTTTTAAGATTAAAGGTATATAAAATTCGGCAATATAAATTCAGGCTTGCAAATGCCTCTCATAACATGTAAAATTAATTTTATTTTTTATCACAATAACATCGTACTTTAATGGATTGGTTATTGGTCTTAGTATCATCAGCAATTTTTGTTTTGTTAGTTTTATCGTTTTTGTTCTCAGGAGCAGAAATAGGCTTAACCTCAATTAGCCGTTCTCGAGTTAATAAGCTAAAGCTAGACGGTAACAAAAAAGCCAGGGTAATAGATCGCTTATTAAATAGGAAAGAATTGACAATAGGAACGGTATTGCTCGGCAATACAATTATTAATATTACTTGCTCTGCTTTATTTACAGCAATATTTATCAATCTTTTTGGAAATGAGGGCATTCTCCTATCAACAATTATAATGACATTTTGTATTTTATTGTTCTGCGAAGTTCTACCAAAAACTTATGCTATTCAAAATCCTGAAAAATTTGCATCATTTTCTGCTTATTTTGTATTGTTTTTTGTAAAGATTTTTTCTCCATTGACACTAGGTATTCAATTTATTGTTAACCTCATCCTAAAATTATGTGGGCTGCATAAAGATAAGGAAGTGATATCTGCAGCGGATGCAATGCGTAATATGATTACTCTTCACCGCAGTGAAGGAACTATGTTGCAACAGGATTTAGATATGCTAAGCAGCATACTTGATTTGGCTGAGACAGAGATATCACAAATTATGACCCATAGAAGAAACCTATTTTCTCTTGATATAGATCGGAATAAAGAAGAGTTAATAAGAGAGATTTTAACCAGCAGTCACAGTAGAGTACCTTTATGGCAGAAGGAACCAGATAACATTGTAGGTGTAATTCACGTGAAAGCTCTAATAAATGCTTTGCGTGAAAAGAATAATAAAGCGGAAGAAGTTGACATTACCCAAGTTATGTCAAGGCCTTGGTTCATACCAGAAAGTACACCGCTCAGCGTGCAACTTCACAACTTCCGTAAGAACAGGAAACACCTTGCATTTGTTATTGATGAGTATGGAGCACTGCAGGGAATTGTAACTCTTGAGGATATACTGGAAGAAATAGTTGGAGAAATTTCGGATGAACATGATTTGATTACGGAGAATTTTATAAAGAAAATATCTGATAATATGTATCACATAGAAGGAAAATCTACTATTAGGGACATTAACAGGCAGTTATACTGGAATCTCCCTGATGAAGAAGCTACAACTCTAGCAGGTATGATTGTGAATGAAATAGAGCGCATTCCTGACGAAGGCGAGGAGTTTTCCATGTATGGTTTTCGCTTTAAGATTTTAAAAAAAGATAAAAATATTATTACTGTTGTTGAAGTGCAAGTAAAAATTGGTAATATTAGTGGCAGCAATTAATTAGTGGAGTTTCATGGAAGATACAGTAAAAATAACGGCTGAAGAGTTGAAGGGTTACATAGAGAGAATCGAAAAACTTGAACAAGAAAAGAGGGATGTGCAAGATCACATTCGTGATGTATATGCAAAAGCCGCAGATGAAGGTTGGGATATAAAAGTGATGAAACAAATTATTAGGCTGAGGAAGATGGATGATGATGACAGAGAGGAACAAGAAATATTGCTTGATACCTATAAACGTGCATTGGGAATGAGCTACGAAGAAGAGTTAAGTGAATAGCAGAATTGTAATTGGAATAAGTGGAGCATCTGGTTCTATTTACGGTGTGCGTATTTTAGAAGCGTTGAAAGACGTCGATTATGAAACTCATTTAGTGATAAGTCGTGCTGGGAAAGTAACTTTAGCTCACGAGATTAAAGAAAAACTTGAAGATATTACATCACTTGCAGATTTTTACTATTCTGAAGAAAAGATTGGAGAAAAAATAGCAAGCGGCTCATTTAAAACCTCAGGGATGATTGTAGCACCATGCTCTATGAAGACAATGTCTGAAATCGCATCAGGTGTTACTTCCAATCTATTGACAAGGGCTGCAGATGTAACGCTAAAAGAAAGAAGAAAGTTAGTTCTTATGGTGCGAGAGTCACCACTGCATCTTGGGCATTTACAAAATATGTTAAAATTAACGGAGATGGGAGCAATTATTGCTCCACCAGTGCCTGCTTTTTATATTAAACCGAAATCGTTGGATGATATTATTAATCATTCTGTTGGCAAAGTATTGGATTTATTTGATATCAAATTACCCGACTTTAAGGAGTGGCAAGGAAGTGACAATTATTATTGATGGTAAAAAAATAGCAAACGACCTATGTGAGAGGCTATCACAAAAAATTGATATTTTAAAGAGAGAGTATAACATTTTTCCTTGCCTGAAAGTAATTCTCATAGGTAGCAATCCAGCAAGTCAGGTTTATGTTCGCAACAAACAGAAAAAAGCAGAATCAATAGGCATAAGTTCTGAGACCATTGTTTTGCCTAATAATATTTTAGAAGATGAATTAATTGAAAAAATCAATGAATTAAATGAAGATCCATCTGTGCATGGCATTTTAGTGCAATTGCCTTTACCAAATCATATTAGTGCAAGCAGAGTAATTAACACAGTAAGTGTTGAAAAAGATGTAGATGGCTTTCATGATGAAAACGTTGGCAAATTAGTTAAAGGTGAAAAAAACTGCCTTATACCTTGCACTCCTAAAGGTTCTTTGCATTTAATTAAGTCAATTGAAGAGAACCTTTCCGGTAAAAACGCAGTGGTAATTGGTAGGTCAAATATCGTGGGCAAGCCAATGTTTTACCTGCTATTGCAAGAAAACTGCACTGTCACCATCTTGCATTCACAAAGCAAGGATTTAGCTGAATATTGCTCTAAAGCGGATATAGTAGTTGCAGCAGTCGGAAAGCCAAATTTTGTTCAAGCAGACTGGATAAAGAAAGGTGCAATAGTGATCGATGTTGGCATAAATAGCGTTAACGTAGGAAAGCTTGTAGGTGATGTTGACTTTGAAGGAATAAAAGGGAAAGCCAAAGCTATGACCCCAGTACCCGGGGGCGTTGGCCCAATGACCATTGCATTTCTAATGATGAACACTGTTATTGCTGCTTGCTTGCAAAAGGGAGTTGATGCTTCTGATTTCATTAGTTGAGGTATGAAGAGGAAAGCTATATGAAGATAGAATGTACCATATCACAATTAATAAAAAATTGAGATTTTTGAAATTCCTCAGTAGTCAAATTTATTAAATATTTAGGATCATCATCTATTCTTTTTTCTCTACAAGTATAGCTAAAGTGGCTTAGGTTTACCTACAATTTGAAAAACAACAAATTCGTCATTCCGCTACTCGTTAGCGGAATCTATGCTGAGATACCGCGGCGGTATGACGTAGGGAAACCTTTCTTGGGTTAGCTATAGTTAGTGGAATTGCAAAGTTTCTAGGCATAAAAAGCTTTGAACCTAATATATGAGCCAAACTTGATTTTCCAACCGTAGATACACCTGTAATAAAAATAATAGTCTTCATTTTGTGAATTTACTTGCTATATGAACTATCGGAGAAATTTTTTTATAGTTTATAGTATCTGACCTTACCCAGAAAAAGTGGAGAGAAAGTTTGGAATGTTTTTCACAAAGAGAATGATGAATCAAAATGCTCAGGAATGCAATAGTTAATAGTGACGTTGTTTGTTATAAAAAATTTCTATATATTCAAATNNNNNNNNNNNNNNNNNNNNNNNNNNNNNNNNNNNNNNNNNNNNNNNNNNAAATGTATATACTAAGGAAGATACAGATAGAGGATTTATTTCTCGTGACAGTGACGGAATCAATAGATTAGCAAGGGAATTATTTTATAAACATGATCCCAATGCAACTTCAATTTTAGTTAATACATTAGGGAAGCTTCTTGATGAAAAATATGAAATATATGGTGATAATAAAACAGCAAAAGATTTTTTGGCAGAAAAGGGTAATTTTGCTAAAGCTGATGGCTCTAATATAAAAATTTTAGAATTCACGAAAAAAATACTTGATGCAACAGAGGATATAGGAGATGGGAAAAAGAAATCAATTTTAGTGGAGAAATTAGGCAGATTTCTTGATCAAACTGCTGATAACGAAAATGCTTATGATGGTAAGATAGCAAAAGCTTTTTTAGGAGACAAGGGGGTGCAGGGATCAAAAGGTGCAGATGGTCCTCAAGGTCCGGCAGGTAGAGATGGAAAAAGCCCATCAATTGAGGAAGTCGCTGTACAGCTACTTACTGATGAAAATAAAGATATATTGGGAAAAACAGTACTTGATATAACTGATAGCACTGGTCAAAATCTTGCTACTCATGTTGCTAATAAAATAAATCTTAATTCGCAGGATTTTATAAATAAAGCTGATCCAATAAAACTCGCTGAGTTGCTTTTTAATAAAAGTAACTTAGATCAATTTGCAGCCAAAAAGATTGCCGAAGATAAAGTTAGCTCGTATAAGATTTCTGAACTAGTATTTAACGATGCTAAGAATGCACTAGCAGAGAATTATCAGTGGGATCAAAAGAGCTTTATTGAAGATATAATAAAAAATGTCGGCACTTCTAGGTTAGCTGAGTTGTTATTTAATGCTGGCAGTATAGAGAAAGGTGAAGCAAAAAGAATTACTGAAGGGAAGGTTAGCCCTGAAAAATTAGCTGAATATTTGTTTAATGCAAGTGGCTTAGGCGATAATATAGATGAGTCGAAGACGTTAGTCAATAACGTAACTCAGCACCTTTTGAATACCAAGGTAGATGAAATAGGGAAAGCGGTTGTGAAGGATAATGAAAATAGAGAGATCTTAGCAGGTAGTCGTATTTTGCAGGAAGGAGTGGCAGAAAAATTAATTAGTAGCAACACAAATAAATTGGGACAAGCTATTCTGAATGTGAAAAACAAATTTGGTAATGACGCAAAACCTGTGCTGGAAACTCATCTTGCCAATAACAGCAGCTTTCAGGAAGCTGTGGCAGGAAATCAAGATTTAAGGACTGCAGTAACAGCTAATTTTGGGAGCAATAGAGATTTTTGCAATATTGTAACAAGAGATCTTAGTAGAGATGAAGAAAGTCTGTTAATTGATAGGCTGCCTTTTTATGAAATTCCAGATGATCCAAATGCTCCGCTTTCTTGGAATTAGTAATGTAATTTTTGCTAGACCAACCGATTCCAAGAAAAATTGTTCTCACGCTTGCTGGTTTTGGGTGCTGGAAATGGTTATATTGTTTAGGTTTTTAACAGTATATATTGCTAAATTAGTAGCAATATATTAAAGACTTTCATCAAAAATTATTCCATAAAAAATTTCTAAATAGGGGTTGATAAGTTTTAAAAATGGAGTATTGTACTGAGTAGGAAAATAGTTTTTTTTATATAGTTTATGAAAGATCAAACGAGCCTTACAACGGATTTTACGCATGCTATAGAAAATGACGACTTTAAACGGTTGGAGGAATATATTGATCAACATATTGATAAATATAATGTTAATCGTGAACTTTTAGATAAGTTGCCTTTGCTGTCCTGGGCTGCCTGTAAAAATAGTGTAAATGTAGCTCAACTTCTTCTTAGTATTGGTGCTGATATTGACATTAGATGTGACCAAAATTGGACACCTCTACACTATGCTGTTAGTGCAGGTCAATACGATATGGTTAGATTTCTTGTTGATCAAGGTGCCAGCATTTTAGCTAAGGATAATAATGTTAAGACACCTTTACGCATAGTAAATGAGCTTGGTAACACAGAAGTAGCAAACTTTTTGAGAGCAAAGCTAGATAAATATTTATTTTCTGCTATAGAAAGAAAAGATATTAGAAAGGTTAGTGATTTTCTTGATGGAGGTGCTAATATTGAGGCTAAAGGTATAAACAATCAAACGCCTTTGTGTGTAGCTTCTTGTAAGGGTAATTTGTATGTCCTTAAACTTCTTCTCAGTAGAAATGCTAAGGTTAACGTTCAAGATGATAGTAGAAAAACACCTTTACATTATGCTGCTAGGGAAGGTCATTCAGATGTAGCTGAACTTCTTCTTGGCCGTGGTACTATGATTGATGCTGAAGACTGTTTTGGTATGGCTCCTCTACACTATGCTGCTTACCACAATAGAAAAAATATGGTTAGCTTTCTTATAAAACAAGATGCCAAAATTGAGGCCGTGGATAAAGAAGCTAAAACACCTTTACATTATGCTGCTGGGAAAGGTCATTTAGATGTAGCTGAACTTCTTCTTGACCGTGGTGCTATAATTGATGCTGAAGACCGTTTTGGTATGACTCCTCTACACTATGCTGCTTGCTACAATAGAGAGGATGTGGTTAGCTTTCTTATAAGCCGAGATGCTAAAGTTGAGGCCATGGATGAAGAAGATAAAACACCTTTACATTATGCTGCTGGGGAAGGTCATTTAGATGCAGCTAAACTTCTTCTTGACCATGATTCTATAATTAATGCTAAAGACCGTTTGGGTATAGCTCCTCTACACTATGCTGCTTACTACAATAGAGAGGGTATGGTTAGCTTTCTTATAAGCCAAGGTGCTAAAGTTGAGGCCATGGATGAAAAAGCTAGAACACCTTTACATTATGCTGCTAGGGAAGGTCATTTAGATGTAGCTAAACTTCTTCTTGAATGTGATGCTATAATTGATGCTAAGGACTGTTATGATCGGGATCCTTTATATTATGCTGATTCGTATAATAAATTAGATGTAGTTAGACTGCTTGAAGGTAGGAATGGTGTGAACACTTGTAACCCTCTTACTAATTTTTTAAGTGCATGTATCCATTCCCCTATTGCTCGTTACTTCGGAAGTGTTTGCGTAGAAGGAGCGCCAATTTTATACAGAAGGCAACGTGCCTCTGCAATTGATCACAATGCTTTGGAAGGTAGTTTACGACTCTTCAGTATCTGTAAAGGAGGAAGAGAAGGTATAGATAAAACACGTTTCAATAAAGAGATTAGTTATCTACATGAAAATGCTTATTTGTATGATGTTTTACTGTTACAAGATGAGGAAAATCAAAACACACTTTTGCATGTGGTTATTAAAGAAAATCAGGTTGATCTTGTAAAAGAACTTTTGTGTATTCTTAAGGAGCCATATCGTTCGAATAAGGTGTATAAGTGCAAGTATTTTGAAGATAAGCAAGAAAATGAAAAGCCGCTTTCTAAAGTTATTAATTCTAAGGATAAAGACGGAAAAGATGCAATTACTCTGGCTATTGAAGGTAATGACCCAGAATGTATTTCGGCTCTTTTCAAGTATTTAACTTATGAAAATATTAACAGAAGGAAAGATGTTAAAAGCGATTACACACCTCTACATGAAGCTGTGCGTTCTAGAAGTAGTAACGCAATTAGTGCGCTTCTAAAATCAGAGCATGTAAACGTTGAGCTCATAGATGGAAGATCTTACAGAGCATGGAAATATGTTAATAATGAAGAAACAAAACAATTGTTTATTAGGTATTATAGTGATAAAATTAATGATTTGCGTAAAGAATTAGCACATTGCAATGAAAAATTAGCGCAAGTCGAGTATTTCCTGTGCAGAACAAAACTTGCTTTTGTATGCTCTGCAGCTTTTGGCTCTTGTCTTAATATGTATAAAAATTTTCATGATGCAAGAAGTGGAGATATGCCAGGTGTTACCATTCATCCTCTCTTGTTGTTATTTTCTAGTGCTACAGGTCTAATAGTGTTGTGTAATCATTTTATCGATTTAACACTTTCAAAGTATAAAGAAGAAAGTGTTAGCTTGCAAAAAAAATTGGACAGTTTTAGAGAAGCAAGAGATAAGTTGGAAAATAAATTACTTCATTTTCAAGAAGGTACATCTCAGGGTATTAGGACGAATTCAATTTCTACGCAACTATCTGATTATGATGACGTACCTGGAACATTAGAATCACCTACCTCTATAAAGAGCTTTGAAAGCTCAGCAAAGGTATCCGTTTATAACCTGCCTAAGGAATTTAAGTAGCCTAATTTAGTAAGTACATAGAAGTAATCATATTAAAGAAGATATTGGTTTTTGAAGTAAGAGGAGAAAGCTCACAATCTTTGCTCATGTGTCTAAATTGGAGAACCAAGAGAAAGTTTGTTCCACAATAGAGATGTTCAAAAAAGTGTGTCAAATCAAAAAGAAAGTAATAAATTGATATAAAAAGGTGAAATAGAAAACCACTTATTGGCTGAAAGTGAAGAAAATAATAGAAAAAATGGGAGAAATGCAAAGGCTTTACGTACAAGTGCAGATTCATTTGAACTTTTAACACCAAGAGATAGAGAAGGAACCCCAAATAGTCAAAAAAAGGCAAATAAATTTACATCCAGGGCTTGAAACGAAGATTTTAAGCATATTTGCAAGACCAATCGATTTCCAAAAAAATCTTCTCATGCTAGCTGGTTTTTATTGCTGAAAGTGGTTGTATTATTTAGGTTCTTAGTAATATTTAATATTAAATTAATAGTAATTCATTAAAAATTTTCATCAAAAATTATTTCAAAAAAATTTTAAATTAGGGGTTGACAAGTTTTAAAAGTGGAGTACTATTCCTGAAATACATTAGATTACTAATTTTTTATGGTATGTAAGTGTGTGATGGCTAAGGTAATTTTACTTTTGTGAGCGGGCTATGTTATGTGAGGGCATTCCAGAATTCTTGTTTGAGGGAAGATGGTCCTTTCTGTGTTGCTTGAGGAAAGAAAAAAGCTCAGGGTAAGAGTGGCTTGTTATAGTGTGATTGCTTAGTTAAGTTAGGTAAGTTTTTATAAATGTGGAGGGACAAATGACTTTAAACAATGATGATTTATTAGTTAGTGCTGCAGGAGCAGGACGCCTTAGTGACGTTAGAGAACTTCTTGAGAAAGGGGCTAATATTGAAGCTAGAGATAGTGATGGTTACACATCTTTGCATAGGGCTGCTGAAGGAGGTCATTTAGAGATAATTAGATTTCTTATAGATAAGGGGGCTAACATTGGAGCTAAAAATAAGGATGGTGGAAAACCTTTAGATGTAGCAAATACCTCTCGTCAGTCAGAAGTAGTAAACTTTTTAGGACCAAAGCAAAGTGAGTATGATAGACTTTTATTTGCTGCTGTAGAAAGTGGGAATGTTAGTGAAGTTACAAATCTTCTCAATATTGGAGCTAGTATTGAAGTTAAAGGTGTAGAAAATGCGGAGTTTAGGTTAGCCCGTTATGTAAAAAGAATTATGGAGATGAGTAATTACCATAATGTTCATTCGGAAAAAAAATCTGAGCTTGAAAGGATAAAAGGAGAATTACCAGAGTCAGTAAAGAATGCAGTATTTTCATCGGAGGTATGTATTAAAAGTGTTTACTATAGTAATGAGTATTTATATCCTGCTAGTGATTATCTTAGCCATGATAGGGATAGAAGGAGAGTATTTACTTGGAGGCCAGGGGCAAAGATAGTCCATGTCAATGGAAAATTGAGGATTGTGGATCTACTCGCAAGAAGCGTGATGTACAATATAGTATTACAAAAGAAGCTAAGTGTGATCTATCTTATGATAATGCATCAGACAATTCATCGCAAAGTGACGAAATAGGCTATAACAAAATAGGAGCTACAAGCGGAGCAAGTAAGCCGTCTTCATGGATAGATGCTGTTAAAGGTGTTTTTCAGTTTATCTCTTCCCCTTTAAGGGCTGCGTTGCCTTCATTTTCAGAAAATAGCTCTAGCCGTTCTGGTACAGCAGGAAGTAGCTCCAATCATTCTGATACAGTAAGAAACCCAAATATCCAATATACTAGCCAATTTAGTCGTGAAGTTTGTGCGAGTAATAATGCTAGCTTGATGTTTTTCTTGTTACAAGCTTTTCTAGATAAAAAGTGTCCTCTTCCTAAGTTTTCTGATGTTAATCCTGTAAAGGCTCTTTTTTACACATCGGATATTATAAAGTCGTTCAAGGAAGTATTAGAGAAGCAAGCTGAATCGAAAGGTGGTATAAAAATGCACCGCTTAGATATTAATTTTGAGAAATTATTTGAGAAGATTAATGAAAAAATTAGGAGTGGTGAATTTAATGAAATTTCAGGGATTTTAAAATCATACGCAGAGGAAGCATTGCCTGGTAGAGAACCCGGAGATCCCGGTAGATTAAGTCCGAAAAAGTTTGATAAGTTTATGGCTGAATTTAATAGAAGAATAGACCCAGTAATAAATCAATTAATGCAACAAATGTTAAGCAGATTAGAAGTGAGTGACGTAAAAGAACAACAAATAAGCTTGGAGCCTAAAAGTTATCTAAATAATACTTCTGTTCAATGTCATTTAACTCAAGCTAGAGGTCAAGGTAAAGTATTAATTCCTTAATTTTTGAATTTCATCTATCGAAAGGCCGGTAATTTGAGCGATAACATCAATAGAGACACCGGCCTTAAGTGAGTTCTTTGCCACTTCGATTTTCTCTGCTTTTCTGCCTTTTTCATGTCCGATTTGGATGCCTTCTTCTTTACCTTCTTCTCTACCTTTTTCAGTAGCATCATCAAGTTTTTGAGCGAGGACAGCCTGTTCATCAAGAATACGTTTTATTTCCTGTTCATAGGCAATAAATTCTTTTTCTGACCAGTTGAATCTATTTAGCTCTTCATAGGCCTTTTTAATTATTACATCACTACCTATTATTTTTTCCAGCTCTTCTTCACTAGTCTCATCTGCATATCGAAAAAAATAAACCCATTTTTCAACTATATTTTCCAACTGATCTTCCTTATTCTTTGGAAATTTTGGCAACTCAATAAATATAAAATAGAAATCTTTTAGATCATGCTCATTAGTGTCTTCATCTCGAATAGTATGCTTTGATTTGTACTCAGATTTATTAGGAAACAGTACATAATCTGCTATAGCAATGAAGATAATTTCCTTAAGGTTATGATACTGGTCACCTTTATCAGCTTGCCTTGAGTAAGCTTTAGCAGCATAGTATGGGGCACGTTTTTCAAAGCCTTTAGTTTTAGCGACCTGCATTTCGCAAATGTATTGAGCACCTGTAGAATCTCTACAGAGAACATCAACAATACTTTGCTTTTTAGCGGCGATATCGGGGTCTTGAATAGTACTTAAAAACTCTATATCCTTTATTTCATTTTTACCAGTAAAGCCAAGAATATCATTGAGGAAGTGAATAAGGATATCTCTATTTTTTTCAGTACCGAAGATACGCTTAAACGATACATCATTTTTGGGATCAAGAAACTTAGAAAAAGTCATAAGAAAGAACCTTAAAAAGCATTAATAATTATACATAATTCTGAAGAAATGTTCAAGTTTTTTATTTTTTTAAGTTTTGAATGCGTTGATGAAAAAAATGTCTCCCATAGATGGCTTTAGAATGCTACTACGCACCTTAGACGTCCTTTTGTACATCTTTTAATTAACCCTTCTATAAAGCGCCTTAAAAGGCCGGCAAATGGATGCTATGAGTTTGGAGCTGTAGGAGACATCAAAGATACCCTTTTTGGTGTATAAAAATACGAATCTACGACAACATCGTTTAAAGAAATTAGCAGCTATTAATATCTTCTACCTTTTCATAAAAAAATAAACAAAAAAAAATTGAAAATTTGATTTGACTTCACCCAAAAGCTATGGCTTTATGCCAATACTGCTAAGAAAATAACAGTAAACATTTAAAAATAATTTATTATTAGTGAAGGGTATATTATATGAACAATAAGAATAAAAGTAAAGATCGTAAAAAAGAAATAGAGTTCCGAATTGACCTTACCCAGAAAAAGTGGAGAGAAAGAAAGGAGTTTTTTCGGGTAAAATAAAATTTTGGAGGATTAGAAATGGCAAGAGAATATACAGCAGAATTCAAATTGGAAGCTGTTAAGCTGGCAAATGAACAAAGAAAGGTAGGTCAACCAGTTGCAAAAGTAGCAAGAGATCTAGGAATAAGGGATAGTGTATTAGGAAAATGGATGAAGAAATATAACGAAAAAAAGTCAGCGGCAAATGCATTTCCAGATGTAGCACCTTATGACAAAGAGAGATTTGATTTACAGAAAGAGTTAGCAAAAGTAACAAGAGAAAGAGACATTTTAAAAAAAGCCCTGGCCAGTCAAAAAGAGTAAAATATTTTTTTATATAGTAACTGCTATAAAGTACAGGAATTATGTAGGATTTTCTGCTAGTGGCTACTATAAGTGGACCACAAGAAAAATAAGCAGTAGAGAATCAGCAAATAAAGAGTTATTAGCAGATATTCAAAAAATATATCAAGCTTCTAAATGTAGATATGGAGCTCCTAAAATTCATGCTGAATTGAAGGCTTTGGGTAAAAGTTGCAATTTGAAAACGGTGCAAAGTATTATGCAGAAAAATGACATCAGGGCTATACTGAAAAGAAAGTTTAAAATTAAAAAACAACAAACAGATAATAGAGCTGTAGCTCCCAATATACTAGATCAAAACTTTATTGTTGATCAACCAAATAAAGTATGGGATTACTTATATAAAAACCAAAGAAGGATGGCTATATTTGGCAACAATAATCGATCTATATTCACGCATGGTAGTTAATGAGCAGTTCAATAAATAAACAATTGGTTATGGACTCTTTATTAATGGCCGTTAACAAGCGTAAACCTGCCAAAAATCTACTATTACATAGTGATCAAGGTTCACAATATACTTTGCAAGGTTATCAATATCTCTTATCCATAAAAAACATAGATGAGTCATAAAGGTTGTTGTTACGACAATTCTGTTGTGGAAAGCTTCTTTAGCTCATTGAAAAGAGAAATACTTATTGATACTTCACAACACTCTGCTCAACAAACTAGAACTGCAATATTTGAATACATAGAAATTTTTTATAACAAACAACGTCACTATTAACTATTGCATTCCTGAGCATTTTGATTCATCATTCTCTTTGTGAAAAACATTCCAAACTTTCTCTCCACTTTTTCTGGATAAGGTCAAAAAAAACGCCGATATTTTAGTACATAGTAAATAGCCAACCACCACGGGGCTTCTTTTGCCTTTTTTTTTATTTGGTAAATTTCTTAATGTTTATGGCTAAACGACAATCGTCATCCCGCTACGTGTTAGCGGGATCTATGCTTTGAGATACTGCGAATGAATCGCGGTATGATGGTTAAGTAAGGGATCTATGCTAAGAGATGCCAAAGACCTTCATGAAACTTTGCCCATTTGGCTTCTCTAAAGATTTCGTTGTATAATGAAATAAAGAAACTTGTAAGACTTTGATCTTACAGATTATAAACTTGTCATAAAGTTTAATAGTGTCTGTTACTGCTTTTAGGTGTGAGGCTAGAGGGTTATTAGCAGTAACAGACACTATTAAACTTATTATAGAATTTACTTAAAGTAAATACTTAATTTAAAATATTATAATATTTTTACTTACAATAGATTTATGTAAATGCTTTTTTCCTCAATTAGTATTGTACTATTATACTTGTTGAATGCTAAAAAATTATTAACCATCACTAATCTCTATTTGCATAGTAAGTTTATATATACTATTATACAGTATATCACTTAGTTTTATAGCAAACAAACAAAAGATATGGTGAAGTTATTTGCACTATTGATAATATTTTACTCAAATATATCTGTTGCCTCTGCTCCTACTTCCTGGCAATTTGGATTTCCTGCTCCTGCAACTGAAGTAATGGAGGCTGTAGTTAGGTCACATTCGTTTGTGATGCTTGTGATGGTTACAATAATGCTTTTTGTGTGGGCGCTGCTTGCTTATATAGCGTTTCGCTTTCGTAAAAGCAAAGTAACAAACATAAGTAAAACTACCCATAGTGTTCCTTTAGAAATTATTTGGTTTGTTATACCAACTATCATTGTTGGAATATTAGCCTTTGAAAACGCTAAATTACTGAAGCTACAGGAAGAAATACCGAAAGCTGATATAACACTGAAAGTTATTGGCCATCAATGGTATTGGAGTTACCAATATCCAGAATATCAAGGTGTGTCATTTGATAGTTATATTAAGGGAAAAGAAGACTTTATCGAAGGAGATTTAAAGCTATTCTCTGTTGATAACAACATCATTTTACCCGTTAATACTAACGTTCGTTTACAAGTTACAGCAGGAGATGTGATACACAGTTGGGGAGTACCGGCTTTCGGTGTAAAAATTGATGCGATACCAGGTAGGCTGAATGAGGCGTGGTTTAATATCAAAAAGCCTGGTGTTTATTATGGGCAGTGCTACGAATTGTGTGGTCAAGGCCATGGATTTATGCCAATTGTTGTTGAAGCAGTAAGCAAAGAAGATTTTAATAAGTGGATTGAAAATAGAAAATTAGTGAGTTAAATTTGGAGTATAGATATGAGTGACGTACCAAAGGGCATAAAGCGTTGGTTGTTTTCCACCAATCATAAAGATATAGGGACACTGTACATTATTTTTTCCATATTAGCTGGAATTATTGGTGGATTATTATCGGTGATTATTCGCACTCAGCTAATGCACATTAATATACTTAACAATAACTATCAATTATATAACGTAATGGTTACAGGGCATGCGTTGATAATGGTGTTTTTTATGATAATGCCAGCCCTCATGGGAGGATTTGGTAACTGGTTTGTACCTCTCATGATTGGCGCACCAGATATGGCATTTCCTCGTATGAATAATTTAAGTTTTTGGTTATTAGTGTCATCTTTTATTTTGCTCATTCTCTCAGTGTTTATTGGTGAAGGTCCAGGTACAGGTTGGACTTTATATCCACCTCTATCACAGGTAATGTCCCATCCAAGTGCAGGAGTTGACATTGCTATACTTGCACTTCATGTTGCTGGTATGTCGTCAATTGTTGGGGCGATCAACTTTATAGTTACTATATTTAACATGCGCACAAAAGGAATGTCATTAACTAAGATGCCACTGTTTGTTTGGTCTGTCTTGCTAACAGCATTTATGTTGATTGTTGCCTTACCAGTGCTTGCCGGTGCTATAACTATGCTTCTTACTGATCGCAATATTGGTACTTCCTTTTTTGATCCTGCCGGTGGCGGCGATCCTGTGTTATTTCAACATCTATTTTGGTTTTTTGGTCATCCAGAAGTTTACGTAATTATTTTTCCTGCATTTGGCATCATAAGTCAGGTTGTATCAACTTTTTCTCACAGACCTGTATTTGGTTACATAGGGATGGTTTATGCAATGATAGGTATAGCAGTATTTGGCTTTATGGTTTGGGCTCACCATATGTTCACTGTTGGGCTTAGTGCTGACGCTGCTGCATTTTTTAGCACTACCACAATTTTTATCGGTGTTATAACTGGTGTAAAAGTCTTTAGCTGGATTGCAACTATGTGGGGTGGAGCAATTGAGTTTAAGACCCCTATGCTATTTGCACTAGGTTTTATTTTCATGTTTGTTGGCGGTGGCATAACGGGAATAATTCTTTCTCATGGTGGAATAGATAAGCTCCTGCACGACACCTATTATGTTGTTGCTCACTTCCATTATGTCATGTCACTTGCTGCATTATTTGGAGCTTTTGCTGGCTTTTATTATTGGATTGGTAAAATGTCGGGTAAACAATATAATGAGCGCTTAGGTCAAATCCACTTTTGGCTTACTTTTATTAGCACCAATATCACTTTTTTACCTCAACATTTCTTAGGATTAGCTGGTATGCCAAGGCGTATACCTGATTATCCTGATGCGTTTATCCCTTGGAATTATATATCCTCAATTGGTTCGTATATGTCCTTTGTTTCAGTTATGTTTTTTGTGTTTATAGTTATACATCTTTTTAAATGGGGCAAGAAAGCTGGAGATAATCCTTGGGAAGGTGACACCTTGGAATGGACGGTATCTTCACCACCGCCTTTTCATACTTTCGAAAAGCCACCAGTGGTAAAATAGAATGTACACAAGTGTTTTGCTAAATGTTGAATCAACAATACTGGATTTTTGGCGTTTGCTGAAGCCAAGGATAATGTATCTTGTGGTATTTACTGCAGTTGCTGGTATGGTTACTGCACCAGGTAGTATGCACCCTTTTCTAGCACTAATATCTCTTATATGTGTTGCTCTTGGCTCAGGATCTGCAGGTGCTATAAATATGTGGTATGACAGAGACATAGATCTGCTCATGGAAAGGACAAAAAACCGCCCTATACCCTCAGGTAGAGTTTCTGCAGAAAGTGCGCTTGAATTTGGTATAACTCTTGGAATATTGTCAGTATTTATCATGGCAATAGCAGTAAACTATATTTCTGCTGCTTTGCTTGCTGTTAGCATATTATTTTACGTTTTCATATATACAATTTGGCTAAAAAGGCGTACTCCGCAGAATATCGTTATCGGTGGTGCAGCAGGTGCTTTCCCTCCAATGATTGGCTGGGCAGCTGTGACTAATTCTGTCAGTTGGGAAAGTTTCATTTTATTTTTAGTAATTTTTATGTGGACTCCACCACACTTTTGGGCCCTATCTTTAAATAAGTCTGAAGACTATGCAAAGGCATCGATTCCAATGTTCAATATTGTTTATGGTCCGGAAAAAACAAGAAAATATATATTAATTTATAGTGTTTTGCTGGTGCTAACTAGCTTGCTTCCGGCTCTATTTTTGAAAAAGGCTTTACTTTATCTAAGCATGGCAACCTTTGAAGGTTGCGTTTTTATTTGGTACGCTGTATCTGTTATGAAGTTCAAGAATCACAGCTCACAGAAAAAAATGTTTTCTTATTCAATTTCTTATCTATTTTCCCTATTCGCCAGTATTATTTTTTGTTCTATTGGTTTATTTTAGTTATGAAAGAACGGCAGAAGCATAAAAACTATTTTTTACTTTTCCTTTTGGTAATGCTCGTTGTCACACTTTTTTTTGTTTCTATAATAAAATTTAAAGGTGCAGCTTAAACTACCTTTAGAAATTGTGCTTTCATAAAAGCAACTATATACTTTGTTAACCGATATAAACAAAGATGAGTAAAAAAGAAGTGATAATATATACGGATGGGGCGTGTTCTGGTAATCCTGGAGCGGGAGGATGGGCAGCTATCATATTATTTCAAGATTACAGAAAAGACATTTATGGTAGAGAAGAAAATACCACAAACAATAAAATGGAGTTAACAGCGGTGATCAATGGGCTGAAAGTATTGAAATTTTCTTGTAATATTAATTTATATACGGATAGTCTTTATGTTAAGCATGGCATAACAGAATGGATAAATAAGTGGAAAATGAATGGCTGGAAAACAAGTAATAAAAAATCAGTAAAAAATATGGAATTGTGGAAAGAGCTAGACAACGTTGCTTCACAACACGAAATTGATTGGAAGTGGGTTAAAGCACACAGTGGCGATAAGTATAATGAGGAGGCTGATAGTTTAGCAAGAAAAGCAATAATCGATGCTTAAAAAAATTACTATATTATTTTCCGTAGCTTTATTATTCATATTGTGCTTCTTTATTTTTTTTAAGCCTTTAGAAATCAATATTAATTATATTGATTTTTATGTTAAACATAAAATATCAAAAATATTTGTTGGCTCAAGCGTTAATATGGAGAATACCTCAGTTGTTTGGCAGAAAGATGGCAAAGATCCGTATTTAGTCATTACGGATTTGGCAATAGCAAACCCTAATTTTACTATAAAAGTTCCTGAGCTTTTTGTACATTTTAAGTTAAGTTCCTTATTTAAAGCTAGCACAAATCTCTCTCAGGTTTCAGCTGATAATGTGCATGTATGTATCAAGAGAGAAGAAACTAATGTTAATCCGCAAAACTCATTAGACCTTTTGGATAATCATTATTTAAGTAGTAACCGCCTTCCTTCGGTGTCATTCCAGCGCGTGACGCTGGAATCTAGAAAAAAAGAAACAAGTAGTCAAGCTACTTGGATGACAAGGACGAGTGCTGGGATGACAGGAAAAAAAGATACTGGGATGACAGGGAAGAATTTCAAGATGACAGAAAGTAGTGCAAAAAATCTATTAAAAACAATAAGGGAATTTTTTTTTGACTTAAATGCGGATTCAAAAATTGAATTTACTAACATCGCTATTGATAAAAGCACAGAAGATGAATTTTTTATTGATAAATTATATATAGGGAAGGGGGAAGATTTTAATGTTTTAGATATTCATGTGAATACAAAAGATGGAAAGGGATTTTTGGATGATTTATCAATTACGATAAAAAATCGCAACAATTTGCTAAATGTGTACGGGACATTTTATGATCTAAAATTGGGACTATTGAGCAAGTTTTCTACATTAGTTAAAAGCTACAATTTGGACAAAAATATAGGATTCAAAGGAAGCTTCTCAGTGAAAATTAATAAAAAGGATGAAATTGTAGATGGAAATATATACGTATTGAATACAGAAAATTATTTGAACAAAAATTTGGCCTTAACTAATGTAAATATAAATTTAACATATAGTGATGGAATTATTAGTGTAAAAAACTTCCATTTTAAGTTAAATGACACGTATCTCTCTTTGATAGGCAAAATGAACTTTAGTACAAGTCATGCTTTGCTTAGAATTAATATTAGTAAGTTTGCTGCAAAGGATTTATGTACTTATATACCAGATAGTGTAGTAAATAGTAAATTTAAAAGCTGGTATTGTGATAATATTGATGGGGATGTTTTAAATACCATTGTAAGTTTCAATGGCAAAATTAACAATTTGGTTGATGACGATCTGTCAGACATTGTAATTGTTGCTGATATAGAAAACGGTAGCGTAAAATTTGATGAAGATTTTGAGCAAGTAAAGGAATTAAAGGGTGATTTGATCATCAAGAATAACGATCTTGAAATTACTGTAAATAGCGCTAAGTTTCAGAATTTCACTGTTAATGGTGGTGATATTGAAATGAAATCTCTAAATAAGGAAGATTCAGTTCTAACCATTAATGGCAAAGCTGTAAGTGATGCGTATGGTTTATATGAGCCTATAAGATTTAAGCTGGATGATGTGGTGAAGGTTGAAAGGGATAAAGTAAGTGGAATGGCAAAATCCGTATTTAATTTTCGCATTTTTAATCTAAATGCTGATGACAAAAAAGTAGACTTCTCAGCAAATTTTCATTCTGAAATTGACAATTTGGCCGTCTATAATGCAAGTCTTGGTAAATATGATATTAAGCTTAGTTTTGGCAGTGACTTTATAGATTTAAATGGTAGTGGTATGGTGAATAACACACAGCTATTATTTGACCTGAAAAGTAGCAATAGGAATGAAAGTTTCGCCTGGAATTTGACCGGAGATTTACCCGCTCAAATATTTAATTTTGATAGTGGCTATGTCAGTGCAAATTTAGAGTCAGTGATAAATCAAGATAAGACGGGGTATGTTAATGGTGATATAGATTTATCAGAATTTGAATCACATTCAAGCTACTTAGGGTGGAAAAATCGCTTTGAAGATCACAATAAAATTTTGTTTTCTACAAGGTTAAAAGGAGCAGGTGAATTGTTAGTAGATAAATTAGACATTGTAGGAAATGACCTAGATATAAAATTCAGCGGAAGAGTAGAAAATGGAAATTTATATTTAAATTCTAGTAGCTTTAAATTGCCTGATAATGATTTTAGTATAGAAATTGAATCAGGTAAGGAGAAAAATGCCATAACTATTTATGGTGAGGAAATTAACTTAAGTGATATTTTAGGCTTGCTTGGCAAAAACAGTAATGGATTAAATAAAGATATAGAGATTAGTATGAATGTTGACAATGTAATTATGAAAGAAGGCATCGTTATCAAAAATGCTAAGCTGAATGTAACCTGTACTAAAGGTAATTGCAATGGAAGTCAATTTACAGGGCAGTTTCTGGAAGATAGCAGCAACATACTAGCAGAATACAGTGGAATAGGGCTCGAAATATATGCGGATAATTCAGGTATGCTTTTGCGTTCCTTAGGCATTAGTAAATCAATTAAAAACGGCAAATTGTCTTTTTATCTCTCTCCTCAGAGAGAAAGTGGAGAACATTATGGTACGTTATCCATTAGCAATTTCTACATCAAAGATGCTCCACTACTTACTACTTTATTGTCGATGTCTTCATTGCCTGGCATTGTAAATGCCATAAAAAATGAAGGTGTATACTTTTACAAATGTAATGCACCTTTTTCATACAAAGATGGCACTATTGAAATTGAAGAATCTTGGCTTGAAGGGGCGGAGTTAGGTATTAGCACTGGTGGTAAGCTCGATATTAGAAATTATAAATTCCAGGTTGCAGGACAAGTAATACCAGCATATTTAATTAATAAATCTTTGTTAAAAATTCCTATAATTGGAAAACTTCTTACTGGTGGGAAAAGTAGGGGAATCGTTTCAATAGACTATAAAGCAAGTGGTGATGACAAAAACAATAACGTATCTGTTGATCTTATCTCTTCGCTAACTCCAAACCTATTAAAGAGGTTATTGGGAGTGTTTGATCGCATTATGACAAAAACTAACGAAAGTGGCTTAAAAGGTGGTGTGAAAAAGAAATTTGGTTCGATATGACCAAAAGGGAAGTTATTTAACAAAATTATGGACAAAAATGCAAGAATTTCAGAATGATCTACCTGGTTTTTTATTTAGTTGTTTAAGTAATACCACTCCCTTTAACCTCTCTATATTTGCTGAACAACTAAAAAGGGTAGGGGGGTGGTTGTAAATTGTATCTGTTCAGCAGAGTGGCAAAATAAGGTAGACGAGAAAAGACAACTATAGGAACAAATGGGTGTCATGCCAGTGCGTGACACTGGTTTCCATCCAAAAGGGTGTCATTCCAGTGTCAGCTACTTTCATGACATCGTTTACTATGTGCCATATTGTAATGTTCGTACAGTTGTGGAATGAATCGCGGTATGACGTGTTGCTTGGGTCAGCTATAGTATAAATATACTAGGGGTTATAGTTTTCTTATGCTGCCTTTTTGTTATTAGACAACCACAATATAAAGGAGTGAAACGGATGCAAACAGTAGTGCATTTCTGCACCAAACGTATTACCTTTAACGAATAGTAAAATGTGAGATTTTTTGGAACTACCGTGGAGCAATTGCTCCACGGTTTCATTCTACTTAGAATCCACCCATGCCACTCATTTCTCCTGCACCCATAGGAGATGAAGCATTTTCTTTGCTTGGTACATCAACTATCATAGATTCAGTAGTTATCAGCACACTCGCAACAGATACCGCTGTTTCAAAAGCAATACGCACCACTTTTGCTGGATCAATCACACCAGCTGTAAATGCATTAGCGTAATTCATAGCCTCAACGTTGTATATAAGCTCTTTATCATTCTGCTTAATCAAATAGTCAATTATAACAGCAGATTCAAGACCAGCATTTTTGACTAACCTTCTAATTGGAGCACTGAGAACTTTCTTGATAATGTTTATGCCTATTTGTTCCTCGTCACTTGCACCTTTTAATTTGTCGAGAACAGATGAAGCATAAAGAAGCGCAACCCCACCACCTGGAACTATACCTTCTTCAATTGCAGCTCTTGTTGCATGCAGCGCATCTTCGACTCTATCTCTACGTTCTTTAACTTCCACTTCAGTTGCTCCACCAACTTTGAGCACAGCAACGCCACCTGATAATTTCGCTAAACGTTCTCTTAGCTTTTCTTTATCATAATCAGAAGTTGAAGTTTCAATTTGAGATTTAATCTGCTCGATTCTAGCTTTCACACTGTCAGAATCGCTATTTTCGCTGACAACTGTGGTATTATCTTTAGTAATTTTAACATTTTTAGCCGTACCAAGATCATCAAGCGTGAGATCTTCCATCTTGATTCCAAGTTCATCTTTTATGACGTACTTAGCACCAGTTAAAGTTGCTATGTCTTCGAGCATCTCCTTTCTTCTGTCACCAAAACCTGGAGCTTTTACTGCAGCAACTTTTAAACCACCACGCAATTTATTGATAACTAAAGTGCTTAATGCTTCACCTTCGATATCCTCTGCAATAATAACCAAAGGTTTACCAGATTTAACAATAGCTTCAAGAATAGGAAGTAAAGGTTGAATAATATTTAATTTTTTCTCTGTAATTAATAGATAAGGATTATCAAGCTCCACGATCATTTTTTCATTATTTGTAATAAAATACGGAGAGAGATAACCGCGATCAAATTGCATGCCAGTAGTCAGCTCAACTTCTAACTCTTTTGAACCTTTACTCTCTTCAACAGTTATTACACCCTCTTTTCCAACTTTTTTCACGGAATCAGCGATACTGTTACCTATATCCTTATCACCATTTGCAGAGATTATTGCAACTTGTGCCACTTCGTCTATTTTCTCTAGAGAAATTGTACGAGACATTGACGCAATTTCCTTTAATATTACATCTTTTGCCTTCTGTATTCCGTTTTTAATACCAACACGATCGTTTCCAGCAGCAATTGATTTTGAAGCTTCCATTATCATGTTGCTAGTTAGTATTGAGCACGTTGTTGTACCATCACCAACTTTATCGTTACATTGAGAACAACTCTGTGCAAAGATGCTTGCTATCGCAGCGTTTAATGGTTTTTCAGGCTTGATACCCTTCATCACCTTATAACCATCTTTTGTAATTTCTGGTGCTCCATAGGGCTTATTAATCCCTACTGTTTTTCCTCTAGGTCCTGCAGTTATTGCTACCGTTGAATCCACTATTGCTGCAACTTCACGAAAGGCTTCTTGCAACTGCTCACCTGATACTACTACATTAGTCATTTTTATCACCTCTTGTTAATAAAAAATTTAGAAAACTATAATAAAATCATTTACAATGCGCTATGTTGCGCTTTGTTTCAGTTTAGTAAAATAAAGACTGCTACTTAATGACAGCAAGTATATCGGACTCTTTCATCACGATAAGCTTCTCATTATTATGTTCTATTTCTGTACCAGCCCATTGGCGATAGAACACTTTATCACCAGCTTTCACAGTTAAAGTTACGCGTTCGCCACTTGAATTGCGTGAACCTTCACCAATTGCTATAACTTCACCTTTAGTAGGTTTCTTTTCAGCACTTGATGGAAGCACAATTCCACCTTGCTTTTCTTCGCTAATAGGCTTGATCAGCACGCTATCATCTAATACATTTAAACTTATACTTGACATTTGTTTTTCCTCATCAACAAATTAACTTATGAGTTTATATATATATACTCGTAAGTTAGATTTCAAGGGCTGGAGCTTGTAAAATATGCACGCCAAAAGCAGTTTCTAAAAGAGCCTAATGTTATATAATAAAATTTAGATTTATTTATAGAGATTTCATGAGTTATATACCATTTTTAAGTCGTGGTGTGATAGTGCTATATGGGCCTGACACTAGAGATTTTCTGCAGGGTATTATAACCAATGATATTAATAAGTTGGATAGCCAAAAAGCCATTTACTCTTTATTGCTTAGCCCTCAGGGAAAATATCTATATGATTTTTTTCTTATTGAATATGGTAAATACACCCTCTTGGAGTGCGAAAACATGCACTTGCAGCAAATAATCGAGAAACTAGATTTACTTAAAACTTATTTGAGGGTAAAGATTAAAGACGTTAGTGCACTATATAAGGTTGGGGTTTTGTTTAATACTAAGTTGGCGGAGTGTAGTAGTAAGTCACAAGTTATTTTTCAAGATCCAAGGCACAAGCTGCTAGGAATGAGGATCATACATAAAGATGAAATGAAAGAGCCGGTTGGGGATTTTACTCAGTATGAAAAAGTCAGAATTCAAAATCTCGTTCCAGATGGAGCGAAAGATATGGTGCAGAATTCATCGTTTCCGCTGCAATTTTTAATCGATAAAGTAAACGGTATAAGCTTTAATAAGGGGTGTTATATAGGTCAGGAAGTTGTAAATCGAATGAGCAGACAAGAAATATTCAGAAGAAAACTTTACCTTGTTGAGGGGGATAACGCACTTCCAGATATTGGCACTAAAGTGACAAATGAAAACAATGAGGAAATAGGGGAACTGCGCTCTAGTGTAGACAACATTGGATTTGCATTGCTTAATACTGGAAAGAGCCATGCAAATTTATATGCTGGTGGGGTCAAGTGCGTTAAGACGTTGAAGTCTTAAGGTAGCCCATATAGAAACGAAAAACTTGCTTGACAAACTCCGCCAGCCCCCTTATCATGGTATTGAAGGTATTCAGTTATCTTCATCTGTGCAGATTAAACAGCAAGAAAACAACGTAGTTGGCGTCTTATTTTTAATTTTTTGCACTATGTGCACCTTATGTCTTCACAACATTTCTGGGTTTTTACCTATATAAGCTGAAACGCGCTTATAAGTCGTTTAAGACAGTATAGTACGCCAATTTGCAGGATTAGAGAGTGACAACTAGCTAACACGGGGTTTCTTTTGCCTTTTTTTCTGCTTAGTAAATTTCTTAAACATTTGCAGCGTAGGTTAGTTGCATTCAAAAGCAGCTAAATTGCAGTGTTTAAGACTTAAAAACGCCAATACTGAAAATAGACAATGACTAGGGTTTCTTTTGCCTTTTTTTTCATTTGGTAAATTTTTTAATGTTTATGGCTAAACGACAACCGTCATCCCGCTGCTTGTTAGCGGGATCTCTTGTTAGCGCCGCGGCGGTATGACGGTTCGTGGCGGCGTGACGATAAGCTCGTCATCCCGCTGCTTGTTAGCGGGATCTAGAGATACCGCGAATGAATCGCGGTATGACGGTTCGCGGCGGTATGACGGTTCGCAGTGGCATGACGATAAGCTCGTCATCCCGCTACTTGTTAGCGGCTAAGAGATACCGCGAATGAATCGCGGTATGACGGTTAAGTAGGGTGTCATCCCAGTGTCACGCACTGGGATGACATTATAGGAGCACTGGGATGACACCCTCTTGGATGGAAATCAGTGTCAGATAATTTCATGACACCAGTTGTTGTAAACTCACTTTTTCTCGATTTTTTGGTTTATCTTGTCTACCTATTTTGCCACTCTGCTGAACAGATACACTCAACTTATGGTCAATACATCTTCTATTAAAAATTGTACAAATTCATTGCCATTCCAGTAATTCATAGAGATTTTACCCAAAATAGCTTTAACATTACCCTGCATGATAGCAGAGCCAAGATGAGTATTTGCAGAACGAAATGCAATAGCTCTTACCATAACATTATCATCAGCAATAAAACATTTTATATGGTCAACTCCTATAACTTCAGGCTTTCTTATCTTTGCTCCTTGGATAATAAACCTTGGTTCAGGATTTCCAACTCCAAATGGTCCCAAGCGTTGCAGTTGGTTCCACAGAGATAAGTTTATTGCTTTAGCAGTTACTATACTATCAGCTTTTAAAGTTTTCTCATTTATAGAGTTTGAAAATCTTTCAGTAAAAAAATCATGCAAATCATTTATTTTGTCTTCTTTAATTGAAAATCCTGCCGCCATACTATGGCCACCACCTTCAATAATCAAATTTATAAACTTTGCGGAAAGGACTGCAGCACCGATATCAACTCCCAAAATTGATCTACAGCTTGCTTTTCCTATTCCATTATTTAAAGATATCACTACTGTTGGCAAGTGAAACTGCTCCTTTAGCCTTGATGCAATTATACCAATTATTCCCTGGTGCCAATTGCCACTTATCATTATAAAATTCGCACCTGATTGGGCAGACTTTTCCGCTTGTGCTGTAGCTTCCAAGAGAGCCTCATTTTCTAACACTTTTCTTGCATTATTCAAATCTATTAATTTTAGCGCGATTGAATGTGCCTCTTCATCATCATCGGTGGAAAGCAACCTTGCACCAAGCGATGCTTCTCCAATTCTTCCTCCAGCATTTATGCATGGCCCAATACTAAACCCTAATCGAGAAACACTTGGTTTTTCGAGGATTCCCAAAGCATCAAATAAAACACGCAAGCCAACGTTTTTTCTTGTTGACATAACTTTTAATCCTTGTGAGACAAGTGCTCTATTGAGGCCTGTGATCTGCATAACATCACAGACAGTTCCCAGGGCAACCAAATCCAACAGATCAAATAAATCTGGTTCTTTTTTGTTGGTAAAAAATCCTTGCTCACGTAGGCTTTTATTAAGAGCAACAATTAGCAGAAATGACACTCCAACTGCTGCTAGGTTATTATAAGGAGAGCTCTCATCAAGGCGGTTTGGATTCACAACTGCTACGGCGCTTGGTAATTTTTCCGTACCAAGGTGATGGTCAACAACTATAATATCAAGACCAAAAGCCTTTGCATCTTCTATTGGTTGATATGCAAGCGTACCACAATCAACGGAAATACATAAATCAATTCCATTCTTTTTAAGTTGTAATAAAGCATCTGTGTTTAATCCATAACCCTCATCAACACGATCTGGAATGTAGATTATAGAGTGTATATCGATTGCTCTCAGGTACCTGTTAATCAATGCTGACGACGTTGCACCATCAACATCATAGTCACCAAATATTGCAAGGTTTTCATCATTTTTTATTGCCCGTATTATACGAGAAACAGCTTTATCCATATCAAGAAGGTGAAAGGGATCTGGTAATAGCGATCTGATTAGTGGATATAAGAAGTCGCTTGCATTTTCTATGTTAACACCACGAGTAACCAATATTCTTGCTAATATTTCTGGTAACTCAAATCTCTGTGTAAGAGTTAAGATTTGCCTTTGATCTGCTTCTTGCAACTTCCACAATGCATTTGTTATGCTGCGCTTTTCAATTTCAAGTAGCATATTCTTTCTTTGTAAATAAAACTACTTTACCAGAATTTTTAAGCTTGTTCTATAATTGTATTAGACTTCTGCATAACCTAAACTAAGTAGAAAAAAGGTATCATCTAAGTAGCTGACACTGGTCTCCATCCAAGAGGGCAGTAGCCCCTTCGGTGTCATTCCAGCGCGTGACCAGGTCTTTTTAGCTATCATAGGATGACAGAAGCAGACACTCCACTTTGTCGTTCCAGTGCCTCCTTTTTTTGTCATTCCAGTGCCTTGACTATTTGGATCCAGGAAAAAGAATGGTGTCATCCCAGTGCCCCTATGATGTCATCCAAGTAGCCTCCCTCTCCTGTCATCCCAGTGCTCCTTTTTTTGTCATCCGAGTAGCTGACACTGGGATCCAGGAATTTTATTAAGTTGGTAAGCATAAAAGTGTTATGTAAAATACAACGTTCTTGATGGGATTGCGTGAAATGCTGGATCCCAGTGTCTGGGCACTGGGATGACAAAGGAGGACAGTGTCAGCTACTCGGATGACAAAAAAAGGAGCACTGGGATGACATCATCCTTTTTTTGGGGTTCCAGCGTCACGCGCTACCTTCCGTATAAATATTAAAAAATTTACCAAATGAAAAAAAGGCAAAAGAAGCCCCGTGGTTGGCTAATTACTTACATTATACTTTCAAGTATGGCGTTTTTTTATTCTAAACGCTTAATAACCGCGATTTAGTTGCTTTTAAGCCGCAACTAATCTAAATTATAAACATTAAGAAATTTACTAAACAGAAAAAAAGGCAAAAGAAACCCTAGGGTAGCTAGTTATTCACTATCCATTTTTTAAATCGGCGTTTTTTGATGTTTTAAATGCTTTATAAGCGCATTTCAGCTTATATTAGGTAAAAACTTAGAAATTTTATAAAGACATAAGGTGCACATAGTGCAAAAAATTAAACATGGGACGCCAGATACGTGAGTTTTTTTGTCATTTAATCTGTACAGAGAAGATAAATAAATAGCTTCAGTTTCATGATAAGGGGGCTGGCGGAGTTTGTCAAGGAAGTTTTTTTTGTTTCTATGGGTCAGTTGGTACGCGCTTTGCCTTTTAACAGATGTAAAAGCACAATTATTACGAACAACATTCCACCAACAACTGATATAGCGCCACCTATAATGAAGCACGTGCGTGCTAACATTGACGAAATACTTGGCAGATCTGCAACCTTCCTTAAAGCACCATATCCACCAAGCCACACAAGGCCAGTGATATGGAGAAAATGCCCTATACTGTAGGCATAAATCTGTAATCTTACCATGGAACTTTTTATCTCTTTAAAGTTTAATTTAGGTAACATCCAGTAGACAAAATTCATAAAAGCTATAGTGATACCAACTACAGAACCGTGATAATGAGCAGGAATCGTGACATTACCTTCAATAGTCAACACTCCGAGCACATCTCCATAAGTGAACAACAAAAATGAATGTAATAAATAGTTGCTTTTATCATTAATAAAAGTTCTGATGTTGTAGCACACTAATATTATCAAAAAGCACGGCAAAACTGCTCCAGCAATCCTCATATGCCAAGTAAAAAACTGTATTAACTTGGCACTATCAACTGGATAAACAAAATATACAAACGGTGCGCCTACAGCTAAAATCGTGTTTATAAATAGTGGTAAAATAGTAATTTTATTGTTTGAAGCTAAACTAATATCATTGGAACTTAGCATTATTAAATAGACTAAAAACATTCCTTGAGTAAAAGCAAACTGCAATAAATGTCCGCCTCCCCAAAAGAGATATTCGTAAAATAAATTATTATCTGAGTGATATAGACCTGGAGGCATATTATTATATGCTAAAACAAAGCAAAGAAATGACGATACAAGTATAATAACTAGCCCAATTTGCCCAACAGAGAGAAATGAAACCTCTTTTTTTGATGTGTATGCTAGCATTGTATTTACTAATATACTGGCAATAAATAAACTGAGTCCAAGTAAAAATAATTTGTTTTGTAATACGGGAATATAGTTACTTTTGATAACTTCAGTGTTTGGAACGAATGCGGATATAAACATGAGCAGCATCGAAAGGGTTGATAGAACCCATGAAAAGTTAAACCAACTATTGGTATTTTGTAGGTTTATGATAAAGAGCAGAGATATTATAGAGCACATCCACACTAAAATTGACAAGTTCACGTGTATTACCAGCGCATTATCAAAAATATATTGTGCAGAAGGAACAAGAGAGGAGATAAAAGGCAATCGTAGAAAAATAACAATTATTGACAGTAACCCAGAGCAAGCAAGAGCACATACTGCCAAGAACATCCATTTTCTACAGAGCGGAGCGTTGTCTTGTATATTAAGCACAATCTTTTTTCTCAATTTTGTTCAATACAATATATAACACTGCAATAATACCTAAAACATAGCAATAGTATACGTGTGGCACGACTGCCAAAGGTGAAACTCCAGCAATAGTGCTAGCCAAAAGCAATTGAGCGCCATACGGTATTAATCCTTGAAATACACAAGAAAATATGCCTAGCCATGCTGCACTATAGTGAGGCGGTATTTCATATTTCTTAGCAATATCTCTAGCAATTTCACCACTAAAAATTATAGCGATGGTGTTATTTGCAAGTAAAATATCAAATATGCTGACTATTTTTGCAATAAATAATTGCGCAGTTTTTTGTCCACCACGTTGTATCATAACCCAAGATGAAAGTTTATCTGCAAGCTCCTTAGAATTTTTACCTACCAGTCCTGAAAGCCCGCCAACCATCAATGACAGTAGCATAATTTCATGCATACTCATAAACCCTTTGGTGATGTTTTGGCTTAAAAACAATAAACCATGATTGTTGTTATTTATAAATCCAATGATTCCAGCAAAAGTTATGCTTAAAACCAATGCCGTAAATACATTTATTCCAAAGTTTGCAAGCAATATAAGTATTATGTAAGGAGTCACAAGCAATAAAGAATACTCCTTAACTGAAATAGCAGCACTATTGCTTGAGCTATAAAATAATATAATTATTGTGAATATAGAAGCAATTAGTGCCACTTTTGCATTCAGTTTTAATTTTTTCTTTATATCAGCCTTTTGAGACATCACAGATGCAATTGTAGTATCAGAGATAATAGATAAATTGTCGCCAAACATTGCTCCTCCTACAACGGTTGCAACTCCTAAGGAAGGAGAAATCCCAGCTTGTGTCAGTTCAACTGCAATAGGAGCAATTGTTGCAATGGTGCCCATTGATGTACCAATAGCAGTGGAGATGAAAGCTGCTACAAAAAATAATCCTATGAGTAAAAATTGTGTTGGTATAAATGAAAGAGCCAAATTAACTGTGGCATCAGCACTACCGATTGCTTTAGTTACTTCACTGAATGCACCTGCAAGTAAGAAAATGATACACATAGTGATAATATTACGATCTCTTACCCCATCTAGAAAGGCATACATTTTTTCTTCAGTATTGCCCTTGTATAAAACCCAACCCAGAGCTATGGCAGGAACAATGGCTACCAGTGGAGATAACTGATAAAAAGCATTTGACACGCCAAGAATAGTAAAATATATACCACTTCCTACAAAAAGAAATAGGAACAGTAAAATAGGCAAAAAATTTGTAAGATAAAACATACCTCTACTCCAGCTCTGATAAACGCAAATCAACTATGATATGATTTATATTATTATAAACCACAGTTAGCACCTTGACCAAGGTTTTTCTAGAAAGCAATCTACCAGAAAAGGTTTCCATGAAAAGGACTATTATAATATATCATCTACTTGAATAAAACTGGGAGATAGAATAAGTAAAAAATATGAATGACATAACAACAAAGCAAGTCATATCCTTATGGAATGCACAAGCTGGTAGATTCTTGCCGGATAAAAGAGAAATGGAGATTGATAATATTTTCTTAATCTAATGCTTCAATGTTTCCGATATAGGAAAAGTATCATCTTTATTTTCTATAGAGGAAGGCACACTATTTTGATTATCATCACCATTAATTGGAGTAGTAGGGTGCATTAAAGCAACTTTCATAACTTCATCAATATTCTTAGCAAAAACTACGTTGATCCCTTCTTTGATGCTTGCCGGAATTTCTTGCATATCTTTCTCATTTTCACTTGGTATAATCACAGTTTTGATTGATCCTCTGAGCGCTGCAAGCAATTTTTCTCTCAAGCCCCCGATAGCTAAAACTCTACCACGCAATGTCACTTCGCCTGTCATAGCAACATTTTTGTTAACTGGTATATTTGTCATAAGAGAAACAATAGACGTACATACCGCGCTGCCAGCAGAAGGGCCATCTTTTGGTACAGCACCCTCAGGTACATGCAAATGTATATCATTATTTTGGAATTTTTCGGGCTTTATACCAAAAAACAAACAATTTGATCGAATATAACTATACGCAGCTTTTATAGATTCTTGCATAACCTCTCCAAGCTTTCCTGTGTATTTTATTTCTCCCTTGCCCGGAATTAGGACTGATTCTATCATCAAAATATCACCACCTGTTTCAGTATAGGCGAGCCCAGTTACTATTCCTACTAAACTCTCATTTTCCGCAATGCCAAAGGTATATTTATGTACCCCTAAATAATCTTGTAAATTGTCAACCCCTACGGATATTTTCTTATTTTTATCAGTCAATATTTCTTTAACTGCCTTTCTCATGAGCTTTGCAAGCTCCCTTTCCATACTCCGCACACCACTTTCACGTGTATATAAACGTATCAACTCGTATAACGCCTCATTAGTTATGTCCCATTCCTTCTGATACAAACCATGCTCCTTCTTTAACTTCGGAATAAGGTGGTGTGTAGCAATACTGATTTTTTCATCTTCAGTATACCCGGACAATTGTATAATTTCCATCCTATCACGCAAAGGATGTGGTAAATTTAAGCTGTTTGCCGTAGCTACAAACATTACACTTGAAAGATCAAACTCAACTTCCAAGTAATGATCCGTAAAGTGTTTATTGTGCTCAGTATCTAAAACCTCAAGTAATGCAGACGCAGGATCGCCACGCGAATCAGAACCCATCTTATCTATTTCATCAAGCAGAAAAAGCGGGTTGCATGAATTAGCTTTTTTCATGTGTTGAATGATTTTACCAGGCATTGAGCCAATATAAGTTTTCCTATGCCCTCGTATCTCAGACTCATCACGCACACCACCAAGAGCTATGCGAACAAAATCTCTTCCTACTGCTCTTGCCATAGACTTAGCTAAAGAAGTTTTACCAACACCTGGCGGTCCAACTAAGCAAAGTATAGGACCTTTTATCTCTTTTACTCTTTTTAATACCGCTAAAAATTCTATTATTCTATCTTTTACTTTCTCTATGCCATAATGATTTTCATCTAAGATTTTCTTAGCTGCATTTAAGTTAATTTTTGCATCTTTGTACTTTCCCCATGGCAACTCAAGCAACCAATGCAAGTAACTAGATATAACTGTAGCTTCAGGAGAAATGGGATTCATTTTCTTGTATCTCTTCAAATCAGTTATAGCTTTCTCTCTTGCTTCCTGAGAAAGCTTTGTTTCATTTATCTTTTTTTCAAATTCATTGAGTATATTCCCTTCATCACCATTCTCAAATTCGCCTAATTCTTTCTGTATAGCTTTCAATTGCTCGTTAAGGTAGTAAACTTTCTGAGTGCTTTCAACTTGCGATTTAATTGTCTTATATAAACGGTTTTGTGCGTTCAAAATACTCATTTCTCTCTCAATAAAAGCAAAAGCTTTTTTTAAACGCTCTTCTGGGTCATAAGCCTCAAGTATACTTTGTTTATCTGATACTTTTATATTTAAATGTGAAGCTACCGTGTCTACAAGTTGATCAACTTCTTTGATTTGATCAATGGAGTTAATGGCAACCTCGGGTTGATTTTTCTTGTTTAGCTTACACCAGCTATCGAACGCGTCTACAACAGACCGCCTTAAAGCTTCTAAATCAATATTGTCTTCATCTTCTTTATAATAATTGTCTAACTCTACCCTGGCTTGTAATAAAGTATGAGAGCTAATATATTCTACAACTCTTCCCCTTCTTATCCCCCGGATTATAACTTTTACTGCATTGTCAGGTAATTTTATTAACGGTTGTACAATGCTTGCTAACACACCTACTTCATAAAGATCTTCAGGCTCTGGATTATCAACAGAGCCATCTTTCTGTGCTACAAGAAAAATCTCATTTTGGTGATTACTACTACTTATTGCATACTCTAGTGCATTAACAGATTTTTCTCTGCCTATGAATAAAGGCACCATTATATTTGGAAAAATTACTACATCTCTTAAAGGTAATACTGGCAATGCAGTAAAACTAGAGCTTACAGCACGTTCAATGTTCATAATATATGCCTCAAATTAATCATTAACCGTTATAACATTGCCATTGTTATTATGATTAACCGTTGCTTTTCCTAATTCTACCATTTTCTTAGTGATTACTATAGTGCTACCTTCAAAGCCTCCGTTTCCAGATGTATACATAATGTCAAGCAAAAGTGACTCCAAGATAGCACGTAACATTCTTGCACCTGTTTTGTAGCTTATAGCCTTTTTAGCAATAGCTGATATTGCTTCATCTGAAAACTCAAGGTTTACTTTGCTAAACGCAAGCAATGCTTTGTACTGTTTTATTAGTGCATTCCTTGGCTCTGTCAACACATGTATTAAATCTTCATGATCCAGCTCATCTAAAACAGCAGTTATTGGAACCCGCCCTACAAATTCGGGTATTAAACCGAATTTGATTAAATCTTCAGGTTGAACATCATGTAAAGCATTCTTTTTCTTTTGCTCTTTAGACTGACTTATATCTGCTCCAAAGCCAACTGACGTTCCCTTTTTTCTCGCTTCAATAATTTTATCGAGGCCTTCAAAAGCTCCTCCACAAATAAACAGTATGTTACTAGTATCCACTTGTATAAACTCTTGTTGTGGGTGTTTTCGCCCTCCTTGTGGCGGAACATAAGCAACTGTACCCTCCATAATCTTAAGCAGAGCTTGCTGGACCCCTTCACCTGAAACGTCACGGGTTATTGAAGTGCTTTCAGATTTTCTTGTAATTTTGTCTATTTCATCTATAAACACTATACCACGCTGTGCTTTTACAACGTCATAATTTGCAGCTTGTAATAAACGCGACAACACGCTTTCTACATCATCACCCACATAACCTGCCTCAGTTAAAGTTGTCGCATCAGCCATAGCAAATGGCACATCTGAAACTTTAGCAAGTGTTTTGGCTAGCAAAGTCTTACCAGAACCAGTGGGACCAATAAGCATTATATTTGACTTCTCGATTTCAATATCACTTATAGCATGAAATTGTACCATGGATTGACAATGGTTATACATAGCTACAGATAAAACGTGTTGCGCGTGTTCTTGACCTACAACATGCTTGCTGAGAAAGTTTTTTATATCCTCAGGTTTCTTTAGTAATAGCTTCATATCAGATATACGATCTGAATTAAAAGATCTATCTTTCTTTTGACTTATTGCTTTATGGGATAATTCTATGCACTCATTACAAATAAACACCTTTAAACCATCCGAAGAGTTAGTAATCAATTTATCTACTTCATCTTGCGCCTTGTTGCAAAAAGAACAGTAGTGTAAATCATTATTGTTATCCATTAACCCACCTTTTGTTTAACTTTAATATTTTCAATTTCAATATCTGTACGCTCAGCTATCACCCTGTCAATTAAGCCAATTTTCCTTGCTTCTTCAGGATCCATGAATTTATCTCTTTCCATCATTCCTTCAATTTTCTTCAGTGAATTTCCAGTATGTTTTTCATAAATTTGATTTAGTTTTTTCTTAACCCGCAAAATTTCATTAGCATGTATTTCTATATCAGTTGCTTGACCATGATAACCACCAGATGGCTGATGTATCATAATTCTTGAATGAGGTAGAGAGTAGCGCTTACCTTTTGTACCAGCTGCAAGCAATAAAGAACCCATAGACGCAGCTTGACCTATACATAAAGTTGAAACGTCTGGGTTTATATACTGCATTGTATCGTAGATCGACAAACCAGCAGTTACAACACCACCTGGTGAGTTGATGTACATACAAATGTCTTTATCGGGATTTTCCGATTCTAAAAATAAAAGCTGTGCTACTATTACACTGGCCATATTGTCTTCAATAGGACCTGTTACAAAAATTATTCTTTCTTTCACTAGTCTTGAATATATGTCATAAGCGCGCTCACCGCGACTAGTTTGTTCAACTACAATTGGTATAAGAGTCATACCTTTCCCTATTAAATATTATCAAATAATTCCTTTAATTCTTTCACAGAAACAATCTGCTCTTCTTTACTAACTTTTTCTATTATATAATCTGTCACTTTATACTCAAGCGCTTGCCCTCTAACTAATTCTTGAAATTGTTTATTTGATTCAAAATGCTTAAGTACTCTGTCAAATTGCACATCTTTACTGACATATTGATTTACAATAACACTCAAAACATCATTTTGAGTTAATGATATTTTATGTTCTGCACTAAATTTCATAAATAACATAGCAAGCTTTACACGTTTTTCAGCTTCTTTACGAGAATCATTTTGAGCACCCAATTCTCCTTCCATTCTTTGTTGCTCCTGTTTTACTATGTCTGTGGGTAAATCAAAACTATAATTAGCATCCAAATAATCAAACAGCTCCTTTTTAATTAAGAGATTTCTCATTTCGGTGCACTGATCACCAATCATTTTTTTTGCATGATTTATTAGCAAAGAATAATCTTTAAACCCAATACTCTTAGCTATTTCATCATCATTTTCAAAATCTTTGGCAATTTGAATCTCATTAACTCGCACAGAAAAATCAGCTTCCTGTCCTGCAAGGGAAATGGCTTGGTAATTTTCAGGAAATTTCAACTTAAAGTTCTTTGTTTCTCCCTTTTTCATACCAGTTAATTGATCTTCAAAACCATTAATAAATGTGCCAGACCCTAAATTAACGGCAAAATTTTTGCTACTTCCACCTTGAAAGAGCTTATTCCTAATCCGCCCTTCAAAATCAATTATCAATTTATCCCCATCTTTCGCTTGATAAGAAGCATCATCAACAGAGGCGAAATTGGGGAACTTTGTTTTAATAGAATCAATAAATTCTTTTATATCTTCCTCTTCAATCTTTGCTTCAATTTTCTTTAAGTTTATTTTGTCAAGATCTATCACTGGTACTTCAGGCATCGACTCAAAAGATAGCTTGTATACAAAATTGCCCTCCTCATTTTCTTTGCCCAGATCTGGTAATGATATAACATCAACCTTAGGATAAATGTGAGACTTGACTTCAATTTTTTTCATCAAATCACTTGAGCAATAATCAATTGTATTATTTATCACATATTCCAAAGCCTCGTTTTTATAATTTGCAACAACAAGGTCATAGGGCATCTTTCCAGCCCTAAATCCAGGTGATTTTGCATTTTCTGCTATCTCTTGCAACCTGGAATTTACCTTTTGTTTTATATAATCACTACCAACTGTGATTTCATACTCATACTTTAGTTTATCTATACTAAGCTCTTTGTAGGTATATACGCTACTTACTTCGACTGTATTTTGAGGTATATTATTAGACATCATAATTCATTTATTAACATTTTAATTCATATCTTAATAGAGTCATTTTACCAGAATTTAAGTTAAACACAATCCTTAAGAACAGGTTTTTACACAAACAAAAGTGTATTTAGTGATTATAAATTTTCCCTTAAAACCTAAGTTACATGACTTTAAAGTGCGGATAGAGGGACTTGAACCCCCACGAGCAAGCTCACCAGGACCTAAACCTGGCACGTCTACCAATTCCGCCATATCCGCAAGAAATTTTTAGTACCCTATTATAGGTATTCCATTAAAAATATTCAAGGTTTAAAGTCTTACTTAATTTATGGTATTTACACAATCAAAAAAGCTTATTAACATTTCTTAATGAAAGCTCTAAACCCTGAAAATCAATAATGAGATTAATAACAAGCTTCTTACTCGCAATTTTTTTGATTACACAAAGTGGTTGCACAACCCTTATAATAGGTGGTGTGGTGGCTACAGCGGCAGCAACAGCAATAACAATGCAGGACAAATCCTTGGGAAATATCATTGATGATACGACTATGGTCATCAGAATTAATAAGGGGCTCTTAAAACATGGGCTATTTTCATCCATAAAGGTTAAAGTAAGTGAAGGAAGAGTATTGCTCATTGGAAGTGTTGACACTCCTGAAAAACAACTTACAGCAGAAAAAATAGCTTGGCAGCAAAAAGAAATTAAAGAAGTGATAAATGAAATAAGAGTAATACCAATTCAAATGGCTTCCATGCTAGACACCACTGTAGATGGCATGATAACAGCGGAAATAAGAACAAGACTCCTGGGAAAAAGAAATATTAAGTCAATTAATTATAGCGTTAATACGGTTGATAGAGTTGTTTATTTGATGGGTATAGCCCAAAATAAAGCGGAATTAAAAGCTGTAATAGCAATTGCAAGAAAAGTAAAGGGAGTAAAACAAGTTGTAAGTTATGTACGATACAGGTACAGTAAGTTACGCCATTAGGCAAAAATCGCTTTCAAATTATAACATTTGTACAGTTGTGACAATAGGTAGAGAACATAAATGAAAATTGCCTTTCAGATGGATGAAAATATAAATTTTGAAACTGATACTACATTTGCGCTAATAAAAGAAGCACAAAGGAGGGGGTATGAAATTTTTGTTTATACTCCTGATAATTTAGCACTAAAGCTAAACTATCCAATTGCTTTTGCTCAGAAAGTCAGCGTTGATGATTTTAGTTTTATCTCCAAAAAAGATGTAGCTATCAACTTGAATGAAATGAACATCATATTTATCAGACAGGATCCACCTTTTGATATGCGTTACATTACAACAACATATATCTTAGAAAAAACTAGCGCATTGGTAATTAACAATCCAACAGAAATAAGAAATTGTCCTGAAAAATTGATAACTTCATTATTTCCAGAACTAATTCCGCCAACTTTGATTACTGAAAATATATCAATGATTAGAGATTTCTACTACAACTATCAAGATATTATTCTGAAGCCATTGTATAGTTATGGAGGAAACGATGTGATAAGAATACAAGATGAGAATAGTATTCAAGTAGTAGTGGATCTCATGATAGCAAAATACGAATGCCCTGTGATTGCACAATCATTTTGTAAAAACATAGATAAAGATAAAAGAATATTGCTACTTTATGGCCAACCAATTGGTGTAATGAAACGAATTCCAAAAATCAGTGGAGAGATCAGAACAAACATGCGACTTGGAGCAAGTTTTGAGCCCGCTCAAATGAACGATAGAAACAATGAAATATGTAACAAAATTGGTCCTGAATTAAAGAAAAGAGGGCTAATATTTGTTGGTATTGATATTATAGATGACTTCCTGCTCGAAATTAACACAACTTCACCCACGGGAGTAGTTTATATCAATAAATTGTATAATATATCGCTAGAAAAGGATCTTTGGGACGTGTTTGAAGAAAAAGCAAGCAGCCATCAACTAAACCTGTGAACAATCACCTTAACAAACTCAGTAGTCCCATTCTTTATCCCTGTTTTTTCTGTACTATTGGTCATATCACGCAATTTTTGAGAATTATTTAATAGATCAAATAGTACCTCTGTTAGATTTTTTTTTGCTTCACTATTCTGCTTAACTATTATAGCTGCTCTCGAGTCTTCAATATATTTTGCGTTATAAAATTGGTGATTATCTTTTGAGTAAGGGTAAGGAATATATATAGCAGAACGCCTAGCAAGAGTGATCTCTGCTATTGAAGTTGCTCCTGCTCTGCTAATTACCAAGTGAGCATTGGCCAGTCTATTCTCCATATCATCAAAAAATTCACTCAATTCACAATCGATCTTTTCACTTTTGTATAGACTTTTGACCTTGTTTACATTTTTCTTCGTACATTGCTGCGTCACTCTAATTTTCTTTTTCATTTTAATAGGTAAATCACAAATTACGCTGCTTACTACATCATCAAAAAAATTTGCACCTTGGCTGCCTGCTATGACCAATATATTTAGGATTTTCTCAGTGCTAGAATGGCTCTGTGCTTTTATATCAACAAAATTTCCTGTAAAAATACATTTATTGCCCTCTGCATATTTAGTCTCCGGAAAGCTGGTTGCAATTAATTTTGCACTCTTGAAAAAGAATCTATTTACTCTCCCTAAAACTGTGTTTTGTTCATGTAAAATTATAGGTATAGAAAGAACTCTTGCTGCAAGAAGAGTTGGAAAAGAAGCATAGCTACCAAAACCAATGACCGATTTTGGTTTTAATTTTCTTACTTGATACAGTGCTAACATAGAGCTGTATATCAAGAAAAGGAAAAACTTAAATTTGTTGCTGCTTGGTCTACGTAATGGTAAGGTGTAGCTTTCTATGTCGGTATTTTTATTTGTTTTTTTATCAGTGAATAATATGCAATTGTATCCTTGTGTCTTTAGTGCTTTTGCTAAAGCTATGGCCGGAAAGATATGCCCACCTGTGCCACCTGTTGCTAAAATAATATCCATCTGTAAATAATAAATCCTAGATTGTTAACTGTTATTTAACAATTTGCACGTAGAATTTTATTAAGCGTTATGATAGTTGAGTTAAAAATGCCTAAAAGTAATAGTAAAAAAGAACCTAATGAGAAAAATAAACCTCAAGAACAAAGAGAAGGCAGAAGCGGAGGTTTTTTAGAACTGCTAAAAAATATAATAAAAATTCTTTTCAATTCGGTCGTTGACCTACCTGAGCACGAGCAGCATAATAAAATGAAAAGCACTAATCTACAACAAGGTTTGGATACTAAAGGAAAAGGCCCAGAAGATCTTCATCCAAAGGCAAAGCTTGAAGTTAAAGAAGCAGCTAAGGGATTGAAAGAAGAGTTACAGAATTCTGATGCTGGTGGTAATCAATCTATTGAAACTAAAGTGCCTAATCAAACTACTACTCAAGACATTGACAACTCTAAAACGATGGAACGTTAGTTCAACTATTTAACATCTGCAGCAAGCACTGATTCATGTATCATCTCTGAAATGGTTGGATGAGGAAAAATCGTAGATTTTATGTCGAAGTCTGTTCCTTCTAGTTGCTTTGCAAGAGCAAAATTGCTAATTAACTCCGTTACTTCTGCACCTATCATGTGGCTACCCAGAATTTCTCCGGTTTTTTTATCTATAATCGTTTTCACTAACCCTTCAGTTTCACTGAGTGCAACAGATTTACCATTAAAGTTAGAGTGAAATTTTCCTATTTTTATATCATACCCACCTTTTATTGCCTGTTCCTCAGTAAGGCCGATGCTCGCTATTTGTGGATGAGAATAAGTGCAATTTGGTATGCATTCTTTTTTTAACGCATGAGCATTTTTACCAGCAATCTTTTCAATGCAGATCACGGCTTCATGGCTCGCTTTATGTGCTAAACATGGTGGGCCAGCTACATCACCTATTGCATACACATTTGATTCACTAGTTTCATACCATTCATTCGTTTCAATAAAGCCAGAAGGGCTTAATTTAATTTTTGTATTTTCTAAACCTATATTTTCAATATTTGCTTGAATTCCAACCGCAACAATCACCCTCTCAAATTCTTTGCTCTCACCACTACTTAGTAGCACTTGAGCAGAGTCTTTACTTTTAGTAAGAGCTTTTACGCTACTGTTTGTATATATTTTTATCCCCTGTTTTGTGAATATTTCTTGTGCTAAATCTGAAATGTCCTTATCCTCCAGCGGCAAAATAGTGCTCTTTATCTCTATGATTGTTACATCAACCCCCAAAGTACTATAAAAACTTGCAAATTCTATTCCAATTGCACCAGACCCTATAATTAGTAGCGATTTTGGTAATCTCTCTGGAGTCATAGCGTGCTGCGCATTCCATATTAAATCTCCATCTGCCTCTATTCCAGGCAGATTCCGTGCCCTCACGCCTGTTGCTAAAATGATATGCTTGGAAACAATTTCTTGTTCTTCCTTATCGCTAACGACTTTTATAGTACCATTGCCTGCAAGTTTACCAAAACCTTGATGAACTTTGATATTATTTTTTTTCATCAAATATGCAACACCGCTTGACAATTTATCAACAACGTTTCTTGAGTATTTCACTATTGATTGTATATCAAAATTCGCTCCCTTTACTTCTATACCAAACTCTTTTGATCTTTTTATTAGCCTATAAACCTCAGATGCTCTAAGCAGTGATTTTGTTGGTATACATCCCCAATTTAAGCATATACCGCCTAAATTTTTTTCTTTTTCCACAATTGCAGTTTTAAACCCAAGCTGTGCCGCCCTAATTGCCGCTATATAACCACCAGGACCGCTACCTATAACCGTAATATCATACTCATTCATCAGTTTTCTTCGTATTCAAAAAGATTATATATAACAGATGGAACCCATACAATCAATGGTCTGTCATCTACCGTCTTAAGAGTCAAGATAAAAGTTGTTATTTTTTATCATGGCATTTAAACAAACGATAATTTTTCTCATGACAGCAACTAATGCAACCTTAGCAGCTTTGCCAGAATCAACCAAACGCTGATAAAACGCTTTCATTTTTCTGTTGTGGCGCATAGCAACAAGAGCTGACATGTATAGTGCTTTCCTTGCATAAAACCTGCCTCCTTTGATTTGAGCTTTGCCAACTTTTCTTCCACTTTCACTAGTTTTAGGTGCAACTCCAACTAAGCATGCAATTTCTCTATTCTCTAATCTACCAAGCTCAGGCACCTCTGTCAGTAGAACGCTCGCCGTCTTTGATCCAATACCTTTATAGCTGATTAAAAGCTCATTTTTTCCTTTCAATTCAGCTATTGCGTCTTCTATGTCTTGCCTAATTTCTTTCAATTGTTTTTCAGCAAACCCTATCTGTCTTTCTATGTATTCTCTAGCTTTTCCCGTCGCACTTTGCAGGCGACACTTGTTTGCATGAATTGCATCATTTAAATTACGCTCAACTGCCCCCAGCTCCTTTAATTCCTCTTGCTTTTGTGAAATTATACATCCTTTTACTTCACCGTCTTTACTGACAAATTCAGCGTATTTTTCCAGTAATTTAGCATCTAACTTGTCAGTTTTTGCAAAATGATTGCAAGCTTTGGCAAATGCATATACCCGATTCGGGTGAGCTTTATGGACAGTTATCTTGCAACAATTTTATAATGAGCTTTTCATAGCCACCAGCTTACACATAACTTGATGGGTAAATCGACTATATTTGTTTCTATAAACTTAGATATAGCATCACTCACGTTTGCTATGCGCTTATGCTTGCCATTAATTGAGATGTCCAATGCTTCCTTGGAAACATCTACTCCCATGAAAATTATTCTAGCCATTTTTGTACCTATAAATATAATCAAACAATAATGCAAAATGCTGTATACAGGATTGTAATTCGATCTTTTAGATCCACCTACCGTTCGTACTACATTTTGCTTTAAGCCTTACTATTACCCACAAATAAAAACATAGTATTGTATTTACTCAAATAATTTAATTTTATTAACCTGAAAGCTTATTAGATTAAAATTATTAAACTAAGAGTTATAATTTTAGCAACTAAAAGCTGTAAATTGCACCATATAAACAGTTATTTCAAGCAAAAGTTATGCCATTAAGAGCTATGCAACAAACATTTATATTTGTGGGTAATAGTAAGATCTAAATCCGATAGAGCATTGTTGGCACACCATCAAAAGTCGCCTCAGACCTCTAATGCATCAATGTACAAACTTACACCTTTTAGTTGGTAATACCATTTTAGACGTTTATCATTCGTTTTAGAAAATACTATAGGAGGTTGTCCGGAAACTAGTAAATTCAAGCATATTCCCTCTTTAACATAACCCTACTCATAGCTAGGTATATGAAATTCTCAGTGGATGTTGTGAGTAAATCATACTCCTTCGATAGCCTTCTATTCCTATTAACCCAAGCAAAAGTCCTTTCTACAACCCATCTTCTTGGCTGTACTTTAAACCCTTGTTCTCTTGTTGGTAGTAGCTCAGGTGGCGTATCTTTGTGCACCCAAAATCTACATGGAGGCCTTTTAACAATTTCAATATCTATGTCATATTCTTCCTTTATGTGATTCTTTAAATTTCTTCCTTGGTATCCCATGTCAGCCCACATTTTTTTAACTTTAGTATATTTTGTTCTCATATTGTTTAATGCTATTTTAATACCATCTCTATCATTTTCGTTAGCAGCGCCTACGTAACAACCTAGTATAAAACCCTGAGTGTCTGTAATTATATGCCTTTTTCTACCCTTTACTTTTTTACTTCCATCATAGCCTTTGATCCCCCCTTTTCTGTAGTCTTTACAGATTGACTATCTACTATACAGGCACTCGGCTGCTCATTCCTTCCTATTTTTCTTCTACTATATTTTGTAATTTCATAATTCATTTTCTCAAAAATTCCCTGCTTCTTCCATTGCCTGAACTGCTCATACACAGTCTTCCATAGCGGAAAATCATTTGGTAAATACCGCCATTGACACCCTGTACGCAATACATAGAAAATTGCTTCTAATATTTCTCTTTTGCTATACTTTGGCGGCCTTCCTCCTTTCTTGTATGATACTCTGAAGTGTTTTTCTATTCTTGCCCATTCCCTTTCGCTTAGATCTGTTGGATACTTTTTTCTCATCTTTACCCCGTACTAAAATTTCAGATATTATAGCCTTTTACTTGTTTCCGGACAACCTCTAGTAGCGGAATGACGAATTTTTGTTTTTCAAATTGTCAGTAAATCTAAGTCAGTTTAGCTATATAAAACATAGTATAAAAAGAGCTATTTTAGCAAAATTTTAAACAAATAAAGTTAATTACTTCACAATTGATACCTTACGAGAAAAGCACATTTGATACAGATTTAAAATACAAGTTAACGAATTATTATGATTTTTACCAAGATAATAATATAGTAAGGTTTGGTAGTGAGGTATCAAAATGGAAAAATACACCAACGCATGGTTTAATAAGAAAGATAATCATGATTGTGCAAATGATGGCACTTGCGGGCAATCTATAAAGGATTTTAGGATTGGTAATTCTGATATTTCTTTTTTTGATAGTAACAAAAACTTAATTGCCAAAGTACCTAAACTACCAAAGTATTCTAGGGATAAATATGGGCATCAATTGTATAAGGAAGCTGAGTCAAAGCAGTTCAATTATTTTTCCACAAATATACATGATGTTTTGTCTAACAGCTTTACCGTTAAATACGGGTATATAAATTGTACTATAAAATACGACAACTTATCTGAGCAGGAACAAAACCAAATAGAAACAGACATTAAAACTGCCTATGAAGCATTTAAAGAAAAGTTTTGCTTGAAAAATAGTAATGCAAGTTACAATATAACGGTTCACATTTTTAATAATAGAAGCGATTATACAAAGTATAACAATCTTCTCGGCTTAGATGAAGATGGTGGTCCAGGATATATTACACGAGGAGTAACAGATTGTCAGAATATTCTGACATATAAGCAAAGTGCCATGGATTTTGTTCTAGGTCATGAGCTAGGCCACATATTTCAATTGTGTTTTTCACCATCGGCAACAGTCCAAACTTTGAGTATTCTGGATACTGAACTCATAGCAAATGTTGTTGGACGAGAAGTAGAAGAAAAAAATTATAAAGCTATTTGCAAGCAGATGGGTGTAGATGAATATAAATACGATGGATGGAGTTTTATTTTTAAATACATAGGTACAACTGGTAGTGTATACCGCCTAAACCTTTCAGAAGAAGAGAAATTTCAAATTATACAACGTGTCAAGAGTTCTGGACTAGATGAATATGAAGACCATGGATGGATGTTTAAATTTAAATATAAAGATACAACTGGTAGTATATACCTCAAGGACCTTTCAGAAGCAGAGAAATTTCAAATTATACAACGTGTCAAGAATTCTGGACTAGATGAATATGAAGATCGTGAATCAATGTTTAGTTTTAAATACAAAGGCACCACTTATAGAGCAGAACACAGAGATTATCTTTCAGCAGAAGAAGAAAAACTTCAATTTATCAAAGACATTAAGAACTCTCATGAATCGCTCGTTAGTGAATGTGATGGATTGGGGAATGAGAATACAACTTTAGTGATTTACGTTGATGAAAATAAGGAGATAAGTCAAATGTATTTTCATAATCTAGACAAGAATATATTCAAATGGTTAGATAAGACACTTATAAGCAGAAGTAAACCTGAAGAAGATGTGGATGACACAGCAGGAAAAGAGCCTGAACCAGAATCAGCCGAAGAGGATACTCAGCAACCCAGTAATTTCTTATCCAATATTTTTTCAACAATTAAATCCATTATTGATTCTATCTCATCACTCTTTTCATGGTTATTTGGGTCGAAAGAGAAAGAGTCTAATCAACAATCTGATGATAATCCTTCTTTGTTTAAGCTCGATGCTAATGAGTTAGATCACGAAGTTAAGCCTGATGCCAATGAGTTAGGTCACGATGTTAGAGATCACTTATCAGACAATTATAACCATTACAACTCATCTGATGGGCTAATGTAATATAGCTAATTTACAGTATCTGTTCAGATGCATGGCTAATGTACAAATATTGAAACAAAAATTCCAGTGCCCCTGTGATGTCATTCCAGTGCTTGACACTGGAATGGCTTTGTTGCATCACACTTTATGAGATGGTGATTTATGGTAAATTCATGTAACTATCTCAAATTTAGCCATACCAATATCAGTGAATTTATTAAGCAAATAGCATTTAGTTCTTTTTCTCGATTTATCTCAGATTTATTCCTAAAACTAAATCCGAATATTTGCTTTAATCTTGAGAAAAACCCTTCAATATAAGATCTTTTCCCATAATTTACTTCTTTTTTCCATTCTTTCATGCCATCTTCACCGTATAATTTTATTAACCTAATAGCAGCATTCCTGTCAGACATATAATCTATTTCTGGATGTTCTGCCGCATTGTTTATTGGTGGAATTTTTGTCTTTATATCATATTCGTTACACAACTTATAAAACTTGTGCCTATCACATGCTCTATCTGCATATAGTGCTTTTATGGCATGCTGAAAATCAACTTCTTTTAGCAAATCACAAGCTCCATAGTGATCAGCCGTTACTGTATTTTACAGCTATGGCTTTTTTGTTGTTTATATTCAACATTACGTGCAATTTTCTCGTTTGCTCATAGCCACGATATTTTCTGTCAGTGCTATTTTCCTTCAGGAGTGTTGTTGTATATACTAATTCCTGTACTGTCTATAGCAATTTCGATATCTTCCATATTATTTTCTGCAATCATTTATCTTAATATTAAGTTTCTTTTGATGCTTGTGAATAGCTGCAAATCTCTTCCTATTTGTTGCAAATACCCTTTTATAAACCCGACTGTTTGTCTTAAACCAATTCTAAAGAAACTGACGATTATATGCACCAAAATCACAACTTTATCACTATAAATATAGTTGCCGCCCTGCATTTTTGGACAATTCTCGTACCAATTTTCTATGGCGTCATTGATATAACAAAAAATGCTTCCTCTTTCTTGGAGAAATTTGTTATATTCATGGCAGTTACTGACTCTCATTTTTTGTGGCATATTTTTTCTTCAACAGTTAAATGGCTATTTATAATGAATTTTGTCAGTAACTGCCAGTTCTTTTCACTTGAGCGATGCAACAAAGCCCACTGGGATCCAGAAAATTTGATTGTGTACTATACAACATTTTCGATTAAAAGCTGGATTCCAGTGGGCTTTGTTGCATCGCTCTTCGGATAGTAGGTAACGCACAATAAATTTATGAAGCTATCTCAAATTTAGCCATGCCTATTTCAGTAAATTTGTTAAGCAAATAACATTTGAGTAGCAGTTCCCTCTCACGATTCATTTCAGATTTGTTCCTAAAACTAAATCCAAATGTCTTTTTTAATCGCGAGAAAAAACCTTCTATATAAGATCTTTTTCCATAACTCATCTCTTTTTTCCACTTCTTTATACCATCTTCATCATATGACTTTATGAGCTTGACTGCAGAATTTCTCTCAGCCATATAGTCTAACTTTGGATGCTCTGTTGCGTTGTTTTTCGGAGGAATTTTCGTTTTTATACCATATTGATTACACAGCTTATAGAGCTTTTCTCTGTCATATGCCCTATCTGCATATAGTACTTTTATGACATACTGAAAATCGACTTCTTTTAGCAAATCACAAGCTCCATAGTGATCAGCCGTTACTGTATTTTACAGCTATGGCTTTTTTGCTGTTTGTATTCAACATTACATGCAATTTTCTTGTCTGTTCATAGCTGCGATACTTTCTATCTTCGCTATTTTCTTTGCTATGACCAGGAGTGTTGTTGTATATACTAATTCCTGTACTGTCTATAGCAATTTCGATATCTTCCATATTATTTTCTGCAATCATTGATCTTAATATTGAGTTTCTTAAACCTTCTTGATGATTGTGAATAGCTGATAACTTGCAAATTTTTCCCAATTTGCTCAAGGTATCCTGCTATAAACCCAACTGTTTGCCTCAGGCCTATTCTAAATAAACAAGTTATTATGTGCACCAAAATTACAACTTTATCGCTATAAATATTGTTGCCACCTGGTATTTTTGGACCATTCTCGTACCACTTTTCTATGGCTTCGTTGATATAATGAAAAATATTTCCTCTTTTTTCTAGAAATTTGTTATATTCGCTATGGTTACTGACCCTCATTTTTTGTGGCATATTTTTTCTTCAACAGTTAAATCGCTATTTATAATGAATTTTGTCAGTAATCACTAATTTTTCTGCTGCTATGCAACAAAGCTCACTGGGATCCAGATTGGACACTAAGTTGGTGAGTATAAAAGTAGCTAACCTTATGTTAAAACACAATATTTTTGGTGAGGGGTTGCATTAAAAGCTGGATTCCAGTGTCAAGCACTGGAATGACATCGTCTTAACATTGTACCATATTACAATGTTCGTACAGTTATGTGTCACGCTACTTGGATGACAAGAAAAGGTTTCTAGAATGACGGAAACGAAGTCATACATAGAAAATAGGTTAGGTATTTTCAATTTTTGTTGTATACTCAAATAAAAATCTCACTTTTACAGATGGATACAGTAAAGTTTGTTTTATTACTGCCAACAATATTACTCATGCTAGTTGCTGGTGTTTACCTATCGATTAAACTAAAATGGCTACAGGTATTTAGATTACCATACGCCCTTTCACTCCTTGGAGCTAAAAAAGGAGAAAATAAATTTTCTTCTATAGCCGCTCTGTTTACAATTTTAGGGGGAAATTTAGGAGTAGGAAATATTTCAGGAACTGCTGTTGCTCTAAAAACCGGAGGACCGGGCTCTATTTTATGGATGGCAATAATTATTGTTATCACTTCTGTGATAAAATATGTCACTTGTTATCTAAGTATAAAAACCAGAAAGGAAAAGAACGAACGGTTTATAGGTGGCCCTGTAGCCTACATGACTGATGCGTTTAACTCTAGGAAGGCCACAATTGTCTTTCTAGTTATCATGATGATGGTTTCAATAACAGTTGGTAACCTTGTTCAGGTAAATTCTCTATCAATACCACTTAATATGATAGATGTGCCTGTAGTTGTTGGTGGCATTGTAATGGCCATAATATTTTTTGTTGTTGCAGCTCTCAGCTTAAAAAAAATTAAAATTTTTATATCGGCTATGATACCGATAATGACGGTAAGTTACCTCACACTTTGCGGTATCATATTATTTAAATTTAGTGAAAATATTCTTCCTTCTCTAAAACTAATAACAAGCAGTTTTTTTACAACTAGTAGCTTTAACTCTGGTTTATCTCTAGGTTTGATTTTAGAAATGTTGACTATTATTCAAGTTGGAACTTTGCGAGGTATTTTTGCAACAGATATAGGGCTTGGCCTCGAAGGAATCGTACATTCTTCAATTGTTCCTAAGAAAAATAATAATAAATTTATTATTGAACAGAGCCTAATCACAATAATATCGCCTTTTATAGTTGCATTCATAGTGTTTATTACAACAATGGTACTGCTTGTCACAGATTCTTGGGTCACTGATTTAGAGAGTACTAACATGTGCATATTTGCTTTTAGAAAAGCTATGAATTGGCCCTATATTGACTATTTAATTATGGCCATAATGTTTTGTTTTGCCTTTACTACTATTTTTACTTGGTTTTTTTGCTCAAAACAGACAATACGCTATGTGTCTATGGATAATAAATACACTAAAATCTGGATTGTAATTTTTACCATGATCATTCCGCTTGGTGCGATAGGTAAAGTCCGGTTGCTATGGGATGTTGCTGATATCTCGATTGCTGCTTTGTTGTTTATCAACATACTCGCTATACTCAAGCTAACCTCTCAAGATCCAGAAGTGTTTACTATGAGTAGCAGATATTTGAAGTTGCAAAAACAGAGCTATAGCTAAAGCAATTTAGGCTATGCAGCTGTTGTGATATAAGAGTGATTTCCGCCAAGAAGGATGTCATCCCAGTGCCCAGACACTGGGATCCAGGAATCTTGATTGGCACTAAGTTAGTGAGCATAAAAGTAGCTAATCTTATGTTAAAACACAACATTTTTGATGGGGTTCGTGAAAGGCTGGATTCCAGACTGGAATGACAACTTAAATCGTTTGATGTTACCATAAAATAGCTTGTGTCATCACATTAGTAACACAACCTTCCTTAATAAAAATTCAACCAATGCTTGTGATAATTATATTAGCTAGTATTAGCTAGAACTAAAGGCAGAGGGTTATTAGTGAGGGATATATGGGCACTAACGATACACAACAAGAACACATTTATAATGAGCGCATTCAAGAAATTTTTCCTTTATTTGATAAAATAAAAAAGGAAGACGACCCAATTTATAATGCTAGAGTTGATTTTAACACAGTAAAGTTTTTAACAAAACACGCCAACTGGAATTGGGACGAAGAAGAAAACAAAGATAAAGCATATGGAGTTATTCTTCAGAAATGCGACAAGACAAAGAAAGCTGGACAAGACCTTGAAAGTGAAGTTAAAGAAAGGTTGAAAGAGTATGTTGATGATGTTGCAGGAGTTTCAATATACGGTAATCACGCAAGTATTACGCTGGGAAATAACAAAAAAGAGTTTAAAATCAGCGAATTTTTAAACAGTGATTTTTGTGAGAAGAATGAAATCTCGGGATTTTCAACATTGCATAGTGATGGAAAGAGCGGAATGCATGGTTTTGTTGCCGAGGAAGAAGGGAAAAAAATAAGACATTATGTCGTAACTGATGGTTCATATGAAATGACTTTAAAGTGGTATGCGGAGGGGAAGGAATGTAAGATCAAAATTAAGATTGATGCTAACGGTGTAGACCTTGTTAAAGGTGATGATTTTTCTCTAGAACGGTTAGAAGTAAACAGAGATGTAAAAATAGGTGGTTTATTCTTGCATGAAATACAATTCAGGGAGAAAGGACAAGGAAAAGCGAATGAGATGCAACATAATAAAGACAGTAACGAGCTATCATCTGAAACTACAACAAGAATTGATGTTAATAGAGGTGTTAGCGTTCAAGCTACTGATATAACTCAAAAAAAAGAAGACCACCATTCACATTTTGGACTACAATCTAACAGCAGAAGGCAGTCTTACGATAGCGGAATTGGAAAAGATTTTGACGATAAAATTAATTCTCAGGAGGCTAAAGAAAAGCGTGAGCTTAGACAAGCAGCACGAGAAGCAAATTCGGGAGGTCAAGTTTATAACCTACAATCGCTTTTTGAGGAGAATCCTCAGAACAAAAAAACTCCTCCGCCACTTCCACCTAGAACTAGTTCACTACCACCTAAAAAAGGTGTTTTCGATGAGCAAGGGGGAGCCAAATCTGGAAGCCAAAAACCAGATGACTTGCGCGAAAATGAGCAAACACCTAATAATCAGCAAAAAGGTGCAACTTCTGATTCTTCAGATAGTTCTACTTTCACCAAGTCTGTAAGCCACAATCAAGATAATAGGCAAGAAGATGAACGGTATGACAATCCTACATTTGGACATGCTGTACCTGGAAGCCAAAAACCAGATAGAAGTGAGCAAACACCTAATGATCAGCAACAACCTAAAACCCAGCAACAAGAAGGAAATAGCAAAGGCGATCTGTTACAAGACATCAGAAATTTCAAGAAAAACAACTTACGGCACATTGATGTTGATGATAGAAAAGCATCAATTGCAGGAAGTAGAAAAAATAACCCATCACCGTTAGAGACATTAAAGGACATAATTCCTTATTCATCTTCTCCAGATAACAGTGATAACCAAGATGCTAGTGATGCTAAGTGGAAAGAAAGTGAACAGCCGCTCTCTGCTACAGCACTCAATAATAAAAGTGACTCGGGCTATTCATCTCCAACTCATGACAATAATGAACAATCTCAAGTAAATCCTGAACAGTTAAAGAAGAGCTTAGAGAACATTGAACAAAGTGATCAAACTCCACCTGAAAATCTTCTTAAAGAAATCAGAGATAGATCACAGCAGGATAATAGAGGATTAAGGCAAGTTGATCCTACTGATAAACTGTCACAAGATAAAGAAGATGGATTGCAAAAAGACGATTTAGCAGATGTAAAAATAGTGGAAGGTCCAACTATTAGTGTCTCTGCTTCAACACCAAATAGTATAAGTGATTCAGGCTATATATCTCCAACTAATAGTGATAGTAAATCTCAAACAGATTTAAAACAGGTAGGAAGGAAATTAGAAGAACATATTAGACAAAGTAATCTAACTCTATTTGAAGAACTTAAAAATACATTAGGTCAAGAAAATCTCGGGTTAAAATCAGCTGATCAGAGTCAGATTAGCGAAGAAACTAAAAAACGCTTGAGAGAAGTTGGGTTGCTAAAAGACAGCTCAACAGACATAAAAGCAAACGATTCGGGCTATTCATCTCCAACTCATGACAATAATGAACAATCTCAAGTAAATCCTGAACAGTTAAAGAAGAGCTTAGAAAACATTGAACCAAAAGAAATCGGAGATACGAGTGAGTTAAAAGGAGCATTGGGAAACCCGGATAAAGGGTTAAGAGAACCGGCACAACAGGCTACTAAAGAAAATATTCCTAAAGATTCATTCTCAGAAAACATTTTAGAAAAGATAGGAGAAGGTAAACAATATGACCCTATACGTAAGTGGTTAGAAAAAACAGTGGCAGAACGAGAAAATAATGACACTAATCCAACTGTAGATAAAAATAGCGAACTATATAAATTACTAGAGAAAGATGAAGCACAACTGAAAGCTGGAGTAATAGAAGAAGAAAGAGGAGATACTTTAACAGAACACACTGATGGTTATGATCGCAATAGAATTGCATTAGCTAACAGAAATAAAAGACCACTAGATTGGGCTAAACAGGTTGCTGAGTCACAACAAAAAAAAGATACTAATAAAGGTATTTCAATATAAATTGAAGTTAAAATAATTGCTTAGCAAACAATAGGTTTCATGTAATGGTAACCCTATAACGGAAGAGTAGGAGCCGCGTAAGAACAATACGAACACTCCAGCTAGGCCTTGTATATTGCATCCCCCCGCCCTATTTTTCCACTCTTCTGATGCTAAATAATACTTAATTTCTTGTTCACTGAGACGTTTAAATTTCACTATTGTAACCACAGTCCTGATATGTTGTTTAGATTGATCGGGAGTTAATAGACATACACTGGTGTATACTCTATGCCTTCTTCCTGATAACAAGCGGATACATTTTTCTGCTTGCTCAACGTTTTCAGCTTTGAGCAATATCCTTCTACCACAAGCAACAACTGTATCAACACCAAGCACAAAATAATTTGGATTTAAACTTTGTATTTTCTCAGCTTTACTTTTTGCCATACGGATTGAGTAATCCTTCGGAAGTTCCTTTTTTAAAGGGGCTTCATCTATATCTGCTGGCAAAATTAAACCTGGCTCAATGTTTATTTGTTTTAGTAAAGCTATACGCCTTTTCGATGATGAAGCAAGAATAAGATTATTTAGAGATCGTTCTGTCACTTGTACCTTTAAGCCTTCTAATGATCCTACCCTTTCTCGCATTCCTATCGTAAATGCTCATCTCAACTAACACCCTATCCCCTATAATGATGCGTATTTTACTTCTTCTCACTTTCCCTGATACATGACAGATAATCTCATGTTCATTGTCCAGTTTCACTCTAAATTCTGCTGCAGGTAGTAAAGCAGTTACTGCCCCTTCCACTTCAAAAATTGTTTTCGATTTCTCGTCTTTTATCATATGTTATATTATAATTTAATAATCTTTTTTAGTCTACTATAGATTTTAAATTATTATCAACACAAAAGACCTTTTGCGCCCCACTTAAGTTGCAACTTAACCCCAACCATCTTCACAATGATACCCTACCTACGTTTCTACTCTCTGCCACCTTCTCAATAGAACTTATAGGACTTATGTTGAAAGATAAATCATTATCACAATTTTCTTCATCGCTATCAAGTCCACTATCAACGCTTAAAGATCTGAGTAATGTTGTCTTCTCTCTCAGTGGAACATAAGACTCATTATCAACGCTTGAAGATTTGGATAACCTTTTCTTCTGTCGTGGAGCATTACCAGACTCATTAGAAATTTCTCCCGTTAATTGATTGTTGAAGCTCCTTTGTTCATCAGCACGAATTTTTTCTTCCAGTCCATCAAGCATTCCTACCAATTCATCACCCCATTCATTTTCTTCTTCTAATAATTGTTTACACTTTTCTTTCTCACGCTCTAGCTCGTTTCTTAACTCTTCGACTTTATCTTCATCTTTAGTGAGTTCAAGTGTAAGCACCTTATCTCCTGGAAATTCCTCGTACTCGTTTTCTAGTTCTTCAATGTTGAGTTTTAGTCTCTCTTCTCCAAGTGTATCTTGTAAATCGCTATCCTGCCTATCTGATTCTTTAATCTTTTGCTCAATTTCTACTTGTACCTTATATTCCTGATCTAATTCTCTTAGCTGATCTTTCAAGCGCTCTTTCTGCTGGCGTCGTTCAACCATTATCTGTTCCGCATCTTCTCGTGCTTGATTTAGCTCTTTTTCCAAATTCTTCTTTCCTGCATTAACAATTTTCAGCTCTTCCTTTAGCTTTCTTTTTTCTTCATATACACCTTTAAGTTCTTGTGCTTTCCCTTGTAGCTCTTTTAACACACCTGCTAATTCTTCATTTTTTTGTGCCAGTTCAGTTTGCAATTCCGTGTTTTTTTGCTCCTCTTTTTCAAACCTGTCTTGTAAATTGCTATTCTGCTTCTCTAACTTTACAATTGTTTGATTAGCTTCTGCTTGGGTTGTTTCTAGTTTCTCCTGTAGTCGCTGATTTTCTTGTATTAATTCATGGTGCTTTTTATTTATCACTTGCAACCCTGCTTCTATTTTTTGCTTCAATTCAACAGCTTCTTTTTTCAAATTTGACATTTCTTGCTTCAATTCAACGTTTTTTTCGGACAGCATCTGATTATTTAAAATCAATTCATCCATTTGTTGTGAAGCAAATTCTGTCTGAGTTCCAGTGTGCTGTAAATTGACTTCCGTTTTAGTTTCGATTTGTTGTGAAGCAACTTCTGTTTGAGTTTCAGTGTGTTGTAAATTGACTTCCGTTTGAGTTGATGCATTGCTATTAATAGAAGGAGGAAGGCTATTGTCAGCATCAACTTTAGGGTCTAATTCCCCCTCTGGTTCCTCGCGATAGGCCGCTATAGACTCATTTTGAAAATTATTATTAGCAGTAGGTACAACATCAGCAGCCTTACCTTTTTCTAGTACAGCATCATATAAGGAGAGACCTTGAATATATAATTCATCGTTTTGCTTTATTAATTCTAAGATCTCATCCGATAGCACAAAATCTTCATCATTAAATTTTAGTACTTCAGTTATGCCATCGCTACTCACATTCATAATCATGGTACACATTTCGGATCCATCCTTTACAGGCCAAGTGCTTTTCATTTCATAATATGCGCCCTCTTTAAATTCATAATATCTTTCCTTACCTTTCCGATGAGAGTGTATTTCATGTTTTTTATTGCAATAGATATTCAGCTCTTTAATATCTTTCTCTTGCTGTAAAATGTCACTAATCCTGGTTTGCTCACTTCTATTGTAATTAATAAGATTGATATTCAAAACTCTATGAGTGTTATCAGTTTCTGTGTAATAAGCTCGAAACTCTACGCCTTTCTCTCCAAGATATTTACTTGCAGCTTCTTTTCCCTGCTCTGCCAACTTTATGCATTTATCTATATCTTCCTTAAAGCTCTTATTAGCAGACTCTGTTACTGCTTTATCTATGTACGTTTTTTTAAAATCTCCATCATTTATTAGGTCATAAAAACTCCACTTATCCCCAAAAGCCCTCTGCACGTAAGTGAAATTCTTTTTTTCCTTTAGTTTTCCTAAGAACCACACCTTTTCTTTCAGATTTTTTAGTTGAAAGCTTACCCTTGCCTTTACACTAGAGTTTTTGGCAGGAATACTAACTTCTTCTAATTCTTTAAGTAATTTGTTATTTTTTATAATTGAGGAGCAAAACTTTACAATAGCAGAATTTGCAAACGAAGGATCTTTTTTTATATCTTCATCAATAATTTCTTTAAAACGTGCAAATTGAGGTAGAACATAAAAATTGATTATTTCTTTTTCTGATCTTGTTTTATTAGCATAAGAGATATCACCTAATTGTGAATATAACTCTTTTAATGTATAGTAGATAAGCGTAGAGTAATAAACCTCCCTATTCAGTGAAGTTGGTCCAATACACTTTTCAAGTTGATCACCTGTTTTTCCTGCCTCTGCTGTTTTTTCTTCTTTAGCCAAACTTCCAATCATAATACACCTCCTTAACTATATTTATATTATACCAATTAACATATATTAAAAGAAATCAAACTGTATAACCTCGCCCTACACTAACTTTTATGATTACTTAATTGTGTAAAAATAACTGCAAGTGTTAAACTTGAGCTTTTATTTTTCATTATACATTTCTTACTACATGTTTATACTGTTGTCTTGCATAATAGACTATTCGAAGTTACACAAGTATTTTTTTTATTAGATAAGAGTTAGTAAGAGCCTGTTCATAATTTTTTCAGAAGTAAGGCAGTGAAAGCCAGAACTACCATTTGTAGGCTAGTATTGAGTTTTCGCTCACAATTTTTCCACAATCTTCTACATTTTTCTAACCAAGCAAAAGATCGCTCCACAACCCATCTTTTGGGCAATACAACAAAGGAACGTAATTCATTTCTTTTGATCACTTCAACGGTTGCACCAATAATCGTTTTTATTTGAGTTACAAAATTCTCTCCAGTATAGCCTGCATCAACCAGTACATTTTTAACTCCCGAGAGGTTTTCTTTTGCATTTTCGACCATTCTCACAGCACTGCTACGGTCAGTTATCTCTGCTGTTGTTGTATAAATTGCATGCTTGCGTATCTACTGCAATACGGCCCTGAAATCTTCTTGCCTGCATCATAGCTTCAGCAGTATCTGCATTTTTTATACTCTGTGCATCAATTATGCAGAAGCTTTTCCGACCATTGTTTTGTCGCAATTATTTTTTTTTAATACCAGCTCCAGAACACTTTCTTTATTTACATCTGGTTTTTCACTCCACTTCTTAAAATAGTCGTAACAATTGCGCCATTTTGGGAACTCTTTTGATACCATTCTCCACTGGCAACCACTTTTTAACACGTATAACACTCCACAAAATATATCATGTAAATCAAGTGTTCTTGGTTTTGTCTTCTTTCTGCAAGATTCCAGATCTGCTACAATAATCTCAAACTTTTCTCGACTTATGTCACTTGGTTATAAACTTCGCATATCCTACTTTATATACTTTATCCTCTCACTTTATCTCTTTTTTGAGATTACGTACAGGCTCTAAGATACAAAGACGTTTTCAGAAATCTTTAAGCTTAATAACATCCTCTCTCTTTGGACTAGTTGAGATTAGATGAATTGGTACACCTATTAATTTTTCTAACCCTTCTATATATTTTATTAAATTGATAGGCAATGTTTCAATCGACCTTTTACCTTGAGTGTTTTCTTTCCAGCCAGGAAACTCTTCATATATTGGCTCTAATTCCCCTTGTATTGAATGCGATGCGGGTAAATAATCATACATTTTTCCGCTATACTTGTAACCAGTGCATATTTTAATTGTATCAAAAGAATTAAGCACATCTAATTTGGTTAATACAATGCTTGAAACTCCAGAGAGTTGTACGGCCTGGCGCACTAAAACTGCATCGAACCATCCGCAACGCCTTCTTCTATTGCTCACTGTTCCAAGTTCCTTACCTATAGTAAACAAGCTATCTCCTACTTCATTTTTCTGCTCAGTAGGAAATGGGCCATTGCCCACTCTTGTTGTATAAGCTTTTACCACACCAATAATGTAAGCATTGGAGGATAACCCTGAGCCTGTTATTGCTTGCGATGCTACAGTATTACTTGAAGTAACAAAAGGGTAAGTTCCGTGGTCGATATCTAAAAATGCGCCTTGGGCACCTTCAAATATTATTTTCTTACCTTCTTTCATCAAGTCATTTAATATCTTCCACACAGGTTTTTTATATGAAAGAATTTTTTCTGAAATCTCTTGAATTTCCTTTAATATTTCTTCTTTTTTAACCACCTGGTAGTTAAGGCCTTTCCTGATAGCATTGTGGTAATTCAAAAGAGTATCCACTCTTTTATTGAGCTCATCTGCGTTTTCTAAGTCACAAAGGCGTATAGCTCTCCTTCCAACTTTATCTTCATAACATGGCCCTATCCCTTTGTTTGTTGTACCAATTTTGTGATTTCCATTTAAATCTTCAAATAGCTTTTCCTTGTCCTTATGTATGCTAAGTATTAATGGACAGCTCTCGGATACCATCAAGTTGTTATAGTTTACGTCTACTCCTTTAACTTTCAATGACTCTATTTCTGAGATTAGAGCGTGTGGATCAAGAGCAACGCCATTTCCTATGATAGATATTTTGCCTGGCCTCAAAACAGCAGAGGGCAGTAAATTTAATTTATAAACCTCATCATCTACTACTATAGTGTGCCCTGCATTATTTCCTCCCTGAAATCTCACAACTACATCTGCATTCTCAGAAAGATAATCTACTATTTTACCCTTGCCTTCGTCACCCCATTGCAGACCAACAATTACAATGTTATTCATCATTATTTTCTAGATTAATACATAAATATTAATGCAGTACGCTACAAATGGAAAGAGAAATCTACGCCTTTCCTACACCCCTTAAATAAAGAAATATACTGTCGATTTTCTTAATATATTACCAAATTATTCATCATTATATGATATAACTTACAGCATATTTACAGTAAGGTGTTATTTATGAAAGAGACAAAAGGAAAAAATAATAAGAGTCCAGTAGTTAGATTAAAGGCCACAGCTAAAGAGTTCAATTTTAGTAAATTAAGAGCAGATCAAGATAATAAATTAGCGAATTCCGGTGAAACAATGTTCTTAGATTTTCAAAGGATGAATTTTATTATTAACGGAAAAGAAATAGATAAAAATCTTATTATTGCATTTAAGGAAGGAGCTAAGCACCGCAAAAGCGAACTTTTTAATAGTGATGATATATATAATGACGAAATATTTAACAAAAAAGGAACAAGAGAAATAGATACGGATCATGGCAAAGCTTTTGTTGCTTCAGTACTCGAAGATATTGAGAAAGAGCTTGTAAGTAATGCATTGGGTGAGCTATGGAAAAATCACTGTGAAAATTCCAAAACTGCCAATCATCAAAAAACCGATTCATATAAGAAAGAATTTGAAGAATTTTACAATGCTGGCCAAAGGTATATCCATCTATTACCAACAGAGAAAGATGAAAACAAGGATTACCGTTCCTTTGCAAAAGAAGTTTTCAAAAAAATGTTCAGATACGCTGGGGCAGAAGTTCCAAGTGATGCTATTTTAGAAGAGCTAGTTACCAATTGTAATCAAGCAGGGTATGAGGCTGCTCCATTTATACAAACCCAACTTGCACTTGGACAGTCGTTCATAGTAGAAAATCCTAAAAAAGTAATAAATATTGATTGTGCTAACCAAAATAATGTGAGAATTAGATCTGATATGAGGCTACCAATACTCTCTGTTAAAAATCAAGTTATGCATGGCGATAAGATATGTAATCTGTCTAGTTCATTGGAATTTACAATTGAATCTCACAATGGTGAAGACTTTGTAACATACAGAGATGGTAAATTGTCACTTACTATTCCTAAAGAGTTAAAAAATTATAAAGATAATGGCAAGAGCTTGTTTGACATTATTAAAGAATATTTTCAGAAATTCTGTGCAAAATTAGGATTTAAACCTGAGACAAAAATACAAATAGAGCATGGCTTCGGTGCTCAAAGTAACTATTTAGATGGTACAATATCAACCACAGGATCAGATGCAAATGAAGAATTTATCAATCTTTTAAGCGAAAATCTCAGAGAGAGGTTATTGGGGTCAGGAGTTGCTCTAGAAGATGAAGATGTTGATGATGTTGTTGAAGTCAGAGTATCTACCGTTATAGATCTATTGAGTGATTATGCTAAATTGGAAGATAATAAAGAACACAGAGAGTTATTAATAAGTAAAGTAGCAGATAATTTAGGACTTTCCACTCAAGATAAAACAGCACCAGAAGTATTGATGGAATTAGGCTCTTTACCTTCTTTGACAAAAGGTCAGGTTAATCATAATCAAGTGCAGTCTGTTGTAAATACTTTTATTAAGTTAATTATTGAAGGGAAAAGCGAAGTATACAAAAAAGGAGGTGCGATTAATGCAATTGATGCAATTCATAAGGAGATAGATAAGGCAATTGTTGAGCAAGAAAAAAAAGCAACCAACAAACAAGATATAGAAAATGATAAATGGACAGATAGAATCAAAAAACAGAATTATTCTGCGGAATCACATGAACATTTACCTTAAAGATATTAGTAGGCTCTTTAAATATTTTAGAGTTCATGGTTACAACGGTTGCTATTTTACAGTGCATCTCACAACACTTTCTTCAAAAATATACATGTTAACATACCCTGGACGTACAAGATCACACTTATACCCAAGCTTTTCATAAAATACTTTCGCTTTTTGAAAATTCATGGTTGCAACGGTTGCTATTTTACAGTGCATCTCACGACCATAATCATGAACTTCTTCCATTAGCTGCTTTCCCATACCTTTTCTTCTATAATCAGAGTGCACCCAAAGCAAGTCAGTGTAAATTGAACCATAGATAACAAAACCGCTACAACCTACAATAATTTGTTCAGTATCATCGCGAATAAAAAAAGCAAATGGGTTACACGTACCTTTATCAACGGTTTCTTCATTAATCTTTTTGAGTAGGAATTCAATGTCTTTGCTACTTGGTGATGTGGTGTGTTCTATTTTCATCTCTCGGCCTAATACCGCATACTGATTTCTCTCTTTATCTTATATAAATTAATTAAGTAAAGTGAATACAGTATCCACACTACTAAAAAAAATGTGGCACAAAACATAAACATTGCAACCAGTGGCAACAGCAGGGAACTTTCTATTGCTATTCCACCTTTTCTCAAAATGCTTGCTGGCTGATGGAGAGTGGACCATAAATTCACGGAAAATTTTACTATAGGAATATTTATAGCACTAAAGATGGCAAATACTGCTGCTGATTTTTCTGCCCTCGCTTCATTATCAAAAGCGCTCCACAATGAAAGGTAGCCAACATATAGGAAAAATAAAATCAGCATTGAAGTAAGCCTTGCATCCCATACCCACCAAGTGCCCCAGGTTCCTTTTCCCCAGATGCTGCCTGTGATTAAGCATATTGCCGAAAAGACTGTCCCTGCAGGAGCAGCAGCATGTGCCAAGACACTAGCAATGCTATTGTTCCATACCAATGAAATGAAACCAAGTGATGCAATTAATCCATATATTCCAAGAGCAAGCCATGCAGAAGGCACATGAATGTACATGATTCGTACAATTTCTCCTTGTTTATAATCTTCTGGAGAGAAGAATAACGCCAAAGACATTCCAATTAAAAAACATGCGAAACAAATAACCCCAAGCCAAGGTAGAGCTTTCTTAGAAAAATAAGAGAAATTTGTAGGCTTTAATAAAAACATTCGTTTTGAGAATAATTGTGTTAAGAATTTACCAATTAGTTTGAGTTTTATCAACAGGATAGTTTTTCTATATTTACGTAGGTCAACAAATTAGCATAATTTCAGTAGCAGATTGCTAGCTATTATTTTTAGTATATGACCCTTAAAAAGCTTAATCTACACTTAGTATCAGATTCAAGTGGTGAAACTGTTATATCAGTTGCAAAATCAGCTCTGAAACACTTTCGTTCTGTAGAAACGATCGAATATGTTTGGTCTTTTGTAAAAGGAGAAGAGCAGATTGACAAAATTCTGGAGGAAATTAATAGGAAAAGTGATGAGCATAATTTTGTTATATGCACTATTACTGATGATGAGCTAAGAAAATATCTAAAAGATAACTGTATAAAGTTGAAAATTCCCTATAGAGCAATATTATCACATATTATTAGAGAAATTTCGTCTTATCTTGAAATTGAAAAAGACGAAAAGCTTGACTTGCATACTGAGATAAATAACGAATATTTTCAGCGCATTGAGGCAATAAACTACACTATTAATCATGATGATGGACAAAATATTCAAGATATTGATAAAGCAGATATAATTTTGGTTGGAGTTTCACGTACATCAAAATCTCCCACCAGTACGTATTTAGCTTACCGAGGCTATAAAGTTGCAAATATTCCTTTTGTTAGTGGAGTACCCTTTTATGTTGACTTGGCAAAATTAAAAAATAAACTAACGATAGGGGTAACAATAGACGTAAGTAGGCTAATAGAAATACGCAAAAATAGACTTACTTCAATTAACAACGAAGATAATAATATATATGCTAACCCTGAGAAAGTAGAAAAGGAAATTAAAGAAGCAGAGGAGCTCTTTAAACAGAATAACTGGCCAATTATCGATGTCACGCAAAAGTCGATCGAAGAAGTATCAGCAACAATTATACAATATTTTAATAAAATGTTATCAATTGACTAACTCTTGATAAGTGATTATAATGTAAAGTAATTTAATTCTTACTATAGATATGAAAGTCAAAGGGTCGCTAAAATCTCATCGTAACAGAGATAAAAATTGTAAAGTTGTGAAAAGGGGTGGTAAGATTTACATTATAAATAAGGTAAAGCCAAGGTGTAAAGCGCGTCAAGGTTCTTAGCTTTTTGTTCACCTTTTCATGTTATATATTTTTTATATGTGAAAGTACGGTGCTTATATCTAAAAAGAAGCAAAAATTACTGTGTTTAAGCGCAGCCTTACTCATTTCTTCCCTTACATTATATTTCAGCATTAGCACAATTACAGGTAAACGTGGCTTATTGACGTTAATCGATTTAAAAAAAGAAATCGAGTACAATAAACTTTTGCTAAAGGATGTCTCTTCTGAAAAGGAAAAGTTGGACAACAAAGTATTTGGCTTATATGAAAAAAGCTTAGATTTAGATCTGCTTGATGAGCAAGCAAAAAATGCTTTAGGTTATGTGAACCCTAATGAACTTATGGTTGTTCTTGACGTGGAATAGCAGTAGTGACCTTACCCAGAAAAAGTGGAGAGAAAGAAAAGAGTTTTTTTGGGTAAAATAAAATTTTGGAGGATTAGAAATGGTAAGAGAATATACAGCAGAATTCAAATTGGAAGCTGTTAAACTGGCAAATGAACAAAGAAAGGTAGGTCAACCAGTTGCAAAAGTAGCAAGAGATCTAGGAATAAGGGATAGTGTATTAGGAAAATGGATGAAGAAATATAACGAAAAAAAGTCAGCGGCAAATGCATTTCCAGATGTAGCACCTTATGACAAAGAGAGGTTTGATTTACAAAGCAAGAGTAACAAGGGAAAGAGACATTTAAAAAAAAGCCCTGGCCAGTCAAAAAGAGTAAAATATTTTTTTATATAGTAACTGCTATAAAGTACAGGAATTATGTAGGATTTTCTGCTAGTGGCTACTATAAGTGGACCACAAGAAAAATAAGCAGTAGAGAATCAGCAAATAAAGAGCTACTCGAAGCTATTCAAAAAATATATCAAGTTTCTAAATGTAGATATGGAGCTCCTAAAATTCATGCTGAATTGAAGGCTTTGGGTAAAAGTTGCAATTTGAAAACGGTGCAAAGTATTATGCAGAAAAATGACATCAGGGCTATACTGAGAAGAAAGTTTAAAATTAAAAAACAACAAACAGATAATAGAGCTGTAGCTCCCAATATACTAGATCAAAACTTTATTGTTGATCAACCAAATAAAGTATGGGATTACTTACATCAAAACCAAGGAGGGATGGCTATATTTGGCAGCAATAATTCTCACGTATGGTAGTTAATGAGTAGTGCAATAAATAAACAATTGGTTATGAACTCTTTATTAATGGCCATTAATAGGCGTAAACCTGTTAAAAATCTACTGCTGCACAGTGACCAAGGTTCACAATATACTGCGCAAGGGTATCAATATCTCTTAGCTGTAAAGAATATAGATGAGTAATAAAGGCTGTTGTTACGACAATTCTGTTGCAGAAAGCTTCTTTAGCTCATTGAAAAGAGAAATACTTATTGATACTTCACAACACTCTGCTCAACAAACTAGAACTGCAATATTTGAATACATAGAAATTTTTTATAACAAACAACGTCACTATTAACTATTGCATTCCAGAACAATTTGATGCATCATTCTTTTTGTAAAAAACATTCCACACTTTCTCTCCACTTTTTCTGGGTAAGGTCAAAGGATCTTATGTCTTAAACCTTATCACCAGGCTTAACAAATAGGTGGCCCAATACTATTAACTTTATGGGTTTATCTTCGTTATTTGCTACTATCCAAACCCCATCGCTCTCATGATCAACAATTTCTATTGGTGCAAATACTACATAATTATTGTCATCAACAATCTTTATTCCAAGAGCACCCTCGTCACTTAAGCTCAGGGCTGAAGAAGGAACTTTATATGCAAATCTTTCGCCTGAAGGTAGCCTTACGTTGGCAGTTAGTCCCTGCAAGGATATCATTTTATTATTAGTTACCTTTACTTCTACCCTATAAGACCCAGTTTTAGGCTCAGCAATTTTACTAATAAAACTTACTTCACCTGCCAATTCTTTTCCGTCCAGCAAATTAATTTGAGCTGTGCTGCCTAGCTCTATTTTATTTACTTCATTTTCCGAAACGTATAACACTACAAGAATTTGATCGAAATTAACCACGTCAGCTATTTTTTGCCCAGCATTAACAAAATCCCCTTCGTTTGCATTGATTTTATCAATATAACCATCTATAGGAGATGTGACTGCAGTATTTTCTAAATCCAATTCTAGCCTTTTTAGGTCAGCTTTTGCACTTTGTAACGCAGTAAAAGCTGCTTCTACTTGTATTTGTGCCCCATAGCCTTTTTTATTCAGTTTGTGAGAGGAATCATACTCAATTTCACGCTGCTTTAATAAAGCTTTGGCTTTCTGAGCTTGCTCAATCCTGTCATAATCTTCTATCTTTAACACTACATCATCTCTTTTTACCTTTTCACCATCAGGTAAATAAATAGCAATAATCTTACCACTTATTTTTGAGACAAGGCTAGCTCTATGTAAGGGATTTACTGTACCAGAAAAATTTAAATATATAGTGCGGTTTTGCGGCGCACATTCTTGAGTTTTTACTGAAAAGCTACTAGTTGCATTATCGCTATGAACCGCCTGATCTTTTTTTAAAAATGCACTGCTGATAAAAAACAGTAGAATAAAAGCAATACTGGAAATGATGATTACTTTATTTCTCATCTTTAAACAATAGAATTTGTTGATCAATCTTGTTAGAAACAACTGCATAAATTTTCGAATCAGAAATGTAAGTATAATACATGTACCATTGTCACTCCATAAATAGTTTTATATGAGAACAAACACAAGATTTTCCTACAATAAGTAAGTTTTTTATTGCTAAAATGCAATTTTTAATCGAATAAAATTGCAAACAAAGTTGTGCATAAGACTGGATTTAAAAAAATCTCGAAAAACATACTAAAACTTTTAAATAATAACTTTATATCTAGTGGCTTTGCCTTCTCCAAGACGCTGTAAGTATTTCATCCCTAGCAGTTTCTTTGTAATTGCCTCTACTGTTCTTGGAGGAAATCCTAGAGCTTCTATAGCATCTTTTCTACTAAATTCTTTATCTGCAAGGCTAAGTGCCCATTCCCAGAAGAACAATTGTTTTCTTGATAATAAATATTCAGTATTCTCCCTCTCAAGAATATAATGCGCCTCATTTGCTTGCGTTTTGAGTACATTAAGAAAAAATATTAACCACGGGGAAATATCTTCTTTGCCACTTTTCCAGCTACTTTGTGTTTTATTAAGCGCTAAATAGTAATCAAGTTTGTTAGTTTCAATTATCTTTTCATGTGATACAATAGATACAAAATCATAACCCTGCTGCAACAGCATTAAATTAGTCATCAATCTACTAGTTCTGCCATTCCCATCTTGAAAAGGGTGTATTGCCAGATACTCAAAAACAAAGTTAGCAATAATAATAAGAGGATGCTTAAATTTATTATTTAAGGACCAGTGATACCAATCAATAAGCTCTTGTACTTCCTTTCTAACAAGGTAAGGTGGTGTGGGATCAAAAATTATACCAACAACTTTTCCATTCTGATCTTTTGCCTCAACTCTATTAGAACTTGCTTTGTATTTTCCTCTATGATACAAATCTTTTTCACTATAAAGTAGCATCTGGTTGTTAATGTGCAATATTGATGACTCACTAATTGGAATATCCGTATAATCATGAAATATTAGTGTAAGCATTTCTAAGTAGCCAGCAATTTCTTGCTCATCTCTATTTTTAAATTTTTTGACACGTAGGTTTTTATATAGATCCTCAACTTCTTTATCGGTTAGACGATTTCCTTCAATACGGTTAGAAGCGCCAGAAGATGTAACAATAACTGAATGAGTTAATCTTTCAATTGTTTGTGGTAGTAGTTTTTTCGTTATCTGCCAGCTATTTTTAACACTATCAACTGCAGTAATTAACTCGTACACTTGCTCAATTACAGGCCCTTCTAGGTTGAGACGCGTACTAAGACGAAAATTCTTCCAGTTCATATTCTTCTCACATGCATATTATGTGAGATAATGTGAGATAATGTGATAAAAGTCAATAGTAAACTTTATATGCACAGCAGAGCTAACTACAAAAATTATACATTTTCAAGTGATCCTAACCATATCAAAAACTACAGGGCAAAGCTGTTAGAGGAAGGCTTAATTAGTTAAAAATTTCAATCTTATGTAAAATATTGTCTTATTTTGTAATTTTCTTGTTGACTAACGAGACGATATCTACTTTTCAATAAACTCCATTTGCATTTCTTGTATACTGCTTTCTATTTGCTTTATTTGTTCTATCAACCTTTCCTCTAAGTCAAGATTACCGCTCAGCCTCGCTTCGGTTCTTTCTTTTCGTAATGCATTTAACTCTTTTAGTAACACTATATTATTCCACACAATTTCTGCAGATTTTCTCTCGTTCAGTTGGCTATTTAGTACACTAGTTTTTTCAAATACATACTTTATAACGTTAAACTGTTTCAATTCTTGTAACAAAGCCTCTTTATCGAGGTTGCTTTTGTTACTTATTACATCAATTATACGCTGTTGTAATCTTTTCATCTCATTAGTAAATTCAAAATGAGAAAATTGCTCAAAAAATATAGGACGGTTCAAGATTTCAGGAAATTCTACGGCTATACGCAAAATTACGGCCTGATTTTGCTCTGCTTCAATTAGCTCTGGAGACTTGTTATGAAGATACTCACCTTTTGTTGCTCTAGTTTTACTATTAAAAATCTGTTTTTTGAAGCTACTTCTTAGTTCACTAGCCTTATTGTAAAAATAATCTCTGTAATACCTTCTAATACTGCTGTTGCTAATAGTATTTACATATTCCATGAACTTGTGCTCAAGAATTGAATATTTTTCCGGAGCAAGTTTTTCATAATTTTGCAAATTGCTATCGATTATGTGATGCCATAAATATTCAGAATGCAGTTTTGTTGAATGGTCAAGAGCAGTCAACACGTCTTCTTTCTTGTATTCCAGTTCGTTACATATATCGTATGGATCTTTATTACTCGGCAAAGTCACAAACTTTAACGTGTATCCAGGCTCTAATATTAGCAGAGCAAGTTCTGCAACTCGAGTAGCAGCATGACGTCCAGCACTATCGCCATCCATACAGATGGAGATTTCTTTAGCAAATCTCCATAGATTTTTTATCTGTTCTGCAGAAATTGCGGTACCAAGCGGAGCAACTGCATTACTAATTCCCGCTTGATGTAGCGCTATAGCGTCCATATATCCTTCAACAACGAGTATGTGCTGTTTTTTACGTATTTCGCTTAAAGCAAAGTTTAATCCGTATAAATTCTCCCTCTTCTTGAAGAGCTGACTCTCTGGACTGTTTAAATATTTCGGCTGTTGCTCAGAACTTAGCGCACGTCCGCCAAAACCAATAACTCTCCCTGCAATGCTCTGTATAGGAAATATCAGCCGGTCATAAAAATAATCATGAAAATTTTTGTTTACTAATCCAATATCAATTAAAATTTTGTCTTCAATACCTGAAGAGTTTAAATACTCTTTCAAACCAGAGCTTGGTGCATAACCTATCTTAAATTTATCTATGATTTTAGGTAAAATCTTACGCTGCTTTAAATAATCTACAACACCTTGATTTTTTTGTGCAAACCAATTTGCAGCTAAATCAAGCGCTAAAAATAGTTTATTGTCCTCTTTTGTAATACTAAGATTTTTGGGCAGTTCAACACCTGTAACCGATGCTAATTTTTCCAATGCTTCTTTAAAGCTTAATCCTTCAGTTTGTGAAATAAATTCAAATGCATCACCACTAGCCAAGCAACCAAAACAGTAATATAACCCCTTAGTATTGCTCACCGAAAAAGATGGGGTTTTTTCGTTATGAAATGGACAGAGCCCAACAAAACTATCTCCTCTTTTTATTAATCTGACTTTTTTACCTACTAGGTCGGATAATAATAATTTTGATTTTATAATATCTATATGATCCATCTTGTTAAATTAGTAGTAGGATAAAAATTATATAGAATTTATACACATCTGACTCGAAATTTATTTCTATAACTAAAGCAATTTGGATTTACCGACAATGTAGCTATACAAATTCAAGAGCAATCCTGTCATCCAGGTAGCCCACAGAAACAAAAAACTTCCTTGACAAACCTCGCCAGCGCCCTTATCATGAAACTGAAGCTATTTATTTATCTTCTCTGCACAGATTAAATGACAAAAAAACTCAACGTATCTGGCGTCTCATGTTTAATTTTTTGCACTATGTGCACCTTATGTCTTTATCAAATTTCCGGGTTTTGACCTACACAAGCTGAAATACGCTTATAAAGCATTTAAAACATTAAAAAACGCCAACTTAAAAAATGGATAGTGAATAACTAGCTACCCTAGGGTTTCTTTTGCCTTTTTTTCTGTTTAGTAAATTTCTTAACGTTTATAATTTAGATTAGTTGCGGCTTAAAAGCAGCTAAATCGCGGTTATTAAGTGTTTAGAATAAAAAAACGCCATACTTGAAAGTATAATGTAAGTAATTAGCCAACCACGGGGCTTCTTTTGCCTTTTTTTTCGTTTGGTAAATTTCTTAATATTTATACAGAAGGTGTCATTCCAGTGCTTGACACTGGAATCCAGTTCTTATTATACAGCTATCTGGTGTACTTATTTAAAATTAAGTTTTCTGGATCTCAGTGCCAAAGCACTGGGATGACACCCTTCCTGGCGGAGATTATTCTCAAATCACAATGTTCGTACAGTTGTGGAATGAATTGCGGTATGACGTAGGAAAACCTTAGCTATAGCTTTAGAACTCCCAAAAGGTCAGAAGCATTGAATGACTTGACAGAAAGTTCAAACCCATATAAAATGTCCTTATTTCTTATATGTTAGGTATAGTATCAATTGCCTCAGATCATGCTGGTTATGAATTAAAATCAGAAATAAAACCTTACCTGGAAGCCCTAGGTTACAGAGTAGTAGATCAAGGCTGCACTGCTAAGCAAAAGTGTGTAGATTACCCAAACTATGCTGTTAAAGTTGTAGAAGATATAACAAGCAAAAAAGCAAATTATGGGATATTAATTTGTGGTACAGGTTTGGGCATGAGTACTGTGGCAAATCGTTTTGAAGGAATCTACGCTGCTTTATGTAACAGTGTTGAGATCGCAAAATTAGCTCGCGAGCATGGCAACGCAAATGTACTGTGTCTTGGTGCAGGATTTACTGCGAGTGGATTAGCAAAAGACATAGTCAAACAATTCCTCGAAACAGAATTTTCAAAAGAAAGCAGACATAAAAAACGCCTTGATAAACTCAGCAATATAACCTCTAAGAAAAAAAAAACAAAAACTTATAACGAAGATGAAATATCAAAATTCGCTAAAATGGCAGGCCAGTGGTGGGATGAGAACGGCAAATTCAAACCATTGCACATAATGAATCCTGTTAGAGTATCTTACATTATTGAGAAAATAAAAGAGTTAAAAAAATGCAATTTGAAAGAATTATCATTGCTTGATGTTGGATGCGGTGGTGGCATTTTGTCAGAGTCAATGGCACGCGTTGGCATTAACGTTGTGGGAATAGATGTATGTGAAGAAAACATAAAAGTAGCGCATTCACATGCAAAAAAAGTAGGGTTAAATATAGAATATATACACACCAGCATTGAAGAGCTAAGCAATGACAAGAAGTACAACGTGGTTCTGCTGATGGAAGTAGTTGAACATGTGGATAATTTAGAGCTTTTCATGAAAAAAGCGATAGAACTGCTAAAACCGGAGGGGTTAATCTTTATATCCACAATAAATAGAACTATTAAATCCTTTTGTCTTGCAATAATTGGTGCAGAGTACATATTAAATTGGCTGCCAAAAGGTACACATAACTGGAATAAATTTCTCAAGCCGTCAGAAATTGCAAATCACTTAAGAGAAAATAATGTAACGCTGCAAAACATGGCTGGCATGGAGTACAACGTAATAAAGCGTGAGTGGAATCTAACTAAAGGCGTGGATGTTAATTATATACTCTGCGGTTTGTTAGATTTAACTCTATAAAAGCACCATTTTCACTTCCAATACTTTGAAGGATCTTGGCCAGCTTTTATACAGTAGCCTTTATTAGTTAGCGCCCAACCGGAACGACAAGCATAACCTGTACCTACACGTTCATATCCAGGAGCAGCAACACACTTTCCATTCTCCAAGGTTTGACCTTTAAAAAGACAACAAACTTCTTTTTCTGTTACCTTTGTTACAATTTGAGGAGCACCAAAAAACACAGCAACAAACATACCCAGTGCGAAAAGTGCAGGCCAAGGCATTCTGCCAAATATTGCAAGTAAGCTTGAACCAATTATTACCACTGTAATCATTGGTCCACCTATTCCATGAACGTAACCTATTACATTACACATTACATCTGTTGCTCCATCAGCGTGTGCATCAAATGCATAGAAAACTATAAATAGAATTACAAGAAAATTTCTCATTGTTCTTTCAATAATCATGCCTGATTGTTTCTTATTTTAATAAAATTTCAGTAAATAGCTTTTTTCAAAAATTATGCTTAACCCAATCAATATTTATTTATTACTGCCTTTTTAATACTATAATTAACTCAGTTGATTTTTATCAAAATGCTAAACCATGGAACAATTCGAGAACTTTTACATCACCACGCCAGTATATTACGTAAACGATAAGCCGCATATTGGTCATGCATACACTTCTCTCTTGTGTGACGTGGTGGCAAGGTTCATGAAACTAGCTGGGAAAAATGTCAAATTTACCACTGGTACAGATGAACATGGACAAAAAATAGAAAAAGCAGCTAAAGCAAAGGAAATGCAGCCAAAAGAATTTACAGATGAAGTGAGCGTTTCATTTAAAGAATTGGCTAAGTTCATGAATTTTGAGTATGACGATTTTATTCGCACTACGGAGGAACGTCACAAAAAAGCAGTTATAGCTTTATGGAATAGACTTGAAGAGAGAGGGCAAATATATTTGGATTCCTATTCGGGTTGGTATTCAGTTCGTGATGAAGCATTTTATCAGGAGTCAGAGCTGATAGATGGCAAAGCACCAACAGGTGCTGAGGTCCAGTGGATAAAAGAAGAGAGTTACTTTTTTCGCTTATCAAACTGGCAAGAAAAATTACTGGAACTCTATAAAAATCAGCCAAGTTTTATCTTTCCTGAGAGCAGAAGAAATGAAGTGATATCGTTTGTAAGATCAGGGCTCATTGACCTCTCAATCTCTCGCACTAGTTTTAACTGGGGAATAAAAGTACCAGGTAATGACAAACACGTAATCTATGTCTGGATAGATGCATTAACCAATTATCTTACATCAATAGGTTTCCCTAGTACTGAAGGTGAGGAATATAAGAGGTTTTGGGCAGAACCAGAAACACAGATTCCAGTGTCAAGCACTGGAATGACACCAAACCAAGGGAAAACGCAGATTCCAGTGTCAAGCGCTGCAAACCTAGCTGACAACTCTTTCAACGTTCATGTAATCGGTAAAGACATATTGCGCTTTCATGCTGTATATTGGCCAGCGATTCTCCTTGCAGCAGACCTGCCACTGCCAAAACAAATTGCAGTTCATGGTTGGTGGTTGAACGAGGGAGAGAAAATATCCAAGTCCCTTGGTAATGTCATAGATCCAATTGGCCTCGCTCAAGAGTTTGGTGTTGATCAGCTACGCTATTTTCTCCTCAGGGAAGCAAGCTTCGGCCAAGATGGCAACTTTAGTAAGAAAAATATGATCAGCCGGATAAATTCAGAACTGGCAAACAACATAGGCAATTTAGTACAAAGAACAATTTCATTTTTACACAAGCAATGTTCTGGAATTGTACCAACAATCGATCAAAGCCTACTTAAAGGTGAAGAAAGTCTTCCAGGTTGCAAAGCTATACTCGATCAAGTGATGAATCACCTATCAAAGTATGAATTTAACCATATCATACTTCTAATCATCAACATCTCTTCTGAAGCAAATGCCTACATAGACAAAAGTGCACCCTGGACACTAAGCAAAACTGACAGAGAGCGCATGAATTTAGTAATTTACAAGTTACTGGAATATATCAGGATAATAGGCATTTTATTGCAGCCAATCGTTCCCAAGTCAGCAGAGATGATACTAAATCAACTGCAAATTCCGAAAGAACAACGAGATTTAAAATCTTTGTGCGACGCGTGCGTAAGTTCAGGCATAACATTGCCTAAACCTACGCCGGTTTTTTTGAGGGTTGATGCTAAAGAGGAGAAATAGTGTAAAAACTATTTCTCCTGGATGGGATTATCTTTAGTTAACGACGGTGCACACCGCTGTCTACATATTCAAGTTAGGTGGCAAGTGCCTTAGTTACTTTAGCACAATATGGTTTAGTAACATCAGCACCTATCACTACTACTTCAGTAATTGCCGACTTAACCTTTCCTAGGCTCCATGCAAACCAGCCTTGACCATTTTCTTCTTTAGTTGGCTGACTTTCTGGGCTAGAAATCTCAGTACCTTTTTCATCACCAGATTCTGCATCATAAAATACATCCTGATCCTCAGAAAGACTCATTAAATAACTTTTAGCAGCATCAACATTTAAATAATCAGGTTGCTTAGGAACGTTATCAATATTTAAATAATCCAAACTATTAGCTCGTTGCTTTTGCTCACTGGAAAGAACCTCAAGATTTAAATAATCCAAACGAGTTAGTTCTTGCATGCTAGGTTTAGATCCATCTTCACGCTTAAACTGCTCTTCCGGACTAGAAACCTTAGTACCATAAATCCTACTGTACAAGCTGCTTCCAACGCTGTTAAGTGCTCCTCTTACAGATGCAATTGACGCATCATAAGTATTTTTCAAGCCACCTCCAATACCACTAAGTGTTCCTTTTGTAGACTCAGTTGATGGCACATAATTATCGTAAGCATATTTGCCAGAATACAAGACACCATTAACTGCTTCTTTTGCAAACCAAACAGCGCTATTAACTGTTCCTTTTGCAAGCTGAACAGTGCCATCAGCAATTGCCACTTTTAATTTGTCTTCTTCTATCTTTTTATTTTTTTCAGCTAGTTGAGTTTTTTGCTCAGAACTTTTCTGCTTTTGAGTGCGTACTTGATCTTTTAACTTAGAATTTTCTTCCTCTTGAGCTTCTACTTTATTTTTTAACTTAGAATTTTCTTCCTCTTTAGCTTTTACTTCCGCTTCTTTTTTAGCTAGTTGAGTTTTTTGCCCAGAAATTGTTTGCTCTTGAGCTTTCATTTTATTTTTTAACTCAGAATTTGTTTTGTTCTCACTAATTGCTTGATACGAAAGTGCAATAGCTACAGCAGAAAATACAGCACCACCAATAATAAATGGAAGGCCAACACTTAATGCTGCAACTGGAGCTAAGAAACCAATATAAGGAGCTGCAGCAAACACTCCAGATGCTAATAAAGTTAAAGCAGCCAGAGTTCCAGCTATATAATAGGGTACATTGTTTTTATTCATCATCTCACGTATTATAAAATATAATACCATTATAAAAGGATTTTTAAGAAGTTGTCAAGCTATCTTTACATAAAAAAAATAATTGATAAACTTGGGAACAAGAAGATTGCTGTCAAGCTATGAACTATGCCTTTCCGTGTAATCTTTAAATGCACCTCTGTTAGAGTCAAAATATAGCTTCACACTGCCAATTGGCCCGTTCCTCTGCTTTGCAATAACAAGCTCTGCAATATTTCTAATTTTCTCCATTTTCTCTTGCCATTCCCGATGTTTATTGTTTCCTTCACTTGGTTGCTTTCTCAATTCGTAGTATTCTTCTCTATAGAGAAACATTACTATATCTGCGTCTTGCTCTATGCTCCCTGAATCACGTAAATCAGAAAGTTGTGGTTTTTTATCATCCCTCTGCTCAACAGAACGAGAGAGCTGAGATAGTGCAACAATGGGAATATTTAGCTCCTTTGCAATTGCTTTCAAACCCTGCGTCACTTCCGAGATTTCTTGCACTCTATTTTCATTACTCCTTTTTGTTGTTCCTCTGATTAGCTGCAAATAATCAATGAATACCACTTCTACATTATATAATTGATACAGCAAGCGTATTCTGGTGCGAAGGGCACTAATTGATAGCGCAGGGGTGTCATCTATGATGAAAGGCAGTTCAGATAATTCTGTACTAGTATTGATAAATTCATGCAATTCAAAATCACTAATTCTCCCGGTTAATGCCTTATAATAACTAATCCCTGAATCTATAGTGATCAGCCTTGCAGTTAATTGCTCTGCTGACATTTCAAGCGAGAAAAACGCTACATAGTGTTGCTTATCTGCTCTTTTTTGCAACATCTTACAAGCATTAAGTGCGATGTTTAGCGCCAATGCTGTTTTACCCATAGAAGGCCTTGCAGCTAAAATTAATAAATCAGATTTTTGTAGACCACCAAGAAGCTGATTTAGATCTTGAAGTCCGGTTGTAACGCCTAGCGCTTCTGGATTATTTTTCAGTGTGCTGATCTTCTCAACTACATCTTTAATTGAACTTGCAAGTTTTATATATGTTTTCTCACCTTGTTTTTTTACTGCCAAATTGAACAATTTTGTCATTGCTTGTTCAATTTGCGCCTGTGCAGGATTTTCAATATCGTAGTTGTAGCTATCACCAACTATTTCTTGCCCGAGCTTGATTAAACATCTCCTTAAGTAAGTATCACGGATTATTCTAGTCAAACTATAAATATCAAGTGCAATACTTGCCTTCGCTGCAAGCTTTGCTAAGTACTCTACCCCGCCACACTCGGTAAACGCTTGGTCGTTCTCAAAAAACATTTTGAGGCTCAGTTCATTGGCAACTATACCGTGTTTCCTGGTTTTAGATATTTGCGTAAAAATACTTTGATGCAGTGGATCATAGAAATTTTCTGCTGTAATTGTGTCTTCAACTGCATCACAGATTCTATTATCACGAATCATTGCACCAATAAGCATCTGTTCAGCTTCTAAATTATGCGGTAATTTACATATTTCCTTATCTACACTTCTTGAACTGAGGAGATTGGCTAATTCATTCATTTTAAGTTTTGAGAGTAACTGTTGATTATTGTAGAATATTTAGTCCTCATTTGAAAGATGTAAAGGCAAAAAAATTTGACTAATTCCGTGTTGCCTATAGCATTAAAACTTAATGCCCCTGTGGTGGAATGGTAGACACGGCAGACTCAAAATCTGTTGCTTGCAAAAGCATGCTGGTTCAAGTCCGGCCAGGGGCACGTTAAATATTGGAAAGTATATATATGTTACATAAATTTTTTAATCGTTTATTTTCTATTTTTTCTTCTATAAATGTTATTCAAAAGGTAAAGAAAGATGAAAATGGGATATGTTATGTAACGGGCCTCAGGCGCTATATATCAGTATTGCTTGATTTAATTATTATCGTTTTGTTCTTGCAGTTTTGCAGCCAAGCCTTTAATCAGCTCTTTACAAACTCAGAGGATAGCAAAATATTCAGCCAAGTTGCTGCAAAATCCCCAATGCAAGTGCCACTTTCTATAGAAGAAAAGGCAATGCAGAGTAGACTTGTAAAATTAATGATTCTAAATCAAATAGTCCAGTTTATTATGCTCTTTTGCTATGTAATATATATGTGGGTAAAGTTTGCTACTACACCTGGAAAACTATTATTTGGGCTTAGAGTTGTGGATGCACAAACTTTCGAAAAGATGACCCTAAAACAAGCAACAAAGAGATTTTTTTCCTTTATATTGTCAGTTGCACCATTGTTCTTGGGCTTTTTATGGTCAAATTTCAACAAACGCTGTCAAACTTGGCACGATAAGATCGCAGGCACAGTGGTTGTCACGAGTAAAAGCCTTAGAAGGCAGAGCTAAAAACTACTTGACACCCTTCGCCAGCCCCTTTATCATGATAGTGAAGGTGTTCAGTTATCTTCATCTGTGCAGATTAAACAGCAAGAAAACAACGTAGTTGGCGTCTTATTTTTAATTTTTTGCACTATGTGCACCTTATGTCTTCACAACATTTCTGGGTTTTTACCTATATAAGCTGAAACGCGCTTATAAGTCGTTTAAGACAGTATAGTACGCCAATTTGCAGGATTAGAGAGTGACAACTAGCTAACGCGGGGTTTCTTTTGCCTTTTTTTCTGCTTAGTAAATTTCTTAAACATTTAAACTAAGGTGAGTTGCGTTTAAAAGCAGCTAAATTGCAGTGTTTAAGATTTAAAAAACGCCAAATACTGAAAATAGACAATGACTAGGGCTTCTTTTGCCTTTTTTTTCATTTGGTAAATTTCTTAATGTTTGTAGCTAAACGACAACCGTCATCCCTGTAAAGATCAAGTATCCCGCTACTTGTTAGCGGGACCTAGAGATACCGCGAATGAATCGCGGTATGACGGTTCACGGTGGCATGACGGTTAAGTAATTCGTCATCCCGCTACTTGTTAGCGGGATCTCTTGTTAGCGGATGAGATACCGCGAATGAATCGCGGTATGACGGTCTGCGGCGGTATGATGGTCTGCGGCGGTATGACGTAGAGCTCGCGTCAGCTACTTTCATGACACCATTTGCTGTCTTTAAAAATGAATGTTCTTACAATTGTGCGTCATGCGCTTTATTAAATATTTTACTTAAAAATCTAATTTCTTATTATACAAGAGATAAGCAATTCATTGATGATGAAAAATTACAAAAAGGGGCATAGAAAGCGCCTAAGAGAGAAAATTATTTTAGATAATGGACAATCATTACTTGATTATGAAGTTTTAGAGCACATTTTATATTCAGCATATAGTAGAATTGATGTAAAACCGGTGGCAAAGAGTTTGATAGAAAGTTTTGGCAGCTTAAATAAAGTTTTTAATGCTGACCTGGAAGCGCTGCAAAACGTTGATGATGTCAGCAATGCAGCGATATCTGCCATCTTTTGTGTAAAACAAGCCTTTGTTCGTTCTGCAAGAGAAGAAATAAAAAACCTGCCTGTAATCGATAACTGGGAAAAATTGCTTGATTATTTAAGAATAAGTATAGGAAGCCTCAATAAGGAAAATTTTCGTGTCATCTATATGAATAAAAAGTATCGTCTAATAGCGGAAGACTTGCAAAATATTGGTACAGTAGATCAAACTCCTCTTTATGTCAGAGAGATCATCAAGCGCGCACTTTTGATTGGTTCAACATCCATTGTAATATCTCACAATCATCCAAGCGGAGATACACAACCTTCAAATAGCGATATATCTCTCACTAGACAACTAGCAGAAGCTTGCCAAAGTATAGGAATAGAATTAATAGATCACATTATTATTACATTCAGTAGCTATTTTAGTTTCAAGGAAAATAGGTTGTTGTGAAAGCCTTTATAGCTACAGTAACTTAGATTTACCGACAATCGTCATTCCGCTACGTGTTAACGGCTAAGAGATACCGCGAATGAATCGCGGTATGACGTAGATTGCTGTCATCCCGCTGCTTGTTAGCGGCTGAGATACCGCCGCGGTATAGTAACTCGTCATCCCGCTACGTGTTAGCGGGATCTATCTGCGGCGGCATGACGGTAAGTTTTATTGTGGTATGATGGTGTAGTATAATGTTGGTAAACCTCAGTTACTTTAGCTATAAACGATTAAGATGAAGTTATCATATATCTATATACTTACAAATAAAGCTAATAGCACATTATATATTGGTGTAACTGCAAATTTGATCAAGAGGATTTGGGAACACAAAAACAAAATTGTTTCAGGTTTTACATCAAGATATAATGTAAATAAACTTGTATATTTTGAAGAGTTTGAAGATATAAGTTTAGCTATTGCAAGAGAAAGGCGCCTGAAAGAATGGCCAAGGCAGTGGAAAATTAATTTGATCAATCAAAAGAATCCTAGCTGGATTGACTTATATTACTTAGCTTTAAGATAGCTATGCTGAGATCCCGCTAACACGTAGCGGGATGACGAGAAAGGAGCAGCAGGATAACGGTTGAGTAATTCGTCATCCCGCTACTTGTTAGTGGCTGAGATACCGCGGCGGTATGACGGTTTGCGGTGGTATGACAGTTAAGTAATTCGTCATCCCGCTACTTGTTAGCGGGATCTATCCGCAGCGGTATGACGTAGGACTGCTGTCATTCCGCTACGTGTTAGCGGCTGAGATACCGCGAATGAATCGCGGTATGACGGTCTGCGGCGGTATGACGGTTCGCGGTGGTATGACGTAGTAGCTATTTCTTGCAATCAAGTTTCGTTAAAAGTCAGATTGAATGGTTAAATCTTCCACCCAAATAACCACGCACTCTACTTGCTTGTTTGGATATATTTCTTGTACTAAGGTTTTATAGATTAACATCTGTTTTTTTATTTCATTTAATAAGGAAACAGAAACGTTACGGTGTGATTTGTAGTCAATTATGATTGCTTTATCTTGCGTTATGCATAGCCTATCTAGTCGTACTAATACTGACTTGCCATCAATTGTTCCACTCAGTGTAATCTCTGATTTGCCTTCCAAGTCAAACAAATAGCCATATTTTTCATTAAAGGCTAATATTTTACTGTAAATTTCATCCTTATCTTCGCTGATGTTATCAAGGTATTTTCTGACCCAATTTTTTCTCCTTTCTTTTTCTATCTTGGGCATATACTGCAATATGCTGTGAATAATCAGGCCTCTTGCATAACCATCTGTCATCCAAGTAGCTGACACTGGGATCCATTCTGCTCCTTCTTTTTCACTGGATTCCAGCGTCACGCGCTGGGATGACACCGAAGAGTGGGCTAAAGCTGGTGGAAGGGAAATGACCGGAACGTCAAAATAATCACGTTTTTTATAAATGTAAGGGTAGTTTGCATTCACGCATAATACTTCAACTTTTTCTTTAAATATTGGCTGTAAATCCCTTTGTTTCTTTTCATATGGCTCTCCGTACTTAGTGATTAGATCATACCAAGAGCCCTTTTGCACTGGCTCTTTACTTAAGATGTATAACTCATCTTCAGCACGCGTGAGTGCTACGTATAATAAACGCAAATATTCATTATAATCCTCTAGTTTTTTCTCTCTTTTTACTTGATCGCAATAAGCGTTGTTGTTTTTTCCACACCAAAATGGCACTTCTGTTCCATCAAAGATAATGCTTTCACTGTTTCTTGGCACTGTGTTTGTATCAACCAAAAATACTATGGGAGCTTGCAGACCTTTTGATTTGTGAATTGTCATTATTCGCACAGCATTGCGTTCTGATTGCATATCATTCTTAATCTCCGGATTATTCTCCTTGATCCATTGAACAAACGCTTGAAGAGATGGGTTTTCAAATTGCAACACGAGGTTCATAAATTCGTCTAGAACCTCAAAGCACTCAAGACCTAGCCTTGCAGCAAATTTCTTCTTACCTGTACGCAATATATGTGTAAATAGTGCAAGAGGAGACTCTATGCGAGATAAGTTAATGAGATAGTTTAATTCACTATAGATAACCACAGAATAATCCTGAATTCTTTCCCATAGTGAATGCTCTTTACGGTCGTATGCAATGTTAAATAAATCATCCTCGGTGAAATTAAATAGCGGTGATTTTAAAGCATTTGCAAGAGCTAAATCATTTGCCTGGAGGAGTAAAAATTCGGCCAAAGCTATTAAGTCCTGCACGGCTATATAGTCCATAATTCTAAAATAATCCCGGCCTACAACTGGCACGTTTGCTTTTTTAAGTTCGCTTATTATGTAATCAACTAATACGTTTCGTTGCCGTACCAAAATCATAATGTCTCTTGGCTCTATATGGCGATCTTTAGCGACTAAAATTCGCCCTTCATTTAACCAATTGTGAATTCTGTTGGCTATTGTTTGAGCAAGTAATCGGTCTGCTATTATATAATTTTCCCTGCATGTCAGAGGAATTTGTAAAGCTTGCTGTTCTTTCTCTTTGCGCCTTGGTAACGCTGGCCAAATTTCAATATATCCTTGGTCATTTTCTCTATGTGGAACATGTTTTATTTCATTATCATTAAAAGATATTTCTGCGCGGAAGTTATTAAATATTCTATCTACAAGCATCAAAACTTCTGGAGTTGAGCGAAATGACTTTTCAAGTTGGCATGATATCCAATCTCTACCACCAGTTTTCGTATGAAAGTATTGTTGCATATAGTTGAATAGATGGGGATTTGCTCCTTGAAATCTGTATATGGATTGTTTTACGTCACCAACAACAAATAAGGTTCGCTTTTCATCATTACCGGCAAAAAATTCATCGCAGAGATTTGTTATAATTTTCCACTGGCTGATGCTATTGTCTTGTGCCTCGTCAACAAGGATGTGATCTATTTTTTGATCCAAGTTAAACAATATCCAATCTTTATAGTTTGGATTGCTAAGAAGATTTGTTGCTAAGTTGATTATATCATTGTAGTCAAGCAGTGCATTTTTTGATTTTTCACTATTATACAAATCAACATATACTTTAAATACACCAAGTAAGCTACTGGTTCTCTTGAATATTTGATAAGAGTTCATGTCTCTTATATGGGTAAATACTACATTCTGAACGCTCTCTATTATTTGCTCTGCATCTTTGAATTTCTCCAAAATACTTTTTGTTGCAATGGATGATATGCTCTTTTTTTCGTGCGATTCTGATTTTAAAAAGACCTTGGCTAGGTTTTCTACTTTAGTGTCATTCCAGCGCGTGACGCTGGTTCTTTTCTTCTGGATCCCAGCTGGGATGACAGTAGAATAAAGTATTTCACTATAACTCTGATCTCTTTTACTGCCTTCACTTAATATCTCGGCTAGTCTTTCCACGTGCTCAATTGTTTCACTCTGTAAGTCATGAATTTCATCTGGGGCGCTCAATTTATCTTTGATATATTTCGAATCATTTGCTGACGCTGATCTTTTTACACATAAAGTATAAAGCAAATCGCGTAGTTTATTTTCATCAATTTCAGTTGCAATAAGGTTGATATCATCCTGCACAGTTTCGTTATGAAGCACTTTATTGAATATGATGGAATGTAATTCTTTGCATTCGCTCAGCGTGCAATTTGGAGCAATGCCAGCTTCTATAGGAAAGCTGGAGATTAATTTGTAACAGAAAGCGTGTATGGTTTGTATAGTTAGACCAAGATTTTCCAGTTCAGAGAAAAGCCTTCTTGCTCTTGTTAAATAATCTTTATTTTTTCTGGATCCCAGTGTCACGCACTGGGATGACATTGGAAAGAAATCTAGTTGTTCTAGATCTGCTGCCAACACACTATCTGAACATATTGCCCACTTACTGAGTATGCTGTGAATGCGATTCTCCATTTCGTTTGCTGCAGCATTGGTGAATGTTAAGCAAAGAATATTTCTTTTGTTTTCTAATAAAAGTCTCAATACTCTGTCTATTAAGATTTTTGTTTTGCCTGTACCAGCGGACGCATTTACCCACACAGAGAAATTAGGATTTATGGCATTTGATCTCATCAGAAGTGCGAGAACCTTATAAAAGTTGACTAGAATAGCATTATACATATAATGTAAAAATAGTGTTAGTGAAGATATATAATGAAAAGTTTTTGTGTAAAGGCGCCTGCAAAAATCAATCTTTTTTTGCATGTTGTAGACAAAAAAGAAACAGGGTATCACTTGATTGAAGGTTTATTTGTCTTTGCTAATCTCTCTAATTTTTTGGAAATAAAAGTAGGTGAGAAGGATTCTAGATACGATAACTCTACAGTTGAATTTATAAACTCCGAGTCTAAAATAAATAACCAATATAACACTGTAATGAAAGCGGTTAATCTGCTGCTTAGGCATGCTCCTGTACGCACTAAAGTCACTGTAAAGGTTGTAAAAAACATACCAATTACTGCAGGACTTGGTAGCGGATCCTCAGATGCTGGAGCTGTGGTACGTACGCTAGGGAAGCTGTGGGAGATTGATAGGACGATTTTAAATGAAATAGCCTTAAACGTTGGTGCTGATGTTCCCGCAAGCGTAGATAGCAAGCCAGTTTTTGTTAGAGGTATTGGCGAAGAATTATGCCACATTAAAAAATTCTCTTTACCTACAAATGTGGTGCTTGTGAAACCGAAAAAAAGGTTTTTGAGTACACCAGAGGTATTTTCCAAACATGAAGGAAAATTTTCTGAGCCAATTAAATGGAGCGATGACGCTGAAAAGGATTTGTTGAAGTTTCTTAAAGAGACGAGAAACGATCTTCAAGAAATAGCAATAAGCTTTGTACCTGAAATTAAGGATGTGATATCAACACTTAAGTCACAAGAAGGCTCTATACTTTCTCGCATGTCAGGCAGTGGTGTATCATGCTTTGGAATATTCGATAGTGAGGAAAATGCAAAAGCTGCTGCAGTTAATATCGGAAAAAAGCAACCAGAATGGTGGGTATGCAACACTCAATTAATAGTTTGACTTATGGATATAACTCCCTTAATTTCCGAGAATAAAAATCTTATAAATGGTTACAGGGAAGGAAAATTTTTGGTAAACAATCAAGAATATTGCGGCTCAATTATAATTTTTTCTGAAAAGGTGATAAAATTGAAAGAAAGTGATATAAACAGCAAGGAGTATTTTGAATCTTTTTTAACAGAGGAAATAGAAATTTTGTTAATAGGTACTGGTAAAACACGCAATATACTAAGTTCTTCAGTGAAGTCCTATCTTATGGAACAAAAAGGTTTAAATTTTGAATTTATGACAACAGGTTCTGCATGCAGAACCCATAATATTCTGATATCCGAAGATAGATTTGTTGTCAGTTATCTAATAGCCATATAGCATGCTTACCCAGGACTTTTTCATCAACAGTCTAGTTGCAGTAGTTGTAATTAGCCTAGTAACAGGCGCTTTAGGATCGTTTATGATATGGCAAAGGTTATCTTATCTTGGTGATAGTTTGTCCCATTCTTCGTTGCTTGGTGTTGCACTTGCTTTAATCTTTAAGATTAGCCCATCGCTTAGCATAATGCTCATTGCAATTACATTTGCTATACTACTTTCTCTTAATTTTAACAGATTATATTCTGCTGATACGATATTGAACATTGTTACCAATGTAGTTTTATCATCGAGTTTAATACTTATGTCTTTTCTTCCATCTGGCAATAATAGTATTATTAGCTCACTGTTTGGTGATATATTAACGCTCGATCAAAGTGATATAGTATTGATTTTTTTAACCTCTGCAGTAGTTACTTTGATATTAATATTTAGATGGCGTTATTGGTTAATGATTTCAATTAATCAAGATTTAGCAGTAGTTGAAAAAATTAATGTTACCTTTGTTAGACTAGAATTTTTAATCACTCTTGCTATATTTATAGCAATTGCTGCCCAACTAATAGGAATATTACTCATTGCTGCATTTTTGCTAATACCAGCAGCATCTGCAAGGCTCATTTCGAAAACTCCAATGCAGATGATTATTGTTGCAACAGTTTTTTCTGTGATCTCTGGGATATCAGGTCTCATGTTATCTGCAAGTTTTGATTTGTTAACTGGACCTGCAATTATACTTGTTGCAGCGGTATATTTAATTATCGCTTATTTTATAAGGCTAGTATTAAGCAGGTTGGCTTAATTTTGATCTCGAATGTTAATAATTTTGTAATATACTCATTATAAAACATCACTATCTTAGCACAAAATAGTTTTTGCTATACTATTATTTATATGCTAATGATAAGTTGTTAATTTTATGGAGTAAGCAATATGAGCGAAGAAGGATTTTTTTCCAAATATATATCTCAACCTGTGAAAAAATTTTATAATTATATTACAGGAAAAACAGAAGAGTCAGATGATGTAGCAGGTGATGTGCATAATATTGCACAAGGAGACTCAGAGTCTTTGGATACTCATGTACAGTCAAATGAGAATGATATCATATAGATAGCATGAGGGTCACACCATCCAAAGTTAAAAAATTCCTAGAGAAACCTGATGCTTTACGTGGTGTGTTAATTCATGGAAGTGATAACAGTAGGGTTGATTTTTATGTACAAGAAATAATTGCTAATTTGGGTGAGTATTCAGTTCAGGTGATGGATTTTGCAATAGTGAATAAGTCACCCAGTTTACTGTTTTCTGAATTGGCAAACGTTTCGATGTTTACCAGCAAAAAATTAATTAAGCTGATAAATGTGAGTGGAGGTATATCCAAGGAGTTAAAAAATGTATTGGATTATAACGCAAGTGGTCATTATGTAATGATGGTAGCAAATGATCTTCCATATAATTCTGCGACTAAAAGTTATATGGAGAGTTCAAAAATTTTTGGTGTGATTGCTTGCTATAAGGACAGCAACAGCAATCTTTATGACATTATATCAAGTTACTTAAAACAAAATGATATAAAATGCACAAATGAGATAATCTACCATTTGCAATCTTACTTTAATCATAGCAAGCTGCCTATATGTTCAGAACTTGAGAAGTTAGTTTTATACTTAGGGGAGAGAAAAGACCTAAAACTTACTGATATAGAATTATGCTTTTCAACTTCCGGCAACGACTATGCTACACTTGATGATCTATGCTCTGCCATAGCAAGTAAAGATATGTCGCGTTTCATTAGAATTTCTGATGCATTGATATCGCAAGAAAATTTTTCACCGATAGCACTAATTCGCATTATATCAAATTATTTCCTACGCCTTGAAAACGTTTTGCTGTCAGTGCAAGGTGGAATGAGTGAGCAGGCTGCGATTGATCAGCTAAGCCCTCCATTGTTTTTTAAACAATTGCAGAGTTTTAAATCTCATTTGAAAAGTTTGCAACTTTCAGAACTTAAGAAGATCTTGGAAAAATTGATAAGCTTAGAAGTTACCTGTAAAAAAACTGATTTAGATCATAAAATGATTTTTCAACATGCACTGACAGGTAGCTGACTACTCGGATCCAGCCTTTCTTATAATTTCATCAAAATGTTGTATTTTAACATAAAATAGCTGCTTTTATGCCTACCAAAATTCATTCTTTAGTGTGTGTCTCATAAGTATTCTTTGCTAATAGGATATTTTCGAATATAATTGAATATAACTAGATAAAAATACAGATATGTTTGACATTTCAAAAATTGTAATAACACCTGAAATGTTAAAATTAGTTGCTGAAATTGATGAATTTAAAGGAGCATGGCAATTGTTTGGTAATTTAGCTCCAGAACGTTTACAAATGCTCAAGAAAATTGCAACAATTGAAAGTATTGGTTCTTCTACTCGTATTGAAGGGGCAAGATTATCAGACCGTGAAGTTGAGCAATTACTATCCAAACTTGATACACGCTCATTTCGTTCTCTAGATGAACGAGAAATAGCCGGATATGCGTATGTGTGTGAAGAAGTATTTCAAAACTTTAACAAGATGCCATTTACAGAAAACACTATAAAACAGTTTCACATCTGGCTTTTACAATTTTCATATAAAGATCAAAGGCACATGGGAGAATATAAAAAATTCCCCAATCATGTTGAAGCGTTTGATGAATCTGGAAAAAGCTTGGGCATAGTTTTTGAAACAGCCTCTCCATTTGAGACAGCAACACAAATGCAAGAACTTATTTATTGGACTAGCCAGCAATTAGAGGTGAAATCGTTACACCCTCTATTAATTATTGGCATTTTTATAGTTACTTTTTTAGCTATTCATCCCTTCCAGGATGGAAATGGCAGATTATCACGCATTCTCACAACTTTCTTGTTACTAAAGTTAGGGTATATCTATGTACCTTACAGTTCCCTTGAAAGTATAATTGAAAGTAATAAGGAGAGTTACTACTTAGCTTTGCGTCGTACTCAACAATCCTTGAAGACGAGCAGCTATGATTTTAATCCATGGCTTATATTCTTTTTAAGGTCACTACAAAAGCAAAAATTTCATCTTGAACAAAAGGTGTCACATGAAAAAGTGTTAAATCTCTATTTACCACCACTTTCTGCTAAAGTATTAGCACTACTCAGCAAACATGGACGTCTTACAATTAAGGATTTGGAAAATATTACTAAAGCAAACTGCAATACCTTAAAGAAGCACGTATCTAATCTCGTAAAGAGTAATCACATCACTCAGCATGGAAAAGGCAAAGCAACCTGGTATGTAATATAGAGCTCAATAGGATATGTATTCATTTTGAATTGTTAAATTATTCAGCTATAGAATATAGATCACAGCTGTACAAACATTGTAGTTTGAGCCCACTAGATCCCAGTGCCCTATTCTTGTCATCCCAGTGCCCAGACACTGGGATCTCATTTTACTTTATAATGATGTCATGAAAGTAGCTGACACTGGGATCCAGAAAACTTAATTTCAACCAAATAATAAAGGCTAGATCCCAGTGTCACGCACTGGGATGACAAAAAAAGGAGCACTGGAATGACAGTAGTCCTACGTCATACCGCGATTCATTCGCGGTATCTTTTAGCATAGATCCCGCTAACAAGTAGCGGGATGACGGTTGTCAGGGTGTCATCCCAGTGCCCAGACACTGAGATCCAGAAAAGTTTGCTTGTAAGCAAGCAAACTAGCATAGAAAAACGTTTTCGATGAGATTGCAGAAAGGCTAGATTCCAGACTGGAATGACATCGTTCACTATGTACCATATTGCAATAGTTGTGGTCAAGGCACTGGGATCTGAAATTGCAGTGTTCGTACAGCTATAGAATATAGATCAGAAGTGACAGAGCTTAAAAAAAGGCCTAACATTCTTAATAAACGTAAAAAGCTTTATGAAAATCAGAGTTGGAGTAATAGGCTGCTTAGGCAGAATGGGCAAAAAAATACTCAATGAATTAATTACAAATACCAAAGTGGAAATAGCAGGTGCTGTTGCCCGTTCAGGTAGTAAGTACATAGATTCAGATATTGGACCAATTATAGCCAATCTAGGAATTAAAGTTACAAGTTCTATTAGTGGCATATTTGAGTCATCTGACGTTGTAATAGATTTTACAACTAAAGAATGTATGTTAGACTGCCTTAAAGCAGCTGTAAAATTTAAAACACCGCTGGTTAGTGGCACAACTGGAATAGAAGGTGTCGATTTGAAAGAATATGCTGCTGAAGTTCCAATATTATGGTCAGCAAATATGAGTGTTGGGGTTAATGTGTTGCTGAAATTGGTAAAAAAAGCTGCTGAGCTTTTAGGTAATGAATATGACGTTGAGATTTGGGAAATGCATCATAACTTAAAAAAGGATTCACCATCTGGAACAGCTATAGAACTTGGCAAAACAATTGCTAACGCTTCAAAAGTGGATTTTCAGTCCAATCAATATTTACATAGTGGTTCAAACATAAGGAAAAAGGGGGGAATAGGTTTTGCAGTATCTCGTGGAGGTGGAGTAATAGGAGATCACAGCGTGATGTTTGTTAATTCTGATGAACGGATAGAACTAAACCACAAAGCAATTGATCGCACAACATTTGCTAGAGGAGCTGTTCAAGCAGCAGTATGGCTATACGAAAATAAAAGAGAAATTCCGGGGCTCTATTCAATGCAGGATGTGATATGAGCAATACACGTGCCTCTGTTAAAGATTTAAATCTCTGGTACGGCTCTAAGCAAGTTTTATTCGATATAAATTTGAATATTTATAAAAGAAAAGTTACTACTTTTATCGGACCATCCGGGTGCGGTAAATCAACATTTTTGCGTTGTTTTAATCGTATGAATGACTATGTACCAGGTTGCAAAACTGTTGGTGAATTAGATATCGATGGGCTGGGTGATATATATTCACGCGATATGGATGTTGTACTACTTAGAGCAAAAGTTGGTATGGTATTTCAAAAGCCAAATCCTTTTCCAAAATCAATATATGATAATGTTGCTTGTGGGCCAAAATTGCATGGTATGGCGAAGGATAAGCAAAAATTGAATGAGATGGTGGAAAATAGTTTAACCAAGGTTGGTTTATGGGAAGAATTGAAGGACAGATTGCAAGATAGCGCACTCAATTTATCCGGTGGCCAACAACAGAGGCTATGCATCGCTCGCGCAATTGCAGTGAAGCCAACTATTTTATTAATGGATGAACCGTGCTCTGCTCTTGATCCAATGGCAACCAATGCAATCGAAAATCTTATACAAGAGCTAAAATTAAGATTTACTATAATTATGGTGACTCATTCAATGAAGCAAGCTAAAAAGTTATCTGATAGTGTAATTTTCTTTCATAATGGCAGAATTGTTGAGTCTGGAAGCACTCAAGAAATATTCGAAAATGCTCAATCTCCCTTAACAAAGGAGTATATCCTGGATCATTAAATTTCTGACCTTACCCAGAAAAAGTGGAGAGAAAGAAAAGAGTTTTTTTGGGTAAAATAAAATTTTGGAGGATTAGAAATGGTAAGAGAATATACGGCAGAATTCAAATTGGAAGCTGTTAAGCTGGCAAATGAACAAAGAAAGGTAGGTCAACCAGTTGCAAAAGTAGCAAGAGATCTAGGAATAAGGGATAGTGTATTAGGAAAATGGATGAAGAAATATAACGAAAAAAAGTCAGCGGCAAATGCATTTCCAGGTAGAGGTAACATGGCTCCTTACGACAAAGAGAGGTTTGATTTACAAAGCAAGAGTAACAAGGGAAAGAGACATTTAAAAAAAAGCCCTGGCCAGTCAAAAAGAGTAAAATATTTTTTTATATAGTAACTGCTATAAAGTACAGGAATTATGTAGGATTTTCTGCTAGTGGCTACTATAAGTGGACCACAAGAAAAATAAGCAGTAGAGAATCAGCAAATAAAGAGCTACTCGAGCTATTCAAAAAATATATCAAGTTTCTAAATGTAGATATGGAGCTCCTAAAATTCATGCTGAATTGAAGGCTTTGGGTAAAAGTTGCAATTTGAAAACGGTGCAAAGTATTATGCAGAAAAATGACATCAGGGCTATACTGAGAAGAAAGTTTAAAATTAAAAAACAACAAACAGATAATAGAGCTGTAGCTCCCAATATACTAGATCAAAACTTTATTGTTGATCAACCAAATAAAGTATGGGATTACTTACATCAAAACCAAGGAGGGATGGCTATATTTGGCAGCAATAATTCTCACGTATGGTAGTTAATGAGTAGTGCAATAAATAAACAATTGGTTATGAACTCTTTATTAATGGCCATTAATAGGCGTAAACCTGTTAAAAATCTACTGCTGCACAGTGACCAAGGTTCACAATATACTGCGCAAGGGTATCAATATCTCTTAGCTGTAAAGAATATAGATGAGTAATAAAGGCTGTTGTTACGACAATTCTGTTGCAGAAAGCTTCTTTAGCTCATTGAAAAGAGAAATACTTATTGATACTTCACAACACTCTGCTCAACAAACTAGAACTGCAATATTTGAATACATAGAAATTTTTTATAACAAACAACGTCACTATTAACTATTGCATTCCAGAACAATTTGATGCATCATTCTTTTTGTAAAAAACATTCCACACTTTCTCTCCACTTTTTCTGGGTAAGGTCACTTTTCCACTGATCATATTTAATCGCCATAACTTTACTCCTACTTTAACAATATTTTAATTATCATATATTATGGCAAGAAAGTCAACCCTACCTAATTTTGCTTAGTAAGCACACTAACTATGAAACAATCTATATTACCATCAAAAACAGAATTTATATTGCCCACTTCATGTCCGGTTCTTAAATCCTTCACCATTTGATATGGATGCATAACGTACGATCTGATCTGATTGCCCCAGCCTATATCGCATTTTTTACCATATTCTTCAGCCATTTTCTGTTCTTTTTTTTCCAGTTCAATTTGGTATAAACGTCCTTTAAGTAATTTTAACGCCTCATCTTTATTTCTGTGTTGAGAACGACCATTTTGGCATTGAACTACAACACCAGTTGGAATATGCGTAATGCGTACCGCACTTTCAGTCTTGTTCACATGCTGACCGCCTGCTCCGGAAGCACGATAGGTGTCGATCTTTAGATCCTTTTCATCCACAGCAATATCAATTGAATCTTCTATCACTGGAGTTACTCCTACACTTGCAAAACTGGTATGACGTTTACCATTTGCATCAAATGGCGATATTCTAACCAGCCTGTGAATTCCACTTTCACTTTTTGCCCACCCATAAGCTTTTTCTCCAACGATTTTTATCATTGCAGACTTTATACCAACTGACTCTCCTTCTAATTTTTCTACAACTTCAACTTTAAAGTTGTGATAAATTTCTGCCCACCTTATATACATGCGCATCAGCATTTCAGCCCAATCATTGCTCTCGGTTCCGCCAGCTCCTGAGTGGATTTCTAAAAAGCAGTTATTATTATCTGCTTCACCAGTAAATAAGGACTCTGTTTCTTTATACTTGATTAATTTCTCTAGCTTAGCTAATTCATTTTCAACTTCAGAGAAAAATTCTTCATCATTTTCATCAATAGCAGACTTCATTAAGCTGATGGCATCGTTGTAATCGCTTTCCAGCTTTAAAAACGACTCTACGTCATTCTTAATTTTAGAACGTTCTTTTAAAACTTCTTGTGCTTTTTGGTTATCTTGCCATAGGTCATCATTCGACGCTTGGGAGTCAAGCTCTTCAAGACGCAACTTTAATTTTTCTATGTCAAAGACACCTCCTGATAAGAGAAATACTTTTATTTAAGCTTTGAAAGTGTTCAAGAATTTCTGGATAAGTTTTCATTATACTTTAGATTTTAATATATTTACTATCAATAACAATAACAGTAAACAAAATAGAAATTTAACCATATGATAGCTAATTTAAATAATTTCATTATACTTTAATGTTTAAGGAAATCAAGCGCGTATATTTATTAAAAAACAAGGTAAAGTAATGAATATTGAAATAAGTTCCCATTATGGTTTAGACAAAAAGGCTATTGATGACTTAATAGAGTCACTTGATAACGAGGAGCTAGAGAATGTTCGTAATATTGTAAAAACGATAGACAGTGTTCAGTTAGCTTATTTTTTATCTACTTCGATCAGTGATCACAGGGAGAAATTAGTTAATATCCTCGATCAACATTTGTTAAGTGATGCCCTAGTGCATGTAGTGCCAGATTTACAAATAGAGATCATAGAAACATTGGGAATAGAAAATACAGCAAAGTTACTAATGCTCCTTGATGTAGAAGATATAGTAACCATAGTGAAAGATTTAGATAGAAAGTCTGTAGAAAATATACTTTACTATTTGCCCAGCAAAACTCAGAAATCGGTAGAGGAGTTGCTATCATATCCAGAAGAAAGTGCAGGAAGGTTAATACATAAAGATATGGTTATAGCTCCATATTATTGGACAATAAATCAACTGACAGAATTTGTGTGCAACTATAAAAAAATACCAGAAAAATTTCACCAGATATTCATTATCAACTCAAAATTAGAGCCTATAGGCAGTGTTAATTTAAATAAGGTAATATCTCACTCAGGAGACACAATAATAAAAGAGATAATGGATCATGACATAAAAATCATTAAAACTGGAATAGACCAAGAGGAAGTAGCAAGAATATTTAAAGATTACTCTCTATTATCGGCTCCGGTAGTAAATAAGAATGGTAAAATTATTGGTGTGATCTTAATTGAAGATGTGATAAAAGTTGTTCAACAAGAAACAGAAGAGGATGTACTCAAAATAAGCGGTGTATCTTCTAAAGCCGATATAAATGCCCCTATACATAAAACTATAATTAAAAGGCTACCTTGGTTACTGTTTAACCTCTTAGCTGCAACAATGTGTTCCATAGTAGTTGGCTTTTTCGATGATGTAATAAAAAGTTTTATAGTGCTGCCAATAATCATGCCGATAATTGCATCAATGAGCGGAAATGCAGGATCCCAAACAGTAACGCTAACCATCCGGGCAATCGCAACAAAATATCTAACTGAGCAAAATGCAAAAAGAATACTGATGAAAGAATTTTTAATAGGTCTTATAAACGGGGTGATCTTATCTACTATTTCATTAGTAGTGTTAGCAATAAGGTTTCACAACTTCAAAGTGGAGATGATTTTTGTGGTCTCCATGATTATGATGTCAATTATTGCAACGTTCATCGGAACTTTCATTCCTATAATGCTTCATCGCTTAAAGTCTGACCCTGCCGTTTCTTCTTCAATCCTAACATCGGCAACAACTGATATTCTCTCAGCTTTTATATTTCTTGGTTTAGCTACGATCTTTTTATTAAATAGCTAATACTATCTATAGCTATACCGCCGCGAACCGTCATGCCGCGATTCATTCGCGGTATCTCTTAGCATAGATCCCGCTAACAAGTAGCGGGATGACGAGAAAGGGGCTACTTGGATGACATTCTTCTTGGTGTGCCCAAATCACAATGTTCGTACATCTGTGGATTTATTCGCGGTATAGATATCGCTAACGAGTAGCGGAATGACGGTTTTTCAAATTGTCGTAAGTCAGTTTAGCTATAATATCAAGTTTCACCAACTATTTCTCTCTATTAAATAAGAATAAATTACCTATACAAAAATAGATTGGCAATATTTCAAGTCTGCCAAGCAGCATTAAAAACGATAGAAATAATTTTACTTCATTACTGAAAGAAGAATAGTTACCTGAAGGACCTATTAAGTTGCTGAACCCTGGACCAGAGTTTGTAAGCGTTGCAGAGACTGAACTGACGCTAGTTATAAAGTCTGCATTGCTTAAGTAAGACATCACTATTGATGAAATGGTAAACGTTAACATGAAAATTGCAAAAAATATAAAGACAGAGTGAATTTCATCATTCTCCAGGGTTTTTCCATTGAATTTTACTCCATTGTCTGCATCAGGGTTTAATAAAAGGTAAAAGTAATTTCTTATAGACCTTAAAAGAACAATCAAGCGGAAGATTTTGACACCACCACTTGAAGAACCACTACATCCACCAACAAAGGTGAGAAAAAAAGCTAAGACTGAAATGAAACTCCAATCTATATGATTACAGATTGCATAACCAGTTGACGTAATCAAGGAAGTGATGGTAAATGTGCTGCATCTAAATGATAATGACACTCCTAAATCAACATTTTTATACAACCAAAAACAAGCAAATAAAGATGAGATAGTAGCTATCTTAACAAAGTAAGAGACCTGTTCATCATAGCAAATGTCTAACCGTCTTATAATTTTTAAATAGCTAAGAAAAGGCAGAGAACCCAAAATCATAAAAATGATCGTTATGACTTCTAACATAGGGTTATTATAGTGCCCTATAGAATCATTATAGTTAGCAAATCCACCAGTTGATACAGAGGACATTCCGTGGCATATTGCATCAAACAGTGGCATACCAGCTAGATAATAGGAAAATATACATAACAAAATTAAGCCATAATATATTGCCGTAACATGAATCACTACGCTTCGCGTATTCGGCAACTTCCTTTTGGTAGCATCTGAATACTCAGAATAAAGTAAATTATTTAGGCTGAGAACCTTAAACATAGGAAAAACTGCAATTCCTAAAGTGATTACACCAAAACCCCCCATGCCATGTAGCATTGCTCTCCATAGCAGTATTCCTGGAGATTGTTTTTCAATATCATTAAATATAGTTGCTCCTGTGGTTGTGATGCCAGATATCGTTTCAAACAATGCATCAACATAGCTCAGATTATCAAAATAGAAAGGAATAGCTGCAAACAGAGACAAGGCAATCCAGGTGCAACTAGTAATCGCAAAAATTGCTGGCATTCCATGCAATCTACTTAATTTACCGAGTAAAATAAAAATTGCGCCAGATGTGCAGGTAATTATGAATCCAGCGAGGAAATTTTTCCATTTGTAGCTGAGACATTTATTAGTAATAGCAGGAATAAGCATTGCTAAGCTAAACAGCAATAGGAATATTCCCACAATAAATACAATTGAACGCAAATTTTGTAAACGTTGATGATTTTTCATAGAATTACTTCCTCGCTATACAAAGCCATAAAAGCTACTCTAACGTCAAGCATTTTGTTGGCCTTTATTAACAGTTATTAACAATATACTTGATTTACTTGTAAATATGTGTGATAATTAAATTTTTATTAGAGGTAAGATATGGTTGAATTAACTGATATACAAAAAAAAATTCGAGCTTCATTAATTATAGCAATTAGCAATAACTACCCTCAAAAGGTCCAGGGCATATTCGACAATAATGAATGTGATAATATACAAGCAGTTTTGAACCACGAGGGGATTGGGGCTGGTTACAAAGATAATTTTTTAGATTTTGCTATTATTGGTCTTGACGCTGGAGTTAAAGTTCAAGGAGAAATTGGAGAAAACGTAGAGATCATTAAACAAATTTGGAAAGTTGCTAATCAGAAAACTCGTGATTTTGTGTGTTGTCGTGCAATAGAGAGTTTTCGAGGATTTGGCCTTTATAACATACCTGCTCTTAAAACAGTTATTCAAGAAATAGAAGAGCACAAGAGGGTAATGGATCTTGATATGGCACTAAGGCGTGCAATAAGAAGTCTTAATGTTGATCAAGTTAAAACAGCACTAGAGAATTGCGGTGAAGATGTAGAAAGTGTTTTGACGCGAAATGTATATTGGAGTGATGCTACTGATATTGATTGCTTGTTAATTTATCCTCTGATGGTTGACTATGAAAGAAATCTTGGCAAAGAAGAATTTGAAAAGATAAAAGAGATCACTAAACTTCTTTGGGATAAAGCTTCCCCTGATGTTCGTAACTTCTGGCTTGAAGACCACATGGTTAATAGAGAAGGTCAAAATACAGAAGATAACTATATAATAGGTTCTCTTGAAAAGCAACAAAAAGAGTATGCTAATATAGCTGGTGAGGGATGGCTTGAAGACTTTATTCAAGAAGTTAAGGGTTATAAAAAGGACAGAGAAATAAAGCTTAATGAATACAAAGGGAAGATCGCTCTAGGCGTTGTTGGACTATGCGTAGTTGGTGCTATTGCAGCCTATGTGCTGGCATATCCTGTAGTTGCATTAGTTTTAGAAGTTTCAGCAGTTTCAGCATTGGCTGTACTAGCTTATATTGGAGGAGTTTGTGAGAAATCAGAAAGTCCAAATACGAAAAGTTTGAACCCGGTTGTTTCTGGGTGTTGCAACAACGCAGAACTGCCTAATCAGTAATCCATTGTCATCCCAGCGCGCCGCGCTGGGTCTGACTACGCTAGAACAAAGAATATAAAAGAAACGTTGCCGTCACGTTATATCATAAACCTTTGCTGAAGCTTTCTTTATATCTTCACTTGAAAGTGGAATTAGACCAAGCCTAGATAGGTACCCATCTTCAATGCCGATCGAATCTATAATTTCTTTTACGAATTCTCTTAATCCATCAACAGTATCCAAGTGTTCCCTCTTTATGTAAAGGTATAGAGGTCTTGCTAATATATATTTTCCCGATGATATATTTTCGTAAGTTGACTCAATTCCTGCAATTGTGCTCCCTTGTATTTTATCTTGATTCCTCATTAAAAAGCTGAAACTAAATATCCCTAAGGCGTTCTTGTTACTTTTCAATTTTTGTATTATTATATTTTCATTAATTCCAACTTCTATATACCTTCCGTCATCCCTTATATTACCACATGCTTTCTTTCTTTCTTCCTGATCTTTATAATTCTCTTTGAAAATTCTCGAGTTCATGCATGAATATTGATCAAGCATAATAGAATTAACCAAAGTTTCGTATGTACCTGTATTTTGATGTGGACCATAAATTTCAATTTCTGTTTTTGGTAAGGCTTGATTGACATTAGACCAAAACTTCTTATTATTTTTTACTAATTTATCATTTTCTTGAGAATATGCAGATAAAGTTTCAAATAAGTCCTTCTTTGTGAAATCAAATCTATGGCTTTGATTTGAATTTGCAATGACAACTCCATCATAGCCAATGATGATTTCTATCACTTCATTAATTTTATTCCTTTTACATAGTTCTCTTTCTACTTCCTTCATAGGGCGAGATGAAGTGGTGATGTCTGGAGTGTCTTCCCCTATTCCTGAGCAAAACATTTTGAATCCTGATCCACTTCCTATCGATTCCACAACTGGAGTCTTAAAGGAGAATACACGGTTGAACTCTTCGGCTATAAACGAGATAAAAGGAAAAACAGTTGAAGATCCAACAATTCTGATGTATTTCCTGGCATCAGCATTTGATAGCGGCGTGAATAATACGAATACAAAAATCAGGAGAAAGTTTCTAAGCATTATTTTTAGTTAAGAACATAAATCTAATTATTGTAATAAAAAATCAAACTGAAAAGCTTTAATTGCATGACAAAAGCTACAGTTTACATTTAAATTTTATTTTATATTATTGTAAGTATTACACAACTTTAAGGGGCAATTATGGCAGTTATGCCAGATAAATGGATAAGAGAAAAAGCTGAAAATTTTGGAATGATAGAACCTTTTGTGAACCACAAAAGCAGCAAAGGTGTTATATCTTTCGGACTATCATCTTATGGTTACGATGCAAGAGTGGATAATAAATTTAAAATTTTTACTAACGTTAATTCAGCCATCGTGGACCCTAAAAATTTTTCTGAGAATAGTTTCATAGATAAGGAAACAGACGTATGTATAATTCCACCAAATAGCTTTGTGCTTGCAAGTACAGTGGAATATTTTCGTATACCAAGGAATGTACTGGTCATTTGTGTTGGTAAATCAACTTACGCAAGATGTGGAATTATAGTAAACGTTACTCCCTTAGAACCTGGATGGGAAGGTCATGTCACACTCGAATTCTCAAACACCACTCCACTTCCTGCGAAAATTTACGCTAATGAAGGCGCATGCCAATTCGTATTTTTAAGCGGCGAAAGTGAATGCGAGAAATCATATGATGATATGAAAGGAAAATATATGAATCAGCATGGTATTACTTTGCCGCTGGTGAAATAATTACTGCTTTCGTTGTGAGCTACCAAACTGCTCTATAGACAATATTCCACTATCACCAGATAGCAAAGTTCGCGCTGATTCACTTTGCTTAAGATGTTTAATTGCTTGCTTTTTGTCAGTTCCAGTGCGCATACTGCAGCCAAGTTGGAAATCTATTCCATTTTCAACAATGTTACATGAAAACCCCATAGCAGTAGCGAAACCTTCTTGTTTATTAGTAGCATTTCCGGTAACAACACCACAAGCAGTGAAGTTACGATCATTTCCAACTGTTCGCATCATCATTCCACCATCTCGTATACCATCATTATTTATATCCTTTGCTATAACAGTCTGGTCTACAAATCGCGTATTACCCACTTCTCGAGATATTACTTCTACAGTCGGTTGATTATGTAGTTGACCATTACTTACTAATGCTTGATTATATGCTGAATGGTGTTGTTCTGAATTACTTTGACTATTACTCCTTAGTTCATTTTGCTCGTGCTCTTCATTATTTTGATGTTGGTCAGTTCCTGATATGCTAGCTTCTTTTTCAACACGCTCATTGTATTCTTTATCATTACTTATCTCAACTTTATTTACTGGTTGACCTTGACTGTTTTCTATGTCTTTTTGACTAAACATGTCTTTATTAATGTAATAAAAAATAAGACCAGGTATCAGTGAAATTATTAGATTTAATACAATGCACGGAATTAAAACCACGGTAGCAGCTATATAGATTAGAGAGCTAACTATAAACTTTATTACTTTAGATAATTTAGAATCATCTTTTTGAACATTAACAGCATTCAAAAAAAGCATAGTTAAGCTAAGAGATAATGCTGTTATAGCAGTAGGCACGATGATTGGAACAAGTAAAAAAGCATTGATTAATTTTTTTCCAGAACTAGTTGGTTTAGTGCTATTATTCAGTGATGTAAGATAGTTTTGACCAACATTAGTAATCCATTTTGTACCAGACAAGACTCTTTTACTATTTTCTTCCGACATTTCAAATTTCATTGGCACCCCCAGATTATAATGCTAAATTGTACTAAAAATTAATATAAAATCAACATAAATTTTTCACTTCCGCACTTTTTCATTGTTGCTTACAATAACTATAGCTACACGATTTACTTGTGTGCTTTTCTTAATTAAAAACTTCAACTATCCATTGTAAGCTGCTGAATTTCTTATCATAGTATCTGTCATCCCAGTACCACTTTCTTGTCATCCAAGTAGCGTGACACTTGGATCTTCTCTCAACAATTTCAAAAAAATCTATCAAAAGGAGGATTACCATGTCTACAATAATTTTATCATCAATTTTTGGTCAAGCAGGCAGCATTTTTGGTCCAATTGGCCGGATTATCGGCTCAGAACTCGGTGCTCTTCTTGGTGCACAGCTAGATGGGGCAATGTTCGGCCTTGATGCCGAGCAAAAAGTAACGCATGGTGCGAGACTAAAAAATCTGCAAGTTCAAACCTCAACCTACGGCAGAACGATTCCAATTATCTATGGCACTGCTCGTGTTGCAGGGAACATTATTTGGTCACAGCCAATAAAAGAAGAGGCGATAACCACCAAAAGCAAAATTGGAAGAGGTATGAACGTTACATATAATTACTACGCAACGCTTGCAATTGCGATCTGCAAGGGGAAAGTAGAAAAATTAAACAGAATCTGGGCAGATACAACATCACTTAGCTTTGATGAAATAGATTATACTTTTTACAGCGGCAGAGAAGACCAAAATCCTGATCCATTTATGTCATCAATTGAAGGAGAGGGGAATGTGCCGGCTTATAGGGGAATATCTTACATAGTCATCAAGAATTTTCCTTTAGCAGACTATAACAATCGCGTCCCGATATTTACATTTGAAGTGCGAACTGCATTAAAGCCCGTTGGGTTTTCAATAGCGGAAAATATTCGGAATATCAATATCATACCAGGTTCAGGTGAGTTTGTATATGATACAAAAATACAGAAGAAAATCGCGCAAGAGAAAATAAGCAGCAACCAATATATCCCATATGGGCTGGCGCAAAGGGTAAATCACAACAACCACACTAAAAAGAGCGATGCAATGCTTTCTTTGGATCAATTAAAAGAAGATTTGCCAAATGTTGAGTTGGTGTCGGTGGTAGTCAATTGGTTTGTGAATGATCTGAACATTAAAGATTGTAAAATATATCCTGCAGTTGAATTTCAAGATGATTCCGCAATATTACCTGATGATTGGCAAGTAGGGGGTGTAACCAGAGATAATGCTCAGCTAATTTCAAAAGATGCGAGTGGAAACCCAAGGTATGGTGGCACAGTTAGTGATGCAGCGTTGATAAGATATATAGAAGAGCTACACAGCAGAGGCTACAAGGTGATGCTCTATCCAATGCCCTTACTTGACACAAAGAACAAAGAGTGGCGAGGAAAATTGAGCGGGACCCCTGGGGATATAAGTGATTTTTTTGAGAATCAATATAACAAATTTATAGAGCATTATGCAAGCATTGCCAAACAAACTAAAGTGGAAGGGTTTATCATCGGATCTGAATTTGCGCAACTTACCAAAATCAGGGATGAACAAGGGAATTACCCTGCCGTTATAGAGCTAGTTAAGCTTGCAAAGCGAATAAAACTTCAGCTTGGAAAAGAAGTAACGGTAACTTACGCTGCTGATTGGAGTGAATACCATTCATATGATGGTTGGTATAATATGGATGAGCTTTGGTCTTCAGAGTACATCGACGTTATTGGCATAGATGCTTATTTTCCACTGACTGATGGTCCAGAGCCTCCTTTTGGTTATTCCGCGGAAGATGTAATGGGTGGTTGGAGCAGTGGAGTGGGGTATGATTATTTCTATGATTACTCAAAGAGTGAACCTGAAAAAGTAAAGTATAACGACAGCAGGTATGCGTGGAAAAATATAGAGAAATGGTGGAGTGAAACTCACATAAACCCCAGTGGTAGTAAAACGAAATGGCAACCAAAAATGAAAAAAATATGGTTTACTGAGTATGGATTTCCCAGTATGAACGGCTGCACTAATGAGCCAAATGTGTTTGTTGATAAAGGCAGCATAGAGAGCAAATATCCACGATATTCAAACGGAGAGGTGAGCTTTCTTTCGCAAAAAATTGCAATTGAAGGAACGCTAAAGAAGTGGCAAAGCTCGGAAATGGTAGAAAAAATGTTTCTCTGGGCATGGGATGCAAGGCCATTTCCTTATTTCCCCAATTTGTGTGATATGTGGACTGACTGCCATAATTGGCAGACAGGACATTGGATTCAGGGAAAGCTTTCACAGCTTAATATTTCCGATGTTTTATCGGATCTATTACAAAAAGCAGGTTTAAAAAGCGATCAGTTCGATACGAGTGATGTTAAAGGATTATTGTCTGGATATGTAATAAATGACCAGCAATCGGTACGTTCAATTATTAAAATGCTGCAAAGTTGCTATTTTTTTGATGTGGTTGAACAGGACTCTAA
[truncated: 4,904,375 more chars]
