# Supplementary material for: Genome analyses of four Wolbachia strains and associated mitochondria of Rhagoletis cerasi expose cumulative modularity of cytoplasmic incompatibility factors and cytoplasmic hitchhiking across host populations
Source: BMC Genomics. 2021 Aug 13;22:616. doi: 10.1186/s12864-021-07906-6 (PMC8361831; doi:10.1186/s12864-021-07906-6)
Supplement: Supplementary file 10 — Additional file 10.wCer1 variant calling. Reference position refers to the wCer1 genome position after the 16 contigs were joined in order. Reads from three libraries: RcerHB (sampled to 10 million reads), RcerIZ (all reads) and RcerAS (sampled to 26 milion reads), were mapped at 97% length and 97% similarity, and RcerIZ and RcerAS were mapped competitively to the genomes of wCer1 and wCer5; and wCer1, wCer2 and wCer5, respectively. Variants were called with a minimum cut-off of 35% frequency, so a frequency of 65% for a variant is considered homozygous. Location of SNPs within genes is based on PROKKA annotation, and determination of copy number (single or multiple copy) was based on Orthofinder assessment of orthogroups including wCer1, wAu and wMel genomes. [file 12864_2021_7906_MOESM10_ESM.xlsx]

## Sheet: Sheet1
Additional File 10. wCer1 variant calls. Reference position refers to the wCer1 genome position after the 16 contigs were joined in order. Reads from three libraries: RcerHB (sampled to 10 million reads), RcerIZ (all reads) and RcerAS (sampled to 26 milion reads); were mapped at 97% length and 97% similarity, and RcerIZ and RcerAS were mapped competitively to the genomes of wCer1 and wCer5; and w…
wCer1 - (RcerHB library subsampled to 10mill reads, mapped at 97% similarity and 97% length)											Annotation with PROKKA		OrthoFinder assessment
Reference Position	Type	Length	Reference	Allele	Zygosity	Count	Coverage	Frequency	Forward/reverse balance	Average quality	gene name / region	PROKKA annotation	Copy number
115970	Insertion	1	-	C	Heterozygous	14	28	50	0.36	33.14	hypothetical protein	KBKBGFCN_00113	single
116167	SNV	1	C	A	Heterozygous	16	25	64	0.31	30.31	IS5-like element ISWpi1 family transposase	KBKBGFCN_00114	3 (wCer1), 13 (wAu) and 15 (wMel) copies
116338	SNV	1	C	T	Heterozygous	8	22	36.36	0	36.5	IS5-like element ISWpi1 family transposase	KBKBGFCN_00114	3 (wCer1), 13 (wAu) and 15 (wMel) copies
254338	SNV	1	T	C	Homozygous	7	10	70	0	37	transposase	KBKBGFCN_00262	13 (wCer1) or 15 (wAu,wMel) copies
336002	SNV	1	C	A	Heterozygous	13	25	52	0.15	34.62	Chromosome partition protein Smc	KBKBGFCN_00338	single
336034	SNV	1	C	T	Heterozygous	8	22	36.36	0.12	35.75	Chromosome partition protein Smc	KBKBGFCN_00338	single
703778	SNV	1	T	C	Heterozygous	7	19	36.84	0	35.57	transposase	KBKBGFCN_00679	13 (wCer1) or 15 (wAu,wMel) copies
703782	SNV	1	C	T	Heterozygous	7	18	38.89	0	37	transposase	KBKBGFCN_00679	13 (wCer1) or 15 (wAu,wMel) copies
703785	SNV	1	T	C	Heterozygous	7	18	38.89	0	36.43	transposase	KBKBGFCN_00679	13 (wCer1) or 15 (wAu,wMel) copies
745633	SNV	1	T	C	Heterozygous	11	17	64.71	0.45	35.73	IS4 family transposase ISWosp8	KBKBGFCN_00723	3 copies (wCer1, wAu, wMel)
829939	SNV	1	G	A	Heterozygous	5	11	45.45	0.4	34.2	intergenic
903220	SNV	1	A	G	Heterozygous	13	25	52	0.23	34.15	intergenic
903241	SNV	1	T	A	Homozygous	21	32	65.62	0.14	35.67	intergenic
904442	SNV	1	C	A	Homozygous	17	26	65.38	0	36.29	intergenic
1007656	SNV	1	A	G	Heterozygous	7	19	36.84	0.43	32.29	intergenic
1037629	SNV	1	T	C	Heterozygous	11	21	52.38	0.45	35.36	IS4 family transposase ISWosp8	KBKBGFCN_01023	3 copies (wCer1, wAu, wMel)
wCer1 (RcerIZ, all reads, mapping competitively to wCer1 and wCer5 at 97% similarity and 97% length)
Reference Position	Type	Length	Reference	Allele	Zygosity	Count	Coverage	Frequency	Forward/reverse balance	Average quality
73792	SNV	1	C	T	Homozygous	9	9	100	0.44	34	dioxygenase	KBKBGFCN_00064	single
115690	SNV	1	A	C	Heterozygous	16	32	50	0.18	34.38	IS5-like element ISWpi1 family transposase	KBKBGFCN_00112	1 copy (wCer1), 11 (wAu) and 13 (wMel) copies
115970	Insertion	1	-	C	Heterozygous	22	37	59.46	0.39	36.18	hypothetical protein	KBKBGFCN_00113	single
116167	SNV	1	C	A	Homozygous	14	18	77.78	0.29	34.79	IS5-like element ISWpi1 family transposase	KBKBGFCN_00114	3 (wCer1), 13 (wAu) and 15 (wMel) copies
116338	SNV	1	C	T	Heterozygous	6	13	46.15	0.14	35.33	IS5-like element ISWpi1 family transposase	KBKBGFCN_00114	3 (wCer1), 13 (wAu) and 15 (wMel) copies
182908	SNV	1	A	G	Homozygous	5	5	100	0.4	34.6	phage terminase large subunit family protein	KBKBGFCN_00189	2 copies (wCer1, wAu, wMel)
183109	SNV	1	A	C	Heterozygous	2	5	40	0.5	37	phage terminase large subunit family protein	KBKBGFCN_00189	2 copies (wCer1, wAu, wMel)
226218	SNV	1	T	C	Homozygous	84	84	100	0.45	35.9	cytoplasmic incompatibility factor CifB	KBKBGFCN_00229	2 (wCer1) or 1 (wMel) copies
336002	SNV	1	C	A	Heterozygous	9	16	56.25	0.33	30.56	Chromosome partition protein Smc	KBKBGFCN_00338	single
501184	SNV	1	G	T	Homozygous	16	16	100	0.38	36.38	preprotein translocase subunit SecY	KBKBGFCN_00479	single
668825	SNV	1	G	A	Homozygous	19	19	100	0.42	36.05	2Fe-2S iron-sulfur cluster binding domain-containing protein	KBKBGFCN_00653	single
703457	SNV	1	C	T	Heterozygous	15	28	53.57	0.2	35.2	intergenic
703778	SNV	1	T	C	Heterozygous	16	37	43.24	0.19	37	transposase	KBKBGFCN_00679	13 (wCer1) or 15 (wAu,wMel) copies
703782	SNV	1	C	T	Heterozygous	16	36	44.44	0.19	36.75	transposase	KBKBGFCN_00679	13 (wCer1) or 15 (wAu,wMel) copies
703785	SNV	1	T	C	Heterozygous	16	35	45.71	0.19	36.25	transposase	KBKBGFCN_00679	13 (wCer1) or 15 (wAu,wMel) copies
745633	SNV	1	T	C	Heterozygous	10	21	47.62	0.4	36.6	IS4 family transposase ISWosp8	KBKBGFCN_00723	3 copies (wCer1, wAu, wMel)
835391	SNV	1	C	G	Homozygous	5	5	100	0.2	32.4	23S ribosomal RNA	KBKBGFCN_00811	single
903220	SNV	1	A	G	Heterozygous	18	31	58.06	0.28	34.83	intergenic
903241	SNV	1	T	A	Heterozygous	25	40	62.5	0.32	35.72	intergenic
904442	SNV	1	C	A	Heterozygous	13	27	48.15	0	36.38	intergenic
1007656	SNV	1	A	G	Heterozygous	8	13	61.54	0.5	35.75	intergenic
1077516	SNV	1	G	A	Heterozygous	7	15	46.67	0	33.71	bifunctional 2-C-methyl-D-erythritol 4-phosphate cytidylyltransferase/2-C-methyl-D-erythritol 2,4-cyclodiphosphate synthase	KBKBGFCN_01066	single
1092895	SNV	1	T	C	Heterozygous	17	28	60.71	0.29	36.29	cytoplasmic incompatibility factor CifB	KBKBGFCN_01078	2 (wCer1) or 1 (wMel) copies
wCer1 (RcerAS, subsampled to 26 million reads, mapping competitively to wCer1, wCer2 and wCer5 at 97% similarity and 97% length)
Reference Position	Type	Length	Reference	Allele	Zygosity	Count	Coverage	Frequency	Forward/reverse balance	Average quality
53802	Deletion	1	A	-	Homozygous	39	51	76.47	0.43	32.67	hypothetical protein	KBKBGFCN_00042	single
115690	SNV	1	A	C	Heterozygous	6	17	35.29	0.17	33.17	IS5-like element ISWpi1 family transposase	KBKBGFCN_00112	1 copy (wCer1), 11 (wAu) and 13 (wMel) copies
115970	Insertion	1	-	C	Heterozygous	8	19	42.11	0.5	31.25	hypothetical protein	KBKBGFCN_00113	single
116167	SNV	1	C	A	Heterozygous	12	19	63.16	0.25	36.17	IS5-like element ISWpi1 family transposase	KBKBGFCN_00114	3 (wCer1), 13 (wAu) and 15 (wMel) copies
116338	SNV	1	C	T	Heterozygous	9	17	52.94	0	32.89	IS5-like element ISWpi1 family transposase	KBKBGFCN_00114	3 (wCer1), 13 (wAu) and 15 (wMel) copies
166239	SNV	1	A	G	Heterozygous	16	44	36.36	0.41	30.56	hypothetical protein	KBKBGFCN_00165	single
217190	SNV	1	C	A	Homozygous	25	25	100	0.48	36.68	intergenic
336002	SNV	1	C	A	Heterozygous	12	21	57.14	0.17	36.33	Chromosome partition protein Smc	KBKBGFCN_00338	single
394418	Deletion	1	T	-	Heterozygous	78	135	57.78	0.34	34.64	intergenic
394420	SNV	1	A	T	Heterozygous	78	132	59.09	0.34	35.26	intergenic
394422	Insertion	1	-	A	Heterozygous	78	131	59.54	0.34	33.69	intergenic
404675	SNV	1	T	C	Homozygous	6	7	85.71	0.33	35.33	cell division protein FtsW	KBKBGFCN_00394	single
477121	SNV	1	T	C	Heterozygous	7	19	36.84	0	36.43	intergenic
477125	SNV	1	T	C	Heterozygous	9	21	42.86	0	35.22	intergenic
477131	SNV	1	T	C	Heterozygous	10	25	40	0	31	intergenic
477859	SNV	1	G	A	Homozygous	97	109	88.99	0.43	36.6	Chromosome partition protein Smc	KBKBGFCN_00456	single
514026	SNV	1	C	T	Heterozygous	30	48	62.5	0.37	35.63	intergenic
567376	SNV	1	G	A	Homozygous	33	44	75	0.32	34.15	intergenic
653100	SNV	1	A	T	Heterozygous	11	26	42.31	0.43	35.55	hypothetical protein	KBKBGFCN_00638	3 (wCer1) or 4 (wAu,wMel) copies
653104	Deletion	1	A	-	Heterozygous	22	37	59.46	0.39	30.73	hypothetical protein	KBKBGFCN_00638	3 (wCer1) or 4 (wAu,wMel) copies
668825	SNV	1	G	A	Homozygous	16	17	94.12	0.41	36.38	2Fe-2S iron-sulfur cluster binding domain-containing protein	KBKBGFCN_00653	single
745633	SNV	1	T	C	Homozygous	7	10	70	0.43	35.86	IS4 family transposase ISWosp8	KBKBGFCN_00723	3 copies (wCer1, wAu, wMel)
829939	SNV	1	G	A	Heterozygous	4	9	44.44	0.5	37	intergenic
903154	SNV	1	T	C	Heterozygous	11	24	45.83	0	37	intergenic
903220	SNV	1	A	G	Heterozygous	9	22	40.91	0.11	35.89	intergenic
903241	SNV	1	T	A	Heterozygous	15	25	60	0.2	35.8	intergenic
904442	SNV	1	C	A	Heterozygous	7	12	58.33	0	37	intergenic
1037629	SNV	1	T	C	Heterozygous	5	9	55.56	0.4	34.2	IS4 family transposase ISWosp8	KBKBGFCN_01023	3 copies (wCer1, wAu, wMel)
1092895	SNV	1	T	C	Homozygous	22	28	78.57	0.14	35.5	cytoplasmic incompatibility factor CifB	KBKBGFCN_01078	2 (wCer1) or 1 (wMel) copies
