# Supplementary material for: Genome analyses of four Wolbachia strains and associated mitochondria of Rhagoletis cerasi expose cumulative modularity of cytoplasmic incompatibility factors and cytoplasmic hitchhiking across host populations
Source: BMC Genomics. 2021 Aug 13;22:616. doi: 10.1186/s12864-021-07906-6 (PMC8361831; doi:10.1186/s12864-021-07906-6)
Supplement: Supplementary file 11 — Additional file 11. wCer5 variant calling. Reference position refers to the wCer5 genome position after the 57 contigs were joined in order. Reads from two libraries: RcerIZ (all reads) and RcerAS (all reads), were mapped at 97% length and 97% similarity, and RcerIZ and RcerAS were mapped competitively to the genomes of wCer1 and wCer5, and wCer1, wCer2 and wCer5, respectively. Variants were called with a minimum cut-off of 35% so a frequency of 65% for a variant is considered homozygous. Location of SNPs within genes is based on PROKKA annotation, and determination of copy number (single or multiple copy) was based on Orthofinder assessment of orthogroups including wCer5, wMeg and wPip genomes. [file 12864_2021_7906_MOESM11_ESM.xlsx]

## Sheet: Sheet1
Additional File 11. wCer5 variant calling. Reference position refers to the wCer5 genome position after the 57 contigs were joined in order. Reads from two libraries: RcerIZ (all reads) and RcerAS (all reads); were mapped at 97% length and 97% similarity, and RcerIZ and RcerAS were mapped competitively to the genomes of wCer1 and wCer5, and wCer1, wCer2 and wCer5 respectively. Variants were calle…
wCer5 (RcerIZ, all reads, mapping competitively to wCer1 and wCer5 at 97% similarity and 97% length)											Annotation with PROKKA		OrthoFinder assessment
Reference Position	Type	Length	Reference	Allele	Zygosity	Count	Coverage	Frequency	Forward/reverse balance	Average quality	gene name / region	PROKKA annotation	Copy number
188612	SNV	1	A	G	Homozygous	5	5	100	0.2	32.4	dnaG	LHHENGMI_00173	single
197439	Deletion	1	T	-	Homozygous	6	6	100	0.5	34.67	Chaperone protein DnaJ	LHHENGMI_00184	single
206240	SNV	1	C	T	Homozygous	5	5	100	0.4	32.4	intergenic
311660	SNV	1	C	T	Homozygous	8	8	100	0.25	37	DNA mismatch repair protein MutS	LHHENGMI_00281	single
427886	Insertion	1	-	T	Homozygous	5	6	83.33	0.2	32.4	intergenic
594285	SNV	1	G	A	Heterozygous	12	20	60	0.33	36.33	NADH-quinone oxidoreductase subunit L	LHHENGMI_00550	single
594287	SNV	1	G	A	Heterozygous	12	20	60	0.33	34.25	NADH-quinone oxidoreductase subunit L	LHHENGMI_00550	single
594305	SNV	1	A	G	Heterozygous	10	18	55.56	0.4	36.6	NADH-quinone oxidoreductase subunit L	LHHENGMI_00550	single
594563	SNV	1	C	A	Homozygous	14	21	66.67	0.36	35.07	NADH-quinone oxidoreductase subunit L	LHHENGMI_00550	single
594699	SNV	1	C	T	Homozygous	19	19	100	0.37	34.37	NADH-quinone oxidoreductase subunit L	LHHENGMI_00550	single
607068	SNV	1	T	G	Heterozygous	4	8	50	0	34.5	tRNA uridine-5-carboxymethylaminomethyl(34) synthesis GTPase MnmE	LHHENGMI_00565	single
607572	SNV	1	G	A	Heterozygous	5	9	55.56	0	35	tRNA uridine-5-carboxymethylaminomethyl(34) synthesis GTPase MnmE	LHHENGMI_00565	single
607605	SNV	1	G	A	Homozygous	6	9	66.67	0	33.17	tRNA uridine-5-carboxymethylaminomethyl(34) synthesis GTPase MnmE	LHHENGMI_00565	single
661860	SNV	1	T	C	Homozygous	8	8	100	0.5	37	carbamoyl-phosphate synthase large subunit	LHHENGMI_00623	single
670504	SNV	1	C	T	Homozygous	5	5	100	0.4	37	hypothetical protein	LHHENGMI_00632	single
744105	SNV	1	A	T	Heterozygous	2	5	40	0.5	37	hypothetical protein	LHHENGMI_00713	single	SNP in reference sequence incorporates stop codon that splits gene in two ORFs
851792	SNV	1	T	C	Homozygous	4	5	80	0.25	31.25	23S ribosomal RNA	LHHENGMI_00810	single
859735	SNV	1	C	T	Heterozygous	2	5	40	0.5	37	group II intron reverse transcriptase/maturase	LHHENGMI_00818	3 (wCer5), 4 (wMeg) and 2 (wPip) copies
859867	SNV	1	C	A	Heterozygous	3	5	60	0	29.33	group II intron reverse transcriptase/maturase	LHHENGMI_00818	3 (wCer5), 4 (wMeg) and 2 (wPip) copies
967311	SNV	1	T	C	Homozygous	6	6	100	0.33	36.33	intergenic
wCer5 (RcerAS, all reads, mapping competitively to wCer1, wCer2 and wCer5 at 97% similarity and 97% length)
Reference Position	Type	Length	Reference	Allele	Zygosity	Count	Coverage	Frequency	Forward/reverse balance	Average quality
92793	SNV	1	C	T	Homozygous	14	14	100	0.33	33.43	Asp-tRNA(Asn)/Glu-tRNA(Gln) amidotransferase subunit GatB	LHHENGMI_00086	single
218482	SNV	1	T	C	Homozygous	62	62	100	0.47	35.03	ankyrin repeat domain-containing protein	LHHENGMI_00209	2 copies (wCer5, wMeg) and 3 (wPip) copies
220041	SNV	1	G	T	Homozygous	160	242	66.12	0.42	35.93	patatin	LHHENGMI_00211	1 (wCer5 and wMeg) or 3 (wPip) copies
232351	SNV	1	C	T	Heterozygous	25	42	59.52	0.2	36.2	intergenic
242881	Deletion	1	A	-	Homozygous	9	10	90	0	37	hypothetical protein	LHHENGMI_00227	single
291857	SNV	1	A	G	Heterozygous	6	16	37.5	0	35	intergenic
308698	SNV	1	G	T	Homozygous	9	13	69.23	0	35.89	biotin transporter BioY	LHHENGMI_00279	single
308707	SNV	1	A	G	Homozygous	11	15	73.33	0	35.91	biotin transporter BioY	LHHENGMI_00279	single
308725	SNV	1	T	C	Heterozygous	6	10	60	0	36.33	biotin transporter BioY	LHHENGMI_00279	single
308876	SNV	1	G	A	Heterozygous	5	12	41.67	0	32.4	biotin transporter BioY	LHHENGMI_00279	single
594699	SNV	1	C	T	Heterozygous	10	18	55.56	0.1	37	NADH-quinone oxidoreductase subunit L	LHHENGMI_00550	single
607605	SNV	1	G	A	Heterozygous	5	14	35.71	0.4	37	tRNA uridine-5-carboxymethylaminomethyl(34) synthesis GTPase MnmE	LHHENGMI_00565	single
762305	Deletion	1	T	-	Homozygous	13	14	92.86	0.46	33.85	16S ribosomal RNA	LHHENGMI_00733	single
859735	SNV	1	C	T	Heterozygous	17	47	36.17	0.5	34.94	group II intron reverse transcriptase/maturase	LHHENGMI_00818	3 (wCer5), 4 (wMeg) and 2 (wPip) copies
859801	SNV	1	G	A	Heterozygous	18	50	36	0.44	36.44	group II intron reverse transcriptase/maturase	LHHENGMI_00818	3 (wCer5), 4 (wMeg) and 2 (wPip) copies
859867	SNV	1	C	A	Heterozygous	12	32	37.5	0.25	36.17	group II intron reverse transcriptase/maturase	LHHENGMI_00818	3 (wCer5), 4 (wMeg) and 2 (wPip) copies
859899	SNV	1	G	T	Heterozygous	14	34	41.18	0.07	36	group II intron reverse transcriptase/maturase	LHHENGMI_00818	3 (wCer5), 4 (wMeg) and 2 (wPip) copies
859960	SNV	1	G	A	Heterozygous	13	30	43.33	0.07	36.69	group II intron reverse transcriptase/maturase	LHHENGMI_00818	3 (wCer5), 4 (wMeg) and 2 (wPip) copies
860079	Deletion	1	G	-	Homozygous	5	5	100	0	37	intergenic
1178393	SNV	1	G	T	Heterozygous	11	29	37.93	0	36.27	Putative prophage major tail sheath protein	LHHENGMI_01123	1 (wCer5 and wMeg) or 2 (wPip) copies
1178439	SNV	1	C	T	Homozygous	33	48	68.75	0.03	36.18	Putative prophage major tail sheath protein	LHHENGMI_01123	1 (wCer5 and wMeg) or 2 (wPip) copies
1178504	SNV	1	G	T	Homozygous	26	41	63.41	0.04	33.38	Putative prophage major tail sheath protein	LHHENGMI_01123	1 (wCer5 and wMeg) or 2 (wPip) copies
1178516	SNV	1	G	A	Homozygous	20	34	58.82	0.05	36.5	Putative prophage major tail sheath protein	LHHENGMI_01123	1 (wCer5 and wMeg) or 2 (wPip) copies
1178566	SNV	1	C	T	Heterozygous	11	19	57.89	0	33.45	Putative prophage major tail sheath protein	LHHENGMI_01123	1 (wCer5 and wMeg) or 2 (wPip) copies
1178570	SNV	1	C	A	Homozygous	18	24	75	0.06	34.61	Putative prophage major tail sheath protein	LHHENGMI_01123	1 (wCer5 and wMeg) or 2 (wPip) copies
1178611	SNV	1	C	T	Homozygous	50	51	98.04	0.2	36.64	Putative prophage major tail sheath protein	LHHENGMI_01123	1 (wCer5 and wMeg) or 2 (wPip) copies
1178687	SNV	1	T	C	Homozygous	92	94	97.87	0.27	36.63	Putative prophage major tail sheath protein	LHHENGMI_01123	1 (wCer5 and wMeg) or 2 (wPip) copies
1178708	SNV	1	A	G	Homozygous	78	79	98.73	0.34	35.21	Putative prophage major tail sheath protein	LHHENGMI_01123	1 (wCer5 and wMeg) or 2 (wPip) copies
1178741	SNV	1	C	T	Homozygous	55	56	98.21	0.43	36.6	Putative prophage major tail sheath protein	LHHENGMI_01123	1 (wCer5 and wMeg) or 2 (wPip) copies
