# Supplementary material for: Genome analyses of four Wolbachia strains and associated mitochondria of Rhagoletis cerasi expose cumulative modularity of cytoplasmic incompatibility factors and cytoplasmic hitchhiking across host populations
Source: BMC Genomics. 2021 Aug 13;22:616. doi: 10.1186/s12864-021-07906-6 (PMC8361831; doi:10.1186/s12864-021-07906-6)
Supplement: Supplementary file 12 — Additional file 12. wCer2 variant calling. Reference position refers to the wCer2 genome position after the 11 contigs were joined in order. RcerAS (sampled to 87 million reads) was mapped competitively to the genomes of wCer1, wCer2 and wCer5, respectively at 97% length and 97% similarity. Variants were called with a minimum cut-off of 35% frequency. [file 12864_2021_7906_MOESM12_ESM.xlsx]

## Sheet: Sheet1
Additional File 12. wCer2 variant calling. Reference position refers to the wCer2 genome position after the 11 contigs were joined in order. RcerAS (sampled to 87 million reads); was mapped competitively to the genomes of wCer1, wCer2 and wCer5 respectively at 97% length and 97% similarity. Variants were called with a minimum cut-off of 35% frequency.
wCer2 (RcerAS, subsampled to 87 million reads, mapping competitively to wCer1, wCer2 and wCer5 at 97% similarity and 97% length)
Reference Position	Type	Length	Reference	Allele	Zygosity	Count	Coverage	Frequency	Forward/reverse balance	Average quality
323983	SNV	1	A	G	Homozygous	109	158	68.99	0.43	33.82
744593	SNV	1	A	G	Heterozygous	134	286	46.85	0.5	35.63
744631	SNV	1	A	T	Heterozygous	148	295	50.17	0.42	35.57
750704	SNV	1	A	G	Heterozygous	298	812	36.7	0.37	35.35
808191	SNV	1	A	G	Homozygous	24	25	96	0.21	35.12
808259	Deletion	1	C	-	Heterozygous	46	97	47.42	0.35	33.63
808431	Deletion	1	C	-	Heterozygous	48	89	53.93	0.33	29.83
829477	Deletion	1	G	-	Heterozygous	13	37	35.14	0.15	32.38
829558	Deletion	1	G	-	Homozygous	37	49	75.51	0.46	33.49
993306	SNV	1	G	A	Homozygous	221	221	100	0.48	35.08
1033657	SNV	1	A	G	Homozygous	13	18	72.22	0.15	35.31
1173498	Deletion	1	G	-	Heterozygous	30	74	40.54	0.4	30.3
